# Supplementary material for: Proteomic snapshot of saliva samples predicts new pathways implicated in SARS-CoV-2 pathogenesis
Source: Clin Proteomics. 2024 May 22;21:37. doi: 10.1186/s12014-024-09482-9 (PMC11112864; doi:10.1186/s12014-024-09482-9)
Supplement: Supplementary file 1 — Additional file 1: Figure S1. Main interaction network from IPA analysis for DE proteins in saliva of the comparison of Moderate COVID (Mcov) vs Non-COVID nonsusceptible (NcNs). Figure S2. Main interaction networks from IPA analysis for DE proteins in saliva of the comparison of Moderate COVID (Mcov) vs Non-COVID susceptible (NcSus). Figure S3. Main interaction network from IPA analysis for DE proteins in saliva of the comparison of severe COVID (Scov) vs non-COVID susceptible (NcSus). Figure S4. Main interaction networks from IPA analysis for DE proteins in saliva of the comparison of severe COVID (Scov) vs non-COVID nonsusceptible (NcNs). Figure S5. Main interaction networks from IPA analysis for DE proteins in saliva of the comparison of severe COVID (Scov) vs moderate COVID (Mcov). Figure S6. Comparisons with other databases were performed to infer the main transcription factors, transcription factor targets, cell types, and tissues. Table S1. Quality-filtered nonredundant human proteins identified from saliva samples, their expression level, and their functional annotation. Table S2. Lists of DE human proteins identified from saliva samples that were used for functional analysis based on IPA. Table S3. Discriminatory pathways associated with DE human proteins herein identified in saliva samples of all conditions compared to those in all the -omic studies published related to COVID-19 by using Metascape. Table S4. Quality-filtered nonredundant microbial-produced proteins identified from the saliva samples and their expression levels. [file 12014_2024_9482_MOESM1_ESM.zip]

Archive with 6 entries (6 files):
- Supp Info Feb24/desktop.ini
- Supp Info Feb24/Sup Inf_Proteomic SARS-CoV2.docx
- Supp Info Feb24/Table S1.xlsx
- Supp Info Feb24/Table S2.xlsx
- Supp Info Feb24/Table S3.xlsx
- Supp Info Feb24/Table S4.xlsx
