# Supplementary material for: Proteomic snapshot of saliva samples predicts new pathways implicated in SARS-CoV-2 pathogenesis
Source: Clin Proteomics. 2024 May 22;21:37. doi: 10.1186/s12014-024-09482-9 (PMC11112864; doi:10.1186/s12014-024-09482-9)
Supplement: Supplementary file 1 — Additional file 1: Figure S1. Main interaction network from IPA analysis for DE proteins in saliva of the comparison of Moderate COVID (Mcov) vs Non-COVID nonsusceptible (NcNs). Figure S2. Main interaction networks from IPA analysis for DE proteins in saliva of the comparison of Moderate COVID (Mcov) vs Non-COVID susceptible (NcSus). Figure S3. Main interaction network from IPA analysis for DE proteins in saliva of the comparison of severe COVID (Scov) vs non-COVID susceptible (NcSus). Figure S4. Main interaction networks from IPA analysis for DE proteins in saliva of the comparison of severe COVID (Scov) vs non-COVID nonsusceptible (NcNs). Figure S5. Main interaction networks from IPA analysis for DE proteins in saliva of the comparison of severe COVID (Scov) vs moderate COVID (Mcov). Figure S6. Comparisons with other databases were performed to infer the main transcription factors, transcription factor targets, cell types, and tissues. Table S1. Quality-filtered nonredundant human proteins identified from saliva samples, their expression level, and their functional annotation. Table S2. Lists of DE human proteins identified from saliva samples that were used for functional analysis based on IPA. Table S3. Discriminatory pathways associated with DE human proteins herein identified in saliva samples of all conditions compared to those in all the -omic studies published related to COVID-19 by using Metascape. Table S4. Quality-filtered nonredundant microbial-produced proteins identified from the saliva samples and their expression levels. [file 12014_2024_9482_MOESM1_ESM.zip › Supp Info Feb24/Table S1.xlsx]

## Sheet: Description
S1. Summary of the number of proteins unambiguously identified and quantified by high-throughput proteomic profiling in all saliva samples, and those found to be differentially expressed between the different study groups. In all cases, the strict criteria used for the identification, quantification and DE analysis, are highlighted. The column "Section" contains links with direct access to each s…
	SECTION	DESCRIPTION
	A. CODING	Sample groups, sample "coding" used in the other tabs and labeling design of the samples in both TMT experiments
	B. Protein-List_ID	List of the proteins identified in both TMT experiments with "high confidence" and at least 2 PSMs/pept.: # 3,378 proteins
	C. Protein-List_QUANT-OnlyIS	List of proteins quantified in both IS and TMT experiments: # 2,721 proteins
	D. DEPs_Mcov-NcNs	List ONLY of differentially expressed proteins in Mcov vs. NcNs with a q-value ≤ 0.05: # 39 proteins
	E. DEPs_Scov-NcNs	List ONLY of differentially expressed proteins in Scov vs. NcNs with a q-value ≤ 0.05: # 64 proteins
	F. DEPs_Scov-Mcov	List ONLY of differentially expressed proteins in Scov vs. Mcov with a q-value ≤ 0.05: # 66 proteins
	G. DEPs_NcNs-NcSus	List ONLY of differentially expressed proteins in NcNs vs. NcSus with a q-value ≤ 0.05: # 121 proteins
	H. DEPs_Mcov-NcSus	List ONLY of differentially expressed proteins in Mcov vs. NcSus with a q-value ≤ 0.05: # 45 proteins
	I. DEPs_Scov-NcSus	List ONLY of differentially expressed proteins in Scov vs. NcSus with a q-value ≤ 0.05: # 47 proteins

## Sheet: A. Coding
S1.A. Description of internal IDs used for each experiment, the TMT reagents used for labeling (TAG), sample and sample code and the groups to which each associated.
EXPERIMENT	TAG	SAMPLE	GROUP	CODE
TMT1	127N	43	NcNs (Non-COVID Non-susceptible)	NcNs-43
TMT1	129N	45		NcNs-45
TMT1	131N	65		NcNs-65
TMT2	128N	66		NcNs-66
TMT2	130N	71		NcNs-71
TMT1	131C	IS-1	IS (Internal Standard pool)	IS-1
TMT2	131C	IS-2		IS-2
TMT1	127C	3	Mcov (Moderate Covid)	Mcov-3
TMT1	129C	5		Mcov-5
TMT2	126	26		Mcov-26
TMT2	128C	68		Mcov-68
TMT2	130C	74		Mcov-74
TMT1	126	16	NcSus (Non Covid Susceptible)	NcSus-16
TMT1	128C	22		NcSus-22
TMT1	130C	24		NcSus-24
TMT2	127C	31		NcSus-31
TMT2	129C	59		NcSus-59
TMT1	128N	20	Scov (Severe Covid)	Scov-20
TMT1	130N	35		Scov-35
TMT2	127N	157		Scov-157
TMT2	129N	162		Scov-162
TMT2	131N	177		Scov-177

## Sheet: B. Protein-List_ID
S1.B. List of the proteins identified using a FDR cutoff for proteins, peptides, and peptide spectral matches (PSMs) peptides at 1%. For each protein, the following information is provided: the ID and annotation according to the UniProt database, the molecular weight (MW), the isoelectric point (pI), the protein group ID and the representative protein of the group (master protein), the experiment…
Accession	Description	Marker	MW [kDa]	pI	Master	Protein Group ID	Confidence	Exp. q-value	Sum PEP Score	Score Mascot	Score MSAmanda	Score MSFragger	Score SequestHT	# Global PSMs	# Global Pepts	# Global Uniq. Pepts	Coverage [%]	Found in Sample
														# PSMs				NcNs-43	NcNs-45	NcNs-65	NcNs-66	NcNs-71	IS-1	IS-2	Mcov-3	Mcov-5	Mcov-26	Mcov-68	Mcov-74	NcSus-16	NcSus-22	NcSus-24	NcSus-31	NcSus-59	Scov-20	Scov-35	Scov-157	Scov-162	Scov-177
Q09666	Neuroblast differentiation-associated protein AHNAK OS=Homo sapiens OX=9606 GN=AHNAK PE=1 SV=2	+	628.7	6.15	■	1875	High	0	2102.94	11313	352742	9586	3027.4	3661	281	279	75	█	█	█	█	█	█	█	█	█	█	█	█	█	█	█	█	█	█	█	█	█	█
P15924	Desmoplakin OS=Homo sapiens OX=9606 GN=DSP PE=1 SV=3	+	331.6	6.81	■	1743	High	0	1969.91	9516	430177	11950	3690.47	4832	252	252	72	█	█	█	█	█	█	█	█	█	█	█	█	█	█	█	█	█	█	█	█	█	█
Q9HC84	Mucin-5B OS=Homo sapiens OX=9606 GN=MUC5B PE=1 SV=3	+	596	6.64	■	1689	High	0	1419.79	5435	492495	14592	4276.53	4869	107	100	26	█	█	█	█	█	█	█	█	█	█	█	█	█	█	█	█	█	█	█	█	█	█
P35579	Myosin-9 OS=Homo sapiens OX=9606 GN=MYH9 PE=1 SV=4	+	226.4	5.6	■	2699	High	0	1334.4	6272	245817	6509	2016.09	2462	154	133	68	█	█	█	█	█	█	█	█	█	█	█	█	█	█	█	█	█	█	█	█	█	█
P01024	Complement C3 OS=Homo sapiens OX=9606 GN=C3 PE=1 SV=2	+	187	6.4	■	1235	High	0	1332.04	5517	293229	8666	2607.82	3089	122	122	82	█	█	█	█	█	█	█	█	█	█	█	█	█	█	█	█	█	█	█	█	█	█
P02768	Albumin OS=Homo sapiens OX=9606 GN=ALB PE=1 SV=2	+	69.3	6.28	■	467	High	0	1144.74	3096	598725	18693	5363.8	6806	81	75	92	█	█	█	█	█	█	█	█	█	█	█	█	█	█	█	█	█	█	█	█	█	█
P19013	Keratin, type II cytoskeletal 4 OS=Homo sapiens OX=9606 GN=KRT4 PE=1 SV=5	+	56.1	6.61	■	3735	High	0	1067.18	3455	670879	19855	4986.39	7179	78	63	85	█	█	█	█	█	█	█	█	█	█	█	█	█	█	█	█	█	█	█	█	█	█
P13646	Keratin, type I cytoskeletal 13 OS=Homo sapiens OX=9606 GN=KRT13 PE=1 SV=4	+	49.6	4.96	■	3243	High	0	1016.18	2802	749602	27878	7571.44	8834	63	40	80	█	█	█	█	█	█	█	█	█	█	█	█	█	█	█	█	█	█	█	█	█	█
O60437	Periplakin OS=Homo sapiens OX=9606 GN=PPL PE=1 SV=4	+	204.6	5.6	■	2556	High	0	1008.78	5791	196987	5485	1780.18	2234	159	159	74	█	█	█	█	█	█	█	█	█	█	█	█	█	█	█	█	█	█	█	█	█	█
P02788	Lactotransferrin OS=Homo sapiens OX=9606 GN=LTF PE=1 SV=6	+	78.1	8.12	■	3190	High	0	991.754	3597	482892	11773	3485.42	4377	69	69	83	█	█	█	█	█	█	█	█	█	█	█	█	█	█	█	█	█	█	█	█	█	█
P02538	Keratin, type II cytoskeletal 6A OS=Homo sapiens OX=9606 GN=KRT6A PE=1 SV=3	+	60	8	■	1245	High	0	933.922	3058	546204	14845	4064.67	5902	78	6	73	█	█	█	█	█	█	█	█	█	█	█	█	█	█	█	█	█	█	█	█	█	█
P48668	Keratin, type II cytoskeletal 6C OS=Homo sapiens OX=9606 GN=KRT6C PE=1 SV=3	+	60	8	■	1840	High	0	912.701	3080	519711	14274	3891.51	5676	76	2	72	█	█	█	█	█	█	█	█	█	█	█	█	█	█	█	█	█	█	█	█	█	█
P01023	Alpha-2-macroglobulin OS=Homo sapiens OX=9606 GN=A2M PE=1 SV=3	+	163.2	6.46	■	1925	High	0	874.281	3280	196749	5886	1749.31	2084	72	63	63	█	█	█	█	█	█	█	█	█	█	█	█	█	█	█	█	█	█	█	█	█	█
P04259	Keratin, type II cytoskeletal 6B OS=Homo sapiens OX=9606 GN=KRT6B PE=1 SV=5	+	60	8	■	1243	High	0	863.057	2928	501270	13779	3770.56	5499	75	6	73	█	█	█	█	█	█	█	█	█	█	█	█	█	█	█	█	█	█	█	█	█	█
P08779	Keratin, type I cytoskeletal 16 OS=Homo sapiens OX=9606 GN=KRT16 PE=1 SV=4	+	51.2	5.05	■	3825	High	0	839.619	2832	400300	10190	3006.43	4136	56	35	85	█	█	█	█	█	█	█	█	█	█	█	█	█	█	█	█	█	█	█	█	█	█
P98088	Mucin-5AC OS=Homo sapiens OX=9606 GN=MUC5AC PE=1 SV=4	+	585.2	7.02	■	584	High	0	829.544	4096	144912	4516	1397.83	1604	96	89	29	█	█	█	█	█	█	█	█	█	█	█	█	█	█	█	█	█	█	█	█	█	█
P04264	Keratin, type II cytoskeletal 1 OS=Homo sapiens OX=9606 GN=KRT1 PE=1 SV=6	+	66	8.12	■	1180	High	0	820.686	3241	284492	7520	1946.21	2710	71	63	81	█	█	█	█	█	█	█	█	█	█	█	█	█	█	█	█	█	█	█	█	█	█
P13647	Keratin, type II cytoskeletal 5 OS=Homo sapiens OX=9606 GN=KRT5 PE=1 SV=3	+	62.3	7.74	■	3983	High	0	811.755	2662	424225	9079	2584.54	4247	69	39	69	█	█	█	█	█	█	█	█	█	█	█	█	█	█	█	█	█	█	█	█	█	█
P21333	Filamin-A OS=Homo sapiens OX=9606 GN=FLNA PE=1 SV=4	+	280.6	6.06	■	1046	High	0	808.655	4480	114811	4136	1314.31	1359	116	108	60	█	█	█	█	█	█	█	█	█	█	█	█	█	█	█	█	█	█	█	█	█	█
P02533	Keratin, type I cytoskeletal 14 OS=Homo sapiens OX=9606 GN=KRT14 PE=1 SV=4	+	51.5	5.16	■	678	High	0	753.291	2435	372079	9672	2800.23	3980	60	27	83	█	█	█	█	█	█	█	█	█	█	█	█	█	█	█	█	█	█	█	█	█	█
Q15149	Plectin OS=Homo sapiens OX=9606 GN=PLEC PE=1 SV=3	+	531.5	5.96	■	1344	High	0	751.35	5022	91092.3	2666	882.25	1162	164	157	38	█	█	█	█	█	█	█	█	█	█	█	█	█	█	█	█	█	█	█	█	█	█
A8K2U0	Alpha-2-macroglobulin-like protein 1 OS=Homo sapiens OX=9606 GN=A2ML1 PE=1 SV=3	+	161	5.73	■	2525	High	0	744.981	2872	175873	5009	1520.75	1936	64	63	56	█	█	█	█	█	█	█	█	█	█	█	█	█	█	█	█	█	█	█	█	█	█
Q92817	Envoplakin OS=Homo sapiens OX=9606 GN=EVPL PE=1 SV=3	+	231.5	6.96	■	1812	High	0	740.737	5103	149887	4175	1431.2	1662	116	116	61	█	█	█	█	█	█	█	█	█	█	█	█	█	█	█	█	█	█	█	█	█	█
Q9Y6R7	IgGFc-binding protein OS=Homo sapiens OX=9606 GN=FCGBP PE=1 SV=3	+	571.6	5.34	■	3336	High	0	733.168	4263	111708	4053	1278.42	1351	88	88	36	█	█	█	█	█	█	█	█	█	█	█	█	█	█	█	█	█	█	█	█	█	█
P46940	Ras GTPase-activating-like protein IQGAP1 OS=Homo sapiens OX=9606 GN=IQGAP1 PE=1 SV=1	+	189.1	6.48	■	3973	High	0	730.005	3879	111381	3424	1113.77	1215	90	87	66	█	█	█	█	█	█	█	█	█	█	█	█	█	█	█	█	█	█	█	█	█	█
P02787	Serotransferrin OS=Homo sapiens OX=9606 GN=TF PE=1 SV=3	+	77	7.12	■	2749	High	0	725.831	2606	195276	5548	1554.09	2068	59	59	76	█	█	█	█	█	█	█	█	█	█	█	█	█	█	█	█	█	█	█	█	█	█
P0DUB6	Alpha-amylase 1A OS=Homo sapiens OX=9606 GN=AMY1A PE=1 SV=1	+	57.7	6.93	■	443	High	0	725.024	2052	801567	26025	7176.54	8922	49	8	92	█	█	█	█	█	█	█	█	█	█	█	█	█	█	█	█	█	█	█	█	█	█
P0C0L5	Complement C4-B OS=Homo sapiens OX=9606 GN=C4B PE=1 SV=2	+	192.6	7.27	■	3637	High	0	715.382	3641	125640	4100	1286.07	1476	77	4	55	█	█	█	█	█	█	█	█	█	█	█	█	█	█	█	█	█	█	█	█	█	█
P0C0L4	Complement C4-A OS=Homo sapiens OX=9606 GN=C4A PE=1 SV=2	+	192.7	7.08	■	3082	High	0	691.259	3548	123025	4036	1268.75	1459	76	3	55	█	█	█	█	█	█	█	█	█	█	█	█	█	█	█	█	█	█	█	█	█	█
P35908	Keratin, type II cytoskeletal 2 epidermal OS=Homo sapiens OX=9606 GN=KRT2 PE=1 SV=2	+	65.4	8	■	563	High	0	688.129	2929	240234	5949	1755.61	2468	66	44	90	█	█	█	█	█	█	█	█	█	█	█	█	█	█	█	█	█	█	█	█	█	█
O43707	Alpha-actinin-4 OS=Homo sapiens OX=9606 GN=ACTN4 PE=1 SV=2	+	104.8	5.44	■	2797	High	0	686.345	2947	138825	4038	1250.62	1413	67	45	75	█	█	█	█	█	█	█	█	█	█	█	█	█	█	█	█	█	█	█	█	█	█
Q01546	Keratin, type II cytoskeletal 2 oral OS=Homo sapiens OX=9606 GN=KRT76 PE=1 SV=2	+	65.8	8.12	■	1267	High	0	672.263	2785	231725	6863	1893.43	2771	65	40	82	█	█	█	█	█	█	█	█	█	█	█	█	█	█	█	█	█	█	█	█	█	█
P01833	Polymeric immunoglobulin receptor OS=Homo sapiens OX=9606 GN=PIGR PE=1 SV=4	+	83.2	5.74	■	2260	High	0	667.879	2431	377781	11763	3191.79	3705	54	53	69	█	█	█	█	█	█	█	█	█	█	█	█	█	█	█	█	█	█	█	█	█	█
Q08188	Protein-glutamine gamma-glutamyltransferase E OS=Homo sapiens OX=9606 GN=TGM3 PE=1 SV=4	+	76.6	5.86	■	261	High	0	657.95	2452	174517	5348	1498.47	1791	47	47	78	█	█	█	█	█	█	█	█	█	█	█	█	█	█	█	█	█	█	█	█	█	█
P19961	Alpha-amylase 2B OS=Homo sapiens OX=9606 GN=AMY2B PE=1 SV=1	+	57.7	7.09	■	2842	High	0	629.916	1779	730992	21387	6162.21	7845	42	2	81	█	█	█	█	█	█	█	█	█	█	█	█	█	█	█	█	█	█	█	█	█	█
Q13813	Spectrin alpha chain, non-erythrocytic 1 OS=Homo sapiens OX=9606 GN=SPTAN1 PE=1 SV=3	+	284.4	5.35	■	2036	High	0	622.782	3673	74851.5	2490	851.78	952	114	114	55	█	█	█	█	█	█	█	█	█	█	█	█	█	█	█	█	█	█	█	█	█	█
P13645	Keratin, type I cytoskeletal 10 OS=Homo sapiens OX=9606 GN=KRT10 PE=1 SV=6	+	58.8	5.21	■	1137	High	0	613.677	2651	211263	6247	1808.16	2343	48	35	67	█	█	█	█	█	█	█	█	█	█	█	█	█	█	█	█	█	█	█	█	█	█
P05164	Myeloperoxidase OS=Homo sapiens OX=9606 GN=MPO PE=1 SV=1	+	83.8	8.97	■	28	High	0	612.006	2169	166838	5592	1441.4	1944	45	39	60	█	█	█	█	█	█	█	█	█	█	█	█	█	█	█	█	█	█	█	█	█	█
P12814	Alpha-actinin-1 OS=Homo sapiens OX=9606 GN=ACTN1 PE=1 SV=2	+	103	5.41	■	1738	High	0	611.986	2672	117563	3156	1021.03	1148	60	34	73	█	█	█	█	█	█	█	█	█	█	█	█	█	█	█	█	█	█	█	█	█	█
P04114	Apolipoprotein B-100 OS=Homo sapiens OX=9606 GN=APOB PE=1 SV=2	+	515.3	7.05	■	3976	High	0	579.706	3766	67776.6	2111	699.71	898	123	123	33	█	█	█	█	█	█	█	█	█	█	█	█	█	█	█	█	█	█	█	█	█	█
P04746	Pancreatic alpha-amylase OS=Homo sapiens OX=9606 GN=AMY2A PE=1 SV=2	+	57.7	7.05	■	2672	High	0	549.08	1542	629534	20934	5940.53	7149	37	1	68	█	█	█	█	█	█	█	█	█	█	█	█	█	█	█	█	█	█	█	█	█	█
Q00610	Clathrin heavy chain 1 OS=Homo sapiens OX=9606 GN=CLTC PE=1 SV=5	+	191.5	5.69	■	3094	High	0	525.97	3076	86904	3007	926.66	1007	79	79	56	█	█	█	█	█	█	█	█	█	█	█	█	█	█	█	█	█	█	█	█	█	█
Q14204	Cytoplasmic dynein 1 heavy chain 1 OS=Homo sapiens OX=9606 GN=DYNC1H1 PE=1 SV=5	+	532.1	6.4	■	1544	High	0	519.944	3036	54745.2	1795	522.79	744	113	113	28	█	█	█	█	█	█	█	█	█	█	█	█	█	█	█	█	█	█	█	█	█	█
P13796	Plastin-2 OS=Homo sapiens OX=9606 GN=LCP1 PE=1 SV=6	+	70.2	5.43	■	935	High	0	515.34	2090	108118	3198	866.74	1147	49	40	84	█	█	█	█	█	█	█	█	█	█	█	█	█	█	█	█	█	█	█	█	█	█
P14923	Junction plakoglobin OS=Homo sapiens OX=9606 GN=JUP PE=1 SV=3	+	81.7	6.14	■	2226	High	0	504.894	2410	101299	3144	1000.09	1092	46	39	81	█	█	█	█	█	█	█	█	█	█	█	█	█	█	█	█	█	█	█	█	█	█
Q9UGM3	Deleted in malignant brain tumors 1 protein OS=Homo sapiens OX=9606 GN=DMBT1 PE=1 SV=2	+	260.6	5.44	■	880	High	0	503.871	2436	112386	4590	1305.55	1495	40	40	47	█	█	█	█	█	█	█	█	█	█	█	█	█	█	█	█	█	█	█	█	█	█
P12035	Keratin, type II cytoskeletal 3 OS=Homo sapiens OX=9606 GN=KRT3 PE=1 SV=3	+	64.4	6.48	■	2176	High	0	502.757	2271	218664	5184	1587.98	2445	55	29	72	█	█	█	█	█	█	█	█	█	█	█	█	█	█	█	█	█	█	█	█	█	█
P01009	Alpha-1-antitrypsin OS=Homo sapiens OX=9606 GN=SERPINA1 PE=1 SV=3	+	46.7	5.59	■	1608	High	0	496.139	1454	208513	6092	1611.67	2197	34	34	67	█	█	█	█	█	█	█	█	█	█	█	█	█	█	█	█	█	█	█	█	█	█
Q8TDL5	BPI fold-containing family B member 1 OS=Homo sapiens OX=9606 GN=BPIFB1 PE=1 SV=1	+	52.4	7.23	■	2935	High	0	492.92	1519	184939	5201	1552.16	1942	30	30	86	█	█	█	█	█	█	█	█	█	█	█	█	█	█	█	█	█	█	█	█	█	█
Q7Z406	Myosin-14 OS=Homo sapiens OX=9606 GN=MYH14 PE=1 SV=2	+	227.7	5.6	■	3333	High	0	486.565	3081	69036.3	2066	631.56	756	84	74	48	█	█	█	█	█	█	█	█	█	█	█	█	█	█	█	█	█	█	█	█	█	█
Q9NSB2	Keratin, type II cuticular Hb4 OS=Homo sapiens OX=9606 GN=KRT84 PE=2 SV=2	+	64.8	7.56	■	1982	High	0	485.409	2376	131569	2799	936.88	1302	48	39	85	█	█	█	█	█	█	█	█	█	█	█	█	█	█	█	█	█	█	█	█	█	█
P60709	Actin, cytoplasmic 1 OS=Homo sapiens OX=9606 GN=ACTB PE=1 SV=1		41.7	5.48	■	2009	High	0	481.642	1432	164818	7420	2135.47	2295	36	1	97	█	█	█	█	█	█	█	█	█	█	█	█	█	█	█	█	█	█	█	█	█	█
P63261	Actin, cytoplasmic 2 OS=Homo sapiens OX=9606 GN=ACTG1 PE=1 SV=1	+	41.8	5.48	■	3598	High	0	480.815	1389	164818	7420	2135.47	2290	36	1	97	█	█	█	█	█	█	█	█	█	█	█	█	█	█	█	█	█	█	█	█	█	█
P00450	Ceruloplasmin OS=Homo sapiens OX=9606 GN=CP PE=1 SV=1	+	122.1	5.72	■	1227	High	0	469.898	2117	67118.6	3460	995.54	972	53	53	62	█	█	█	█	█	█	█	█	█	█	█	█	█	█	█	█	█	█	█	█	█	█
Q04695	Keratin, type I cytoskeletal 17 OS=Homo sapiens OX=9606 GN=KRT17 PE=1 SV=2	+	48.1	5.02	■	3295	High	0	469.852	2162	155051	3688	1238.07	1729	48	24	93	█	█	█	█	█	█	█	█	█	█	█	█	█	█	█	█	█	█	█	█	█	█
P04083	Annexin A1 OS=Homo sapiens OX=9606 GN=ANXA1 PE=1 SV=2	+	38.7	7.02	■	3016	High	0	465.957	1623	201150	5149	1428.8	1949	35	35	81	█	█	█	█	█	█	█	█	█	█	█	█	█	█	█	█	█	█	█	█	█	█
P29401	Transketolase OS=Homo sapiens OX=9606 GN=TKT PE=1 SV=3	+	67.8	7.66	■	1587	High	0	459.734	1770	81054.1	3046	881.39	962	40	40	78	█	█	█	█	█	█	█	█	█	█	█	█	█	█	█	█	█	█	█	█	█	█
P08727	Keratin, type I cytoskeletal 19 OS=Homo sapiens OX=9606 GN=KRT19 PE=1 SV=4	+	44.1	5.14	■	910	High	0	450.469	1571	329966	6204	1224.62	2347	43	25	90	█	█	█	█	█	█	█	█	█	█	█	█	█	█	█	█	█	█	█	█	█	█
P13639	Elongation factor 2 OS=Homo sapiens OX=9606 GN=EEF2 PE=1 SV=4	+	95.3	6.83	■	2869	High	0	448.186	1936	72855.1	2032	587.5	811	54	52	62	█	█	█	█	█	█	█	█	█	█	█	█	█	█	█	█	█	█	█	█	█	█
P35527	Keratin, type I cytoskeletal 9 OS=Homo sapiens OX=9606 GN=KRT9 PE=1 SV=3	+	62	5.24	■	3822	High	0	445.915	1888	96354.4	2831	966.72	1061	38	37	67	█	█	█	█	█	█	█	█	█	█	█	█	█	█	█	█	█	█	█	█	█	█
Q13835	Plakophilin-1 OS=Homo sapiens OX=9606 GN=PKP1 PE=1 SV=2	+	82.8	9.13	■	2018	High	0	445.091	2285	93551.6	2484	754.72	960	47	47	75	█	█	█	█	█	█	█	█	█	█	█	█	█	█	█	█	█	█	█	█	█	█
P14618	Pyruvate kinase PKM OS=Homo sapiens OX=9606 GN=PKM PE=1 SV=4	+	57.9	7.84	■	3484	High	0	444.112	1999	87067.9	3073	867.74	987	41	41	77	█	█	█	█	█	█	█	█	█	█	█	█	█	█	█	█	█	█	█	█	█	█
P11142	Heat shock cognate 71 kDa protein OS=Homo sapiens OX=9606 GN=HSPA8 PE=1 SV=1	+	70.9	5.52	■	1900	High	0	443.888	1716	93686.1	2702	801.19	1001	43	25	66	█	█	█	█	█	█	█	█	█	█	█	█	█	█	█	█	█	█	█	█	█	█
P18206	Vinculin OS=Homo sapiens OX=9606 GN=VCL PE=1 SV=4	+	123.7	5.66	■	475	High	0	433.716	2666	54494.8	1888	532.79	704	66	66	64	█	█	█	█	█	█	█	█	█	█	█	█	█	█	█	█	█	█	█	█	█	█
P11215	Integrin alpha-M OS=Homo sapiens OX=9606 GN=ITGAM PE=1 SV=2	+	127.1	7.23	■	2533	High	0	428.543	2309	70180.2	1944	619.33	766	50	48	51	█	█	█	█	█	█	█	█	█	█	█	█	█	█	█	█	█	█	█	█	█	█
P0DMV9	Heat shock 70 kDa protein 1B OS=Homo sapiens OX=9606 GN=HSPA1B PE=1 SV=1		70	5.66	■	2650	High	0	427.045	1890	83259.7	2811	810.41	979	44	36	73	█	█	█	█	█	█	█	█	█	█	█	█	█	█	█	█	█	█	█	█	█	█
Q8N1N4	Keratin, type II cytoskeletal 78 OS=Homo sapiens OX=9606 GN=KRT78 PE=1 SV=2	+	56.8	6.02	■	3650	High	0	426.357	2263	121652	3324	1129.8	1336	46	41	77	█	█	█	█	█	█	█	█	█	█	█	█	█	█	█	█	█	█	█	█	█	█
P49327	Fatty acid synthase OS=Homo sapiens OX=9606 GN=FASN PE=1 SV=3	+	273.3	6.44	■	638	High	0	416.684	2586	52572.1	1912	584.89	705	82	82	43	█	█	█	█	█	█	█	█	█	█	█	█	█	█	█	█	█	█	█	█	█	█
P02675	Fibrinogen beta chain OS=Homo sapiens OX=9606 GN=FGB PE=1 SV=2	+	55.9	8.27	■	1786	High	0	414.565	1520	86438.1	2646	705.13	902	33	33	75	█	█	█	█	█	█	█	█	█	█	█	█	█	█	█	█	█	█	█	█	█	█
P08603	Complement factor H OS=Homo sapiens OX=9606 GN=CFH PE=1 SV=4	+	139	6.61	■	3060	High	0	408.36	1922	57094.8	1901	524.52	628	56	51	58	█	█	█	█	█	█	█	█	█	█	█	█	█	█	█	█	█	█	█	█	█	█
Q9Y490	Talin-1 OS=Homo sapiens OX=9606 GN=TLN1 PE=1 SV=3	+	269.6	6.07	■	1036	High	0	407.523	2686	38375.1	1570	474.49	536	76	67	41	█	█	█	█	█	█	█	█	█	█	█	█	█	█	█	█	█	█	█	█	█	█
Q6ZN66	Guanylate-binding protein 6 OS=Homo sapiens OX=9606 GN=GBP6 PE=2 SV=1	+	72.4	6.37	■	1290	High	0	400.713	1756	78268.9	2425	805.65	875	45	44	73	█	█	█	█	█	█	█	█	█	█	█	█	█	█	█	█	█	█	█	█	█	█
P08238	Heat shock protein HSP 90-beta OS=Homo sapiens OX=9606 GN=HSP90AB1 PE=1 SV=4	+	83.2	5.03	■	1567	High	0	399.922	1695	76899	2383	608.35	774	53	31	67	█	█	█	█	█	█	█	█	█	█	█	█	█	█	█	█	█	█	█	█	█	█
P26038	Moesin OS=Homo sapiens OX=9606 GN=MSN PE=1 SV=3	+	67.8	6.4	■	1803	High	0	399.882	2007	83779.2	2349	706.99	993	57	41	77	█	█	█	█	█	█	█	█	█	█	█	█	█	█	█	█	█	█	█	█	█	█
P07900	Heat shock protein HSP 90-alpha OS=Homo sapiens OX=9606 GN=HSP90AA1 PE=1 SV=5	+	84.6	5.02	■	466	High	0	394.981	1866	71610.2	2258	616.61	788	55	34	69	█	█	█	█	█	█	█	█	█	█	█	█	█	█	█	█	█	█	█	█	█	█
Q9UBG3	Cornulin OS=Homo sapiens OX=9606 GN=CRNN PE=1 SV=1	+	53.5	6.1	■	3502	High	0	391.197	1496	36285.9	2922	841.39	715	39	39	84	█	█	█	█	█	█	█	█	█	█	█	█	█	█	█	█	█	█	█	█	█	█
P22079	Lactoperoxidase OS=Homo sapiens OX=9606 GN=LPO PE=1 SV=2	+	80.2	8.62	■	1635	High	0	378.101	1792	93205.6	2830	890.85	1038	39	39	66	█	█	█	█	█	█	█	█	█	█	█	█	█	█	█	█	█	█	█	█	█	█
P29508	Serpin B3 OS=Homo sapiens OX=9606 GN=SERPINB3 PE=1 SV=2	+	44.5	6.81	■	567	High	0	377.403	1513	90563.4	2320	768.68	906	34	18	77	█	█	█	█	█	█	█	█	█	█	█	█	█	█	█	█	█	█	█	█	█	█
P00738	Haptoglobin OS=Homo sapiens OX=9606 GN=HP PE=1 SV=1	+	45.2	6.58	■	1022	High	0	376.623	1354	147607	3549	1033.95	1357	34	18	72	█	█	█	█	█	█	█	█	█	█	█	█	█	█	█	█	█	█	█	█	█	█
P19012	Keratin, type I cytoskeletal 15 OS=Homo sapiens OX=9606 GN=KRT15 PE=1 SV=3	+	49.2	4.77	■	2259	High	0	376.37	1762	218245	4929	1803.98	2653	40	15	75	█	█	█	█	█	█	█	█	█	█	█	█	█	█	█	█	█	█	█	█	█	█
P07355	Annexin A2 OS=Homo sapiens OX=9606 GN=ANXA2 PE=1 SV=2	+	38.6	7.75	■	2123	High	0	373.233	1580	127218	2924	872.51	1289	35	35	81	█	█	█	█	█	█	█	█	█	█	█	█	█	█	█	█	█	█	█	█	█	█
P14780	Matrix metalloproteinase-9 OS=Homo sapiens OX=9606 GN=MMP9 PE=1 SV=3	+	78.4	6.06	■	3684	High	0	372.461	1760	71336.1	1989	615.97	775	39	39	61	█	█	█	█	█	█	█	█	█	█	█	█	█	█	█	█	█	█	█	█	█	█
P25311	Zinc-alpha-2-glycoprotein OS=Homo sapiens OX=9606 GN=AZGP1 PE=1 SV=2	+	34.2	6.05	■	1878	High	0	371.81	1085	159695	3961	1120.5	1704	27	27	69	█	█	█	█	█	█	█	█	█	█	█	█	█	█	█	█	█	█	█	█	█	█
P06733	Alpha-enolase OS=Homo sapiens OX=9606 GN=ENO1 PE=1 SV=2	+	47.1	7.39	■	3286	High	0	369.303	1495	92230.7	2970	921.17	1045	31	26	76	█	█	█	█	█	█	█	█	█	█	█	█	█	█	█	█	█	█	█	█	█	█
P07237	Protein disulfide-isomerase OS=Homo sapiens OX=9606 GN=P4HB PE=1 SV=3	+	57.1	4.87	■	1491	High	0	369.196	1631	83929	1959	680.15	899	43	42	80	█	█	█	█	█	█	█	█	█	█	█	█	█	█	█	█	█	█	█	█	█	█
P01876	Immunoglobulin heavy constant alpha 1 OS=Homo sapiens OX=9606 GN=IGHA1 PE=1 SV=2	+	37.6	6.51	■	595	High	0	363.219	1241	198261	10997	2723.6	3178	25	15	86	█	█	█	█	█	█	█	█	█	█	█	█	█	█	█	█	█	█	█	█	█	█
P02751	Fibronectin OS=Homo sapiens OX=9606 GN=FN1 PE=1 SV=5	+	272.2	5.5	■	2762	High	0	362.328	2088	39292.1	1652	422.17	521	60	60	35	█	█	█	█	█	█	█	█	█	█	█	█	█	█	█	█	█	█	█	█	█	█
P02545	Prelamin-A/C OS=Homo sapiens OX=9606 GN=LMNA PE=1 SV=1	+	74.1	7.02	■	2148	High	0	361.442	2022	62380.8	1642	564.94	698	48	46	68	█	█	█	█	█	█	█	█	█	█	█	█	█	█	█	█	█	█	█	█	█	█
P11021	Endoplasmic reticulum chaperone BiP OS=Homo sapiens OX=9606 GN=HSPA5 PE=1 SV=2	+	72.3	5.16	■	2195	High	0	356.491	1679	79767.1	2239	646.42	796	41	38	58	█	█	█	█	█	█	█	█	█	█	█	█	█	█	█	█	█	█	█	█	█	█
P30740	Leukocyte elastase inhibitor OS=Homo sapiens OX=9606 GN=SERPINB1 PE=1 SV=1	+	42.7	6.28	■	3096	High	0	356.246	1530	135803	3370	1038.14	1337	28	27	79	█	█	█	█	█	█	█	█	█	█	█	█	█	█	█	█	█	█	█	█	█	█
P15311	Ezrin OS=Homo sapiens OX=9606 GN=EZR PE=1 SV=4	+	69.4	6.27	■	1894	High	0	351.564	1672	92300.5	2499	809.33	1078	57	41	70	█	█	█	█	█	█	█	█	█	█	█	█	█	█	█	█	█	█	█	█	█	█
P13797	Plastin-3 OS=Homo sapiens OX=9606 GN=PLS3 PE=1 SV=4	+	70.8	5.6	■	3273	High	0	346.678	1736	70438.1	2100	552.86	762	42	32	70	█	█	█	█	█	█	█	█	█	█	█	█	█	█	█	█	█	█	█	█	█	█
P08133	Annexin A6 OS=Homo sapiens OX=9606 GN=ANXA6 PE=1 SV=3		75.8	5.6	■	124	High	0	340.865	2016	67914.5	1962	621.66	770	48	48	78	█	█	█	█	█	█	█	█	█	█	█	█	█	█	█	█	█	█	█	█	█	█
P01871	Immunoglobulin heavy constant mu OS=Homo sapiens OX=9606 GN=IGHM PE=1 SV=4	+	49.4	6.77	■	801	High	0	338.664	1253	99907	2715	856.31	1066	26	7	71	█	█	█	█	█	█	█	█	█	█	█	█	█	█	█	█	█	█	█	█	█	█
P07476	Involucrin OS=Homo sapiens OX=9606 GN=IVL PE=1 SV=2	+	68.4	4.61	■	3803	High	0	338.251	1443	55944.1	1408	527.14	553	35	35	68	█	█	█	█	█	█	█	█	█	█	█	█	█	█	█	█	█	█	█	█	█	█
P04075	Fructose-bisphosphate aldolase A OS=Homo sapiens OX=9606 GN=ALDOA PE=1 SV=2	+	39.4	8.09	■	12	High	0	335.31	1632	84798.5	2861	814.45	951	31	24	83	█	█	█	█	█	█	█	█	█	█	█	█	█	█	█	█	█	█	█	█	█	█
P01011	Alpha-1-antichymotrypsin OS=Homo sapiens OX=9606 GN=SERPINA3 PE=1 SV=2	+	47.6	5.52	■	3306	High	0	332.722	1087	127402	3328	1062.9	1235	23	23	51	█	█	█	█	█	█	█	█	█	█	█	█	█	█	█	█	█	█	█	█	█	█
P68371	Tubulin beta-4B chain OS=Homo sapiens OX=9606 GN=TUBB4B PE=1 SV=1		49.8	4.89	■	3524	High	0	331.447	1238	72600.6	2104	596.3	731	27	3	74	█	█	█	█	█	█	█	█	█	█	█	█	█	█	█	█	█	█	█	█	█	█
P22735	Protein-glutamine gamma-glutamyltransferase K OS=Homo sapiens OX=9606 GN=TGM1 PE=1 SV=4	+	89.7	6.04	■	337	High	0	331.347	1763	62962	1939	597.97	742	42	42	62	█	█	█	█	█	█	█	█	█	█	█	█	█	█	█	█	█	█	█	█	█	█
P52209	6-phosphogluconate dehydrogenase, decarboxylating OS=Homo sapiens OX=9606 GN=PGD PE=1 SV=3	+	53.1	7.23	■	3632	High	0	326.642	1388	66209.8	2215	614.71	752	33	32	65	█	█	█	█	█	█	█	█	█	█	█	█	█	█	█	█	█	█	█	█	█	█
P02769	Serum albumin (Laboratory-Cont) OS=Bos taurus GN=ALB PE=1 SV=4		69.2	6.18	■	376	High	0	326.169	1558	94940.7	2276	732.83	1036	46	40	72	█	█	█	█	█	█	█	█	█	█	█	█	█	█	█	█	█	█	█	█	█	█
P02679	Fibrinogen gamma chain OS=Homo sapiens OX=9606 GN=FGG PE=1 SV=3	+	51.5	5.62	■	2683	High	0	325.095	1229	50166.9	2232	547.46	638	30	30	68	█	█	█	█	█	█	█	█	█	█	█	█	█	█	█	█	█	█	█	█	█	█
O95171	Sciellin OS=Homo sapiens OX=9606 GN=SCEL PE=1 SV=2	+	77.5	9.38	■	1387	High	0	321.681	1644	49503.9	1521	427.24	587	51	51	68	█	█	█	█	█	█	█	█	█	█	█	█	█	█	█	█	█	█	█	█	█	█
P68032	Actin, alpha cardiac muscle 1 OS=Homo sapiens OX=9606 GN=ACTC1 PE=1 SV=1		42	5.39	■	3543	High	0	319.158	1052	168449	3875	1093.45	1654	24	8	63	█	█	█	█	█	█	█	█	█	█	█	█	█	█	█	█	█	█	█	█	█	█
P07384	Calpain-1 catalytic subunit OS=Homo sapiens OX=9606 GN=CAPN1 PE=1 SV=1	+	81.8	5.67	■	3752	High	0	318.893	1796	60304.2	1927	608.36	706	41	41	63	█	█	█	█	█	█	█	█	█	█	█	█	█	█	█	█	█	█	█	█	█	█
P04406	Glyceraldehyde-3-phosphate dehydrogenase OS=Homo sapiens OX=9606 GN=GAPDH PE=1 SV=3	+	36	8.46	■	2166	High	0	317.285	1259	68682.9	4004	1133.91	1231	25	24	90	█	█	█	█	█	█	█	█	█	█	█	█	█	█	█	█	█	█	█	█	█	█
P06396	Gelsolin OS=Homo sapiens OX=9606 GN=GSN PE=1 SV=1	+	85.6	6.28	■	1911	High	0	313.969	1595	53554.8	2516	755.81	751	37	37	54	█	█	█	█	█	█	█	█	█	█	█	█	█	█	█	█	█	█	█	█	█	█
P06737	Glycogen phosphorylase, liver form OS=Homo sapiens OX=9606 GN=PYGL PE=1 SV=4	+	97.1	7.17	■	3240	High	0	309.61	2135	58311.1	1594	538.85	708	52	43	67	█	█	█	█	█	█	█	█	█	█	█	█	█	█	█	█	█	█	█	█	█	█
P55072	Transitional endoplasmic reticulum ATPase OS=Homo sapiens OX=9606 GN=VCP PE=1 SV=4	+	89.3	5.26	■	501	High	0	308.489	1637	42293.4	1309	440.8	515	45	45	72	█	█	█	█	█	█	█	█	█	█	█	█	█	█	█	█	█	█	█	█	█	█
P07437	Tubulin beta chain OS=Homo sapiens OX=9606 GN=TUBB PE=1 SV=2	+	49.6	4.89	■	3481	High	0	306.326	1341	62391.4	1782	530.85	683	26	4	73	█	█	█	█	█	█	█	█	█	█	█	█	█	█	█	█	█	█	█	█	█	█
O75369	Filamin-B OS=Homo sapiens OX=9606 GN=FLNB PE=1 SV=2	+	278	5.73	■	2838	High	0	304.084	1666	33623.9	1137	335.91	452	66	58	32	█	█	█	█	█	█	█	█	█	█	█	█	█	█	█	█	█	█	█	█	█	█
P00558	Phosphoglycerate kinase 1 OS=Homo sapiens OX=9606 GN=PGK1 PE=1 SV=3	+	44.6	8.1	■	1825	High	0	298.995	1388	72475.6	2034	604.55	717	32	28	81	█	█	█	█	█	█	█	█	█	█	█	█	█	█	█	█	█	█	█	█	█	█
P06744	Glucose-6-phosphate isomerase OS=Homo sapiens OX=9606 GN=GPI PE=1 SV=4	+	63.1	8.32	■	1114	High	0	294.409	1122	62233.8	2122	501.85	695	33	32	66	█	█	█	█	█	█	█	█	█	█	█	█	█	█	█	█	█	█	█	█	█	█
P32926	Desmoglein-3 OS=Homo sapiens OX=9606 GN=DSG3 PE=1 SV=2	+	107.5	5	■	3924	High	0	293.987	1446	52765.8	1627	535.88	551	32	31	41	█	█	█	█	█	█	█	█	█	█	█	█	█	█	█	█	█	█	█	█	█	█
P22314	Ubiquitin-like modifier-activating enzyme 1 OS=Homo sapiens OX=9606 GN=UBA1 PE=1 SV=3	+	117.8	5.76	■	2581	High	0	293.416	1741	37070.5	1433	418.37	478	42	42	52	█	█	█	█	█	█	█	█	█	█	█	█	█	█	█	█	█	█	█	█	█	█
P09960	Leukotriene A-4 hydrolase OS=Homo sapiens OX=9606 GN=LTA4H PE=1 SV=2	+	69.2	6.18	■	3719	High	0	293.136	1528	56373.8	1617	545.88	588	37	37	68	█	█	█	█	█	█	█	█	█	█	█	█	█	█	█	█	█	█	█	█	█	█
P00751	Complement factor B OS=Homo sapiens OX=9606 GN=CFB PE=1 SV=2	+	85.5	7.06	■	3432	High	0	291.724	1545	58182.7	1588	462.99	623	38	38	54	█	█	█	█	█	█	█	█	█	█	█	█	█	█	█	█	█	█	█	█	█	█
Q08380	Galectin-3-binding protein OS=Homo sapiens OX=9606 GN=LGALS3BP PE=1 SV=1	+	65.3	5.27	■	3993	High	0	291.324	1406	75717	2630	800.72	882	27	27	58	█	█	█	█	█	█	█	█	█	█	█	█	█	█	█	█	█	█	█	█	█	█
P0DOX5	Immunoglobulin gamma-1 heavy chain OS=Homo sapiens OX=9606 PE=1 SV=2	+	49.3	8.72	■	2285	High	0	288.454	1118	126935	3800	902.58	1229	23	12	63	█	█	█	█	█	█	█	█	█	█	█	█	█	█	█	█	█	█	█	█	█	█
Q13885	Tubulin beta-2A chain OS=Homo sapiens OX=9606 GN=TUBB2A PE=1 SV=1		49.9	4.89	■	468	High	0	287.157	1163	60678.1	1663	482.55	613	24	4	65	█	█	█	█	█	█	█	█	█	█	█	█	█	█	█	█	█	█	█	█	█	█
P50395	Rab GDP dissociation inhibitor beta OS=Homo sapiens OX=9606 GN=GDI2 PE=1 SV=2	+	50.6	6.47	■	3532	High	0	282.075	1371	55033.3	1422	463.29	533	31	22	72	█	█	█	█	█	█	█	█	█	█	█	█	█	█	█	█	█	█	█	█	█	█
P02774	Vitamin D-binding protein OS=Homo sapiens OX=9606 GN=GC PE=1 SV=2	+	52.9	5.45	■	2731	High	0	280.959	1440	51767.8	1769	544.26	613	34	34	78	█	█	█	█	█	█	█	█	█	█	█	█	█	█	█	█	█	█	█	█	█	█
P68104	Elongation factor 1-alpha 1 OS=Homo sapiens OX=9606 GN=EEF1A1 PE=1 SV=1		50.1	9.01	■	1968	High	0	278.831	956	68719.4	2220	613.14	837	26	26	58	█	█	█	█	█	█	█	█	█	█	█	█	█	█	█	█	█	█	█	█	█	█
Q5VTE0	Putative elongation factor 1-alpha-like 3 OS=Homo sapiens OX=9606 GN=EEF1A1P5 PE=5 SV=1		50.2	9.07	■	1968	High	0	278.831	956	68719.4	2220	613.14	837	26	26	58	█	█	█	█	█	█	█	█	█	█	█	█	█	█	█	█	█	█	█	█	█	█
P00338	L-lactate dehydrogenase A chain OS=Homo sapiens OX=9606 GN=LDHA PE=1 SV=2	+	36.7	8.27	■	2645	High	0	278.825	1075	64351.9	1684	532.76	656	32	31	86	█	█	█	█	█	█	█	█	█	█	█	█	█	█	█	█	█	█	█	█	█	█
P06576	ATP synthase subunit beta, mitochondrial OS=Homo sapiens OX=9606 GN=ATP5F1B PE=1 SV=3	+	56.5	5.4	■	2573	High	0	278.491	1338	52880.6	1728	515.92	527	26	26	72	█	█	█	█	█	█	█	█	█	█	█	█	█	█	█	█	█	█	█	█	█	█
P31947	14-3-3 protein sigma OS=Homo sapiens OX=9606 GN=SFN PE=1 SV=1	+	27.8	4.74	■	479	High	0	278.441	877	66387.3	1731	503.02	646	26	23	90	█	█	█	█	█	█	█	█	█	█	█	█	█	█	█	█	█	█	█	█	█	█
P04040	Catalase OS=Homo sapiens OX=9606 GN=CAT PE=1 SV=3	+	59.7	7.39	■	3897	High	0	275.553	1502	59818.5	1791	562.4	639	33	33	66	█	█	█	█	█	█	█	█	█	█	█	█	█	█	█	█	█	█	█	█	█	█
P20930	Filaggrin OS=Homo sapiens OX=9606 GN=FLG PE=1 SV=3	+	434.9	9.25	■	2753	High	0	275.506	1665	28803.6	1166	367.2	380	52	52	24	█	█	█	█	█	█	█	█	█	█	█	█	█	█	█	█	█	█	█	█	█	█
Q02413	Desmoglein-1 OS=Homo sapiens OX=9606 GN=DSG1 PE=1 SV=2	+	113.7	5.03	■	1662	High	0	274.572	1549	51106.6	1554	465.55	509	34	33	43	█	█	█	█	█	█	█	█	█	█	█	█	█	█	█	█	█	█	█	█	█	█
Q01518	Adenylyl cyclase-associated protein 1 OS=Homo sapiens OX=9606 GN=CAP1 PE=1 SV=5	+	51.9	8.06	■	2476	High	0	273.488	1366	48125.8	1475	453.62	575	32	30	66	█	█	█	█	█	█	█	█	█	█	█	█	█	█	█	█	█	█	█	█	█	█
Q71U36	Tubulin alpha-1A chain OS=Homo sapiens OX=9606 GN=TUBA1A PE=1 SV=1		50.1	5.06	■	1889	High	0	271.475	1219	62030.2	1754	574.24	634	26	2	63	█	█	█	█	█	█	█	█	█	█	█	█	█	█	█	█	█	█	█	█	█	█
P48594	Serpin B4 OS=Homo sapiens OX=9606 GN=SERPINB4 PE=1 SV=2	+	44.8	6.21	■	222	High	0	269.767	1277	63244.6	1584	526.61	644	28	11	68	█	█	█	█	█	█	█	█	█	█	█	█	█	█	█	█	█	█	█	█	█	█
Q16610	Extracellular matrix protein 1 OS=Homo sapiens OX=9606 GN=ECM1 PE=1 SV=2	+	60.6	6.71	■	3995	High	0	268.663	1343	42402	1660	478.91	515	28	28	64	█	█	█	█	█	█	█	█	█	█	█	█	█	█	█	█	█	█	█	█	█	█
P30101	Protein disulfide-isomerase A3 OS=Homo sapiens OX=9606 GN=PDIA3 PE=1 SV=4	+	56.7	6.35	■	2382	High	0	267.552	1509	44557.2	1522	451.75	544	36	36	65	█	█	█	█	█	█	█	█	█	█	█	█	█	█	█	█	█	█	█	█	█	█
O77727	Keratin, type I cytoskeletal 15 (Contact-Cont) OS=Ovis aries GN=KRT15 PE=2 SV=1		48.7	4.79	■	1627	High	0	266.695	988	140199	3465	1768.03	2290	24	3	37	█	█	█	█	█	█	█	█	█	█	█	█	█	█	█	█	█	█	█	█	█	█
P0DOX6	Immunoglobulin mu heavy chain OS=Homo sapiens OX=9606 PE=1 SV=2	+	63.4	7.87	■	307	High	0	266.37	974	86674	2150	641.31	888	21	1	51	█	█	█	█	█	█	█	█	█	█	█	█	█	█	█	█	█	█	█	█	█	█
O76013	Keratin, type I cuticular Ha6 OS=Homo sapiens OX=9606 GN=KRT36 PE=1 SV=1	+	52.2	4.94	■	365	High	0	255.925	1408	50471	1282	415.66	572	33	30	72	█	█	█	█	█	█	█	█	█	█	█	█	█	█	█	█	█	█	█	█	█	█
P14625	Endoplasmin OS=Homo sapiens OX=9606 GN=HSP90B1 PE=1 SV=1	+	92.4	4.84	■	207	High	0	255.831	1418	44381.6	1448	396.48	561	44	42	53	█	█	█	█	█	█	█	█	█	█	█	█	█	█	█	█	█	█	█	█	█	█
P12429	Annexin A3 OS=Homo sapiens OX=9606 GN=ANXA3 PE=1 SV=3	+	36.4	5.92	■	2401	High	0	255.114	1112	49985	1562	424.71	583	31	31	80	█	█	█	█	█	█	█	█	█	█	█	█	█	█	█	█	█	█	█	█	█	█
P63104	14-3-3 protein zeta/delta OS=Homo sapiens OX=9606 GN=YWHAZ PE=1 SV=1	+	27.7	4.79	■	19	High	0	254.846	1095	69544.2	1509	517.17	686	23	16	86	█	█	█	█	█	█	█	█	█	█	█	█	█	█	█	█	█	█	█	█	█	█
P05107	Integrin beta-2 OS=Homo sapiens OX=9606 GN=ITGB2 PE=1 SV=2	+	84.7	6.95	■	2793	High	0	253.365	1427	40861.7	1247	393.33	456	34	34	53	█	█	█	█	█	█	█	█	█	█	█	█	█	█	█	█	█	█	█	█	█	█
P68366	Tubulin alpha-4A chain OS=Homo sapiens OX=9606 GN=TUBA4A PE=1 SV=1		49.9	5.06	■	4028	High	0	252.384	1030	60723.8	1618	544.16	603	25	5	62	█	█	█	█	█	█	█	█	█	█	█	█	█	█	█	█	█	█	█	█	█	█
Q14764	Major vault protein OS=Homo sapiens OX=9606 GN=MVP PE=1 SV=4	+	99.3	5.48	■	751	High	0	248.824	1599	35658.6	1111	338.09	397	41	41	62	█	█	█	█	█	█	█	█	█	█	█	█	█	█	█	█	█	█	█	█	█	█
P0DOX2	Immunoglobulin alpha-2 heavy chain OS=Homo sapiens OX=9606 PE=1 SV=2	+	48.9	6.67	■	1573	High	0	246.836	1023	99754.9	5026	1230.31	1601	22	11	65	█	█	█	█	█	█	█	█	█	█	█	█	█	█	█	█	█	█	█	█	█	█
P01037	Cystatin-SN OS=Homo sapiens OX=9606 GN=CST1 PE=1 SV=3	+	16.4	7.21	■	1061	High	0	243.614	705	209749	6272	1720.75	2021	13	9	71	█	█	█	█	█	█	█	█	█	█	█	█	█	█	█	█	█	█	█	█	█	█
P35221	Catenin alpha-1 OS=Homo sapiens OX=9606 GN=CTNNA1 PE=1 SV=1	+	100	6.29	■	978	High	0	239.564	1450	24673.9	888	260.95	339	44	32	59	█	█	█	█	█	█	█	█	█	█	█	█	█	█	█	█	█	█	█	█	█	█
P01008	Antithrombin-III OS=Homo sapiens OX=9606 GN=SERPINC1 PE=1 SV=1	+	52.6	6.71	■	1721	High	0	239.115	1009	46629.3	1404	428.08	528	30	30	58	█	█	█	█	█	█	█	█	█	█	█	█	█	█	█	█	█	█	█	█	█	█
P01860	Immunoglobulin heavy constant gamma 3 OS=Homo sapiens OX=9606 GN=IGHG3 PE=1 SV=2	+	41.3	7.9	■	3517	High	0	238.108	813	94158.6	2747	613.74	989	18	6	58	█	█	█	█	█	█	█	█	█	█	█	█	█	█	█	█	█	█	█	█	█	█
P09211	Glutathione S-transferase P OS=Homo sapiens OX=9606 GN=GSTP1 PE=1 SV=2	+	23.3	5.64	■	3224	High	0	236.909	830	55545.9	1809	508.41	547	15	15	70	█	█	█	█	█	█	█	█	█	█	█	█	█	█	█	█	█	█	█	█	█	█
Q01082	Spectrin beta chain, non-erythrocytic 1 OS=Homo sapiens OX=9606 GN=SPTBN1 PE=1 SV=2	+	274.4	5.57	■	3363	High	0	236.659	1361	26029	827	240.92	339	57	45	28	█	█	█	█	█	█	█	█	█	█	█	█	█	█	█	█	█	█	█	█	█	█
P02790	Hemopexin OS=Homo sapiens OX=9606 GN=HPX PE=1 SV=2	+	51.6	7.02	■	3579	High	0	235.517	1022	46521.1	1798	527.23	595	26	26	59	█	█	█	█	█	█	█	█	█	█	█	█	█	█	█	█	█	█	█	█	█	█
P27797	Calreticulin OS=Homo sapiens OX=9606 GN=CALR PE=1 SV=1	+	48.1	4.44	■	3957	High	0	234.382	842	26179.1	1692	416.75	473	28	28	70	█	█	█	█	█	█	█	█	█	█	█	█	█	█	█	█	█	█	█	█	█	█
P55786	Puromycin-sensitive aminopeptidase OS=Homo sapiens OX=9606 GN=NPEPPS PE=1 SV=2	+	103.2	5.72	■	2921	High	0	233.908	1253	36504.4	1110	335.46	459	39	39	50	█	█	█	█	█	█	█	█	█	█	█	█	█	█	█	█	█	█	█	█	█	█
Q96TA1	Protein Niban 2 OS=Homo sapiens OX=9606 GN=NIBAN2 PE=1 SV=3	+	84.1	6.19	■	3130	High	0	233.746	1187	40643.1	1132	378.48	436	31	31	47	█	█	█	█	█	█	█	█	█	█	█	█	█	█	█	█	█	█	█	█	█	█
P10809	60 kDa heat shock protein, mitochondrial OS=Homo sapiens OX=9606 GN=HSPD1 PE=1 SV=2	+	61	5.87	■	3292	High	0	233.029	1357	34254.7	1022	409.65	434	33	33	66	█	█	█	█	█	█	█	█	█	█	█	█	█	█	█	█	█	█	█	█	█	█
Q9BQE3	Tubulin alpha-1C chain OS=Homo sapiens OX=9606 GN=TUBA1C PE=1 SV=1		49.9	5.1	■	3501	High	0	232.451	1092	59551.8	1591	500.15	594	27	4	66	█	█	█	█	█	█	█	█	█	█	█	█	█	█	█	█	█	█	█	█	█	█
Q02487	Desmocollin-2 OS=Homo sapiens OX=9606 GN=DSC2 PE=1 SV=1	+	99.9	5.34	■	2922	High	0	232.281	1205	39977.8	1532	413.96	431	28	27	45	█	█	█	█	█	█	█	█	█	█	█	█	█	█	█	█	█	█	█	█	█	█
P60174	Triosephosphate isomerase OS=Homo sapiens OX=9606 GN=TPI1 PE=1 SV=4	+	26.7	6.9	■	2680	High	0	229.486	973	48012.2	1185	396.82	455	20	20	89	█	█	█	█	█	█	█	█	█	█	█	█	█	█	█	█	█	█	█	█	█	█
P01859	Immunoglobulin heavy constant gamma 2 OS=Homo sapiens OX=9606 GN=IGHG2 PE=1 SV=2	+	35.9	7.59	■	950	High	0	228.124	727	107270	3600	723.55	1100	17	7	60	█	█	█	█	█	█	█	█	█	█	█	█	█	█	█	█	█	█	█	█	█	█
Q9Y446	Plakophilin-3 OS=Homo sapiens OX=9606 GN=PKP3 PE=1 SV=1	+	87	9.32	■	1131	High	0	227.092	1490	33739.5	1116	338.57	405	35	35	50	█	█	█	█	█	█	█	█	█	█	█	█	█	█	█	█	█	█	█	█	█	█
P03973	Antileukoproteinase OS=Homo sapiens OX=9606 GN=SLPI PE=1 SV=2	+	14.3	8.75	■	1140	High	0	226.907	456	57955.1	1526	312.39	642	15	15	70	█	█	█	█	█	█	█	█	█	█	█	█	█	█	█	█	█	█	█	█	█	█
P16615	Sarcoplasmic/endoplasmic reticulum calcium ATPase 2 OS=Homo sapiens OX=9606 GN=ATP2A2 PE=1 SV=1	+	114.7	5.34	■	2366	High	0	226.666	1220	24552.1	858	253.25	329	38	17	39	█	█	█	█	█	█	█	█	█	█	█	█	█	█	█	█	█	█	█	█	█	█
P31025	Lipocalin-1 OS=Homo sapiens OX=9606 GN=LCN1 PE=1 SV=1	+	19.2	5.58	■	343	High	0	225.2	536	63867.3	3532	935.21	1016	17	17	72	█	█	█	█	█	█	█	█	█	█	█	█	█	█	█	█	█	█	█	█	█	█
P36952	Serpin B5 OS=Homo sapiens OX=9606 GN=SERPINB5 PE=1 SV=2	+	42.1	6.05	■	1514	High	0	224.27	1065	45544.8	1333	438.71	507	25	25	77	█	█	█	█	█	█	█	█	█	█	█	█	█	█	█	█	█	█	█	█	█	█
Q8WUM4	Programmed cell death 6-interacting protein OS=Homo sapiens OX=9606 GN=PDCD6IP PE=1 SV=1	+	96	6.52	■	2796	High	0	223.096	1381	34878.4	1089	308.32	450	43	43	55	█	█	█	█	█	█	█	█	█	█	█	█	█	█	█	█	█	█	█	█	█	█
Q8N4F0	BPI fold-containing family B member 2 OS=Homo sapiens OX=9606 GN=BPIFB2 PE=1 SV=2	+	49.1	8.72	■	1881	High	0	223.074	946	48003.2	2082	581.94	686	18	18	48	█	█	█	█	█	█	█	█	█	█	█	█	█	█	█	█	█	█	█	█	█	█
P43490	Nicotinamide phosphoribosyltransferase OS=Homo sapiens OX=9606 GN=NAMPT PE=1 SV=1	+	55.5	7.15	■	3012	High	0	222.844	1115	32715	1100	344.64	418	31	31	65	█	█	█	█	█	█	█	█	█	█	█	█	█	█	█	█	█	█	█	█	█	█
P04792	Heat shock protein beta-1 OS=Homo sapiens OX=9606 GN=HSPB1 PE=1 SV=2	+	22.8	6.4	■	605	High	0	222.123	802	50054.8	2059	527.59	647	21	21	90	█	█	█	█	█	█	█	█	█	█	█	█	█	█	█	█	█	█	█	█	█	█
P0DOX7	Immunoglobulin kappa light chain OS=Homo sapiens OX=9606 PE=1 SV=1	+	23.4	7.17	■	3049	High	0	222.095	766	261242	8761	2233.24	2690	11	3	65	█	█	█	█	█	█	█	█	█	█	█	█	█	█	█	█	█	█	█	█	█	█
P80188	Neutrophil gelatinase-associated lipocalin OS=Homo sapiens OX=9606 GN=LCN2 PE=1 SV=2	+	22.6	8.91	■	107	High	0	220.726	664	85912.1	2443	571.67	868	17	17	72	█	█	█	█	█	█	█	█	█	█	█	█	█	█	█	█	█	█	█	█	█	█
P11413	Glucose-6-phosphate 1-dehydrogenase OS=Homo sapiens OX=9606 GN=G6PD PE=1 SV=4	+	59.2	6.84	■	1238	High	0	217.4	1384	46671.3	1324	370.83	517	34	34	70	█	█	█	█	█	█	█	█	█	█	█	█	█	█	█	█	█	█	█	█	█	█
O95678	Keratin, type II cytoskeletal 75 OS=Homo sapiens OX=9606 GN=KRT75 PE=1 SV=2	+	59.5	7.74	■	1409	High	0	216.042	806	184801	3650	1098.02	1918	25	1	26	█	█	█	█	█	█	█	█	█	█	█	█	█	█	█	█	█	█	█	█	█	█
P05787	Keratin, type II cytoskeletal 8 OS=Homo sapiens OX=9606 GN=KRT8 PE=1 SV=7	+	53.7	5.59	■	3636	High	0	215.03	998	115891	2075	798.38	1388	33	17	58	█	█	█	█	█	█	█	█	█	█	█	█	█	█	█	█	█	█	█	█	█	█
O15020	Spectrin beta chain, non-erythrocytic 2 OS=Homo sapiens OX=9606 GN=SPTBN2 PE=1 SV=3	+	271.2	6.11	■	3578	High	0	212.872	1468	25745.3	750	256.4	319	48	37	24	█	█	█	█	█	█	█	█	█	█	█	█	█	█	█	█	█	█	█	█	█	█
Q6P5S2	Protein LEG1 homolog OS=Homo sapiens OX=9606 GN=LEG1 PE=1 SV=2	+	37.9	6.15	■	780	High	0	212.548	718	70959.5	1804	482.25	696	20	20	64	█	█	█	█	█	█	█	█	█	█	█	█	█	█	█	█	█	█	█	█	█	█
P34932	Heat shock 70 kDa protein 4 OS=Homo sapiens OX=9606 GN=HSPA4 PE=1 SV=4	+	94.3	5.19	■	1930	High	0	211.297	1045	28262.7	823	251.03	333	40	37	59	█	█	█	█	█	█	█	█	█	█	█	█	█	█	█	█	█	█	█	█	█	█
P18669	Phosphoglycerate mutase 1 OS=Homo sapiens OX=9606 GN=PGAM1 PE=1 SV=2	+	28.8	7.18	■	357	High	0	209.327	791	30414.6	1060	278.02	302	18	18	80	█	█	█	█	█	█	█	█	█	█	█	█	█	█	█	█	█	█	█	█	█	█
Q96HE7	ERO1-like protein alpha OS=Homo sapiens OX=9606 GN=ERO1A PE=1 SV=2	+	54.4	5.68	■	2632	High	0	209.211	945	30575.3	907	252.65	322	25	25	61	█	█	█	█	█	█	█	█	█	█	█	█	█	█	█	█	█	█	█	█	█	█
O75923	Dysferlin OS=Homo sapiens OX=9606 GN=DYSF PE=1 SV=1	+	237.1	5.64	■	2198	High	0	207.298	1262	20641	631	190.21	257	43	40	25	█	█	█	█	█	█	█	█	█	█	█	█	█	█	█	█	█	█	█	█	█	█
P78527	DNA-dependent protein kinase catalytic subunit OS=Homo sapiens OX=9606 GN=PRKDC PE=1 SV=3	+	468.8	7.12	■	3356	High	0	207.23	1124	17225.2	628	165.84	250	48	48	13	█	█	█	█	█	█	█	█	█	█	█	█	█	█	█	█	█	█	█	█	█	█
P07339	Cathepsin D OS=Homo sapiens OX=9606 GN=CTSD PE=1 SV=1	+	44.5	6.54	■	3888	High	0	206.207	1037	42329.9	1244	376.45	459	19	19	56	█	█	█	█	█	█	█	█	█	█	█	█	█	█	█	█	█	█	█	█	█	█
P06702	Protein S100-A9 OS=Homo sapiens OX=9606 GN=S100A9 PE=1 SV=1	+	13.2	6.13	■	1941	High	0	204.525	434	172712	4189	1263.05	1677	13	13	78	█	█	█	█	█	█	█	█	█	█	█	█	█	█	█	█	█	█	█	█	█	█
P35609	Alpha-actinin-2 OS=Homo sapiens OX=9606 GN=ACTN2 PE=1 SV=1	+	103.8	5.45	■	2743	High	0	203.91	871	46181.1	1037	328.02	418	19	2	21	█	█	█	█	█	█	█	█	█	█	█	█	█	█	█	█	█	█	█	█	█	█
P41218	Myeloid cell nuclear differentiation antigen OS=Homo sapiens OX=9606 GN=MNDA PE=1 SV=1	+	45.8	9.76	■	1412	High	0	203.252	1079	39213	1087	329	423	29	29	57	█	█	█	█	█	█	█	█	█	█	█	█	█	█	█	█	█	█	█	█	█	█
O43490	Prominin-1 OS=Homo sapiens OX=9606 GN=PROM1 PE=1 SV=1	+	97.1	7.27	■	3067	High	0	200.23	1171	32383.5	937	301.14	340	28	28	39	█	█	█	█	█	█	█	█	█	█	█	█	█	█	█	█	█	█	█	█	█	█
P02647	Apolipoprotein A-I OS=Homo sapiens OX=9606 GN=APOA1 PE=1 SV=1	+	30.8	5.76	■	3108	High	0	199.508	1090	47467.8	1275	417.41	515	24	24	70	█	█	█	█	█	█	█	█	█	█	█	█	█	█	█	█	█	█	█	█	█	█
P08670	Vimentin OS=Homo sapiens OX=9606 GN=VIM PE=1 SV=4	+	53.6	5.12	■	453	High	0	198.294	1265	41909.3	971	360.31	491	32	28	60	█	█	█	█	█	█	█	█	█	█	█	█	█	█	█	█	█	█	█	█	█	█
O15231	Zinc finger protein 185 OS=Homo sapiens OX=9606 GN=ZNF185 PE=1 SV=3		73.5	7.01	■	263	High	0	198.24	998	30451.4	950	264.86	330	36	36	63	█	█	█	█	█	█	█	█	█	█	█	█	█	█	█	█	█	█	█	█	█	█
P12273	Prolactin-inducible protein OS=Homo sapiens OX=9606 GN=PIP PE=1 SV=1	+	16.6	8.05	■	1621	High	0	198.089	660	192307	4367	1193.59	1838	14	13	77	█	█	█	█	█	█	█	█	█	█	█	█	█	█	█	█	█	█	█	█	█	█
Q14697	Neutral alpha-glucosidase AB OS=Homo sapiens OX=9606 GN=GANAB PE=1 SV=3	+	106.8	6.14	■	1391	High	0	198.026	1294	28973.4	899	316.66	357	34	34	45	█	█	█	█	█	█	█	█	█	█	█	█	█	█	█	█	█	█	█	█	█	█
P68871	Hemoglobin subunit beta OS=Homo sapiens OX=9606 GN=HBB PE=1 SV=2	+	16	7.28	■	1458	High	0	193.783	724	57746.1	1410	461.1	517	14	7	95	█	█	█	█	█	█	█	█	█	█	█	█	█	█	█	█	█	█	█	█	█	█
P02671	Fibrinogen alpha chain OS=Homo sapiens OX=9606 GN=FGA PE=1 SV=2	+	94.9	6.01	■	1398	High	0	193.75	1006	33532.6	1076	339.87	422	25	25	32	█	█	█	█	█	█	█	█	█	█	█	█	█	█	█	█	█	█	█	█	█	█
P61158	Actin-related protein 3 OS=Homo sapiens OX=9606 GN=ACTR3 PE=1 SV=3	+	47.3	5.88	■	3376	High	0	193.516	920	25864.9	936	250.18	307	23	23	71	█	█	█	█	█	█	█	█	█	█	█	█	█	█	█	█	█	█	█	█	█	█
Q13509	Tubulin beta-3 chain OS=Homo sapiens OX=9606 GN=TUBB3 PE=1 SV=2		50.4	4.93	■	590	High	0	193.452	728	47905.7	1108	345.07	484	17	1	38	█	█	█	█	█	█	█	█	█	█	█	█	█	█	█	█	█	█	█	█	█	█
P17213	Bactericidal permeability-increasing protein OS=Homo sapiens OX=9606 GN=BPI PE=1 SV=4	+	53.9	9.38	■	514	High	0	193.14	800	33914.6	1142	329.19	398	17	17	48	█	█	█	█	█	█	█	█	█	█	█	█	█	█	█	█	█	█	█	█	█	█
P01834	Immunoglobulin kappa constant OS=Homo sapiens OX=9606 GN=IGKC PE=1 SV=2	+	11.8	6.52	■	855	High	0	191.006	618	281971	8259	2192.02	2740	10	3	87	█	█	█	█	█	█	█	█	█	█	█	█	█	█	█	█	█	█	█	█	█	█
P01861	Immunoglobulin heavy constant gamma 4 OS=Homo sapiens OX=9606 GN=IGHG4 PE=1 SV=1	+	35.9	7.36	■	402	High	0	190.705	641	55381.2	1839	396.11	585	14	6	55	█	█	█	█	█	█	█	█	█	█	█	█	█	█	█	█	█	█	█	█	█	█
P01036	Cystatin-S OS=Homo sapiens OX=9606 GN=CST4 PE=1 SV=3	+	16.2	5.02	■	767	High	0	190.604	626	207757	5564	1730.53	2158	11	5	76	█	█	█	█	█	█	█	█	█	█	█	█	█	█	█	█	█	█	█	█	█	█
P40939	Trifunctional enzyme subunit alpha, mitochondrial OS=Homo sapiens OX=9606 GN=HADHA PE=1 SV=2		82.9	9.04	■	2139	High	0	189.218	1131	19955.7	721	225.74	277	32	32	52	█	█	█	█	█	█	█	█	█	█	█	█	█	█	█	█	█	█	█	█	█	█
P01031	Complement C5 OS=Homo sapiens OX=9606 GN=C5 PE=1 SV=4	+	188.2	6.52	■	200	High	0	189.156	1027	20103.7	710	194.52	284	43	43	33	█	█	█	█	█	█	█	█	█	█	█	█	█	█	█	█	█	█	█	█	█	█
P58107	Epiplakin OS=Homo sapiens OX=9606 GN=EPPK1 PE=1 SV=3	+	555.3	5.62	■	245	High	0	188.27	968	17810.7	769	214.28	242	40	34	39	█	█	█	█	█	█	█	█	█	█	█	█	█	█	█	█	█	█	█	█	█	█
O75083	WD repeat-containing protein 1 OS=Homo sapiens OX=9606 GN=WDR1 PE=1 SV=4	+	66.2	6.65	■	3373	High	0	187.28	1065	25342.6	1057	318.83	361	31	31	57	█	█	█	█	█	█	█	█	█	█	█	█	█	█	█	█	█	█	█	█	█	█
P54652	Heat shock-related 70 kDa protein 2 OS=Homo sapiens OX=9606 GN=HSPA2 PE=1 SV=1	+	70	5.74	■	1427	High	0	184.444	731	38323	975	273.11	395	29	12	39	█	█	█	█	█	█	█	█	█	█	█	█	█	█	█	█	█	█	█	█	█	█
Q5VT79	Annexin A8-like protein 1 OS=Homo sapiens OX=9606 GN=ANXA8L1 PE=2 SV=2		36.9	5.78	■	2234	High	0	183.775	1016	29950	837	306.32	352	19	2	70	█	█	█	█	█	█	█	█	█	█	█	█	█	█	█	█	█	█	█	█	█	█
P07737	Profilin-1 OS=Homo sapiens OX=9606 GN=PFN1 PE=1 SV=2	+	15	8.27	■	2377	High	0	183.332	729	59050.6	1244	355.97	528	13	13	91	█	█	█	█	█	█	█	█	█	█	█	█	█	█	█	█	█	█	█	█	█	█
P62937	Peptidyl-prolyl cis-trans isomerase A OS=Homo sapiens OX=9606 GN=PPIA PE=1 SV=2	+	18	7.81	■	2548	High	0	183.172	608	47841.3	1378	352.21	551	17	16	87	█	█	█	█	█	█	█	█	█	█	█	█	█	█	█	█	█	█	█	█	█	█
P25705	ATP synthase subunit alpha, mitochondrial OS=Homo sapiens OX=9606 GN=ATP5F1A PE=1 SV=1	+	59.7	9.13	■	2571	High	0	183.045	1249	28986.4	999	268.46	358	30	30	57	█	█	█	█	█	█	█	█	█	█	█	█	█	█	█	█	█	█	█	█	█	█
P09525	Annexin A4 OS=Homo sapiens OX=9606 GN=ANXA4 PE=1 SV=4	+	35.9	6.13	■	1276	High	0	182.843	938	37029	790	261.06	373	25	24	71	█	█	█	█	█	█	█	█	█	█	█	█	█	█	█	█	█	█	█	█	█	█
P00352	Retinal dehydrogenase 1 OS=Homo sapiens OX=9606 GN=ALDH1A1 PE=1 SV=2	+	54.8	6.73	■	2206	High	0	181.972	793	16853.5	706	197.1	237	25	23	65	█	█	█	█	█	█	█	█	█	█	█	█	█	█	█	█	█	█	█	█	█	█
O00391	Sulfhydryl oxidase 1 OS=Homo sapiens OX=9606 GN=QSOX1 PE=1 SV=3	+	82.5	8.92	■	3435	High	0	180.814	1106	30254.2	906	280.93	348	31	31	48	█	█	█	█	█	█	█	█	█	█	█	█	█	█	█	█	█	█	█	█	█	█
P05109	Protein S100-A8 OS=Homo sapiens OX=9606 GN=S100A8 PE=1 SV=1	+	10.8	7.03	■	1156	High	0	180.602	547	128010	3329	1081.09	1748	18	18	100	█	█	█	█	█	█	█	█	█	█	█	█	█	█	█	█	█	█	█	█	█	█
P02662	Alpha-S1-casein (Laboratory-Cont) OS=Bos taurus GN=CSN1S1 PE=1 SV=2		24.5	5.02	■	332	High	0	180.365	637	77219.7	1861	508.8	706	15	15	57	█	█	█	█	█	█	█	█	█	█	█	█	█	█	█	█	█	█	█	█	█	█
Q9Y623	Myosin-4 OS=Homo sapiens OX=9606 GN=MYH4 PE=2 SV=2		222.9	5.85	■	3678	High	0	179.254	949	25377.1	588	191.25	254	31	5	15	█	█	█	█	█	█	█	█	█	█	█	█	█	█	█	█	█	█	█	█	█	█
Q9Y6N5	Sulfide:quinone oxidoreductase, mitochondrial OS=Homo sapiens OX=9606 GN=SQOR PE=1 SV=1		49.9	9.11	■	296	High	0	179.025	1132	32144.6	1073	287.11	358	28	28	63	█	█	█	█	█	█	█	█	█	█	█	█	█	█	█	█	█	█	█	█	█	█
O75131	Copine-3 OS=Homo sapiens OX=9606 GN=CPNE3 PE=1 SV=1	+	60.1	5.85	■	621	High	0	178.729	984	28283.8	962	252.17	339	24	23	52	█	█	█	█	█	█	█	█	█	█	█	█	█	█	█	█	█	█	█	█	█	█
P37837	Transaldolase OS=Homo sapiens OX=9606 GN=TALDO1 PE=1 SV=2	+	37.5	6.81	■	3266	High	0	177.923	908	48624	1082	361.21	532	22	22	52	█	█	█	█	█	█	█	█	█	█	█	█	█	█	█	█	█	█	█	█	█	█
P13928	Annexin A8 OS=Homo sapiens OX=9606 GN=ANXA8 PE=1 SV=3		36.9	5.78	■	3062	High	0	177.86	962	29595.7	816	286.68	347	19	2	70	█	█	█	█	█	█	█	█	█	█	█	█	█	█	█	█	█	█	█	█	█	█
Q96G03	Phosphoglucomutase-2 OS=Homo sapiens OX=9606 GN=PGM2 PE=1 SV=4	+	68.2	6.73	■	522	High	0	176.31	1030	25536.2	847	216.56	314	34	34	62	█	█	█	█	█	█	█	█	█	█	█	█	█	█	█	█	█	█	█	█	█	█
P40926	Malate dehydrogenase, mitochondrial OS=Homo sapiens OX=9606 GN=MDH2 PE=1 SV=3	+	35.5	8.68	■	1555	High	0	176.189	902	27803	908	284.46	322	20	20	68	█	█	█	█	█	█	█	█	█	█	█	█	█	█	█	█	█	█	█	█	█	█
Q9UIV8	Serpin B13 OS=Homo sapiens OX=9606 GN=SERPINB13 PE=1 SV=2	+	44.2	5.71	■	449	High	0	175.508	1025	42489.1	1008	382.98	433	22	21	61	█	█	█	█	█	█	█	█	█	█	█	█	█	█	█	█	█	█	█	█	█	█
Q14624	Inter-alpha-trypsin inhibitor heavy chain H4 OS=Homo sapiens OX=9606 GN=ITIH4 PE=1 SV=4	+	103.3	6.98	■	3629	High	0	175.461	981	23863.5	905	276	326	29	29	41	█	█	█	█	█	█	█	█	█	█	█	█	█	█	█	█	█	█	█	█	█	█
P15144	Aminopeptidase N OS=Homo sapiens OX=9606 GN=ANPEP PE=1 SV=4		109.5	5.48	■	3305	High	0	175.391	1187	19874.7	701	190.23	247	33	33	38	█	█	█	█	█	█	█	█	█	█	█	█	█	█	█	█	█	█	█	█	█	█
P20061	Transcobalamin-1 OS=Homo sapiens OX=9606 GN=TCN1 PE=1 SV=2	+	48.2	5.03	■	2963	High	0	175.101	710	48548.9	1303	348.8	437	15	15	36	█	█	█	█	█	█	█	█	█	█	█	█	█	█	█	█	█	█	█	█	█	█
P49748	Very long-chain specific acyl-CoA dehydrogenase, mitochondrial OS=Homo sapiens OX=9606 GN=ACADVL PE=1 SV=1	+	70.3	8.75	■	2324	High	0	175.054	1296	22946.6	834	261.21	282	28	28	50	█	█	█	█	█	█	█	█	█	█	█	█	█	█	█	█	█	█	█	█	█	█
Q14CN2	Calcium-activated chloride channel regulator 4 OS=Homo sapiens OX=9606 GN=CLCA4 PE=1 SV=2	+	101.2	5.47	■	3695	High	0	174.941	1007	32240.5	880	273.5	355	28	28	36	█	█	█	█	█	█	█	█	█	█	█	█	█	█	█	█	█	█	█	█	█	█
P00739	Haptoglobin-related protein OS=Homo sapiens OX=9606 GN=HPR PE=2 SV=2		39	7.09	■	953	High	0	174.378	647	71966.8	1582	498.68	723	20	4	47	█	█	█	█	█	█	█	█	█	█	█	█	█	█	█	█	█	█	█	█	█	█
Q10567	AP-1 complex subunit beta-1 OS=Homo sapiens OX=9606 GN=AP1B1 PE=1 SV=2		104.6	5.06	■	4033	High	0	174.208	912	15779.3	631	186.02	216	30	17	37	█	█	█	█	█	█	█	█	█	█	█	█	█	█	█	█	█	█	█	█	█	█
P27824	Calnexin OS=Homo sapiens OX=9606 GN=CANX PE=1 SV=2	+	67.5	4.6	■	2598	High	0	173.22	788	34944.8	1030	287.73	367	26	26	39	█	█	█	█	█	█	█	█	█	█	█	█	█	█	█	█	█	█	█	█	█	█
Q9UBC9	Small proline-rich protein 3 OS=Homo sapiens OX=9606 GN=SPRR3 PE=1 SV=2	+	18.1	8.57	■	1682	High	0	173.034	591	58524.4	1517	420.26	720	19	19	93	█	█	█	█	█	█	█	█	█	█	█	█	█	█	█	█	█	█	█	█	█	█
Q01469	Fatty acid-binding protein 5 OS=Homo sapiens OX=9606 GN=FABP5 PE=1 SV=3	+	15.2	7.01	■	3708	High	0	172.891	712	38052.1	1359	417.41	471	15	15	81	█	█	█	█	█	█	█	█	█	█	█	█	█	█	█	█	█	█	█	█	█	█
P00747	Plasminogen OS=Homo sapiens OX=9606 GN=PLG PE=1 SV=2	+	90.5	7.24	■	2290	High	0	172.753	1030	24946.2	667	223.23	285	32	32	43	█	█	█	█	█	█	█	█	█	█	█	█	█	█	█	█	█	█	█	█	█	█
Q96DA0	Zymogen granule protein 16 homolog B OS=Homo sapiens OX=9606 GN=ZG16B PE=1 SV=3	+	22.7	7.39	■	2543	High	0	171.518	613	174369	5229	1237.86	2162	14	14	59	█	█	█	█	█	█	█	█	█	█	█	█	█	█	█	█	█	█	█	█	█	█
P30838	Aldehyde dehydrogenase, dimeric NADP-preferring OS=Homo sapiens OX=9606 GN=ALDH3A1 PE=1 SV=3	+	50.4	6.54	■	3870	High	0	171.377	988	41062.1	1103	328.48	436	25	24	58	█	█	█	█	█	█	█	█	█	█	█	█	█	█	█	█	█	█	█	█	█	█
Q8WVV4	Protein POF1B OS=Homo sapiens OX=9606 GN=POF1B PE=1 SV=3	+	68	6.32	■	3560	High	0	171.325	929	30883.5	826	262.46	331	28	28	48	█	█	█	█	█	█	█	█	█	█	█	█	█	█	█	█	█	█	█	█	█	█
P19367	Hexokinase-1 OS=Homo sapiens OX=9606 GN=HK1 PE=1 SV=3	+	102.4	6.8	■	418	High	0	170.91	1175	25388.8	762	233.22	352	38	34	44	█	█	█	█	█	█	█	█	█	█	█	█	█	█	█	█	█	█	█	█	█	█
Q8WXI7	Mucin-16 OS=Homo sapiens OX=9606 GN=MUC16 PE=1 SV=3		1518.2	5.26	■	822	High	0	170.546	851	26020.7	668	203.73	297	30	30	4	█	█	█	█	█	█	█	█	█	█	█	█	█	█	█	█	█	█	█	█	█	█
P16152	Carbonyl reductase [NADPH] 1 OS=Homo sapiens OX=9606 GN=CBR1 PE=1 SV=3	+	30.4	8.32	■	2819	High	0	169.984	836	25246.5	783	218.04	263	19	16	81	█	█	█	█	█	█	█	█	█	█	█	█	█	█	█	█	█	█	█	█	█	█
P10909	Clusterin OS=Homo sapiens OX=9606 GN=CLU PE=1 SV=1	+	52.5	6.27	■	3748	High	0	169.265	909	44530.8	1294	378.35	468	20	20	40	█	█	█	█	█	█	█	█	█	█	█	█	█	█	█	█	█	█	█	█	█	█
P31146	Coronin-1A OS=Homo sapiens OX=9606 GN=CORO1A PE=1 SV=4	+	51	6.68	■	3120	High	0	168.84	1147	33660	908	299.58	386	25	24	51	█	█	█	█	█	█	█	█	█	█	█	█	█	█	█	█	█	█	█	█	█	█
P62258	14-3-3 protein epsilon OS=Homo sapiens OX=9606 GN=YWHAE PE=1 SV=1	+	29.2	4.74	■	3880	High	0	168.556	824	38019.4	888	286.04	404	20	17	81	█	█	█	█	█	█	█	█	█	█	█	█	█	█	█	█	█	█	█	█	█	█
P51659	Peroxisomal multifunctional enzyme type 2 OS=Homo sapiens OX=9606 GN=HSD17B4 PE=1 SV=3		79.6	8.84	■	1832	High	0	168.167	1107	19419.6	726	201.66	243	28	28	49	█	█	█	█	█	█	█	█	█	█	█	█	█	█	█	█	█	█	█	█	█	█
P09228	Cystatin-SA OS=Homo sapiens OX=9606 GN=CST2 PE=1 SV=1	+	16.4	4.93	■	957	High	0	168.099	661	104520	2775	798.54	1022	12	7	72	█	█	█	█	█	█	█	█	█	█	█	█	█	█	█	█	█	█	█	█	█	█
P17858	ATP-dependent 6-phosphofructokinase, liver type OS=Homo sapiens OX=9606 GN=PFKL PE=1 SV=6		85	7.5	■	2441	High	0	165.743	1063	18434.8	682	196.35	233	30	25	48	█	█	█	█	█	█	█	█	█	█	█	█	█	█	█	█	█	█	█	█	█	█
P23528	Cofilin-1 OS=Homo sapiens OX=9606 GN=CFL1 PE=1 SV=3	+	18.5	8.09	■	1735	High	0	165.423	722	36431.6	1142	313.94	411	22	21	86	█	█	█	█	█	█	█	█	█	█	█	█	█	█	█	█	█	█	█	█	█	█
P13667	Protein disulfide-isomerase A4 OS=Homo sapiens OX=9606 GN=PDIA4 PE=1 SV=2		72.9	5.07	■	355	High	0	165.081	1010	22750.8	628	220.39	271	31	31	49	█	█	█	█	█	█	█	█	█	█	█	█	█	█	█	█	█	█	█	█	█	█
P35237	Serpin B6 OS=Homo sapiens OX=9606 GN=SERPINB6 PE=1 SV=3	+	42.6	5.27	■	1703	High	0	163.846	783	28662.1	803	240.23	284	21	20	64	█	█	█	█	█	█	█	█	█	█	█	█	█	█	█	█	█	█	█	█	█	█
P27105	Stomatin OS=Homo sapiens OX=9606 GN=STOM PE=1 SV=3	+	31.7	7.88	■	2985	High	0	163.255	759	32402.4	918	250.6	318	15	15	63	█	█	█	█	█	█	█	█	█	█	█	█	█	█	█	█	█	█	█	█	█	█
P52566	Rho GDP-dissociation inhibitor 2 OS=Homo sapiens OX=9606 GN=ARHGDIB PE=1 SV=3	+	23	5.21	■	1864	High	0	163.047	504	20649.7	1216	305.56	333	14	14	79	█	█	█	█	█	█	█	█	█	█	█	█	█	█	█	█	█	█	█	█	█	█
Q13231	Chitotriosidase-1 OS=Homo sapiens OX=9606 GN=CHIT1 PE=1 SV=1		51.6	6.96	■	1959	High	0	162.977	844	15621.3	563	175.31	205	20	20	53	█	█	█	█	█	█	█	█	█	█	█	█	█	█	█	█	█	█	█	█	█	█
Q99456	Keratin, type I cytoskeletal 12 OS=Homo sapiens OX=9606 GN=KRT12 PE=1 SV=1	+	53.5	4.78	■	3083	High	0	160.394	317	127312	2041	652.96	910	10	2	16	█	█	█	█	█	█	█	█	█	█	█	█	█	█	█	█	█	█	█	█	█	█
O60664	Perilipin-3 OS=Homo sapiens OX=9606 GN=PLIN3 PE=1 SV=3		47	5.44	■	1755	High	0	160.388	658	13672.6	648	156.17	179	23	23	81	█	█	█	█	█	█	█	█	█	█	█	█	█	█	█	█	█	█	█	█	█	█
Q06830	Peroxiredoxin-1 OS=Homo sapiens OX=9606 GN=PRDX1 PE=1 SV=1	+	22.1	8.13	■	2939	High	0	160.181	600	38947.7	1023	337.74	453	15	12	89	█	█	█	█	█	█	█	█	█	█	█	█	█	█	█	█	█	█	█	█	█	█
P23280	Carbonic anhydrase 6 OS=Homo sapiens OX=9606 GN=CA6 PE=1 SV=3	+	35.3	7.02	■	2522	High	0	160.074	687	54189.9	2307	580.89	697	12	12	44	█	█	█	█	█	█	█	█	█	█	█	█	█	█	█	█	█	█	█	█	█	█
P05120	Plasminogen activator inhibitor 2 OS=Homo sapiens OX=9606 GN=SERPINB2 PE=1 SV=2	+	46.6	5.63	■	1494	High	0	159.531	928	31987.6	873	279.66	332	21	21	61	█	█	█	█	█	█	█	█	█	█	█	█	█	█	█	█	█	█	█	█	█	█
P17655	Calpain-2 catalytic subunit OS=Homo sapiens OX=9606 GN=CAPN2 PE=1 SV=6		79.9	4.98	■	1452	High	0	159.511	886	19444.8	736	231.19	265	22	22	41	█	█	█	█	█	█	█	█	█	█	█	█	█	█	█	█	█	█	█	█	█	█
O15144	Actin-related protein 2/3 complex subunit 2 OS=Homo sapiens OX=9606 GN=ARPC2 PE=1 SV=1	+	34.3	7.36	■	3941	High	0	159.324	694	27266.1	758	228.7	323	23	23	81	█	█	█	█	█	█	█	█	█	█	█	█	█	█	█	█	█	█	█	█	█	█
Q96QK1	Vacuolar protein sorting-associated protein 35 OS=Homo sapiens OX=9606 GN=VPS35 PE=1 SV=2		91.6	5.49	■	1616	High	0	158.779	958	19998.9	568	170.4	225	24	24	41	█	█	█	█	█	█	█	█	█	█	█	█	█	█	█	█	█	█	█	█	█	█
Q9H4M9	EH domain-containing protein 1 OS=Homo sapiens OX=9606 GN=EHD1 PE=1 SV=2		60.6	6.83	■	3722	High	0	158.266	904	27134	890	269.41	341	28	25	53	█	█	█	█	█	█	█	█	█	█	█	█	█	█	█	█	█	█	█	█	█	█
P36871	Phosphoglucomutase-1 OS=Homo sapiens OX=9606 GN=PGM1 PE=1 SV=3	+	61.4	6.76	■	2509	High	0	158.225	988	23047.9	638	186.7	264	28	28	60	█	█	█	█	█	█	█	█	█	█	█	█	█	█	█	█	█	█	█	█	█	█
P07996	Thrombospondin-1 OS=Homo sapiens OX=9606 GN=THBS1 PE=1 SV=2	+	129.3	4.94	■	344	High	0	158.156	948	20007.5	622	186.8	237	29	29	32	█	█	█	█	█	█	█	█	█	█	█	█	█	█	█	█	█	█	█	█	█	█
P62805	Histone H4 OS=Homo sapiens OX=9606 GN=H4C1 PE=1 SV=2	+	11.4	11.36	■	2392	High	0	158.129	549	83721.3	1736	497.64	707	12	12	64	█	█	█	█	█	█	█	█	█	█	█	█	█	█	█	█	█	█	█	█	█	█
P08575	Receptor-type tyrosine-protein phosphatase C OS=Homo sapiens OX=9606 GN=PTPRC PE=1 SV=3	+	147.4	6.15	■	860	High	0	158.011	819	17871.9	592	168.39	249	32	32	30	█	█	█	█	█	█	█	█	█	█	█	█	█	█	█	█	█	█	█	█	█	█
P35241	Radixin OS=Homo sapiens OX=9606 GN=RDX PE=1 SV=1	+	68.5	6.37	■	1717	High	0	157.12	632	47776.7	1130	353.94	559	25	6	32	█	█	█	█	█	█	█	█	█	█	█	█	█	█	█	█	█	█	█	█	█	█
P13489	Ribonuclease inhibitor OS=Homo sapiens OX=9606 GN=RNH1 PE=1 SV=2	+	49.9	4.82	■	1604	High	0	156.989	1175	16866.2	782	231.06	238	24	24	76	█	█	█	█	█	█	█	█	█	█	█	█	█	█	█	█	█	█	█	█	█	█
Q16851	UTP--glucose-1-phosphate uridylyltransferase OS=Homo sapiens OX=9606 GN=UGP2 PE=1 SV=5	+	56.9	8.15	■	1820	High	0	156.927	847	23087.2	687	199.45	269	24	24	58	█	█	█	█	█	█	█	█	█	█	█	█	█	█	█	█	█	█	█	█	█	█
P02663	Alpha-S2-casein (Laboratory-Cont) OS=Bos taurus GN=CSN1S2 PE=1 SV=2		26	8.43	■	1248	High	0	156.87	522	56228.1	1413	397.15	639	18	18	56	█	█	█	█	█	█	█	█	█	█	█	█	█	█	█	█	█	█	█	█	█	█
P78371	T-complex protein 1 subunit beta OS=Homo sapiens OX=9606 GN=CCT2 PE=1 SV=4	+	57.5	6.46	■	2703	High	0	156.131	1101	18435.7	508	201.88	227	28	28	66	█	█	█	█	█	█	█	█	█	█	█	█	█	█	█	█	█	█	█	█	█	█
P27487	Dipeptidyl peptidase 4 OS=Homo sapiens OX=9606 GN=DPP4 PE=1 SV=2	+	88.2	6.04	■	2586	High	0	155.782	947	20832.5	593	178.7	247	30	30	40	█	█	█	█	█	█	█	█	█	█	█	█	█	█	█	█	█	█	█	█	█	█
P31946	14-3-3 protein beta/alpha OS=Homo sapiens OX=9606 GN=YWHAB PE=1 SV=3	+	28.1	4.83	■	482	High	0	155.767	831	42697.7	907	322.36	459	17	7	76	█	█	█	█	█	█	█	█	█	█	█	█	█	█	█	█	█	█	█	█	█	█
P52790	Hexokinase-3 OS=Homo sapiens OX=9606 GN=HK3 PE=1 SV=2	+	99	5.4	■	3585	High	0	155.541	1025	18143.1	581	164.16	210	25	22	37	█	█	█	█	█	█	█	█	█	█	█	█	█	█	█	█	█	█	█	█	█	█
P08758	Annexin A5 OS=Homo sapiens OX=9606 GN=ANXA5 PE=1 SV=2	+	35.9	5.05	■	3619	High	0	155.54	1008	23519	739	252.03	294	20	19	71	█	█	█	█	█	█	█	█	█	█	█	█	█	█	█	█	█	█	█	█	█	█
P30041	Peroxiredoxin-6 OS=Homo sapiens OX=9606 GN=PRDX6 PE=1 SV=3	+	25	6.38	■	1342	High	0	154.982	871	34086	917	306.1	371	21	21	83	█	█	█	█	█	█	█	█	█	█	█	█	█	█	█	█	█	█	█	█	█	█
P20160	Azurocidin OS=Homo sapiens OX=9606 GN=AZU1 PE=1 SV=3	+	26.9	9.5	■	2121	High	0	154.924	650	16615.6	1357	239.4	311	9	9	57	█	█	█	█	█	█	█	█	█	█	█	█	█	█	█	█	█	█	█	█	█	█
P27348	14-3-3 protein theta OS=Homo sapiens OX=9606 GN=YWHAQ PE=1 SV=1	+	27.7	4.78	■	3844	High	0	154.26	655	35456	716	259.31	380	19	12	72	█	█	█	█	█	█	█	█	█	█	█	█	█	█	█	█	█	█	█	█	█	█
P50990	T-complex protein 1 subunit theta OS=Homo sapiens OX=9606 GN=CCT8 PE=1 SV=4		59.6	5.6	■	1847	High	0	153.815	1045	20279.6	550	183.83	246	29	29	52	█	█	█	█	█	█	█	█	█	█	█	█	█	█	█	█	█	█	█	█	█	█
P53621	Coatomer subunit alpha OS=Homo sapiens OX=9606 GN=COPA PE=1 SV=2		138.3	7.66	■	3497	High	0	153.434	945	16403.5	585	171.87	219	31	31	31	█	█	█	█	█	█	█	█	█	█	█	█	█	█	█	█	█	█	█	█	█	█
Q08043	Alpha-actinin-3 OS=Homo sapiens OX=9606 GN=ACTN3 PE=1 SV=2	+	103.2	5.52	■	2555	High	0	153.388	764	26061.7	644	199.22	265	18	4	21	█	█	█	█	█	█	█	█	█	█	█	█	█	█	█	█	█	█	█	█	█	█
P06870	Kallikrein-1 OS=Homo sapiens OX=9606 GN=KLK1 PE=1 SV=2	+	28.9	4.83	■	3031	High	0	153.272	582	33596.8	1114	311.98	352	12	12	78	█	█	█	█	█	█	█	█	█	█	█	█	█	█	█	█	█	█	█	█	█	█
P26641	Elongation factor 1-gamma OS=Homo sapiens OX=9606 GN=EEF1G PE=1 SV=3	+	50.1	6.67	■	30	High	0	152.462	862	21298.8	625	197.68	260	26	26	68	█	█	█	█	█	█	█	█	█	█	█	█	█	█	█	█	█	█	█	█	█	█
P50995	Annexin A11 OS=Homo sapiens OX=9606 GN=ANXA11 PE=1 SV=1	+	54.4	7.65	■	960	High	0	152.212	931	28053.7	844	262.18	331	23	22	41	█	█	█	█	█	█	█	█	█	█	█	█	█	█	█	█	█	█	█	█	█	█
P38646	Stress-70 protein, mitochondrial OS=Homo sapiens OX=9606 GN=HSPA9 PE=1 SV=2	+	73.6	6.16	■	3283	High	0	152.212	781	19594.9	671	178.15	248	28	27	47	█	█	█	█	█	█	█	█	█	█	█	█	█	█	█	█	█	█	█	█	█	█
P01034	Cystatin-C OS=Homo sapiens OX=9606 GN=CST3 PE=1 SV=1	+	15.8	8.75	■	3041	High	0	152.024	561	37401.8	998	293.22	311	10	10	63	█	█	█	█	█	█	█	█	█	█	█	█	█	█	█	█	█	█	█	█	█	█
Q14134	Tripartite motif-containing protein 29 OS=Homo sapiens OX=9606 GN=TRIM29 PE=1 SV=2		65.8	7.15	■	1016	High	0	151.982	856	28583.8	689	238.46	340	29	29	48	█	█	█	█	█	█	█	█	█	█	█	█	█	█	█	█	█	█	█	█	█	█
Q9UJ70	N-acetyl-D-glucosamine kinase OS=Homo sapiens OX=9606 GN=NAGK PE=1 SV=4	+	37.4	6.24	■	1566	High	0	151.537	949	28524.4	738	248.39	270	19	19	63	█	█	█	█	█	█	█	█	█	█	█	█	█	█	█	█	█	█	█	█	█	█
P01042	Kininogen-1 OS=Homo sapiens OX=9606 GN=KNG1 PE=1 SV=2	+	71.9	6.81	■	2740	High	0	151.469	908	27040.5	864	245.77	319	22	22	32	█	█	█	█	█	█	█	█	█	█	█	█	█	█	█	█	█	█	█	█	█	█
P47756	F-actin-capping protein subunit beta OS=Homo sapiens OX=9606 GN=CAPZB PE=1 SV=4	+	31.3	5.59	■	3367	High	0	151.358	758	30874.4	783	227.09	293	17	17	61	█	█	█	█	█	█	█	█	█	█	█	█	█	█	█	█	█	█	█	█	█	█
P21796	Voltage-dependent anion-selective channel protein 1 OS=Homo sapiens OX=9606 GN=VDAC1 PE=1 SV=2	+	30.8	8.54	■	1845	High	0	150.48	735	25131.4	727	181.21	242	18	17	78	█	█	█	█	█	█	█	█	█	█	█	█	█	█	█	█	█	█	█	█	█	█
P04080	Cystatin-B OS=Homo sapiens OX=9606 GN=CSTB PE=1 SV=2	+	11.1	7.56	■	2630	High	0	150.448	469	37257.9	1389	405.04	498	12	12	100	█	█	█	█	█	█	█	█	█	█	█	█	█	█	█	█	█	█	█	█	█	█
P48735	Isocitrate dehydrogenase [NADP], mitochondrial OS=Homo sapiens OX=9606 GN=IDH2 PE=1 SV=2	+	50.9	8.69	■	2786	High	0	150.313	843	22355.8	630	202.45	254	25	23	51	█	█	█	█	█	█	█	█	█	█	█	█	█	█	█	█	█	█	█	█	█	█
P20810	Calpastatin OS=Homo sapiens OX=9606 GN=CAST PE=1 SV=4	+	76.5	5.07	■	2012	High	0	149.404	665	18982.6	739	200.17	246	30	30	45	█	█	█	█	█	█	█	█	█	█	█	█	█	█	█	█	█	█	█	█	█	█
P63244	Receptor of activated protein C kinase 1 OS=Homo sapiens OX=9606 GN=RACK1 PE=1 SV=3	+	35.1	7.69	■	3734	High	0	148.789	909	25616.9	915	257.19	305	21	21	80	█	█	█	█	█	█	█	█	█	█	█	█	█	█	█	█	█	█	█	█	█	█
P61626	Lysozyme C OS=Homo sapiens OX=9606 GN=LYZ PE=1 SV=1	+	16.5	9.16	■	2504	High	0	148.102	639	118631	4198	932.09	1650	14	14	72	█	█	█	█	█	█	█	█	█	█	█	█	█	█	█	█	█	█	█	█	█	█
P30153	Serine/threonine-protein phosphatase 2A 65 kDa regulatory subunit A alpha isoform OS=Homo sapiens OX=9606 GN=PPP2R1A PE=1 SV=4		65.3	5.11	■	1943	High	0	147.839	832	21752.3	611	201.03	252	25	25	51	█	█	█	█	█	█	█	█	█	█	█	█	█	█	█	█	█	█	█	█	█	█
P20700	Lamin-B1 OS=Homo sapiens OX=9606 GN=LMNB1 PE=1 SV=2	+	66.4	5.16	■	1436	High	0	147.73	972	22956.1	594	202.52	259	28	25	51	█	█	█	█	█	█	█	█	█	█	█	█	█	█	█	█	█	█	█	█	█	█
P40121	Macrophage-capping protein OS=Homo sapiens OX=9606 GN=CAPG PE=1 SV=2	+	38.5	6.19	■	1752	High	0	147.608	720	29307.8	674	232.17	276	14	14	57	█	█	█	█	█	█	█	█	█	█	█	█	█	█	█	█	█	█	█	█	█	█
Q9UKX2	Myosin-2 OS=Homo sapiens OX=9606 GN=MYH2 PE=1 SV=1	+	222.9	5.82	■	2775	High	0	147.607	841	22696.6	549	178.68	262	28	2	15	█	█	█	█	█	█	█	█	█	█	█	█	█	█	█	█	█	█	█	█	█	█
Q14515	SPARC-like protein 1 OS=Homo sapiens OX=9606 GN=SPARCL1 PE=1 SV=2	+	75.2	4.81	■	246	High	0	147.371	780	21507.3	691	223.53	237	22	22	45	█	█	█	█	█	█	█	█	█	█	█	█	█	█	█	█	█	█	█	█	█	█
P55058	Phospholipid transfer protein OS=Homo sapiens OX=9606 GN=PLTP PE=1 SV=1	+	54.7	7.01	■	432	High	0	146.662	820	30939.1	803	263.82	286	15	15	31	█	█	█	█	█	█	█	█	█	█	█	█	█	█	█	█	█	█	█	█	█	█
Q5K651	Sterile alpha motif domain-containing protein 9 OS=Homo sapiens OX=9606 GN=SAMD9 PE=1 SV=1		184.2	7.83	■	3126	High	0	145.507	813	15151.4	514	155.84	224	38	38	25	█	█	█	█	█	█	█	█	█	█	█	█	█	█	█	█	█	█	█	█	█	█
P02749	Beta-2-glycoprotein 1 OS=Homo sapiens OX=9606 GN=APOH PE=1 SV=3	+	38.3	7.97	■	3523	High	0	144.965	547	16795.7	714	170.87	181	16	16	55	█	█	█	█	█	█	█	█	█	█	█	█	█	█	█	█	█	█	█	█	█	█
P0DOY2	Immunoglobulin lambda constant 2 OS=Homo sapiens OX=9606 GN=IGLC2 PE=1 SV=1		11.3	7.24	■	2477	High	0	144.941	608	113359	2961	897.21	1110	11	4	96	█	█	█	█	█	█	█	█	█	█	█	█	█	█	█	█	█	█	█	█	█	█
P01591	Immunoglobulin J chain OS=Homo sapiens OX=9606 GN=JCHAIN PE=1 SV=4	+	18.1	5.24	■	3534	High	0	144.74	599	68762.3	1618	538.78	683	10	10	71	█	█	█	█	█	█	█	█	█	█	█	█	█	█	█	█	█	█	█	█	█	█
P45880	Voltage-dependent anion-selective channel protein 2 OS=Homo sapiens OX=9606 GN=VDAC2 PE=1 SV=2	+	31.5	7.56	■	1523	High	0	144.398	775	21805.9	770	225.77	265	14	14	65	█	█	█	█	█	█	█	█	█	█	█	█	█	█	█	█	█	█	█	█	█	█
Q9BUF5	Tubulin beta-6 chain OS=Homo sapiens OX=9606 GN=TUBB6 PE=1 SV=1		49.8	4.88	■	1756	High	0	144.365	722	31897.6	713	232.91	339	17	8	46	█	█	█	█	█	█	█	█	█	█	█	█	█	█	█	█	█	█	█	█	█	█
P04899	Guanine nucleotide-binding protein G(i) subunit alpha-2 OS=Homo sapiens OX=9606 GN=GNAI2 PE=1 SV=3	+	40.4	5.54	■	917	High	0	144.1	757	24970.2	705	184.59	246	19	11	68	█	█	█	█	█	█	█	█	█	█	█	█	█	█	█	█	█	█	█	█	█	█
P08729	Keratin, type II cytoskeletal 7 OS=Homo sapiens OX=9606 GN=KRT7 PE=1 SV=5	+	51.4	5.48	■	139	High	0	143.903	740	96790.5	1501	684.63	1164	28	14	45	█	█	█	█	█	█	█	█	█	█	█	█	█	█	█	█	█	█	█	█	█	█
P00367	Glutamate dehydrogenase 1, mitochondrial OS=Homo sapiens OX=9606 GN=GLUD1 PE=1 SV=2		61.4	7.8	■	1226	High	0	142.819	721	18332.6	693	190.01	219	24	24	45	█	█	█	█	█	█	█	█	█	█	█	█	█	█	█	█	█	█	█	█	█	█
Q7L576	Cytoplasmic FMR1-interacting protein 1 OS=Homo sapiens OX=9606 GN=CYFIP1 PE=1 SV=1	+	145.1	6.9	■	3043	High	0	142.477	803	18441.3	472	169.21	244	30	17	25	█	█	█	█	█	█	█	█	█	█	█	█	█	█	█	█	█	█	█	█	█	█
Q6P4A8	Phospholipase B-like 1 OS=Homo sapiens OX=9606 GN=PLBD1 PE=1 SV=2	+	63.2	9.06	■	2501	High	0	142.439	673	22270.2	754	198.24	271	19	19	41	█	█	█	█	█	█	█	█	█	█	█	█	█	█	█	█	█	█	█	█	█	█
Q9UM07	Protein-arginine deiminase type-4 OS=Homo sapiens OX=9606 GN=PADI4 PE=1 SV=2		74	6.58	■	287	High	0	142.424	815	16065.7	588	172.11	211	22	22	49	█	█	█	█	█	█	█	█	█	█	█	█	█	█	█	█	█	█	█	█	█	█
P37802	Transgelin-2 OS=Homo sapiens OX=9606 GN=TAGLN2 PE=1 SV=3	+	22.4	8.25	■	3925	High	0	140.204	705	24718.7	646	180.02	241	16	16	84	█	█	█	█	█	█	█	█	█	█	█	█	█	█	█	█	█	█	█	█	█	█
P40394	All-trans-retinol dehydrogenase [NAD(+)] ADH7 OS=Homo sapiens OX=9606 GN=ADH7 PE=1 SV=2	+	41.5	7.85	■	571	High	0	139.919	769	19411.4	548	186.58	241	20	20	60	█	█	█	█	█	█	█	█	█	█	█	█	█	█	█	█	█	█	█	█	█	█
P05155	Plasma protease C1 inhibitor OS=Homo sapiens OX=9606 GN=SERPING1 PE=1 SV=2	+	55.1	6.55	■	2978	High	0	139.666	809	42604.1	1077	346.71	467	18	18	37	█	█	█	█	█	█	█	█	█	█	█	█	█	█	█	█	█	█	█	█	█	█
Q99536	Synaptic vesicle membrane protein VAT-1 homolog OS=Homo sapiens OX=9606 GN=VAT1 PE=1 SV=2	+	41.9	6.29	■	853	High	0	139.332	559	14462.6	669	140.79	197	15	15	55	█	█	█	█	█	█	█	█	█	█	█	█	█	█	█	█	█	█	█	█	█	█
P12956	X-ray repair cross-complementing protein 6 OS=Homo sapiens OX=9606 GN=XRCC6 PE=1 SV=2	+	69.8	6.64	■	2538	High	0	139.27	773	17893.2	520	171.18	223	27	27	54	█	█	█	█	█	█	█	█	█	█	█	█	█	█	█	█	█	█	█	█	█	█
P38606	V-type proton ATPase catalytic subunit A OS=Homo sapiens OX=9606 GN=ATP6V1A PE=1 SV=2	+	68.3	5.52	■	98	High	0	139.224	825	16993.9	626	186.93	227	23	23	44	█	█	█	█	█	█	█	█	█	█	█	█	█	█	█	█	█	█	█	█	█	█
B9A064	Immunoglobulin lambda-like polypeptide 5 OS=Homo sapiens OX=9606 GN=IGLL5 PE=2 SV=2		23	8.84	■	1500	High	0	139.191	587	111062	2948	805.15	1092	10	3	51	█	█	█	█	█	█	█	█	█	█	█	█	█	█	█	█	█	█	█	█	█	█
P0DOX8	Immunoglobulin lambda-1 light chain OS=Homo sapiens OX=9606 PE=1 SV=1		22.8	6.76	■	1500	High	0	139.191	587	111062	2948	805.15	1092	10	3	51	█	█	█	█	█	█	█	█	█	█	█	█	█	█	█	█	█	█	█	█	█	█
P53396	ATP-citrate synthase OS=Homo sapiens OX=9606 GN=ACLY PE=1 SV=3	+	120.8	7.33	■	2487	High	0	139.141	775	13751.7	469	135.19	204	32	32	36	█	█	█	█	█	█	█	█	█	█	█	█	█	█	█	█	█	█	█	█	█	█
Q9NP55	BPI fold-containing family A member 1 OS=Homo sapiens OX=9606 GN=BPIFA1 PE=1 SV=1	+	26.7	5.76	■	20	High	0	138.438	549	35961.9	934	288.98	331	9	9	45	█	█	█	█	█	█	█	█	█	█	█	█	█	█	█	█	█	█	█	█	█	█
P52907	F-actin-capping protein subunit alpha-1 OS=Homo sapiens OX=9606 GN=CAPZA1 PE=1 SV=3	+	32.9	5.69	■	3646	High	0	138.274	684	22947.6	746	235.13	211	13	11	69	█	█	█	█	█	█	█	█	█	█	█	█	█	█	█	█	█	█	█	█	█	█
O60610	Protein diaphanous homolog 1 OS=Homo sapiens OX=9606 GN=DIAPH1 PE=1 SV=2		141.3	5.41	■	914	High	0	138.201	732	16778.2	502	149.83	221	33	32	27	█	█	█	█	█	█	█	█	█	█	█	█	█	█	█	█	█	█	█	█	█	█
P04843	Dolichyl-diphosphooligosaccharide--protein glycosyltransferase subunit 1 OS=Homo sapiens OX=9606 GN=RPN1 PE=1 SV=1		68.5	6.38	■	2610	High	0	137.348	897	20662	673	198.03	250	23	23	45	█	█	█	█	█	█	█	█	█	█	█	█	█	█	█	█	█	█	█	█	█	█
P48595	Serpin B10 OS=Homo sapiens OX=9606 GN=SERPINB10 PE=1 SV=1	+	45.4	6.16	■	2541	High	0	136.77	897	19797.4	595	180.11	237	24	24	64	█	█	█	█	█	█	█	█	█	█	█	█	█	█	█	█	█	█	█	█	█	█
P61204	ADP-ribosylation factor 3 OS=Homo sapiens OX=9606 GN=ARF3 PE=1 SV=2		20.6	7.43	■	371	High	0	136.469	677	26038.5	756	240.75	273	11	5	62	█	█	█	█	█	█	█	█	█	█	█	█	█	█	█	█	█	█	█	█	█	█
P84077	ADP-ribosylation factor 1 OS=Homo sapiens OX=9606 GN=ARF1 PE=1 SV=2		20.7	6.8	■	371	High	0	136.469	677	26038.5	756	240.75	273	11	5	62	█	█	█	█	█	█	█	█	█	█	█	█	█	█	█	█	█	█	█	█	█	█
P00390	Glutathione reductase, mitochondrial OS=Homo sapiens OX=9606 GN=GSR PE=1 SV=2	+	56.2	8.5	■	391	High	0	136.44	693	11746	600	172.41	177	21	21	60	█	█	█	█	█	█	█	█	█	█	█	█	█	█	█	█	█	█	█	█	█	█
Q9NQ38	Serine protease inhibitor Kazal-type 5 OS=Homo sapiens OX=9606 GN=SPINK5 PE=1 SV=2	+	120.6	8.06	■	3183	High	0	136.352	580	14722.9	456	117.94	185	25	25	29	█	█	█	█	█	█	█	█	█	█	█	█	█	█	█	█	█	█	█	█	█	█
P80303	Nucleobindin-2 OS=Homo sapiens OX=9606 GN=NUCB2 PE=1 SV=3	+	50.2	5.12	■	562	High	0	135.867	690	22744.2	686	189.28	247	22	21	55	█	█	█	█	█	█	█	█	█	█	█	█	█	█	█	█	█	█	█	█	█	█
Q9UL52	Transmembrane protease serine 11E OS=Homo sapiens OX=9606 GN=TMPRSS11E PE=1 SV=2	+	47.7	8.59	■	1802	High	0	135.721	663	16965.3	588	180.54	211	17	17	52	█	█	█	█	█	█	█	█	█	█	█	█	█	█	█	█	█	█	█	█	█	█
P36578	60S ribosomal protein L4 OS=Homo sapiens OX=9606 GN=RPL4 PE=1 SV=5		47.7	11.06	■	1183	High	0	135.561	715	19195	611	156.04	243	28	28	56	█	█	█	█	█	█	█	█	█	█	█	█	█	█	█	█	█	█	█	█	█	█
P35580	Myosin-10 OS=Homo sapiens OX=9606 GN=MYH10 PE=1 SV=3	+	228.9	5.54	■	1028	High	0	134.979	777	31361.4	844	251.05	334	20	1	10	█	█	█	█	█	█	█	█	█	█	█	█	█	█	█	█	█	█	█	█	█	█
Q9NYU2	UDP-glucose:glycoprotein glucosyltransferase 1 OS=Homo sapiens OX=9606 GN=UGGT1 PE=1 SV=3		177.1	5.63	■	3467	High	0	134.164	758	10480.4	461	125.97	171	31	31	27	█	█	█	█	█	█	█	█	█	█	█	█	█	█	█	█	█	█	█	█	█	█
Q6UWP8	Suprabasin OS=Homo sapiens OX=9606 GN=SBSN PE=1 SV=2	+	60.5	7.01	■	2750	High	0	134.12	549	15364.2	474	140.19	149	21	21	64	█	█	█	█	█	█	█	█	█	█	█	█	█	█	█	█	█	█	█	█	█	█
P02763	Alpha-1-acid glycoprotein 1 OS=Homo sapiens OX=9606 GN=ORM1 PE=1 SV=1	+	23.5	5.02	■	3069	High	0	134.068	439	48514	992	308.71	417	12	7	45	█	█	█	█	█	█	█	█	█	█	█	█	█	█	█	█	█	█	█	█	█	█
P28325	Cystatin-D OS=Homo sapiens OX=9606 GN=CST5 PE=1 SV=1	+	16.1	7.17	■	3422	High	0	134.003	347	25755.5	789	230.02	227	9	9	72	█	█	█	█	█	█	█	█	█	█	█	█	█	█	█	█	█	█	█	█	█	█
Q14CN4	Keratin, type II cytoskeletal 72 OS=Homo sapiens OX=9606 GN=KRT72 PE=1 SV=2	+	55.8	6.89	■	3225	High	0	133.955	331	86490.1	1494	394.77	839	16	3	18	█	█	█	█	█	█	█	█	█	█	█	█	█	█	█	█	█	█	█	█	█	█
Q9Y4K1	Beta/gamma crystallin domain-containing protein 1 OS=Homo sapiens OX=9606 GN=CRYBG1 PE=1 SV=3	+	188.6	5.86	■	1006	High	0	133.671	556	13786.5	447	119.27	174	29	29	22	█	█	█	█	█	█	█	█	█	█	█	█	█	█	█	█	█	█	█	█	█	█
P31150	Rab GDP dissociation inhibitor alpha OS=Homo sapiens OX=9606 GN=GDI1 PE=1 SV=2	+	50.6	5.14	■	862	High	0	133.467	683	22868.3	581	176.89	222	18	9	49	█	█	█	█	█	█	█	█	█	█	█	█	█	█	█	█	█	█	█	█	█	█
Q99832	T-complex protein 1 subunit eta OS=Homo sapiens OX=9606 GN=CCT7 PE=1 SV=2	+	59.3	7.65	■	272	High	0	133.437	833	15016.6	587	175.25	203	25	25	63	█	█	█	█	█	█	█	█	█	█	█	█	█	█	█	█	█	█	█	█	█	█
Q15084	Protein disulfide-isomerase A6 OS=Homo sapiens OX=9606 GN=PDIA6 PE=1 SV=1	+	48.1	5.08	■	3344	High	0	132.532	751	16078.5	568	184.77	185	15	15	42	█	█	█	█	█	█	█	█	█	█	█	█	█	█	█	█	█	█	█	█	█	█
Q99880	Histone H2B type 1-L OS=Homo sapiens OX=9606 GN=H2BC13 PE=1 SV=3		13.9	10.32	■	2126	High	0	132.081	475	76415.6	1827	636.95	869	11	1	63	█	█	█	█	█	█	█	█	█	█	█	█	█	█	█	█	█	█	█	█	█	█
P61160	Actin-related protein 2 OS=Homo sapiens OX=9606 GN=ACTR2 PE=1 SV=1	+	44.7	6.74	■	1657	High	0	132.068	613	20992.8	683	195.1	233	18	18	54	█	█	█	█	█	█	█	█	█	█	█	█	█	█	█	█	█	█	█	█	█	█
Q8TE68	Epidermal growth factor receptor kinase substrate 8-like protein 1 OS=Homo sapiens OX=9606 GN=EPS8L1 PE=1 SV=3		80.2	6.04	■	2526	High	0	131.771	792	15235.5	623	176.86	204	27	27	45	█	█	█	█	█	█	█	█	█	█	█	█	█	█	█	█	█	█	█	█	█	█
P40925	Malate dehydrogenase, cytoplasmic OS=Homo sapiens OX=9606 GN=MDH1 PE=1 SV=4	+	36.4	7.36	■	3405	High	0	131.509	757	29130.4	732	210.76	305	20	20	57	█	█	█	█	█	█	█	█	█	█	█	█	█	█	█	█	█	█	█	█	█	█
Q6KB66	Keratin, type II cytoskeletal 80 OS=Homo sapiens OX=9606 GN=KRT80 PE=1 SV=2	+	50.5	5.67	■	1545	High	0	131.457	961	23001.7	575	323.27	402	26	24	57	█	█	█	█	█	█	█	█	█	█	█	█	█	█	█	█	█	█	█	█	█	█
P20742	Pregnancy zone protein OS=Homo sapiens OX=9606 GN=PZP PE=1 SV=4	+	163.8	6.38	■	3241	High	0	130.657	483	27485.5	639	188.14	304	15	6	12	█	█	█	█	█	█	█	█	█	█	█	█	█	█	█	█	█	█	█	█	█	█
P14598	Neutrophil cytosol factor 1 OS=Homo sapiens OX=9606 GN=NCF1 PE=1 SV=4		44.7	9.13	■	2531	High	0	130.656	633	14377.7	453	164.52	194	20	20	62	█	█	█	█	█	█	█	█	█	█	█	█	█	█	█	█	█	█	█	█	█	█
P04217	Alpha-1B-glycoprotein OS=Homo sapiens OX=9606 GN=A1BG PE=1 SV=4	+	54.2	5.86	■	1678	High	0	130.4	575	20216	879	241.98	256	15	15	49	█	█	█	█	█	█	█	█	█	█	█	█	█	█	█	█	█	█	█	█	█	█
P17174	Aspartate aminotransferase, cytoplasmic OS=Homo sapiens OX=9606 GN=GOT1 PE=1 SV=3	+	46.2	7.01	■	1950	High	0	129.748	820	18953.7	598	206.89	224	21	21	64	█	█	█	█	█	█	█	█	█	█	█	█	█	█	█	█	█	█	█	█	█	█
Q96DR5	BPI fold-containing family A member 2 OS=Homo sapiens OX=9606 GN=BPIFA2 PE=1 SV=2	+	27	5.59	■	2587	High	0	129.318	626	32411.4	868	275.56	379	14	14	54	█	█	█	█	█	█	█	█	█	█	█	█	█	█	█	█	█	█	█	█	█	█
Q86VP6	Cullin-associated NEDD8-dissociated protein 1 OS=Homo sapiens OX=9606 GN=CAND1 PE=1 SV=2		136.3	5.78	■	157	High	0	128.188	991	19565.1	578	173.57	222	27	27	27	█	█	█	█	█	█	█	█	█	█	█	█	█	█	█	█	█	█	█	█	█	█
P01040	Cystatin-A OS=Homo sapiens OX=9606 GN=CSTA PE=1 SV=1	+	11	5.5	■	2483	High	0	128.187	440	19973.2	893	264.24	305	13	13	98	█	█	█	█	█	█	█	█	█	█	█	█	█	█	█	█	█	█	█	█	█	█
P23141	Liver carboxylesterase 1 OS=Homo sapiens OX=9606 GN=CES1 PE=1 SV=2	+	62.5	6.6	■	1400	High	0	127.994	723	18771.9	510	146.76	199	21	21	44	█	█	█	█	█	█	█	█	█	█	█	█	█	█	█	█	█	█	█	█	█	█
P09972	Fructose-bisphosphate aldolase C OS=Homo sapiens OX=9606 GN=ALDOC PE=1 SV=2		39.4	6.87	■	919	High	0	127.946	685	16012.3	907	247.57	271	15	8	42	█	█	█	█	█	█	█	█	█	█	█	█	█	█	█	█	█	█	█	█	█	█
P04839	Cytochrome b-245 heavy chain OS=Homo sapiens OX=9606 GN=CYBB PE=1 SV=2		65.3	8.63	■	2395	High	0	127.785	724	23270.1	549	197.32	264	20	20	32	█	█	█	█	█	█	█	█	█	█	█	█	█	█	█	█	█	█	█	█	█	█
P07195	L-lactate dehydrogenase B chain OS=Homo sapiens OX=9606 GN=LDHB PE=1 SV=2	+	36.6	6.05	■	2011	High	0	127.352	718	26244.9	668	200.79	267	17	16	55	█	█	█	█	█	█	█	█	█	█	█	█	█	█	█	█	█	█	█	█	█	█
P11216	Glycogen phosphorylase, brain form OS=Homo sapiens OX=9606 GN=PYGB PE=1 SV=5	+	96.6	6.86	■	228	High	0	126.616	884	23422.2	671	216.09	299	27	18	39	█	█	█	█	█	█	█	█	█	█	█	█	█	█	█	█	█	█	█	█	█	█
P35222	Catenin beta-1 OS=Homo sapiens OX=9606 GN=CTNNB1 PE=1 SV=1		85.4	5.86	■	2888	High	0	126.192	923	23451.8	701	216.42	279	25	19	36	█	█	█	█	█	█	█	█	█	█	█	█	█	█	█	█	█	█	█	█	█	█
P36955	Pigment epithelium-derived factor OS=Homo sapiens OX=9606 GN=SERPINF1 PE=1 SV=4	+	46.3	6.38	■	3174	High	0	125.366	877	27381.5	741	255.12	284	15	15	45	█	█	█	█	█	█	█	█	█	█	█	█	█	█	█	█	█	█	█	█	█	█
P19338	Nucleolin OS=Homo sapiens OX=9606 GN=NCL PE=1 SV=3	+	76.6	4.7	■	2833	High	0	125.244	833	17595.9	452	163.43	228	31	31	38	█	█	█	█	█	█	█	█	█	█	█	█	█	█	█	█	█	█	█	█	█	█
P08311	Cathepsin G OS=Homo sapiens OX=9606 GN=CTSG PE=1 SV=2	+	28.8	11.19	■	4035	High	0	124.991	603	44287.2	1396	364.11	516	13	13	49	█	█	█	█	█	█	█	█	█	█	█	█	█	█	█	█	█	█	█	█	█	█
Q9NY33	Dipeptidyl peptidase 3 OS=Homo sapiens OX=9606 GN=DPP3 PE=1 SV=2	+	82.5	5.1	■	750	High	0	124.61	761	10340.2	509	174.98	173	26	26	49	█	█	█	█	█	█	█	█	█	█	█	█	█	█	█	█	█	█	█	█	█	█
P08246	Neutrophil elastase OS=Homo sapiens OX=9606 GN=ELANE PE=1 SV=1	+	28.5	9.35	■	3189	High	0	124.299	483	21244.2	1262	262.04	325	8	8	52	█	█	█	█	█	█	█	█	█	█	█	█	█	█	█	█	█	█	█	█	█	█
P00491	Purine nucleoside phosphorylase OS=Homo sapiens OX=9606 GN=PNP PE=1 SV=2	+	32.1	6.95	■	3048	High	0	124.289	694	19356.1	581	206.15	227	17	17	80	█	█	█	█	█	█	█	█	█	█	█	█	█	█	█	█	█	█	█	█	█	█
P10599	Thioredoxin OS=Homo sapiens OX=9606 GN=TXN PE=1 SV=3	+	11.7	4.92	■	3369	High	0	124.074	394	53363.8	1165	378.8	589	9	9	66	█	█	█	█	█	█	█	█	█	█	█	█	█	█	█	█	█	█	█	█	█	█
P49189	4-trimethylaminobutyraldehyde dehydrogenase OS=Homo sapiens OX=9606 GN=ALDH9A1 PE=1 SV=3	+	53.8	5.87	■	1841	High	0	123.989	779	19501.4	583	166.34	232	21	21	53	█	█	█	█	█	█	█	█	█	█	█	█	█	█	█	█	█	█	█	█	█	█
P28838	Cytosol aminopeptidase OS=Homo sapiens OX=9606 GN=LAP3 PE=1 SV=3		56.1	7.93	■	96	High	0	123.734	822	14089.7	479	131.31	167	25	25	61	█	█	█	█	█	█	█	█	█	█	█	█	█	█	█	█	█	█	█	█	█	█
P43304	Glycerol-3-phosphate dehydrogenase, mitochondrial OS=Homo sapiens OX=9606 GN=GPD2 PE=1 SV=3	+	80.8	7.69	■	111	High	0	123.357	742	12795.5	490	130.49	183	26	26	40	█	█	█	█	█	█	█	█	█	█	█	█	█	█	█	█	█	█	█	█	█	█
P07814	Bifunctional glutamate/proline--tRNA ligase OS=Homo sapiens OX=9606 GN=EPRS1 PE=1 SV=5	+	170.5	7.33	■	2296	High	0	123.024	693	12819.7	359	115.27	155	30	30	23	█	█	█	█	█	█	█	█	█	█	█	█	█	█	█	█	█	█	█	█	█	█
Q9H2G2	STE20-like serine/threonine-protein kinase OS=Homo sapiens OX=9606 GN=SLK PE=1 SV=1		142.6	5.15	■	1813	High	0	122.935	664	10791	504	137.08	167	29	29	29	█	█	█	█	█	█	█	█	█	█	█	█	█	█	█	█	█	█	█	█	█	█
P49368	T-complex protein 1 subunit gamma OS=Homo sapiens OX=9606 GN=CCT3 PE=1 SV=4	+	60.5	6.49	■	3583	High	0	122.897	839	14901	552	165.5	222	26	26	59	█	█	█	█	█	█	█	█	█	█	█	█	█	█	█	█	█	█	█	█	█	█
P05388	60S acidic ribosomal protein P0 OS=Homo sapiens OX=9606 GN=RPLP0 PE=1 SV=1		34.3	5.97	■	196	High	0	122.698	691	17198.6	575	165.63	221	15	15	58	█	█	█	█	█	█	█	█	█	█	█	█	█	█	█	█	█	█	█	█	█	█
Q99102	Mucin-4 OS=Homo sapiens OX=9606 GN=MUC4 PE=1 SV=4		231.4	6.27	■	2879	High	0	122.492	698	12928.8	452	122.8	144	20	20	16	█	█	█	█	█	█	█	█	█	█	█	█	█	█	█	█	█	█	█	█	█	█
Q6XPR3	Repetin OS=Homo sapiens OX=9606 GN=RPTN PE=1 SV=1		90.7	6.92	■	3087	High	0	122.473	871	12533.1	431	157.92	174	22	22	36	█	█	█	█	█	█	█	█	█	█	█	█	█	█	█	█	█	█	█	█	█	█
Q08211	ATP-dependent RNA helicase A OS=Homo sapiens OX=9606 GN=DHX9 PE=1 SV=4		140.9	6.84	■	3616	High	0	122.017	739	15819	512	153.16	186	24	24	22	█	█	█	█	█	█	█	█	█	█	█	█	█	█	█	█	█	█	█	█	█	█
P09917	Polyunsaturated fatty acid 5-lipoxygenase OS=Homo sapiens OX=9606 GN=ALOX5 PE=1 SV=2		77.9	5.77	■	3927	High	0	121.967	728	14443.7	581	152.99	191	23	23	42	█	█	█	█	█	█	█	█	█	█	█	█	█	█	█	█	█	█	█	█	█	█
P22894	Neutrophil collagenase OS=Homo sapiens OX=9606 GN=MMP8 PE=1 SV=1	+	53.4	6.87	■	1645	High	0	121.699	779	21786.3	685	206.75	234	14	14	38	█	█	█	█	█	█	█	█	█	█	█	█	█	█	█	█	█	█	█	█	█	█
Q07065	Cytoskeleton-associated protein 4 OS=Homo sapiens OX=9606 GN=CKAP4 PE=1 SV=2		66	5.92	■	3898	High	0	121.66	824	13766.7	384	132.93	162	22	22	45	█	█	█	█	█	█	█	█	█	█	█	█	█	█	█	█	█	█	█	█	█	█
P12236	ADP/ATP translocase 3 OS=Homo sapiens OX=9606 GN=SLC25A6 PE=1 SV=4		32.8	9.74	■	426	High	0	121.599	803	23463.7	627	176.95	316	18	2	61	█	█	█	█	█	█	█	█	█	█	█	█	█	█	█	█	█	█	█	█	█	█
P05091	Aldehyde dehydrogenase, mitochondrial OS=Homo sapiens OX=9606 GN=ALDH2 PE=1 SV=2	+	56.3	7.05	■	2335	High	0	121.408	612	14406.7	428	131.34	170	18	16	39	█	█	█	█	█	█	█	█	█	█	█	█	█	█	█	█	█	█	█	█	█	█
P61981	14-3-3 protein gamma OS=Homo sapiens OX=9606 GN=YWHAG PE=1 SV=2	+	28.3	4.89	■	2179	High	0	121.38	638	27463.9	536	184.54	295	15	10	62	█	█	█	█	█	█	█	█	█	█	█	█	█	█	█	█	█	█	█	█	█	█
O00299	Chloride intracellular channel protein 1 OS=Homo sapiens OX=9606 GN=CLIC1 PE=1 SV=4	+	26.9	5.17	■	1857	High	0	121.016	812	21955.9	556	188.67	255	18	17	88	█	█	█	█	█	█	█	█	█	█	█	█	█	█	█	█	█	█	█	█	█	█
Q15365	Poly(rC)-binding protein 1 OS=Homo sapiens OX=9606 GN=PCBP1 PE=1 SV=2		37.5	7.09	■	2144	High	0	120.735	783	13720.5	409	116.23	156	15	9	54	█	█	█	█	█	█	█	█	█	█	█	█	█	█	█	█	█	█	█	█	█	█
O43451	Maltase-glucoamylase, intestinal OS=Homo sapiens OX=9606 GN=MGAM PE=1 SV=5	+	209.7	5.5	■	3152	High	0	120.695	685	12948.4	424	122.5	159	25	25	17	█	█	█	█	█	█	█	█	█	█	█	█	█	█	█	█	█	█	█	█	█	█
P33176	Kinesin-1 heavy chain OS=Homo sapiens OX=9606 GN=KIF5B PE=1 SV=1	+	109.6	6.51	■	558	High	0	120.658	725	13078.3	383	133.22	174	27	27	35	█	█	█	█	█	█	█	█	█	█	█	█	█	█	█	█	█	█	█	█	█	█
Q15067	Peroxisomal acyl-coenzyme A oxidase 1 OS=Homo sapiens OX=9606 GN=ACOX1 PE=1 SV=3		74.4	8.16	■	289	High	0	120.589	672	8644.64	453	124.84	148	18	18	40	█	█	█	█	█	█	█	█	█	█	█	█	█	█	█	█	█	█	█	█	█	█
P05141	ADP/ATP translocase 2 OS=Homo sapiens OX=9606 GN=SLC25A5 PE=1 SV=7	+	32.8	9.69	■	1564	High	0	120.525	768	26037.7	656	184.21	338	18	6	53	█	█	█	█	█	█	█	█	█	█	█	█	█	█	█	█	█	█	█	█	█	█
P18054	Polyunsaturated fatty acid lipoxygenase ALOX12 OS=Homo sapiens OX=9606 GN=ALOX12 PE=1 SV=4	+	75.6	6.21	■	2657	High	0	119.875	832	18739	612	189.81	220	21	21	39	█	█	█	█	█	█	█	█	█	█	█	█	█	█	█	█	█	█	█	█	█	█
Q14974	Importin subunit beta-1 OS=Homo sapiens OX=9606 GN=KPNB1 PE=1 SV=2		97.1	4.78	■	416	High	0	119.835	734	16603.3	521	156.52	200	23	23	34	█	█	█	█	█	█	█	█	█	█	█	█	█	█	█	█	█	█	█	█	█	█
P54136	Arginine--tRNA ligase, cytoplasmic OS=Homo sapiens OX=9606 GN=RARS1 PE=1 SV=2		75.3	6.68	■	2420	High	0	119.807	673	14894.1	428	138.25	188	25	25	43	█	█	█	█	█	█	█	█	█	█	█	█	█	█	█	█	█	█	█	█	█	█
P13533	Myosin-6 OS=Homo sapiens OX=9606 GN=MYH6 PE=2 SV=5		223.6	5.73	■	3713	High	0	119.784	716	19205.8	429	162.6	206	24	1	12	█	█	█	█	█	█	█	█	█	█	█	█	█	█	█	█	█	█	█	█	█	█
O14983	Sarcoplasmic/endoplasmic reticulum calcium ATPase 1 OS=Homo sapiens OX=9606 GN=ATP2A1 PE=2 SV=1		110.2	5.16	■	3450	High	0	119.697	655	14395.8	480	155.37	203	21	2	20	█	█	█	█	█	█	█	█	█	█	█	█	█	█	█	█	█	█	█	█	█	█
P19971	Thymidine phosphorylase OS=Homo sapiens OX=9606 GN=TYMP PE=1 SV=2		49.9	5.53	■	726	High	0	119.557	855	16586.8	542	153.98	184	18	18	56	█	█	█	█	█	█	█	█	█	█	█	█	█	█	█	█	█	█	█	█	█	█
P50991	T-complex protein 1 subunit delta OS=Homo sapiens OX=9606 GN=CCT4 PE=1 SV=4	+	57.9	7.83	■	422	High	0	119.357	752	18615.5	538	144.68	228	26	25	56	█	█	█	█	█	█	█	█	█	█	█	█	█	█	█	█	█	█	█	█	█	█
O75874	Isocitrate dehydrogenase [NADP] cytoplasmic OS=Homo sapiens OX=9606 GN=IDH1 PE=1 SV=2	+	46.6	7.01	■	990	High	0	119.332	717	18805.6	517	164.13	220	17	15	42	█	█	█	█	█	█	█	█	█	█	█	█	█	█	█	█	█	█	█	█	█	█
P12532	Creatine kinase U-type, mitochondrial OS=Homo sapiens OX=9606 GN=CKMT1A PE=1 SV=1	+	47	8.34	■	3151	High	0	119.218	642	11690.3	636	210.27	218	16	14	51	█	█	█	█	█	█	█	█	█	█	█	█	█	█	█	█	█	█	█	█	█	█
Q562R1	Beta-actin-like protein 2 OS=Homo sapiens OX=9606 GN=ACTBL2 PE=1 SV=2	+	42	5.59	■	2925	High	0	119.099	242	90855.9	1763	476.82	811	15	4	34	█	█	█	█	█	█	█	█	█	█	█	█	█	█	█	█	█	█	█	█	█	█
Q6UX06	Olfactomedin-4 OS=Homo sapiens OX=9606 GN=OLFM4 PE=1 SV=1	+	57.2	5.69	■	1557	High	0	119.042	753	21235.2	570	189.58	239	18	18	42	█	█	█	█	█	█	█	█	█	█	█	█	█	█	█	█	█	█	█	█	█	█
P23396	40S ribosomal protein S3 OS=Homo sapiens OX=9606 GN=RPS3 PE=1 SV=2	+	26.7	9.66	■	2095	High	0	118.763	778	21296.6	741	224.45	304	18	18	77	█	█	█	█	█	█	█	█	█	█	█	█	█	█	█	█	█	█	█	█	█	█
Q9UKX3	Myosin-13 OS=Homo sapiens OX=9606 GN=MYH13 PE=2 SV=2	+	223.5	5.68	■	1075	High	0	118.414	709	16698.8	421	146.53	208	24	3	11	█	█	█	█	█	█	█	█	█	█	█	█	█	█	█	█	█	█	█	█	█	█
P20591	Interferon-induced GTP-binding protein Mx1 OS=Homo sapiens OX=9606 GN=MX1 PE=1 SV=4		75.5	5.83	■	1107	High	0	117.801	787	14073.7	485	167.41	184	25	22	45	█	█	█	█	█	█	█	█	█	█	█	█	█	█	█	█	█	█	█	█	█	█
Q9HDC9	Adipocyte plasma membrane-associated protein OS=Homo sapiens OX=9606 GN=APMAP PE=1 SV=2		46.5	6.16	■	3019	High	0	117.385	688	22762.6	748	220.39	296	18	18	50	█	█	█	█	█	█	█	█	█	█	█	█	█	█	█	█	█	█	█	█	█	█
P12883	Myosin-7 OS=Homo sapiens OX=9606 GN=MYH7 PE=1 SV=5		223	5.8	■	2608	High	0	117.351	751	18344.2	390	157.6	193	23	1	12	█	█	█	█	█	█	█	█	█	█	█	█	█	█	█	█	█	█	█	█	█	█
Q86UX7	Fermitin family homolog 3 OS=Homo sapiens OX=9606 GN=FERMT3 PE=1 SV=1		75.9	6.98	■	165	High	0	117.218	732	17092	489	140.38	210	22	22	42	█	█	█	█	█	█	█	█	█	█	█	█	█	█	█	█	█	█	█	█	█	█
P29350	Tyrosine-protein phosphatase non-receptor type 6 OS=Homo sapiens OX=9606 GN=PTPN6 PE=1 SV=1		67.5	7.78	■	407	High	0	117.162	640	13256.2	450	144.53	196	26	26	51	█	█	█	█	█	█	█	█	█	█	█	█	█	█	█	█	█	█	█	█	█	█
O00204	Sulfotransferase 2B1 OS=Homo sapiens OX=9606 GN=SULT2B1 PE=1 SV=2	+	41.3	5.4	■	3544	High	0	117.139	555	13690.2	538	181.42	187	17	17	58	█	█	█	█	█	█	█	█	█	█	█	█	█	█	█	█	█	█	█	█	█	█
P22392	Nucleoside diphosphate kinase B OS=Homo sapiens OX=9606 GN=NME2 PE=1 SV=1	+	17.3	8.41	■	3602	High	0	117.045	361	26709	688	193.63	262	11	2	76	█	█	█	█	█	█	█	█	█	█	█	█	█	█	█	█	█	█	█	█	█	█
Q9H4A4	Aminopeptidase B OS=Homo sapiens OX=9606 GN=RNPEP PE=1 SV=2	+	72.5	5.74	■	3071	High	0	116.143	683	13435.5	431	139.64	166	21	21	35	█	█	█	█	█	█	█	█	█	█	█	█	█	█	█	█	█	█	█	█	█	█
Q9Y4L1	Hypoxia up-regulated protein 1 OS=Homo sapiens OX=9606 GN=HYOU1 PE=1 SV=1	+	111.3	5.22	■	949	High	0	116.137	613	10713.4	418	117.55	169	27	27	35	█	█	█	█	█	█	█	█	█	█	█	█	█	█	█	█	█	█	█	█	█	█
P61586	Transforming protein RhoA OS=Homo sapiens OX=9606 GN=RHOA PE=1 SV=1	+	21.8	6.1	■	3093	High	0	115.659	464	14747.1	429	106.54	166	12	12	59	█	█	█	█	█	█	█	█	█	█	█	█	█	█	█	█	█	█	█	█	█	█
P10412	Histone H1.4 OS=Homo sapiens OX=9606 GN=H1-4 PE=1 SV=2	+	21.9	11.03	■	2693	High	0	115.605	638	37784.3	953	252.14	423	19	6	53	█	█	█	█	█	█	█	█	█	█	█	█	█	█	█	█	█	█	█	█	█	█
P11940	Polyadenylate-binding protein 1 OS=Homo sapiens OX=9606 GN=PABPC1 PE=1 SV=2		70.6	9.5	■	3601	High	0	115.402	599	14991.3	483	121.33	181	22	17	34	█	█	█	█	█	█	█	█	█	█	█	█	█	█	█	█	█	█	█	█	█	█
P60842	Eukaryotic initiation factor 4A-I OS=Homo sapiens OX=9606 GN=EIF4A1 PE=1 SV=1	+	46.1	5.48	■	1722	High	0	115.232	858	28080.3	809	259.28	316	21	9	57	█	█	█	█	█	█	█	█	█	█	█	█	█	█	█	█	█	█	█	█	█	█
Q7KZF4	Staphylococcal nuclease domain-containing protein 1 OS=Homo sapiens OX=9606 GN=SND1 PE=1 SV=1		101.9	7.17	■	3776	High	0	114.8	740	13172.1	510	140.01	169	24	24	34	█	█	█	█	█	█	█	█	█	█	█	█	█	█	█	█	█	█	█	█	█	█
P80723	Brain acid soluble protein 1 OS=Homo sapiens OX=9606 GN=BASP1 PE=1 SV=2	+	22.7	4.63	■	2168	High	0	114.586	622	9305.15	530	106.92	113	14	14	83	█	█	█	█	█	█	█	█	█	█	█	█	█	█	█	█	█	█	█	█	█	█
Q01813	ATP-dependent 6-phosphofructokinase, platelet type OS=Homo sapiens OX=9606 GN=PFKP PE=1 SV=2	+	85.5	7.55	■	1618	High	0	114.386	853	11210.5	475	125.75	165	23	18	32	█	█	█	█	█	█	█	█	█	█	█	█	█	█	█	█	█	█	█	█	█	█
P40227	T-complex protein 1 subunit zeta OS=Homo sapiens OX=9606 GN=CCT6A PE=1 SV=3	+	58	6.68	■	2761	High	0	114.255	696	12037.1	388	119.07	172	20	15	45	█	█	█	█	█	█	█	█	█	█	█	█	█	█	█	█	█	█	█	█	█	█
P13010	X-ray repair cross-complementing protein 5 OS=Homo sapiens OX=9606 GN=XRCC5 PE=1 SV=3		82.7	5.81	■	166	High	0	114.144	611	10438.5	394	119.47	150	22	22	38	█	█	█	█	█	█	█	█	█	█	█	█	█	█	█	█	█	█	█	█	█	█
Q9UQ80	Proliferation-associated protein 2G4 OS=Homo sapiens OX=9606 GN=PA2G4 PE=1 SV=3		43.8	6.55	■	2910	High	0	114.001	597	14044.2	424	120.14	165	16	16	50	█	█	█	█	█	█	█	█	█	█	█	█	█	█	█	█	█	█	█	█	█	█
P51149	Ras-related protein Rab-7a OS=Homo sapiens OX=9606 GN=RAB7A PE=1 SV=1	+	23.5	6.7	■	2046	High	0	113.725	606	18061.7	560	146.29	197	17	17	80	█	█	█	█	█	█	█	█	█	█	█	█	█	█	█	█	█	█	█	█	█	█
Q9Y2J8	Protein-arginine deiminase type-2 OS=Homo sapiens OX=9606 GN=PADI2 PE=1 SV=2	+	75.5	5.59	■	975	High	0	113.455	696	14056.5	386	110.91	155	21	21	36	█	█	█	█	█	█	█	█	█	█	█	█	█	█	█	█	█	█	█	█	█	█
P55084	Trifunctional enzyme subunit beta, mitochondrial OS=Homo sapiens OX=9606 GN=HADHB PE=1 SV=3		51.3	9.41	■	2957	High	0	112.599	670	13411.6	462	115.59	187	23	23	54	█	█	█	█	█	█	█	█	█	█	█	█	█	█	█	█	█	█	█	█	█	█
P01012	Ovalbumin (MW-Marker) OS=Gallus gallus GN=SERPINB14 PE=1 SV=2		42.9	5.29	■	2953	High	0	112.096	408	15595	421	117.64	146	12	12	46	█	█	█	█	█	█	█	█	█	█	█	█	█	█	█	█	█	█	█	█	█	█
Q99798	Aconitate hydratase, mitochondrial OS=Homo sapiens OX=9606 GN=ACO2 PE=1 SV=2	+	85.4	7.61	■	3531	High	0	111.865	517	10757.1	310	90.91	136	22	22	36	█	█	█	█	█	█	█	█	█	█	█	█	█	█	█	█	█	█	█	█	█	█
Q92597	Protein NDRG1 OS=Homo sapiens OX=9606 GN=NDRG1 PE=1 SV=1		42.8	5.82	■	3712	High	0	111.57	477	14321.1	358	110.21	119	9	9	38	█	█	█	█	█	█	█	█	█	█	█	█	█	█	█	█	█	█	█	█	█	█
Q06323	Proteasome activator complex subunit 1 OS=Homo sapiens OX=9606 GN=PSME1 PE=1 SV=1	+	28.7	6.02	■	3833	High	0	111.562	671	19877.7	458	171.34	214	17	17	59	█	█	█	█	█	█	█	█	█	█	█	█	█	█	█	█	█	█	█	█	█	█
P02042	Hemoglobin subunit delta OS=Homo sapiens OX=9606 GN=HBD PE=1 SV=2	+	16	8.05	■	271	High	0	111.42	538	31902.5	735	257.5	305	12	5	84	█	█	█	█	█	█	█	█	█	█	█	█	█	█	█	█	█	█	█	█	█	█
O00571	ATP-dependent RNA helicase DDX3X OS=Homo sapiens OX=9606 GN=DDX3X PE=1 SV=3		73.2	7.18	■	331	High	0	111.392	660	14641.1	426	129.05	189	25	25	44	█	█	█	█	█	█	█	█	█	█	█	█	█	█	█	█	█	█	█	█	█	█
P15104	Glutamine synthetase OS=Homo sapiens OX=9606 GN=GLUL PE=1 SV=4	+	42	6.89	■	1341	High	0	111.163	654	19452.8	612	209.7	253	16	16	47	█	█	█	█	█	█	█	█	█	█	█	█	█	█	█	█	█	█	█	█	█	█
P78386	Keratin, type II cuticular Hb5 OS=Homo sapiens OX=9606 GN=KRT85 PE=1 SV=1	+	55.8	6.55	■	1698	High	0	110.8	841	14959.4	433	159.09	218	21	19	42	█	█	█	█	█	█	█	█	█	█	█	█	█	█	█	█	█	█	█	█	█	█
Q04917	14-3-3 protein eta OS=Homo sapiens OX=9606 GN=YWHAH PE=1 SV=4	+	28.2	4.84	■	1281	High	0	110.792	603	23234	453	165.89	269	15	11	67	█	█	█	█	█	█	█	█	█	█	█	█	█	█	█	█	█	█	█	█	█	█
P26639	Threonine--tRNA ligase 1, cytoplasmic OS=Homo sapiens OX=9606 GN=TARS1 PE=1 SV=3	+	83.4	6.67	■	2170	High	0	110.252	684	15851.4	503	123.58	198	21	21	33	█	█	█	█	█	█	█	█	█	█	█	█	█	█	█	█	█	█	█	█	█	█
Q86T26	Transmembrane protease serine 11B OS=Homo sapiens OX=9606 GN=TMPRSS11B PE=2 SV=3		46.3	8.85	■	2020	High	0	109.886	334	22945.9	536	174.51	248	13	13	28	█	█	█	█	█	█	█	█	█	█	█	█	█	█	█	█	█	█	█	█	█	█
Q9Y678	Coatomer subunit gamma-1 OS=Homo sapiens OX=9606 GN=COPG1 PE=1 SV=1		97.7	5.47	■	1454	High	0	109.666	697	12475.8	371	133.01	155	21	18	33	█	█	█	█	█	█	█	█	█	█	█	█	█	█	█	█	█	█	█	█	█	█
P52272	Heterogeneous nuclear ribonucleoprotein M OS=Homo sapiens OX=9606 GN=HNRNPM PE=1 SV=3	+	77.5	8.7	■	3323	High	0	109.646	778	10659.7	459	138.63	170	22	22	36	█	█	█	█	█	█	█	█	█	█	█	█	█	█	█	█	█	█	█	█	█	█
Q96NY7	Chloride intracellular channel protein 6 OS=Homo sapiens OX=9606 GN=CLIC6 PE=2 SV=3		73	4.37	■	3594	High	0	109.585	585	8501.86	374	114.1	121	17	17	40	█	█	█	█	█	█	█	█	█	█	█	█	█	█	█	█	█	█	█	█	█	█
P61026	Ras-related protein Rab-10 OS=Homo sapiens OX=9606 GN=RAB10 PE=1 SV=1		22.5	8.38	■	54	High	0	109.564	590	22328.5	627	162.6	257	19	15	82	█	█	█	█	█	█	█	█	█	█	█	█	█	█	█	█	█	█	█	█	█	█
O60716	Catenin delta-1 OS=Homo sapiens OX=9606 GN=CTNND1 PE=1 SV=1	+	108.1	6.23	■	1144	High	0	108.756	812	15660.7	435	162.46	191	21	21	28	█	█	█	█	█	█	█	█	█	█	█	█	█	█	█	█	█	█	█	█	█	█
P04844	Dolichyl-diphosphooligosaccharide--protein glycosyltransferase subunit 2 OS=Homo sapiens OX=9606 GN=RPN2 PE=1 SV=3		69.2	5.69	■	1484	High	0	108.502	606	8706.81	498	155.13	131	18	18	42	█	█	█	█	█	█	█	█	█	█	█	█	█	█	█	█	█	█	█	█	█	█
Q86Y46	Keratin, type II cytoskeletal 73 OS=Homo sapiens OX=9606 GN=KRT73 PE=1 SV=1	+	58.9	7.23	■	506	High	0	108.151	474	102631	1629	520.38	953	14	1	18	█	█	█	█	█	█	█	█	█	█	█	█	█	█	█	█	█	█	█	█	█	█
P19021	Peptidyl-glycine alpha-amidating monooxygenase OS=Homo sapiens OX=9606 GN=PAM PE=1 SV=2	+	108.3	6.42	■	2358	High	0	107.969	690	15670	511	152.43	181	19	19	23	█	█	█	█	█	█	█	█	█	█	█	█	█	█	█	█	█	█	█	█	█	█
O60218	Aldo-keto reductase family 1 member B10 OS=Homo sapiens OX=9606 GN=AKR1B10 PE=1 SV=2	+	36	7.84	■	968	High	0	107.911	621	18529.1	589	182.91	240	20	20	75	█	█	█	█	█	█	█	█	█	█	█	█	█	█	█	█	█	█	█	█	█	█
P14735	Insulin-degrading enzyme OS=Homo sapiens OX=9606 GN=IDE PE=1 SV=4	+	117.9	6.61	■	1306	High	0	107.769	592	12309	418	118.17	158	22	22	23	█	█	█	█	█	█	█	█	█	█	█	█	█	█	█	█	█	█	█	█	█	█
O00748	Cocaine esterase OS=Homo sapiens OX=9606 GN=CES2 PE=1 SV=1	+	61.8	6.1	■	3161	High	0	107.719	695	18017.5	558	163.03	180	17	17	36	█	█	█	█	█	█	█	█	█	█	█	█	█	█	█	█	█	█	█	█	█	█
Q9UHA7	Interleukin-36 alpha OS=Homo sapiens OX=9606 GN=IL36A PE=1 SV=1	+	17.7	6.3	■	216	High	0	107.044	474	18710.5	495	161.67	203	11	11	74	█	█	█	█	█	█	█	█	█	█	█	█	█	█	█	█	█	█	█	█	█	█
O95833	Chloride intracellular channel protein 3 OS=Homo sapiens OX=9606 GN=CLIC3 PE=1 SV=2		26.6	6.43	■	3667	High	0	106.604	627	17780.5	543	172.57	193	14	14	72	█	█	█	█	█	█	█	█	█	█	█	█	█	█	█	█	█	█	█	█	█	█
P21281	V-type proton ATPase subunit B, brain isoform OS=Homo sapiens OX=9606 GN=ATP6V1B2 PE=1 SV=3	+	56.5	5.81	■	541	High	0	106.222	653	10992.5	480	132.13	145	15	15	45	█	█	█	█	█	█	█	█	█	█	█	█	█	█	█	█	█	█	█	█	█	█
P61978	Heterogeneous nuclear ribonucleoprotein K OS=Homo sapiens OX=9606 GN=HNRNPK PE=1 SV=1	+	50.9	5.54	■	2396	High	0	105.643	649	14077.4	406	132.75	176	19	19	52	█	█	█	█	█	█	█	█	█	█	█	█	█	█	█	█	█	█	█	█	█	█
P61247	40S ribosomal protein S3a OS=Homo sapiens OX=9606 GN=RPS3A PE=1 SV=2	+	29.9	9.73	■	2915	High	0	105.095	583	17201.2	465	146.63	225	19	19	67	█	█	█	█	█	█	█	█	█	█	█	█	█	█	█	█	█	█	█	█	█	█
O75367	Core histone macro-H2A.1 OS=Homo sapiens OX=9606 GN=MACROH2A1 PE=1 SV=4	+	39.6	9.79	■	2644	High	0	104.962	485	17081.3	602	189.77	200	14	12	51	█	█	█	█	█	█	█	█	█	█	█	█	█	█	█	█	█	█	█	█	█	█
P67936	Tropomyosin alpha-4 chain OS=Homo sapiens OX=9606 GN=TPM4 PE=1 SV=3	+	28.5	4.69	■	2069	High	0	104.691	678	20128.7	541	150.7	240	21	13	61	█	█	█	█	█	█	█	█	█	█	█	█	█	█	█	█	█	█	█	█	█	█
P54920	Alpha-soluble NSF attachment protein OS=Homo sapiens OX=9606 GN=NAPA PE=1 SV=3		33.2	5.36	■	1507	High	0	104.56	564	12668.9	392	117.06	136	16	16	72	█	█	█	█	█	█	█	█	█	█	█	█	█	█	█	█	█	█	█	█	█	█
P17987	T-complex protein 1 subunit alpha OS=Homo sapiens OX=9606 GN=TCP1 PE=1 SV=1	+	60.3	6.11	■	1184	High	0	104.554	831	14131.8	495	154.6	193	19	19	45	█	█	█	█	█	█	█	█	█	█	█	█	█	█	█	█	█	█	█	█	█	█
P22695	Cytochrome b-c1 complex subunit 2, mitochondrial OS=Homo sapiens OX=9606 GN=UQCRC2 PE=1 SV=3	+	48.4	8.63	■	2189	High	0	104.46	467	12968.5	470	141.4	171	19	19	50	█	█	█	█	█	█	█	█	█	█	█	█	█	█	█	█	█	█	█	█	█	█
O14745	Na(+)/H(+) exchange regulatory cofactor NHE-RF1 OS=Homo sapiens OX=9606 GN=SLC9A3R1 PE=1 SV=4	+	38.8	5.77	■	1310	High	0	104.354	593	14022	463	139.99	176	22	22	60	█	█	█	█	█	█	█	█	█	█	█	█	█	█	█	█	█	█	█	█	█	█
P16870	Carboxypeptidase E OS=Homo sapiens OX=9606 GN=CPE PE=1 SV=1	+	53.1	5.14	■	486	High	0	104.098	681	12724	625	171.05	203	19	19	47	█	█	█	█	█	█	█	█	█	█	█	█	█	█	█	█	█	█	█	█	█	█
P22626	Heterogeneous nuclear ribonucleoproteins A2/B1 OS=Homo sapiens OX=9606 GN=HNRNPA2B1 PE=1 SV=2	+	37.4	8.95	■	2280	High	0	103.384	502	18573.8	628	174.57	201	18	15	47	█	█	█	█	█	█	█	█	█	█	█	█	█	█	█	█	█	█	█	█	█	█
Q9P2E9	Ribosome-binding protein 1 OS=Homo sapiens OX=9606 GN=RRBP1 PE=1 SV=5	+	152.4	8.6	■	2904	High	0	103.121	580	12830.7	349	116.52	164	25	25	33	█	█	█	█	█	█	█	█	█	█	█	█	█	█	█	█	█	█	█	█	█	█
Q7RTS7	Keratin, type II cytoskeletal 74 OS=Homo sapiens OX=9606 GN=KRT74 PE=1 SV=2	+	57.8	7.71	■	309	High	0	102.993	422	79987.5	1278	401.96	754	13	1	19	█	█	█	█	█	█	█	█	█	█	█	█	█	█	█	█	█	█	█	█	█	█
P47897	Glutamine--tRNA ligase OS=Homo sapiens OX=9606 GN=QARS1 PE=1 SV=1	+	87.7	7.15	■	1873	High	0	102.875	474	10347.2	322	98.07	132	25	25	41	█	█	█	█	█	█	█	█	█	█	█	█	█	█	█	█	█	█	█	█	█	█
Q2M2I5	Keratin, type I cytoskeletal 24 OS=Homo sapiens OX=9606 GN=KRT24 PE=1 SV=1	+	55.1	4.96	■	932	High	0	102.801	489	28287.5	594	205.28	376	17	13	34	█	█	█	█	█	█	█	█	█	█	█	█	█	█	█	█	█	█	█	█	█	█
Q04637	Eukaryotic translation initiation factor 4 gamma 1 OS=Homo sapiens OX=9606 GN=EIF4G1 PE=1 SV=4	+	175.4	5.33	■	836	High	0	102.76	530	10273.8	309	100.47	139	27	27	18	█	█	█	█	█	█	█	█	█	█	█	█	█	█	█	█	█	█	█	█	█	█
Q99714	3-hydroxyacyl-CoA dehydrogenase type-2 OS=Homo sapiens OX=9606 GN=HSD17B10 PE=1 SV=3	+	26.9	7.78	■	2689	High	0	102.403	570	10317.5	400	128.11	113	11	11	69	█	█	█	█	█	█	█	█	█	█	█	█	█	█	█	█	█	█	█	█	█	█
P62820	Ras-related protein Rab-1A OS=Homo sapiens OX=9606 GN=RAB1A PE=1 SV=3		22.7	6.21	■	161	High	0	101.711	515	19233.7	564	121.98	198	16	7	82	█	█	█	█	█	█	█	█	█	█	█	█	█	█	█	█	█	█	█	█	█	█
P01019	Angiotensinogen OS=Homo sapiens OX=9606 GN=AGT PE=1 SV=1	+	53.1	6.32	■	2394	High	0	101.669	530	13833.3	405	133.07	165	13	13	33	█	█	█	█	█	█	█	█	█	█	█	█	█	█	█	█	█	█	█	█	█	█
P12268	Inosine-5'-monophosphate dehydrogenase 2 OS=Homo sapiens OX=9606 GN=IMPDH2 PE=1 SV=2	+	55.8	6.9	■	3492	High	0	101.664	662	12637.1	422	117.39	123	16	15	41	█	█	█	█	█	█	█	█	█	█	█	█	█	█	█	█	█	█	█	█	█	█
P28676	Grancalcin OS=Homo sapiens OX=9606 GN=GCA PE=1 SV=2		24	5.21	■	805	High	0	101.649	494	16748.4	545	165.1	230	11	11	60	█	█	█	█	█	█	█	█	█	█	█	█	█	█	█	█	█	█	█	█	█	█
P12235	ADP/ATP translocase 1 OS=Homo sapiens OX=9606 GN=SLC25A4 PE=1 SV=4		33	9.76	■	2108	High	0	101.341	666	18165	446	132.95	242	15	2	51	█	█	█	█	█	█	█	█	█	█	█	█	█	█	█	█	█	█	█	█	█	█
P49411	Elongation factor Tu, mitochondrial OS=Homo sapiens OX=9606 GN=TUFM PE=1 SV=2	+	49.5	7.61	■	1221	High	0	101.186	588	14617.8	444	119.6	175	21	21	54	█	█	█	█	█	█	█	█	█	█	█	█	█	█	█	█	█	█	█	█	█	█
P39023	60S ribosomal protein L3 OS=Homo sapiens OX=9606 GN=RPL3 PE=1 SV=2		46.1	10.18	■	83	High	0	100.762	750	17090	521	159.1	255	23	23	54	█	█	█	█	█	█	█	█	█	█	█	█	█	█	█	█	█	█	█	█	█	█
P49913	Cathelicidin antimicrobial peptide OS=Homo sapiens OX=9606 GN=CAMP PE=1 SV=1	+	19.3	9.41	■	1938	High	0	100.482	352	19674.6	408	111.93	189	11	11	52	█	█	█	█	█	█	█	█	█	█	█	█	█	█	█	█	█	█	█	█	█	█
O00160	Unconventional myosin-If OS=Homo sapiens OX=9606 GN=MYO1F PE=1 SV=3		124.8	9.11	■	2811	High	0	100.449	671	9288.67	284	83.46	138	24	20	22	█	█	█	█	█	█	█	█	█	█	█	█	█	█	█	█	█	█	█	█	█	█
Q6XQN6	Nicotinate phosphoribosyltransferase OS=Homo sapiens OX=9606 GN=NAPRT PE=1 SV=2		57.5	5.68	■	334	High	0	100.423	607	8944.72	447	108.37	133	16	16	47	█	█	█	█	█	█	█	█	█	█	█	█	█	█	█	█	█	█	█	█	█	█
O15143	Actin-related protein 2/3 complex subunit 1B OS=Homo sapiens OX=9606 GN=ARPC1B PE=1 SV=3	+	40.9	8.35	■	3254	High	0	100.369	542	16836.6	481	132.67	183	14	13	50	█	█	█	█	█	█	█	█	█	█	█	█	█	█	█	█	█	█	█	█	█	█
P48147	Prolyl endopeptidase OS=Homo sapiens OX=9606 GN=PREP PE=1 SV=2		80.6	5.86	■	985	High	0	100.199	616	11413.3	356	126.74	144	19	19	33	█	█	█	█	█	█	█	█	█	█	█	█	█	█	█	█	█	█	█	█	█	█
P35998	26S proteasome regulatory subunit 7 OS=Homo sapiens OX=9606 GN=PSMC2 PE=1 SV=3		48.6	5.95	■	425	High	0	100.143	588	13116.7	379	110.44	150	19	19	46	█	█	█	█	█	█	█	█	█	█	█	█	█	█	█	█	█	█	█	█	█	█
P06748	Nucleophosmin OS=Homo sapiens OX=9606 GN=NPM1 PE=1 SV=2	+	32.6	4.78	■	3084	High	0	100.132	444	14638.4	511	154.79	184	14	14	46	█	█	█	█	█	█	█	█	█	█	█	█	█	█	█	█	█	█	█	█	█	█
Q9NYL9	Tropomodulin-3 OS=Homo sapiens OX=9606 GN=TMOD3 PE=1 SV=1		39.6	5.19	■	1856	High	0	100.055	640	15401.4	427	166.77	186	19	19	59	█	█	█	█	█	█	█	█	█	█	█	█	█	█	█	█	█	█	█	█	█	█
P07602	Prosaposin OS=Homo sapiens OX=9606 GN=PSAP PE=1 SV=2	+	58.1	5.17	■	3902	High	0	100.054	585	20715.9	492	178.01	230	18	18	35	█	█	█	█	█	█	█	█	█	█	█	█	█	█	█	█	█	█	█	█	█	█
P16403	Histone H1.2 OS=Homo sapiens OX=9606 GN=H1-2 PE=1 SV=2	+	21.4	10.93	■	2720	High	0	99.746	619	33190.9	855	231.36	377	17	5	50	█	█	█	█	█	█	█	█	█	█	█	█	█	█	█	█	█	█	█	█	█	█
P35606	Coatomer subunit beta' OS=Homo sapiens OX=9606 GN=COPB2 PE=1 SV=2		102.4	5.27	■	3411	High	0	99.693	610	12154.8	380	117.84	144	21	21	29	█	█	█	█	█	█	█	█	█	█	█	█	█	█	█	█	█	█	█	█	█	█
Q9Y2A7	Nck-associated protein 1 OS=Homo sapiens OX=9606 GN=NCKAP1 PE=1 SV=1		128.7	6.62	■	1661	High	0	99.496	568	10911.5	320	106.63	145	25	25	27	█	█	█	█	█	█	█	█	█	█	█	█	█	█	█	█	█	█	█	█	█	█
P06753	Tropomyosin alpha-3 chain OS=Homo sapiens OX=9606 GN=TPM3 PE=1 SV=2	+	32.9	4.72	■	3795	High	0	99.494	544	16329.1	433	132.28	199	20	7	51	█	█	█	█	█	█	█	█	█	█	█	█	█	█	█	█	█	█	█	█	█	█
P00505	Aspartate aminotransferase, mitochondrial OS=Homo sapiens OX=9606 GN=GOT2 PE=1 SV=3	+	47.5	9.01	■	3418	High	0	99.348	712	16444.8	494	138.33	192	20	20	47	█	█	█	█	█	█	█	█	█	█	█	█	█	█	█	█	█	█	█	█	█	█
Q13200	26S proteasome non-ATPase regulatory subunit 2 OS=Homo sapiens OX=9606 GN=PSMD2 PE=1 SV=3	+	100.1	5.2	■	723	High	0	99.112	620	13240.4	351	114.54	154	22	22	32	█	█	█	█	█	█	█	█	█	█	█	█	█	█	█	█	█	█	█	█	█	█
P13798	Acylamino-acid-releasing enzyme OS=Homo sapiens OX=9606 GN=APEH PE=1 SV=4		81.2	5.48	■	363	High	0	98.888	540	8631.85	462	124.16	154	19	19	30	█	█	█	█	█	█	█	█	█	█	█	█	█	█	█	█	█	█	█	█	█	█
P19878	Neutrophil cytosol factor 2 OS=Homo sapiens OX=9606 GN=NCF2 PE=1 SV=2		59.7	6.16	■	1198	High	0	98.746	648	10878.4	333	98.66	159	24	24	52	█	█	█	█	█	█	█	█	█	█	█	█	█	█	█	█	█	█	█	█	█	█
Q9H0U4	Ras-related protein Rab-1B OS=Homo sapiens OX=9606 GN=RAB1B PE=1 SV=1		22.2	5.73	■	3618	High	0	98.595	382	20825.5	514	114.3	197	15	6	81	█	█	█	█	█	█	█	█	█	█	█	█	█	█	█	█	█	█	█	█	█	█
P31151	Protein S100-A7 OS=Homo sapiens OX=9606 GN=S100A7 PE=1 SV=4	+	11.5	6.77	■	987	High	0	98.5	391	23740.4	525	182.85	230	10	6	69	█	█	█	█	█	█	█	█	█	█	█	█	█	█	█	█	█	█	█	█	█	█
Q13045	Protein flightless-1 homolog OS=Homo sapiens OX=9606 GN=FLII PE=1 SV=2		144.7	6.05	■	1556	High	0	97.928	630	12339.8	358	121.31	163	21	21	18	█	█	█	█	█	█	█	█	█	█	█	█	█	█	█	█	█	█	█	█	█	█
O75390	Citrate synthase, mitochondrial OS=Homo sapiens OX=9606 GN=CS PE=1 SV=2	+	51.7	8.32	■	844	High	0	97.907	711	16789.5	451	156.46	218	18	18	50	█	█	█	█	█	█	█	█	█	█	█	█	█	█	█	█	█	█	█	█	█	█
Q13510	Acid ceramidase OS=Homo sapiens OX=9606 GN=ASAH1 PE=1 SV=5	+	44.6	7.62	■	3742	High	0	97.679	634	16174.6	498	169.22	215	16	16	44	█	█	█	█	█	█	█	█	█	█	█	█	█	█	█	█	█	█	█	█	█	█
P62879	Guanine nucleotide-binding protein G(I)/G(S)/G(T) subunit beta-2 OS=Homo sapiens OX=9606 GN=GNB2 PE=1 SV=3	+	37.3	6	■	3873	High	0	97.499	738	17127.3	609	212.79	226	14	5	51	█	█	█	█	█	█	█	█	█	█	█	█	█	█	█	█	█	█	█	█	█	█
P19652	Alpha-1-acid glycoprotein 2 OS=Homo sapiens OX=9606 GN=ORM2 PE=1 SV=2	+	23.6	5.11	■	3238	High	0	97.364	397	27132.2	643	178.15	270	11	6	44	█	█	█	█	█	█	█	█	█	█	█	█	█	█	█	█	█	█	█	█	█	█
O60506	Heterogeneous nuclear ribonucleoprotein Q OS=Homo sapiens OX=9606 GN=SYNCRIP PE=1 SV=2		69.6	8.59	■	1948	High	0	97.225	621	11738	396	109.25	152	19	15	33	█	█	█	█	█	█	█	█	█	█	█	█	█	█	█	█	█	█	█	█	█	█
P21128	Poly(U)-specific endoribonuclease OS=Homo sapiens OX=9606 GN=ENDOU PE=1 SV=2	+	46.8	5.43	■	3253	High	0	97.163	516	11114.4	380	100.46	130	15	15	46	█	█	█	█	█	█	█	█	█	█	█	█	█	█	█	█	█	█	█	█	█	█
P12830	Cadherin-1 OS=Homo sapiens OX=9606 GN=CDH1 PE=1 SV=3	+	97.4	4.73	■	1597	High	0	97.142	653	16076.2	522	172.35	212	17	17	23	█	█	█	█	█	█	█	█	█	█	█	█	█	█	█	█	█	█	█	█	█	█
P00711	Alpha-lactalbumin (Laboratory-Cont) OS=Bos taurus GN=LALBA PE=1 SV=2		16.2	5.14	■	920	High	0	96.972	323	29201	643	225.18	265	7	7	41	█	█	█	█	█	█	█	█	█	█	█	█	█	█	█	█	█	█	█	█	█	█
Q9UM54	Unconventional myosin-VI OS=Homo sapiens OX=9606 GN=MYO6 PE=1 SV=4	+	149.6	8.53	■	2593	High	0	96.86	521	9987.7	275	102.75	133	27	27	22	█	█	█	█	█	█	█	█	█	█	█	█	█	█	█	█	█	█	█	█	█	█
P18124	60S ribosomal protein L7 OS=Homo sapiens OX=9606 GN=RPL7 PE=1 SV=1	+	29.2	10.65	■	3234	High	0	96.184	501	16857.4	463	139.33	214	16	16	57	█	█	█	█	█	█	█	█	█	█	█	█	█	█	█	█	█	█	█	█	█	█
O14818	Proteasome subunit alpha type-7 OS=Homo sapiens OX=9606 GN=PSMA7 PE=1 SV=1		27.9	8.46	■	3765	High	0	96.13	495	13765.2	444	112.73	166	14	14	67	█	█	█	█	█	█	█	█	█	█	█	█	█	█	█	█	█	█	█	█	█	█
P27482	Calmodulin-like protein 3 OS=Homo sapiens OX=9606 GN=CALML3 PE=1 SV=2	+	16.9	4.42	■	532	High	0	96.018	570	17669.4	574	125.28	199	15	13	89	█	█	█	█	█	█	█	█	█	█	█	█	█	█	█	█	█	█	█	█	█	█
P36222	Chitinase-3-like protein 1 OS=Homo sapiens OX=9606 GN=CHI3L1 PE=1 SV=2		42.6	8.46	■	615	High	0	95.989	585	14789.3	415	136.96	161	15	15	47	█	█	█	█	█	█	█	█	█	█	█	█	█	█	█	█	█	█	█	█	█	█
P26583	High mobility group protein B2 OS=Homo sapiens OX=9606 GN=HMGB2 PE=1 SV=2		24	7.81	■	410	High	0	95.824	310	14584.9	384	97.92	155	17	14	50	█	█	█	█	█	█	█	█	█	█	█	█	█	█	█	█	█	█	█	█	█	█
P09429	High mobility group protein B1 OS=Homo sapiens OX=9606 GN=HMGB1 PE=1 SV=3		24.9	5.74	■	2832	High	0	95.499	268	15560.7	508	114.29	176	13	11	44	█	█	█	█	█	█	█	█	█	█	█	█	█	█	█	█	█	█	█	█	█	█
P55259	Pancreatic secretory granule membrane major glycoprotein GP2 OS=Homo sapiens OX=9606 GN=GP2 PE=1 SV=3	+	59.4	5.24	■	2510	High	0	95.388	485	12373	304	95.61	137	14	14	29	█	█	█	█	█	█	█	█	█	█	█	█	█	█	█	█	█	█	█	█	█	█
P16402	Histone H1.3 OS=Homo sapiens OX=9606 GN=H1-3 PE=1 SV=2	+	22.3	11.02	■	2588	High	0	95.322	583	29804.3	777	226.83	335	18	7	52	█	█	█	█	█	█	█	█	█	█	█	█	█	█	█	█	█	█	█	█	█	█
Q00839	Heterogeneous nuclear ribonucleoprotein U OS=Homo sapiens OX=9606 GN=HNRNPU PE=1 SV=6		90.5	6	■	2010	High	0	95.214	566	11188.2	429	113.53	178	21	21	29	█	█	█	█	█	█	█	█	█	█	█	█	█	█	█	█	█	█	█	█	█	█
P13671	Complement component C6 OS=Homo sapiens OX=9606 GN=C6 PE=1 SV=3		104.7	6.76	■	239	High	0	95.046	753	16114.9	471	152.79	184	21	21	25	█	█	█	█	█	█	█	█	█	█	█	█	█	█	█	█	█	█	█	█	█	█
Q05655	Protein kinase C delta type OS=Homo sapiens OX=9606 GN=PRKCD PE=1 SV=2		77.5	7.75	■	2874	High	0	94.618	569	9427.16	296	99.95	147	22	22	38	█	█	█	█	█	█	█	█	█	█	█	█	█	█	█	█	█	█	█	█	█	█
P07910	Heterogeneous nuclear ribonucleoproteins C1/C2 OS=Homo sapiens OX=9606 GN=HNRNPC PE=1 SV=4		33.7	5.08	■	2216	High	0	94.145	594	19127.5	475	134.61	208	17	15	43	█	█	█	█	█	█	█	█	█	█	█	█	█	█	█	█	█	█	█	█	█	█
P04632	Calpain small subunit 1 OS=Homo sapiens OX=9606 GN=CAPNS1 PE=1 SV=1	+	28.3	5.2	■	18	High	0	94.1	493	8328.94	391	128.78	150	12	9	60	█	█	█	█	█	█	█	█	█	█	█	█	█	█	█	█	█	█	█	█	█	█
P23284	Peptidyl-prolyl cis-trans isomerase B OS=Homo sapiens OX=9606 GN=PPIB PE=1 SV=2	+	23.7	9.41	■	3431	High	0	94.05	505	25215.7	672	199.04	326	15	14	61	█	█	█	█	█	█	█	█	█	█	█	█	█	█	█	█	█	█	█	█	█	█
P13929	Beta-enolase OS=Homo sapiens OX=9606 GN=ENO3 PE=1 SV=5	+	47	7.71	■	26	High	0	94.045	464	19797.9	654	169.3	201	8	4	28	█	█	█	█	█	█	█	█	█	█	█	█	█	█	█	█	█	█	█	█	█	█
Q14152	Eukaryotic translation initiation factor 3 subunit A OS=Homo sapiens OX=9606 GN=EIF3A PE=1 SV=1	+	166.5	6.79	■	3399	High	0	93.887	517	8759.88	265	97.31	140	25	25	19	█	█	█	█	█	█	█	█	█	█	█	█	█	█	█	█	█	█	█	█	█	█
P30086	Phosphatidylethanolamine-binding protein 1 OS=Homo sapiens OX=9606 GN=PEBP1 PE=1 SV=3	+	21	7.53	■	1960	High	0	93.793	470	18623.2	531	169.04	187	10	10	79	█	█	█	█	█	█	█	█	█	█	█	█	█	█	█	█	█	█	█	█	█	█
P08754	Guanine nucleotide-binding protein G(i) subunit alpha-3 OS=Homo sapiens OX=9606 GN=GNAI3 PE=1 SV=3	+	40.5	5.69	■	3461	High	0	93.767	421	17173.3	416	100.23	164	13	5	41	█	█	█	█	█	█	█	█	█	█	█	█	█	█	█	█	█	█	█	█	█	█
P69905	Hemoglobin subunit alpha OS=Homo sapiens OX=9606 GN=HBA1 PE=1 SV=2	+	15.2	8.68	■	81	High	0	93.419	318	30267.4	619	200.65	275	9	9	69	█	█	█	█	█	█	█	█	█	█	█	█	█	█	█	█	█	█	█	█	█	█
P20073	Annexin A7 OS=Homo sapiens OX=9606 GN=ANXA7 PE=1 SV=3		52.7	5.68	■	1826	High	0	93.372	693	16293.1	417	146.56	201	18	17	35	█	█	█	█	█	█	█	█	█	█	█	█	█	█	█	█	█	█	█	█	█	█
P02748	Complement component C9 OS=Homo sapiens OX=9606 GN=C9 PE=1 SV=2		63.1	5.59	■	3951	High	0	93.261	647	16348.9	526	158.27	217	17	17	33	█	█	█	█	█	█	█	█	█	█	█	█	█	█	█	█	█	█	█	█	█	█
P25786	Proteasome subunit alpha type-1 OS=Homo sapiens OX=9606 GN=PSMA1 PE=1 SV=1	+	29.5	6.61	■	824	High	0	92.848	625	13653.4	345	111.96	155	16	16	68	█	█	█	█	█	█	█	█	█	█	█	█	█	█	█	█	█	█	█	█	█	█
P05783	Keratin, type I cytoskeletal 18 OS=Homo sapiens OX=9606 GN=KRT18 PE=1 SV=2	+	48	5.45	■	1700	High	0	92.78	562	14021	419	145.53	217	16	14	39	█	█	█	█	█	█	█	█	█	█	█	█	█	█	█	█	█	█	█	█	█	█
P42224	Signal transducer and activator of transcription 1-alpha/beta OS=Homo sapiens OX=9606 GN=STAT1 PE=1 SV=2	+	87.3	6.05	■	842	High	0	92.73	629	12902.6	381	123.75	164	21	21	28	█	█	█	█	█	█	█	█	█	█	█	█	█	█	█	█	█	█	█	█	█	█
Q99623	Prohibitin-2 OS=Homo sapiens OX=9606 GN=PHB2 PE=1 SV=2		33.3	9.83	■	1505	High	0	92.619	713	15509.7	365	137.35	184	20	20	72	█	█	█	█	█	█	█	█	█	█	█	█	█	█	█	█	█	█	█	█	█	█
P62979	Ubiquitin-40S ribosomal protein S27a OS=Homo sapiens OX=9606 GN=RPS27A PE=1 SV=2		18	9.64	■	1178	High	0	92.484	400	32392.2	1004	233.98	372	10	10	57	█	█	█	█	█	█	█	█	█	█	█	█	█	█	█	█	█	█	█	█	█	█
O75351	Vacuolar protein sorting-associated protein 4B OS=Homo sapiens OX=9606 GN=VPS4B PE=1 SV=2		49.3	7.23	■	1390	High	0	92.441	601	14948.5	467	150.7	190	19	14	47	█	█	█	█	█	█	█	█	█	█	█	█	█	█	█	█	█	█	█	█	█	█
P43353	Aldehyde dehydrogenase family 3 member B1 OS=Homo sapiens OX=9606 GN=ALDH3B1 PE=1 SV=1	+	51.8	7.62	■	748	High	0	92.44	696	17588.7	463	157.29	180	15	14	41	█	█	█	█	█	█	█	█	█	█	█	█	█	█	█	█	█	█	█	█	█	█
P63241	Eukaryotic translation initiation factor 5A-1 OS=Homo sapiens OX=9606 GN=EIF5A PE=1 SV=2	+	16.8	5.24	■	2536	High	0	92.41	383	16947.3	497	167.54	203	12	12	72	█	█	█	█	█	█	█	█	█	█	█	█	█	█	█	█	█	█	█	█	█	█
Q93084	Sarcoplasmic/endoplasmic reticulum calcium ATPase 3 OS=Homo sapiens OX=9606 GN=ATP2A3 PE=1 SV=3	+	109.2	5.52	■	2856	High	0	92.251	432	7835.11	271	86.34	98	17	6	19	█	█	█	█	█	█	█	█	█	█	█	█	█	█	█	█	█	█	█	█	█	█
P60953	Cell division control protein 42 homolog OS=Homo sapiens OX=9606 GN=CDC42 PE=1 SV=2	+	21.2	6.55	■	1947	High	0	92.209	410	18090.9	403	144.14	165	9	8	63	█	█	█	█	█	█	█	█	█	█	█	█	█	█	█	█	█	█	█	█	█	█
Q9Y277	Voltage-dependent anion-selective channel protein 3 OS=Homo sapiens OX=9606 GN=VDAC3 PE=1 SV=1		30.6	8.66	■	3022	High	0	92.164	510	9455.94	306	103.57	132	12	11	51	█	█	█	█	█	█	█	█	█	█	█	█	█	█	█	█	█	█	█	█	█	█
P30044	Peroxiredoxin-5, mitochondrial OS=Homo sapiens OX=9606 GN=PRDX5 PE=1 SV=4	+	22.1	8.7	■	1548	High	0	91.439	492	23934.5	622	180.73	203	9	9	56	█	█	█	█	█	█	█	█	█	█	█	█	█	█	█	█	█	█	█	█	█	█
P02760	Protein AMBP OS=Homo sapiens OX=9606 GN=AMBP PE=1 SV=1		39	6.25	■	194	High	0	91.101	414	12390.3	341	108.12	128	13	13	42	█	█	█	█	█	█	█	█	█	█	█	█	█	█	█	█	█	█	█	█	█	█
P02750	Leucine-rich alpha-2-glycoprotein OS=Homo sapiens OX=9606 GN=LRG1 PE=1 SV=2	+	38.2	6.95	■	1297	High	0	91.012	591	13116.6	530	174.81	174	12	12	48	█	█	█	█	█	█	█	█	█	█	█	█	█	█	█	█	█	█	█	█	█	█
P63010	AP-2 complex subunit beta OS=Homo sapiens OX=9606 GN=AP2B1 PE=1 SV=1		104.5	5.38	■	2945	High	0	90.473	387	7769.64	268	76.81	108	18	5	21	█	█	█	█	█	█	█	█	█	█	█	█	█	█	█	█	█	█	█	█	█	█
P09622	Dihydrolipoyl dehydrogenase, mitochondrial OS=Homo sapiens OX=9606 GN=DLD PE=1 SV=2	+	54.1	7.85	■	4005	High	0	90.471	414	13077.7	390	91.97	146	14	14	35	█	█	█	█	█	█	█	█	█	█	█	█	█	█	█	█	█	█	█	█	█	█
P53618	Coatomer subunit beta OS=Homo sapiens OX=9606 GN=COPB1 PE=1 SV=3	+	107.1	6.05	■	1957	High	0	90.414	496	9350.59	296	87.02	116	20	20	25	█	█	█	█	█	█	█	█	█	█	█	█	█	█	█	█	█	█	█	█	█	█
P27635	60S ribosomal protein L10 OS=Homo sapiens OX=9606 GN=RPL10 PE=1 SV=4		24.6	10.08	■	1378	High	0	89.934	337	9667.04	323	103.86	138	12	12	55	█	█	█	█	█	█	█	█	█	█	█	█	█	█	█	█	█	█	█	█	█	█
P16401	Histone H1.5 OS=Homo sapiens OX=9606 GN=H1-5 PE=1 SV=3	+	22.6	10.92	■	1206	High	0	89.856	545	23930.2	608	163.04	265	14	10	42	█	█	█	█	█	█	█	█	█	█	█	█	█	█	█	█	█	█	█	█	█	█
P31949	Protein S100-A11 OS=Homo sapiens OX=9606 GN=S100A11 PE=1 SV=2	+	11.7	7.12	■	3162	High	0	89.702	365	27603.9	598	199.6	267	9	9	87	█	█	█	█	█	█	█	█	█	█	█	█	█	█	█	█	█	█	█	█	█	█
O60361	Putative nucleoside diphosphate kinase OS=Homo sapiens OX=9606 GN=NME2P1 PE=5 SV=1		15.5	8.57	■	1063	High	0	89.499	250	21895.7	563	162.72	207	7	1	60	█	█	█	█	█	█	█	█	█	█	█	█	█	█	█	█	█	█	█	█	█	█
Q02790	Peptidyl-prolyl cis-trans isomerase FKBP4 OS=Homo sapiens OX=9606 GN=FKBP4 PE=1 SV=3		51.8	5.43	■	3135	High	0	89.243	577	10786.1	435	134.62	150	17	17	48	█	█	█	█	█	█	█	█	█	█	█	█	█	█	█	█	█	█	█	█	█	█
Q00325	Phosphate carrier protein, mitochondrial OS=Homo sapiens OX=9606 GN=SLC25A3 PE=1 SV=2		40.1	9.38	■	3942	High	0	89.087	539	19964.8	509	148.87	234	15	15	37	█	█	█	█	█	█	█	█	█	█	█	█	█	█	█	█	█	█	█	█	█	█
P15531	Nucleoside diphosphate kinase A OS=Homo sapiens OX=9606 GN=NME1 PE=1 SV=1		17.1	6.19	■	178	High	0	88.787	343	19190.4	530	135.98	200	10	5	70	█	█	█	█	█	█	█	█	█	█	█	█	█	█	█	█	█	█	█	█	█	█
P08571	Monocyte differentiation antigen CD14 OS=Homo sapiens OX=9606 GN=CD14 PE=1 SV=2	+	40.1	6.23	■	3074	High	0	88.718	624	16345.3	552	168.2	192	14	14	41	█	█	█	█	█	█	█	█	█	█	█	█	█	█	█	█	█	█	█	█	█	█
P50552	Vasodilator-stimulated phosphoprotein OS=Homo sapiens OX=9606 GN=VASP PE=1 SV=3	+	39.8	8.94	■	3494	High	0	88.636	525	13515.1	357	108.64	154	17	17	47	█	█	█	█	█	█	█	█	█	█	█	█	█	█	█	█	█	█	█	█	█	█
P43652	Afamin OS=Homo sapiens OX=9606 GN=AFM PE=1 SV=1	+	69	5.9	■	3978	High	0	88.611	572	13801.6	438	134.27	183	21	21	36	█	█	█	█	█	█	█	█	█	█	█	█	█	█	█	█	█	█	█	█	█	█
Q9UQB8	Brain-specific angiogenesis inhibitor 1-associated protein 2 OS=Homo sapiens OX=9606 GN=BAIAP2 PE=1 SV=1		60.8	8.9	■	2681	High	0	88.46	615	13133.1	377	133.81	149	18	18	38	█	█	█	█	█	█	█	█	█	█	█	█	█	█	█	█	█	█	█	█	█	█
P67775	Serine/threonine-protein phosphatase 2A catalytic subunit alpha isoform OS=Homo sapiens OX=9606 GN=PPP2CA PE=1 SV=1		35.6	5.54	■	625	High	0	88.364	591	9177.25	370	102.31	124	14	2	59	█	█	█	█	█	█	█	█	█	█	█	█	█	█	█	█	█	█	█	█	█	█
P19827	Inter-alpha-trypsin inhibitor heavy chain H1 OS=Homo sapiens OX=9606 GN=ITIH1 PE=1 SV=3	+	101.3	6.79	■	3213	High	0	88.056	528	12713.8	410	114.49	144	18	18	26	█	█	█	█	█	█	█	█	█	█	█	█	█	█	█	█	█	█	█	█	█	█
P53634	Dipeptidyl peptidase 1 OS=Homo sapiens OX=9606 GN=CTSC PE=1 SV=2	+	51.8	6.99	■	1285	High	0	87.944	548	12328.5	438	165.31	177	15	15	39	█	█	█	█	█	█	█	█	█	█	█	█	█	█	█	█	█	█	█	█	█	█
Q9Y6U3	Adseverin OS=Homo sapiens OX=9606 GN=SCIN PE=1 SV=4		80.4	5.71	■	2865	High	0	87.918	597	11504.7	306	87.01	136	19	19	32	█	█	█	█	█	█	█	█	█	█	█	█	█	█	█	█	█	█	█	█	█	█
P08865	40S ribosomal protein SA OS=Homo sapiens OX=9606 GN=RPSA PE=1 SV=4	+	32.8	4.87	■	333	High	0	87.794	492	10850.8	339	96.9	119	14	14	60	█	█	█	█	█	█	█	█	█	█	█	█	█	█	█	█	█	█	█	█	█	█
Q9UKR3	Kallikrein-13 OS=Homo sapiens OX=9606 GN=KLK13 PE=2 SV=1	+	30.6	8.46	■	1149	High	0	87.756	400	12056.1	433	107.4	152	14	14	54	█	█	█	█	█	█	█	█	█	█	█	█	█	█	█	█	█	█	█	█	█	█
P07858	Cathepsin B OS=Homo sapiens OX=9606 GN=CTSB PE=1 SV=3	+	37.8	6.3	■	768	High	0	87.68	508	16981.4	456	140.42	176	13	13	50	█	█	█	█	█	█	█	█	█	█	█	█	█	█	█	█	█	█	█	█	█	█
P54819	Adenylate kinase 2, mitochondrial OS=Homo sapiens OX=9606 GN=AK2 PE=1 SV=2	+	26.5	7.81	■	859	High	0	87.458	452	12409.5	392	120.89	137	14	14	69	█	█	█	█	█	█	█	█	█	█	█	█	█	█	█	█	█	█	█	█	█	█
P11217	Glycogen phosphorylase, muscle form OS=Homo sapiens OX=9606 GN=PYGM PE=1 SV=6	+	97	7.03	■	3603	High	0	87.333	695	17201.9	466	149.02	198	15	5	21	█	█	█	█	█	█	█	█	█	█	█	█	█	█	█	█	█	█	█	█	█	█
A0M8Q6	Immunoglobulin lambda constant 7 OS=Homo sapiens OX=9606 GN=IGLC7 PE=1 SV=3	+	11.2	8.29	■	2262	High	0	87.235	368	62328.1	1781	483.64	642	8	2	73	█	█	█	█	█	█	█	█	█	█	█	█	█	█	█	█	█	█	█	█	█	█
Q8NC51	Plasminogen activator inhibitor 1 RNA-binding protein OS=Homo sapiens OX=9606 GN=SERBP1 PE=1 SV=2		44.9	8.65	■	1538	High	0	87.142	501	12999.7	324	87.37	124	16	16	37	█	█	█	█	█	█	█	█	█	█	█	█	█	█	█	█	█	█	█	█	█	█
O94832	Unconventional myosin-Id OS=Homo sapiens OX=9606 GN=MYO1D PE=1 SV=2		116.1	9.39	■	3401	High	0	87.134	502	9172.13	304	87.06	135	27	27	29	█	█	█	█	█	█	█	█	█	█	█	█	█	█	█	█	█	█	█	█	█	█
Q9ULC6	Protein-arginine deiminase type-1 OS=Homo sapiens OX=9606 GN=PADI1 PE=1 SV=2		74.6	6.49	■	1433	High	0	87.121	537	10755.7	361	91.24	148	20	20	35	█	█	█	█	█	█	█	█	█	█	█	█	█	█	█	█	█	█	█	█	█	█
P18510	Interleukin-1 receptor antagonist protein OS=Homo sapiens OX=9606 GN=IL1RN PE=1 SV=1	+	20	6.19	■	1753	High	0	86.878	401	30633.6	824	205.6	255	7	7	42	█	█	█	█	█	█	█	█	█	█	█	█	█	█	█	█	█	█	█	█	█	█
Q15075	Early endosome antigen 1 OS=Homo sapiens OX=9606 GN=EEA1 PE=1 SV=2	+	162.4	5.68	■	3277	High	0	86.13	592	10677.2	284	94.05	129	22	22	18	█	█	█	█	█	█	█	█	█	█	█	█	█	█	█	█	█	█	█	█	█	█
Q15323	Keratin, type I cuticular Ha1 OS=Homo sapiens OX=9606 GN=KRT31 PE=1 SV=3	+	47.2	4.88	■	771	High	0	86.128	564	28556.7	520	215.65	350	15	4	42	█	█	█	█	█	█	█	█	█	█	█	█	█	█	█	█	█	█	█	█	█	█
P48163	NADP-dependent malic enzyme OS=Homo sapiens OX=9606 GN=ME1 PE=1 SV=1	+	64.1	6.13	■	2007	High	0	85.988	501	8735.52	358	115	140	15	15	36	█	█	█	█	█	█	█	█	█	█	█	█	█	█	█	█	█	█	█	█	█	█
P62906	60S ribosomal protein L10a OS=Homo sapiens OX=9606 GN=RPL10A PE=1 SV=2		24.8	9.94	■	637	High	0	85.559	444	16099.6	463	148.76	156	13	13	46	█	█	█	█	█	█	█	█	█	█	█	█	█	█	█	█	█	█	█	█	█	█
P55884	Eukaryotic translation initiation factor 3 subunit B OS=Homo sapiens OX=9606 GN=EIF3B PE=1 SV=3		92.4	5	■	2781	High	0	85.467	573	9746.32	391	106.28	126	17	17	25	█	█	█	█	█	█	█	█	█	█	█	█	█	█	█	█	█	█	█	█	█	█
P25685	DnaJ homolog subfamily B member 1 OS=Homo sapiens OX=9606 GN=DNAJB1 PE=1 SV=4		38	8.63	■	4080	High	0	85.434	446	10387.1	309	103.22	145	20	19	51	█	█	█	█	█	█	█	█	█	█	█	█	█	█	█	█	█	█	█	█	█	█
Q8WWI1	LIM domain only protein 7 OS=Homo sapiens OX=9606 GN=LMO7 PE=1 SV=3	+	192.6	8.09	■	1000	High	0	85.309	436	12911.7	383	109.43	173	20	20	13	█	█	█	█	█	█	█	█	█	█	█	█	█	█	█	█	█	█	█	█	█	█
P55263	Adenosine kinase OS=Homo sapiens OX=9606 GN=ADK PE=1 SV=2		40.5	6.7	■	1665	High	0	85.217	467	8542.54	302	79.88	114	15	15	49	█	█	█	█	█	█	█	█	█	█	█	█	█	█	█	█	█	█	█	█	█	█
P19823	Inter-alpha-trypsin inhibitor heavy chain H2 OS=Homo sapiens OX=9606 GN=ITIH2 PE=1 SV=2	+	106.4	6.86	■	106	High	0	85.195	653	13722.7	416	116.55	176	18	18	22	█	█	█	█	█	█	█	█	█	█	█	█	█	█	█	█	█	█	█	█	█	█
Q14508	WAP four-disulfide core domain protein 2 OS=Homo sapiens OX=9606 GN=WFDC2 PE=1 SV=2	+	13	4.84	■	3485	High	0	85.19	298	16624	448	153.23	171	5	5	45	█	█	█	█	█	█	█	█	█	█	█	█	█	█	█	█	█	█	█	█	█	█
P47929	Galectin-7 OS=Homo sapiens OX=9606 GN=LGALS7 PE=1 SV=2	+	15.1	7.62	■	2889	High	0	85.181	556	24591.8	674	242.31	291	9	9	83	█	█	█	█	█	█	█	█	█	█	█	█	█	█	█	█	█	█	█	█	█	█
Q15907	Ras-related protein Rab-11B OS=Homo sapiens OX=9606 GN=RAB11B PE=1 SV=4		24.5	5.94	■	2484	High	0	84.758	548	14678.5	444	127.26	191	14	13	65	█	█	█	█	█	█	█	█	█	█	█	█	█	█	█	█	█	█	█	█	█	█
P15880	40S ribosomal protein S2 OS=Homo sapiens OX=9606 GN=RPS2 PE=1 SV=2		31.3	10.24	■	2893	High	0	84.735	563	18712.3	458	148.93	221	16	16	53	█	█	█	█	█	█	█	█	█	█	█	█	█	█	█	█	█	█	█	█	█	█
P05089	Arginase-1 OS=Homo sapiens OX=9606 GN=ARG1 PE=1 SV=2	+	34.7	7.21	■	2373	High	0	84.557	434	9104.1	365	100.24	122	14	14	64	█	█	█	█	█	█	█	█	█	█	█	█	█	█	█	█	█	█	█	█	█	█
P29373	Cellular retinoic acid-binding protein 2 OS=Homo sapiens OX=9606 GN=CRABP2 PE=1 SV=2	+	15.7	5.4	■	428	High	0	84.159	363	12201.2	371	106.65	157	13	13	83	█	█	█	█	█	█	█	█	█	█	█	█	█	█	█	█	█	█	█	█	█	█
Q9Y5Z4	Heme-binding protein 2 OS=Homo sapiens OX=9606 GN=HEBP2 PE=1 SV=1	+	22.9	4.63	■	3662	High	0	84.109	528	10154.7	277	81.05	118	11	11	66	█	█	█	█	█	█	█	█	█	█	█	█	█	█	█	█	█	█	█	█	█	█
P07099	Epoxide hydrolase 1 OS=Homo sapiens OX=9606 GN=EPHX1 PE=1 SV=1	+	52.9	7.25	■	2331	High	0	84.107	650	14404.3	446	132.72	184	19	19	42	█	█	█	█	█	█	█	█	█	█	█	█	█	█	█	█	█	█	█	█	█	█
P02511	Alpha-crystallin B chain OS=Homo sapiens OX=9606 GN=CRYAB PE=1 SV=2	+	20.1	7.33	■	3586	High	0	84.096	379	13703.2	416	143.62	179	10	10	63	█	█	█	█	█	█	█	█	█	█	█	█	█	█	█	█	█	█	█	█	█	█
Q16777	Histone H2A type 2-C OS=Homo sapiens OX=9606 GN=H2AC20 PE=1 SV=4		14	10.9	■	33	High	0	83.745	290	23304	517	167.38	243	7	3	64	█	█	█	█	█	█	█	█	█	█	█	█	█	█	█	█	█	█	█	█	█	█
Q6FI13	Histone H2A type 2-A OS=Homo sapiens OX=9606 GN=H2AC18 PE=1 SV=3		14.1	10.9	■	33	High	0	83.745	290	23304	517	167.38	243	7	3	63	█	█	█	█	█	█	█	█	█	█	█	█	█	█	█	█	█	█	█	█	█	█
Q15366	Poly(rC)-binding protein 2 OS=Homo sapiens OX=9606 GN=PCBP2 PE=1 SV=1		38.6	6.79	■	1877	High	0	83.587	493	11579.2	317	92.27	127	12	6	41	█	█	█	█	█	█	█	█	█	█	█	█	█	█	█	█	█	█	█	█	█	█
Q13838	Spliceosome RNA helicase DDX39B OS=Homo sapiens OX=9606 GN=DDX39B PE=1 SV=1		49	5.67	■	3537	High	0	83.283	536	11241.4	318	94.92	156	18	8	43	█	█	█	█	█	█	█	█	█	█	█	█	█	█	█	█	█	█	█	█	█	█
P31948	Stress-induced-phosphoprotein 1 OS=Homo sapiens OX=9606 GN=STIP1 PE=1 SV=1	+	62.6	6.8	■	2898	High	0	82.959	421	9113.76	342	91.78	146	24	24	34	█	█	█	█	█	█	█	█	█	█	█	█	█	█	█	█	█	█	█	█	█	█
P25788	Proteasome subunit alpha type-3 OS=Homo sapiens OX=9606 GN=PSMA3 PE=1 SV=2	+	28.4	5.33	■	2008	High	0	82.746	668	15970.1	436	143.48	205	17	17	56	█	█	█	█	█	█	█	█	█	█	█	█	█	█	█	█	█	█	█	█	█	█
O14980	Exportin-1 OS=Homo sapiens OX=9606 GN=XPO1 PE=1 SV=1		123.3	6.06	■	1867	High	0	82.655	438	9452.12	279	81.11	127	20	20	23	█	█	█	█	█	█	█	█	█	█	█	█	█	█	█	█	█	█	█	█	█	█
P02766	Transthyretin OS=Homo sapiens OX=9606 GN=TTR PE=1 SV=1	+	15.9	5.76	■	3383	High	0	82.514	493	10362.2	481	168.01	135	8	8	69	█	█	█	█	█	█	█	█	█	█	█	█	█	█	█	█	█	█	█	█	█	█
P54108	Cysteine-rich secretory protein 3 OS=Homo sapiens OX=9606 GN=CRISP3 PE=1 SV=1	+	27.6	7.8	■	1808	High	0	82.495	456	21096.2	590	173.91	269	11	11	49	█	█	█	█	█	█	█	█	█	█	█	█	█	█	█	█	█	█	█	█	█	█
P62714	Serine/threonine-protein phosphatase 2A catalytic subunit beta isoform OS=Homo sapiens OX=9606 GN=PPP2CB PE=1 SV=1		35.6	5.43	■	481	High	0	82.381	532	8289.88	336	91.99	109	13	1	55	█	█	█	█	█	█	█	█	█	█	█	█	█	█	█	█	█	█	█	█	█	█
P48637	Glutathione synthetase OS=Homo sapiens OX=9606 GN=GSS PE=1 SV=1	+	52.4	5.92	■	3056	High	0	81.818	454	8096.93	300	84.89	114	17	17	47	█	█	█	█	█	█	█	█	█	█	█	█	█	█	█	█	█	█	█	█	█	█
P62701	40S ribosomal protein S4, X isoform OS=Homo sapiens OX=9606 GN=RPS4X PE=1 SV=2		29.6	10.15	■	2729	High	0	81.745	322	14968.1	331	116.05	164	13	13	44	█	█	█	█	█	█	█	█	█	█	█	█	█	█	█	█	█	█	█	█	█	█
P14550	Aldo-keto reductase family 1 member A1 OS=Homo sapiens OX=9606 GN=AKR1A1 PE=1 SV=3	+	36.6	6.79	■	1497	High	0	81.743	387	9621.45	357	134.55	165	16	15	54	█	█	█	█	█	█	█	█	█	█	█	█	█	█	█	█	█	█	█	█	█	█
P24158	Myeloblastin OS=Homo sapiens OX=9606 GN=PRTN3 PE=1 SV=3	+	27.8	8.35	■	2320	High	0	81.707	409	12742.5	851	261.01	214	7	7	44	█	█	█	█	█	█	█	█	█	█	█	█	█	█	█	█	█	█	█	█	█	█
P22307	Sterol carrier protein 2 OS=Homo sapiens OX=9606 GN=SCP2 PE=1 SV=2		59	6.89	■	3246	High	0	81.624	514	12639	335	117.31	151	17	17	29	█	█	█	█	█	█	█	█	█	█	█	█	█	█	█	█	█	█	█	█	█	█
P04004	Vitronectin OS=Homo sapiens OX=9606 GN=VTN PE=1 SV=1	+	54.3	5.8	■	498	High	0	81.56	398	16121.5	488	132.39	181	11	11	26	█	█	█	█	█	█	█	█	█	█	█	█	█	█	█	█	█	█	█	█	█	█
Q9HCY8	Protein S100-A14 OS=Homo sapiens OX=9606 GN=S100A14 PE=1 SV=1	+	11.7	5.24	■	2223	High	0	81.467	416	14789.4	356	114.18	147	9	9	85	█	█	█	█	█	█	█	█	█	█	█	█	█	█	█	█	█	█	█	█	█	█
P60900	Proteasome subunit alpha type-6 OS=Homo sapiens OX=9606 GN=PSMA6 PE=1 SV=1	+	27.4	6.76	■	2155	High	0	81.444	583	18725.6	534	170.02	194	15	15	59	█	█	█	█	█	█	█	█	█	█	█	█	█	█	█	█	█	█	█	█	█	█
P84095	Rho-related GTP-binding protein RhoG OS=Homo sapiens OX=9606 GN=RHOG PE=1 SV=1		21.3	8.12	■	2202	High	0	81.359	315	8841.73	333	91.09	101	10	9	62	█	█	█	█	█	█	█	█	█	█	█	█	█	█	█	█	█	█	█	█	█	█
Q9C075	Keratin, type I cytoskeletal 23 OS=Homo sapiens OX=9606 GN=KRT23 PE=1 SV=2	+	48.1	6.54	■	3948	High	0	81.343	443	27519.5	512	201.55	315	15	13	43	█	█	█	█	█	█	█	█	█	█	█	█	█	█	█	█	█	█	█	█	█	█
P60660	Myosin light polypeptide 6 OS=Homo sapiens OX=9606 GN=MYL6 PE=1 SV=2	+	16.9	4.65	■	2903	High	0	81.284	528	18961	447	134.4	182	10	10	64	█	█	█	█	█	█	█	█	█	█	█	█	█	█	█	█	█	█	█	█	█	█
P22532	Small proline-rich protein 2D OS=Homo sapiens OX=9606 GN=SPRR2D PE=2 SV=2		7.9	8.37	■	1395	High	0	81.157	241	20459.3	402	123.37	195	5	2	79	█	█	█	█	█	█	█	█	█	█	█	█	█	█	█	█	█	█	█	█	█	█
P00734	Prothrombin OS=Homo sapiens OX=9606 GN=F2 PE=1 SV=2	+	70	5.9	■	2306	High	0	81.122	443	8924.13	294	85.29	105	15	15	35	█	█	█	█	█	█	█	█	█	█	█	█	█	█	█	█	█	█	█	█	█	█
Q96HC4	PDZ and LIM domain protein 5 OS=Homo sapiens OX=9606 GN=PDLIM5 PE=1 SV=5	+	63.9	8.21	■	663	High	0	81.036	527	9413.68	269	82.94	105	17	17	37	█	█	█	█	█	█	█	█	█	█	█	█	█	█	█	█	█	█	█	█	█	█
P01889	HLA class I histocompatibility antigen, B alpha chain OS=Homo sapiens OX=9606 GN=HLA-B PE=1 SV=3		40.4	5.85	■	256	High	0	80.967	420	10224.4	288	81.6	96	10	3	37	█	█	█	█	█	█	█	█	█	█	█	█	█	█	█	█	█	█	█	█	█	█
P11678	Eosinophil peroxidase OS=Homo sapiens OX=9606 GN=EPX PE=1 SV=2	+	81	10.29	■	3525	High	0	80.731	525	27721.7	621	186.28	348	18	12	27	█	█	█	█	█	█	█	█	█	█	█	█	█	█	█	█	█	█	█	█	█	█
P62873	Guanine nucleotide-binding protein G(I)/G(S)/G(T) subunit beta-1 OS=Homo sapiens OX=9606 GN=GNB1 PE=1 SV=3		37.4	6	■	1712	High	0	80.692	598	15876.4	514	175.21	202	13	7	51	█	█	█	█	█	█	█	█	█	█	█	█	█	█	█	█	█	█	█	█	█	█
P14314	Glucosidase 2 subunit beta OS=Homo sapiens OX=9606 GN=PRKCSH PE=1 SV=2	+	59.4	4.41	■	3758	High	0	80.261	376	9703.77	330	109.4	128	13	13	28	█	█	█	█	█	█	█	█	█	█	█	█	█	█	█	█	█	█	█	█	█	█
P04003	C4b-binding protein alpha chain OS=Homo sapiens OX=9606 GN=C4BPA PE=1 SV=2		67	7.3	■	497	High	0	80.072	461	11311.8	328	107.67	132	13	13	26	█	█	█	█	█	█	█	█	█	█	█	█	█	█	█	█	█	█	█	█	█	█
Q96FQ6	Protein S100-A16 OS=Homo sapiens OX=9606 GN=S100A16 PE=1 SV=1	+	11.8	6.79	■	1448	High	0	79.993	392	20130.4	560	167.62	227	8	8	77	█	█	█	█	█	█	█	█	█	█	█	█	█	█	█	█	█	█	█	█	█	█
P25787	Proteasome subunit alpha type-2 OS=Homo sapiens OX=9606 GN=PSMA2 PE=1 SV=2	+	25.9	7.43	■	713	High	0	79.976	319	6044.11	409	112.12	104	11	11	58	█	█	█	█	█	█	█	█	█	█	█	█	█	█	█	█	█	█	█	█	█	█
P02666	Beta-casein (Laboratory-Cont) OS=Bos taurus GN=CSN2 PE=1 SV=2		25.1	5.35	■	3280	High	0	79.893	323	28020.5	867	185.57	336	11	11	32	█	█	█	█	█	█	█	█	█	█	█	█	█	█	█	█	█	█	█	█	█	█
P48643	T-complex protein 1 subunit epsilon OS=Homo sapiens OX=9606 GN=CCT5 PE=1 SV=1	+	59.6	5.66	■	3703	High	0	79.827	455	9561.93	312	102.88	123	17	16	37	█	█	█	█	█	█	█	█	█	█	█	█	█	█	█	█	█	█	█	█	█	█
Q13228	Methanethiol oxidase OS=Homo sapiens OX=9606 GN=SELENBP1 PE=1 SV=2	+	52.4	6.37	■	37	High	0	79.819	466	7561.08	281	79.18	95	15	15	44	█	█	█	█	█	█	█	█	█	█	█	█	█	█	█	█	█	█	█	█	█	█
P46459	Vesicle-fusing ATPase OS=Homo sapiens OX=9606 GN=NSF PE=1 SV=3		82.5	6.95	■	2625	High	0	79.783	410	6538.33	233	55.65	91	19	19	27	█	█	█	█	█	█	█	█	█	█	█	█	█	█	█	█	█	█	█	█	█	█
P62424	60S ribosomal protein L7a OS=Homo sapiens OX=9606 GN=RPL7A PE=1 SV=2	+	30	10.61	■	2350	High	0	79.759	480	14531.1	331	123.22	162	15	15	44	█	█	█	█	█	█	█	█	█	█	█	█	█	█	█	█	█	█	█	█	█	█
Q92616	eIF-2-alpha kinase activator GCN1 OS=Homo sapiens OX=9606 GN=GCN1 PE=1 SV=6	+	292.6	7.47	■	1720	High	0	79.664	425	7231.78	219	62.75	104	23	23	10	█	█	█	█	█	█	█	█	█	█	█	█	█	█	█	█	█	█	█	█	█	█
P23381	Tryptophan--tRNA ligase, cytoplasmic OS=Homo sapiens OX=9606 GN=WARS1 PE=1 SV=2	+	53.1	6.23	■	517	High	0	79.619	470	9195.84	313	100.85	113	16	16	45	█	█	█	█	█	█	█	█	█	█	█	█	█	█	█	█	█	█	█	█	█	█
Q92820	Gamma-glutamyl hydrolase OS=Homo sapiens OX=9606 GN=GGH PE=1 SV=2	+	35.9	7.11	■	547	High	0	79.492	310	11485.8	306	99.8	135	12	12	37	█	█	█	█	█	█	█	█	█	█	█	█	█	█	█	█	█	█	█	█	█	█
P31943	Heterogeneous nuclear ribonucleoprotein H OS=Homo sapiens OX=9606 GN=HNRNPH1 PE=1 SV=4		49.2	6.3	■	1846	High	0	79.481	462	10565.3	365	100.47	117	12	5	35	█	█	█	█	█	█	█	█	█	█	█	█	█	█	█	█	█	█	█	█	█	█
P54802	Alpha-N-acetylglucosaminidase OS=Homo sapiens OX=9606 GN=NAGLU PE=1 SV=2	+	82.2	6.65	■	2694	High	0	79.442	490	6670.14	306	90.87	88	14	14	30	█	█	█	█	█	█	█	█	█	█	█	█	█	█	█	█	█	█	█	█	█	█
P10643	Complement component C7 OS=Homo sapiens OX=9606 GN=C7 PE=1 SV=2		93.5	6.48	■	2594	High	0	79.413	482	6922.25	270	76.84	96	16	16	24	█	█	█	█	█	█	█	█	█	█	█	█	█	█	█	█	█	█	█	█	█	█
P47755	F-actin-capping protein subunit alpha-2 OS=Homo sapiens OX=9606 GN=CAPZA2 PE=1 SV=3		32.9	5.85	■	877	High	0	79.394	431	10979.2	359	113.16	115	11	9	64	█	█	█	█	█	█	█	█	█	█	█	█	█	█	█	█	█	█	█	█	█	█
P01033	Metalloproteinase inhibitor 1 OS=Homo sapiens OX=9606 GN=TIMP1 PE=1 SV=1	+	23.2	8.1	■	677	High	0	79.208	427	15299.4	429	154.96	146	8	8	57	█	█	█	█	█	█	█	█	█	█	█	█	█	█	█	█	█	█	█	█	█	█
P12109	Collagen alpha-1(VI) chain OS=Homo sapiens OX=9606 GN=COL6A1 PE=1 SV=3	+	108.5	5.43	■	3970	High	0	79.208	520	10058.8	281	85.3	123	17	17	22	█	█	█	█	█	█	█	█	█	█	█	█	█	█	█	█	█	█	█	█	█	█
P63000	Ras-related C3 botulinum toxin substrate 1 OS=Homo sapiens OX=9606 GN=RAC1 PE=1 SV=1		21.4	8.5	■	3287	High	0	79.206	318	14272	376	102.81	160	9	4	41	█	█	█	█	█	█	█	█	█	█	█	█	█	█	█	█	█	█	█	█	█	█
P07988	Pulmonary surfactant-associated protein B OS=Homo sapiens OX=9606 GN=SFTPB PE=1 SV=3		42.1	5.49	■	2360	High	0	78.861	479	14018.2	365	105.84	161	11	11	32	█	█	█	█	█	█	█	█	█	█	█	█	█	█	█	█	█	█	█	█	█	█
P78417	Glutathione S-transferase omega-1 OS=Homo sapiens OX=9606 GN=GSTO1 PE=1 SV=2	+	27.5	6.6	■	131	High	0	78.529	376	12697.8	371	96.1	163	15	15	64	█	█	█	█	█	█	█	█	█	█	█	█	█	█	█	█	█	█	█	█	█	█
P98160	Basement membrane-specific heparan sulfate proteoglycan core protein OS=Homo sapiens OX=9606 GN=HSPG2 PE=1 SV=4	+	468.5	6.51	■	828	High	0	78.519	435	6323.74	231	55.86	85	18	18	5	█	█	█	█	█	█	█	█	█	█	█	█	█	█	█	█	█	█	█	█	█	█
Q3SY84	Keratin, type II cytoskeletal 71 OS=Homo sapiens OX=9606 GN=KRT71 PE=1 SV=3	+	57.3	6.61	■	3169	High	0	78.313	344	71516	1050	344.65	671	13	2	16	█	█	█	█	█	█	█	█	█	█	█	█	█	█	█	█	█	█	█	█	█	█
Q14651	Plastin-1 OS=Homo sapiens OX=9606 GN=PLS1 PE=1 SV=2	+	70.2	5.41	■	204	High	0	78.225	427	7645.37	214	82.98	105	9	3	17	█	█	█	█	█	█	█	█	█	█	█	█	█	█	█	█	█	█	█	█	█	█
Q96F07	Cytoplasmic FMR1-interacting protein 2 OS=Homo sapiens OX=9606 GN=CYFIP2 PE=1 SV=2	+	148.3	7.31	■	1421	High	0	78.002	423	9142.35	263	85.34	130	19	6	16	█	█	█	█	█	█	█	█	█	█	█	█	█	█	█	█	█	█	█	█	█	█
P41250	Glycine--tRNA ligase OS=Homo sapiens OX=9606 GN=GARS1 PE=1 SV=3	+	83.1	7.03	■	3775	High	0	77.95	418	7283.29	274	74.11	109	19	19	31	█	█	█	█	█	█	█	█	█	█	█	█	█	█	█	█	█	█	█	█	█	█
P62241	40S ribosomal protein S8 OS=Homo sapiens OX=9606 GN=RPS8 PE=1 SV=2		24.2	10.32	■	1057	High	0	77.804	370	10598.3	356	102.8	136	11	11	52	█	█	█	█	█	█	█	█	█	█	█	█	█	█	█	█	█	█	█	█	█	█
P23526	Adenosylhomocysteinase OS=Homo sapiens OX=9606 GN=AHCY PE=1 SV=4	+	47.7	6.34	■	3036	High	0	77.727	409	12533.7	378	111.68	150	15	14	36	█	█	█	█	█	█	█	█	█	█	█	█	█	█	█	█	█	█	█	█	█	█
Q13217	DnaJ homolog subfamily C member 3 OS=Homo sapiens OX=9606 GN=DNAJC3 PE=1 SV=1	+	57.5	6.15	■	610	High	0	77.718	603	10204	272	96.24	137	20	20	42	█	█	█	█	█	█	█	█	█	█	█	█	█	█	█	█	█	█	█	█	█	█
P27695	DNA-(apurinic or apyrimidinic site) endonuclease OS=Homo sapiens OX=9606 GN=APEX1 PE=1 SV=2		35.5	8.12	■	120	High	0	77.663	486	7984.79	307	95.72	90	14	14	55	█	█	█	█	█	█	█	█	█	█	█	█	█	█	█	█	█	█	█	█	█	█
Q6ZVX7	F-box only protein 50 OS=Homo sapiens OX=9606 GN=NCCRP1 PE=1 SV=1	+	30.8	6.62	■	1113	High	0	77.46	457	19102.8	523	164.26	217	10	10	39	█	█	█	█	█	█	█	█	█	█	█	█	█	█	█	█	█	█	█	█	█	█
P55060	Exportin-2 OS=Homo sapiens OX=9606 GN=CSE1L PE=1 SV=3	+	110.3	5.77	■	1643	High	0	77.394	495	7770.79	266	91.5	109	20	20	23	█	█	█	█	█	█	█	█	█	█	█	█	█	█	█	█	█	█	█	█	█	█
Q14240	Eukaryotic initiation factor 4A-II OS=Homo sapiens OX=9606 GN=EIF4A2 PE=1 SV=2		46.4	5.48	■	3230	High	0	77.288	624	19444.4	556	156.18	211	15	3	37	█	█	█	█	█	█	█	█	█	█	█	█	█	█	█	█	█	█	█	█	█	█
P08697	Alpha-2-antiplasmin OS=Homo sapiens OX=9606 GN=SERPINF2 PE=1 SV=3		54.5	6.29	■	364	High	0	76.974	459	9679.3	295	102.02	104	10	10	33	█	█	█	█	█	█	█	█	█	█	█	█	█	█	█	█	█	█	█	█	█	█
O76011	Keratin, type I cuticular Ha4 OS=Homo sapiens OX=9606 GN=KRT34 PE=1 SV=2	+	49.4	5.06	■	1962	High	0	76.847	481	23831.7	461	183.21	290	15	6	33	█	█	█	█	█	█	█	█	█	█	█	█	█	█	█	█	█	█	█	█	█	█
P49902	Cytosolic purine 5'-nucleotidase OS=Homo sapiens OX=9606 GN=NT5C2 PE=1 SV=1	+	64.9	6.14	■	1508	High	0	76.844	456	9805.39	328	104.3	129	14	14	32	█	█	█	█	█	█	█	█	█	█	█	█	█	█	█	█	█	█	█	█	█	█
P06681	Complement C2 OS=Homo sapiens OX=9606 GN=C2 PE=1 SV=2	+	83.2	7.42	■	1918	High	0	76.842	407	6551.24	220	60.25	96	14	14	22	█	█	█	█	█	█	█	█	█	█	█	█	█	█	█	█	█	█	█	█	█	█
Q9NUQ9	CYFIP-related Rac1 interactor B OS=Homo sapiens OX=9606 GN=CYRIB PE=1 SV=1		36.7	6.06	■	2602	High	0	76.693	502	12880.9	383	117.4	143	14	14	54	█	█	█	█	█	█	█	█	█	█	█	█	█	█	█	█	█	█	█	█	█	█
Q9BW30	Tubulin polymerization-promoting protein family member 3 OS=Homo sapiens OX=9606 GN=TPPP3 PE=1 SV=1		19	9.13	■	1804	High	0	76.423	432	12774.8	353	106.07	155	14	14	66	█	█	█	█	█	█	█	█	█	█	█	█	█	█	█	█	█	█	█	█	█	█
Q9NZ08	Endoplasmic reticulum aminopeptidase 1 OS=Homo sapiens OX=9606 GN=ERAP1 PE=1 SV=3	+	107.2	6.46	■	2233	High	0	76.238	437	7551.91	217	67.58	97	19	19	23	█	█	█	█	█	█	█	█	█	█	█	█	█	█	█	█	█	█	█	█	█	█
Q9H6S3	Epidermal growth factor receptor kinase substrate 8-like protein 2 OS=Homo sapiens OX=9606 GN=EPS8L2 PE=1 SV=2	+	80.6	6.84	■	2208	High	0	76.234	497	13500	355	122.21	141	13	13	24	█	█	█	█	█	█	█	█	█	█	█	█	█	█	█	█	█	█	█	█	█	█
Q8N3Y7	Epidermal retinol dehydrogenase 2 OS=Homo sapiens OX=9606 GN=SDR16C5 PE=1 SV=2		34.1	8.46	■	721	High	0	76.191	543	11175.1	315	99.89	141	16	16	42	█	█	█	█	█	█	█	█	█	█	█	█	█	█	█	█	█	█	█	█	█	█
P30040	Endoplasmic reticulum resident protein 29 OS=Homo sapiens OX=9606 GN=ERP29 PE=1 SV=4	+	29	7.31	■	897	High	0	76.128	340	9129.58	273	85.51	118	12	12	48	█	█	█	█	█	█	█	█	█	█	█	█	█	█	█	█	█	█	█	█	█	█
Q14166	Tubulin--tyrosine ligase-like protein 12 OS=Homo sapiens OX=9606 GN=TTLL12 PE=1 SV=2		74.4	5.53	■	2102	High	0	75.921	448	7647.9	292	76.33	94	14	14	27	█	█	█	█	█	█	█	█	█	█	█	█	█	█	█	█	█	█	█	█	█	█
Q14914	Prostaglandin reductase 1 OS=Homo sapiens OX=9606 GN=PTGR1 PE=1 SV=2	+	35.8	8.29	■	103	High	0	75.83	555	7344.72	338	116.62	104	14	14	56	█	█	█	█	█	█	█	█	█	█	█	█	█	█	█	█	█	█	█	█	█	█
P62191	26S proteasome regulatory subunit 4 OS=Homo sapiens OX=9606 GN=PSMC1 PE=1 SV=1		49.2	6.21	■	3808	High	0	75.814	587	9633.78	298	101.46	123	15	13	40	█	█	█	█	█	█	█	█	█	█	█	█	█	█	█	█	█	█	█	█	█	█
O95361	Tripartite motif-containing protein 16 OS=Homo sapiens OX=9606 GN=TRIM16 PE=1 SV=3		63.9	5.49	■	764	High	0	75.643	322	8279.7	294	74.34	106	16	16	35	█	█	█	█	█	█	█	█	█	█	█	█	█	█	█	█	█	█	█	█	█	█
P06731	Carcinoembryonic antigen-related cell adhesion molecule 5 OS=Homo sapiens OX=9606 GN=CEACAM5 PE=1 SV=3	+	76.7	5.92	■	2099	High	0	75.323	389	7623.58	371	112.74	110	9	6	18	█	█	█	█	█	█	█	█	█	█	█	█	█	█	█	█	█	█	█	█	█	█
P31930	Cytochrome b-c1 complex subunit 1, mitochondrial OS=Homo sapiens OX=9606 GN=UQCRC1 PE=1 SV=3		52.6	6.37	■	3055	High	0	75.125	345	6424.2	239	66.61	86	14	13	44	█	█	█	█	█	█	█	█	█	█	█	█	█	█	█	█	█	█	█	█	█	█
P09493	Tropomyosin alpha-1 chain OS=Homo sapiens OX=9606 GN=TPM1 PE=1 SV=2		32.7	4.74	■	2537	High	0	75.069	411	12592.3	342	76.81	165	16	5	38	█	█	█	█	█	█	█	█	█	█	█	█	█	█	█	█	█	█	█	█	█	█
P07954	Fumarate hydratase, mitochondrial OS=Homo sapiens OX=9606 GN=FH PE=1 SV=3	+	54.6	8.76	■	3281	High	0	74.989	528	6511.13	288	88.15	104	14	14	35	█	█	█	█	█	█	█	█	█	█	█	█	█	█	█	█	█	█	█	█	█	█
Q6ZNJ1	Neurobeachin-like protein 2 OS=Homo sapiens OX=9606 GN=NBEAL2 PE=1 SV=2	+	302.3	6.38	■	2899	High	0	74.902	386	5747.37	227	54.78	93	21	21	10	█	█	█	█	█	█	█	█	█	█	█	█	█	█	█	█	█	█	█	█	█	█
Q9UHL4	Dipeptidyl peptidase 2 OS=Homo sapiens OX=9606 GN=DPP7 PE=1 SV=3	+	54.3	6.32	■	61	High	0	74.836	473	6470.88	284	73.7	93	13	13	39	█	█	█	█	█	█	█	█	█	█	█	█	█	█	█	█	█	█	█	█	█	█
Q9ULV4	Coronin-1C OS=Homo sapiens OX=9606 GN=CORO1C PE=1 SV=1	+	53.2	7.08	■	1654	High	0	74.805	450	10707	339	107.38	139	15	14	36	█	█	█	█	█	█	█	█	█	█	█	█	█	█	█	█	█	█	█	█	█	█
Q8NBJ4	Golgi membrane protein 1 OS=Homo sapiens OX=9606 GN=GOLM1 PE=1 SV=1	+	45.3	4.97	■	2006	High	0	74.65	443	9002.28	247	75.29	108	13	13	30	█	█	█	█	█	█	█	█	█	█	█	█	█	█	█	█	█	█	█	█	█	█
P15153	Ras-related C3 botulinum toxin substrate 2 OS=Homo sapiens OX=9606 GN=RAC2 PE=1 SV=1	+	21.4	7.61	■	2221	High	0	74.449	344	15704.1	409	121.97	177	10	5	44	█	█	█	█	█	█	█	█	█	█	█	█	█	█	█	█	█	█	█	█	█	█
Q99497	Parkinson disease protein 7 OS=Homo sapiens OX=9606 GN=PARK7 PE=1 SV=2	+	19.9	6.79	■	3934	High	0	74.33	436	9652.97	420	122.3	143	12	12	76	█	█	█	█	█	█	█	█	█	█	█	█	█	█	█	█	█	█	█	█	█	█
O00764	Pyridoxal kinase OS=Homo sapiens OX=9606 GN=PDXK PE=1 SV=1		35.1	6.13	■	4045	High	0	74.237	483	7642.52	284	86.84	114	14	14	53	█	█	█	█	█	█	█	█	█	█	█	█	█	█	█	█	█	█	█	█	█	█
O60763	General vesicular transport factor p115 OS=Homo sapiens OX=9606 GN=USO1 PE=1 SV=2	+	107.8	4.91	■	1064	High	0	74.236	334	6279.54	206	59.52	82	19	19	24	█	█	█	█	█	█	█	█	█	█	█	█	█	█	█	█	█	█	█	█	█	█
Q5D862	Filaggrin-2 OS=Homo sapiens OX=9606 GN=FLG2 PE=1 SV=1	+	247.9	8.31	■	1622	High	0	74.232	594	7932.21	213	78.11	91	12	12	8	█	█	█	█	█	█	█	█	█	█	█	█	█	█	█	█	█	█	█	█	█	█
P60981	Destrin OS=Homo sapiens OX=9606 GN=DSTN PE=1 SV=3		18.5	7.85	■	3860	High	0	74.23	459	15836.5	463	102.7	202	13	12	76	█	█	█	█	█	█	█	█	█	█	█	█	█	█	█	█	█	█	█	█	█	█
P62140	Serine/threonine-protein phosphatase PP1-beta catalytic subunit OS=Homo sapiens OX=9606 GN=PPP1CB PE=1 SV=3		37.2	6.19	■	3072	High	0	74.225	608	15732.5	424	144.69	143	13	4	49	█	█	█	█	█	█	█	█	█	█	█	█	█	█	█	█	█	█	█	█	█	█
P14868	Aspartate--tRNA ligase, cytoplasmic OS=Homo sapiens OX=9606 GN=DARS1 PE=1 SV=2		57.1	6.55	■	3065	High	0	74.188	411	8367.56	267	75.93	109	16	16	36	█	█	█	█	█	█	█	█	█	█	█	█	█	█	█	█	█	█	█	█	█	█
P20618	Proteasome subunit beta type-1 OS=Homo sapiens OX=9606 GN=PSMB1 PE=1 SV=2		26.5	8.13	■	1009	High	0	74.096	520	15650.5	465	137.39	158	11	11	61	█	█	█	█	█	█	█	█	█	█	█	█	█	█	█	█	█	█	█	█	█	█
Q15782	Chitinase-3-like protein 2 OS=Homo sapiens OX=9606 GN=CHI3L2 PE=1 SV=1	+	43.5	7.53	■	1636	High	0	74.09	425	14177.8	381	112.93	146	10	10	36	█	█	█	█	█	█	█	█	█	█	█	█	█	█	█	█	█	█	█	█	█	█
Q15833	Syntaxin-binding protein 2 OS=Homo sapiens OX=9606 GN=STXBP2 PE=1 SV=2	+	66.4	6.55	■	2751	High	0	73.886	385	8416.66	257	78.46	109	18	17	35	█	█	█	█	█	█	█	█	█	█	█	█	█	█	█	█	█	█	█	█	█	█
P04439	HLA class I histocompatibility antigen, A alpha chain OS=Homo sapiens OX=9606 GN=HLA-A PE=1 SV=2		40.8	6	■	2933	High	0	73.781	274	6985.97	294	81.23	88	9	5	36	█	█	█	█	█	█	█	█	█	█	█	█	█	█	█	█	█	█	█	█	█	█
Q14525	Keratin, type I cuticular Ha3-II OS=Homo sapiens OX=9606 GN=KRT33B PE=1 SV=3	+	46.2	4.84	■	1085	High	0	73.611	402	25945.9	466	187.43	329	15	3	42	█	█	█	█	█	█	█	█	█	█	█	█	█	█	█	█	█	█	█	█	█	█
Q15080	Neutrophil cytosol factor 4 OS=Homo sapiens OX=9606 GN=NCF4 PE=1 SV=2		39	6.83	■	25	High	0	73.559	600	10543.4	400	113.18	150	17	17	57	█	█	█	█	█	█	█	█	█	█	█	█	█	█	█	█	█	█	█	█	█	█
Q02878	60S ribosomal protein L6 OS=Homo sapiens OX=9606 GN=RPL6 PE=1 SV=3		32.7	10.58	■	784	High	0	73.552	398	13911.3	320	94.93	159	15	15	52	█	█	█	█	█	█	█	█	█	█	█	█	█	█	█	█	█	█	█	█	█	█
Q9UBD6	Ammonium transporter Rh type C OS=Homo sapiens OX=9606 GN=RHCG PE=1 SV=1	+	53.1	6.39	■	2457	High	0	73.327	362	9350.11	450	155.78	127	9	9	34	█	█	█	█	█	█	█	█	█	█	█	█	█	█	█	█	█	█	█	█	█	█
P11234	Ras-related protein Ral-B OS=Homo sapiens OX=9606 GN=RALB PE=1 SV=1		23.4	6.62	■	1424	High	0	73.28	409	9524.64	350	103.52	127	11	6	55	█	█	█	█	█	█	█	█	█	█	█	█	█	█	█	█	█	█	█	█	█	█
P84085	ADP-ribosylation factor 5 OS=Homo sapiens OX=9606 GN=ARF5 PE=1 SV=2		20.5	6.79	■	3507	High	0	73.237	486	13902.5	506	170.68	180	10	4	59	█	█	█	█	█	█	█	█	█	█	█	█	█	█	█	█	█	█	█	█	█	█
O14950	Myosin regulatory light chain 12B OS=Homo sapiens OX=9606 GN=MYL12B PE=1 SV=2		19.8	4.84	■	1455	High	0	73.03	491	16232.9	508	134.91	180	11	11	66	█	█	█	█	█	█	█	█	█	█	█	█	█	█	█	█	█	█	█	█	█	█
P19105	Myosin regulatory light chain 12A OS=Homo sapiens OX=9606 GN=MYL12A PE=1 SV=2		19.8	4.81	■	1455	High	0	73.03	491	16232.9	508	134.91	180	11	11	67	█	█	█	█	█	█	█	█	█	█	█	█	█	█	█	█	█	█	█	█	█	█
P59827	BPI fold-containing family B member 4 OS=Homo sapiens OX=9606 GN=BPIFB4 PE=2 SV=2	+	65	5.11	■	579	High	0	73.003	364	6979.92	190	59.84	73	9	9	21	█	█	█	█	█	█	█	█	█	█	█	█	█	█	█	█	█	█	█	█	█	█
P41252	Isoleucine--tRNA ligase, cytoplasmic OS=Homo sapiens OX=9606 GN=IARS1 PE=1 SV=2		144.4	6.15	■	3107	High	0	73.002	431	8155.81	244	72.76	99	16	16	16	█	█	█	█	█	█	█	█	█	█	█	█	█	█	█	█	█	█	█	█	█	█
P02765	Alpha-2-HS-glycoprotein OS=Homo sapiens OX=9606 GN=AHSG PE=1 SV=2	+	39.3	5.72	■	330	High	0	72.875	408	8765.87	410	136.91	139	11	11	43	█	█	█	█	█	█	█	█	█	█	█	█	█	█	█	█	█	█	█	█	█	█
P11233	Ras-related protein Ral-A OS=Homo sapiens OX=9606 GN=RALA PE=1 SV=1		23.6	7.11	■	831	High	0	72.861	429	11970.3	358	113.56	130	9	4	53	█	█	█	█	█	█	█	█	█	█	█	█	█	█	█	█	█	█	█	█	█	█
P32119	Peroxiredoxin-2 OS=Homo sapiens OX=9606 GN=PRDX2 PE=1 SV=5	+	21.9	5.97	■	3832	High	0	72.84	476	14224.8	447	136.14	173	11	10	67	█	█	█	█	█	█	█	█	█	█	█	█	█	█	█	█	█	█	█	█	█	█
P11684	Uteroglobin OS=Homo sapiens OX=9606 GN=SCGB1A1 PE=1 SV=1	+	10	5.06	■	1744	High	0	72.774	213	6871.14	508	162.91	189	5	5	58	█	█	█	█	█	█	█	█	█	█	█	█	█	█	█	█	█	█	█	█	█	█
Q07157	Tight junction protein ZO-1 OS=Homo sapiens OX=9606 GN=TJP1 PE=1 SV=3	+	195.3	6.7	■	3205	High	0	72.764	309	6342.37	249	50.24	87	18	18	14	█	█	█	█	█	█	█	█	█	█	█	█	█	█	█	█	█	█	█	█	█	█
O43852	Calumenin OS=Homo sapiens OX=9606 GN=CALU PE=1 SV=2	+	37.1	4.64	■	3397	High	0	72.74	328	9934.72	299	90.86	104	13	13	48	█	█	█	█	█	█	█	█	█	█	█	█	█	█	█	█	█	█	█	█	█	█
P08631	Tyrosine-protein kinase HCK OS=Homo sapiens OX=9606 GN=HCK PE=1 SV=5		59.6	6.7	■	3729	High	0	72.714	442	9676.56	255	81.56	103	15	12	29	█	█	█	█	█	█	█	█	█	█	█	█	█	█	█	█	█	█	█	█	█	█
P0CG38	POTE ankyrin domain family member I OS=Homo sapiens OX=9606 GN=POTEI PE=3 SV=1		121.2	6.21	■	3495	High	0	72.692	239	17599.5	500	113.4	206	8	1	9	█	█	█	█	█	█	█	█	█	█	█	█	█	█	█	█	█	█	█	█	█	█
P05156	Complement factor I OS=Homo sapiens OX=9606 GN=CFI PE=1 SV=2		65.7	7.5	■	156	High	0	72.687	410	7111.11	238	63.69	98	13	13	27	█	█	█	█	█	█	█	█	█	█	█	█	█	█	█	█	█	█	█	█	█	█
Q71DI3	Histone H3.2 OS=Homo sapiens OX=9606 GN=H3C15 PE=1 SV=3		15.4	11.27	■	3091	High	0	72.489	297	15341.1	545	160.8	265	9	1	56	█	█	█	█	█	█	█	█	█	█	█	█	█	█	█	█	█	█	█	█	█	█
Q9UHG3	Prenylcysteine oxidase 1 OS=Homo sapiens OX=9606 GN=PCYOX1 PE=1 SV=3	+	56.6	6.18	■	2112	High	0	72.467	458	9636.72	282	85.18	122	15	15	34	█	█	█	█	█	█	█	█	█	█	█	█	█	█	█	█	█	█	█	█	█	█
P11586	C-1-tetrahydrofolate synthase, cytoplasmic OS=Homo sapiens OX=9606 GN=MTHFD1 PE=1 SV=3	+	101.5	7.3	■	34	High	0	72.456	340	5728.67	216	53.71	83	18	18	23	█	█	█	█	█	█	█	█	█	█	█	█	█	█	█	█	█	█	█	█	█	█
Q96KP4	Cytosolic non-specific dipeptidase OS=Homo sapiens OX=9606 GN=CNDP2 PE=1 SV=2		52.8	5.97	■	3100	High	0	72.356	464	6882.02	382	120.56	121	17	17	40	█	█	█	█	█	█	█	█	█	█	█	█	█	█	█	█	█	█	█	█	█	█
P35321	Cornifin-A OS=Homo sapiens OX=9606 GN=SPRR1A PE=1 SV=2	+	9.9	8.48	■	3394	High	0	72.279	388	20019.1	538	187.8	253	8	3	96	█	█	█	█	█	█	█	█	█	█	█	█	█	█	█	█	█	█	█	█	█	█
Q96C19	EF-hand domain-containing protein D2 OS=Homo sapiens OX=9606 GN=EFHD2 PE=1 SV=1	+	26.7	5.2	■	3470	High	0	72.157	388	11913.4	323	98.87	136	10	10	41	█	█	█	█	█	█	█	█	█	█	█	█	█	█	█	█	█	█	█	█	█	█
P49588	Alanine--tRNA ligase, cytoplasmic OS=Homo sapiens OX=9606 GN=AARS1 PE=1 SV=2	+	106.7	5.53	■	2801	High	0	71.818	426	8369.16	242	71.61	106	19	19	23	█	█	█	█	█	█	█	█	█	█	█	█	█	█	█	█	█	█	█	█	█	█
Q03252	Lamin-B2 OS=Homo sapiens OX=9606 GN=LMNB2 PE=1 SV=4	+	69.9	5.59	■	2363	High	0	71.727	519	8503.16	202	80.02	109	19	16	29	█	█	█	█	█	█	█	█	█	█	█	█	█	█	█	█	█	█	█	█	█	█
P07686	Beta-hexosaminidase subunit beta OS=Homo sapiens OX=9606 GN=HEXB PE=1 SV=3	+	63.1	6.76	■	2825	High	0	71.667	475	11193.7	382	126.61	168	14	13	28	█	█	█	█	█	█	█	█	█	█	█	█	█	█	█	█	█	█	█	█	█	█
P25789	Proteasome subunit alpha type-4 OS=Homo sapiens OX=9606 GN=PSMA4 PE=1 SV=1		29.5	7.72	■	4083	High	0	71.659	513	11950.2	360	137.31	169	13	13	55	█	█	█	█	█	█	█	█	█	█	█	█	█	█	█	█	█	█	█	█	█	█
Q9UBX7	Kallikrein-11 OS=Homo sapiens OX=9606 GN=KLK11 PE=1 SV=2	+	31	8.94	■	2895	High	0	71.545	408	9895.37	308	119.67	131	9	9	46	█	█	█	█	█	█	█	█	█	█	█	█	█	█	█	█	█	█	█	█	█	█
P61224	Ras-related protein Rap-1b OS=Homo sapiens OX=9606 GN=RAP1B PE=1 SV=1		20.8	5.78	■	1680	High	0	71.51	404	8711.37	251	89.77	97	9	4	60	█	█	█	█	█	█	█	█	█	█	█	█	█	█	█	█	█	█	█	█	█	█
P61163	Alpha-centractin OS=Homo sapiens OX=9606 GN=ACTR1A PE=1 SV=1		42.6	6.64	■	1389	High	0	71.426	287	7472.05	288	76.06	94	11	7	42	█	█	█	█	█	█	█	█	█	█	█	█	█	█	█	█	█	█	█	█	█	█
P51648	Aldehyde dehydrogenase family 3 member A2 OS=Homo sapiens OX=9606 GN=ALDH3A2 PE=1 SV=1	+	54.8	7.88	■	616	High	0	71.409	493	10363.6	288	101.44	123	14	13	33	█	█	█	█	█	█	█	█	█	█	█	█	█	█	█	█	█	█	█	█	█	█
O75436	Vacuolar protein sorting-associated protein 26A OS=Homo sapiens OX=9606 GN=VPS26A PE=1 SV=2		38.1	6.57	■	3235	High	0	71.398	333	7963.06	315	82.11	105	12	11	53	█	█	█	█	█	█	█	█	█	█	█	█	█	█	█	█	█	█	█	█	█	█
P00736	Complement C1r subcomponent OS=Homo sapiens OX=9606 GN=C1R PE=1 SV=2		80.1	6.21	■	3648	High	0	71.282	373	9701.97	307	74.18	117	17	15	29	█	█	█	█	█	█	█	█	█	█	█	█	█	█	█	█	█	█	█	█	█	█
P28799	Progranulin OS=Homo sapiens OX=9606 GN=GRN PE=1 SV=2	+	63.5	6.83	■	1933	High	0	70.952	355	8816.11	256	81.22	116	13	13	24	█	█	█	█	█	█	█	█	█	█	█	█	█	█	█	█	█	█	█	█	█	█
O00159	Unconventional myosin-Ic OS=Homo sapiens OX=9606 GN=MYO1C PE=1 SV=4	+	121.6	9.41	■	195	High	0	70.819	411	5733.29	246	64.99	99	20	20	23	█	█	█	█	█	█	█	█	█	█	█	█	█	█	█	█	█	█	█	█	█	█
Q7Z6Z7	E3 ubiquitin-protein ligase HUWE1 OS=Homo sapiens OX=9606 GN=HUWE1 PE=1 SV=3	+	481.6	5.22	■	3794	High	0	70.814	387	5031.87	194	62.97	84	19	19	6	█	█	█	█	█	█	█	█	█	█	█	█	█	█	█	█	█	█	█	█	█	█
P61020	Ras-related protein Rab-5B OS=Homo sapiens OX=9606 GN=RAB5B PE=1 SV=1		23.7	8.13	■	3102	High	0	70.799	428	11651.4	336	113.5	130	10	7	65	█	█	█	█	█	█	█	█	█	█	█	█	█	█	█	█	█	█	█	█	█	█
P35326	Small proline-rich protein 2A OS=Homo sapiens OX=9606 GN=SPRR2A PE=1 SV=1	+	8	8.43	■	3676	High	0	70.672	191	17935.4	416	124.56	182	4	1	79	█	█	█	█	█	█	█	█	█	█	█	█	█	█	█	█	█	█	█	█	█	█
Q16531	DNA damage-binding protein 1 OS=Homo sapiens OX=9606 GN=DDB1 PE=1 SV=1		126.9	5.26	■	478	High	0	70.553	388	8777.76	267	84.08	123	19	19	19	█	█	█	█	█	█	█	█	█	█	█	█	█	█	█	█	█	█	█	█	█	█
Q9P2J5	Leucine--tRNA ligase, cytoplasmic OS=Homo sapiens OX=9606 GN=LARS1 PE=1 SV=2	+	134.4	7.3	■	1479	High	0	70.497	421	4715.39	208	53.83	82	18	18	20	█	█	█	█	█	█	█	█	█	█	█	█	█	█	█	█	█	█	█	█	█	█
Q9BYX7	Putative beta-actin-like protein 3 OS=Homo sapiens OX=9606 GN=POTEKP PE=5 SV=1		42	6.33	■	1441	High	0	70.395	245	18120.8	647	118.48	175	6	1	22	█	█	█	█	█	█	█	█	█	█	█	█	█	█	█	█	█	█	█	█	█	█
O95336	6-phosphogluconolactonase OS=Homo sapiens OX=9606 GN=PGLS PE=1 SV=2	+	27.5	6.05	■	4077	High	0	70.105	490	6656.12	293	86.7	109	11	11	67	█	█	█	█	█	█	█	█	█	█	█	█	█	█	█	█	█	█	█	█	█	█
P26599	Polypyrimidine tract-binding protein 1 OS=Homo sapiens OX=9606 GN=PTBP1 PE=1 SV=1		57.2	9.17	■	1607	High	0	70.013	413	10008.4	249	72.86	84	12	9	30	█	█	█	█	█	█	█	█	█	█	█	█	█	█	█	█	█	█	█	█	█	█
Q9BRF8	Serine/threonine-protein phosphatase CPPED1 OS=Homo sapiens OX=9606 GN=CPPED1 PE=1 SV=3	+	35.5	6.2	■	2113	High	0	69.914	440	8126.83	277	84.71	97	10	10	45	█	█	█	█	█	█	█	█	█	█	█	█	█	█	█	█	█	█	█	█	█	█
Q8N6Q3	CD177 antigen OS=Homo sapiens OX=9606 GN=CD177 PE=1 SV=2		46.3	6.29	■	2619	High	0	69.904	318	7883.86	175	58.2	102	9	9	25	█	█	█	█	█	█	█	█	█	█	█	█	█	█	█	█	█	█	█	█	█	█
Q6IBS0	Twinfilin-2 OS=Homo sapiens OX=9606 GN=TWF2 PE=1 SV=2	+	39.5	6.84	■	2744	High	0	69.859	419	8287.59	250	81.78	103	14	11	51	█	█	█	█	█	█	█	█	█	█	█	█	█	█	█	█	█	█	█	█	█	█
P62826	GTP-binding nuclear protein Ran OS=Homo sapiens OX=9606 GN=RAN PE=1 SV=3		24.4	7.49	■	3512	High	0	69.761	491	12438.7	354	99.39	124	11	11	51	█	█	█	█	█	█	█	█	█	█	█	█	█	█	█	█	█	█	█	█	█	█
Q14203	Dynactin subunit 1 OS=Homo sapiens OX=9606 GN=DCTN1 PE=1 SV=3		141.6	5.81	■	208	High	0	69.575	336	5395.62	194	55.49	77	16	16	17	█	█	█	█	█	█	█	█	█	█	█	█	█	█	█	█	█	█	█	█	█	█
P33121	Long-chain-fatty-acid--CoA ligase 1 OS=Homo sapiens OX=9606 GN=ACSL1 PE=1 SV=1	+	77.9	7.15	■	3779	High	0	69.493	350	9156.31	248	78.63	126	15	15	21	█	█	█	█	█	█	█	█	█	█	█	█	█	█	█	█	█	█	█	█	█	█
Q00796	Sorbitol dehydrogenase OS=Homo sapiens OX=9606 GN=SORD PE=1 SV=4		38.3	7.97	■	2725	High	0	69.188	450	7888.29	233	75.15	97	14	14	52	█	█	█	█	█	█	█	█	█	█	█	█	█	█	█	█	█	█	█	█	█	█
Q99460	26S proteasome non-ATPase regulatory subunit 1 OS=Homo sapiens OX=9606 GN=PSMD1 PE=1 SV=2		105.8	5.39	■	1039	High	0	68.968	350	6909.41	213	75.82	88	18	18	23	█	█	█	█	█	█	█	█	█	█	█	█	█	█	█	█	█	█	█	█	█	█
P04196	Histidine-rich glycoprotein OS=Homo sapiens OX=9606 GN=HRG PE=1 SV=1	+	59.5	7.5	■	2305	High	0	68.921	454	13705.8	362	116.91	145	12	12	25	█	█	█	█	█	█	█	█	█	█	█	█	█	█	█	█	█	█	█	█	█	█
P61916	NPC intracellular cholesterol transporter 2 OS=Homo sapiens OX=9606 GN=NPC2 PE=1 SV=1	+	16.6	7.65	■	3548	High	0	68.915	325	10086.9	367	109.49	134	8	8	56	█	█	█	█	█	█	█	█	█	█	█	█	█	█	█	█	█	█	█	█	█	█
P18085	ADP-ribosylation factor 4 OS=Homo sapiens OX=9606 GN=ARF4 PE=1 SV=3		20.5	7.14	■	1031	High	0	68.794	511	12260.9	472	150.8	167	9	4	52	█	█	█	█	█	█	█	█	█	█	█	█	█	█	█	█	█	█	█	█	█	█
P00915	Carbonic anhydrase 1 OS=Homo sapiens OX=9606 GN=CA1 PE=1 SV=2	+	28.9	7.12	■	2146	High	0	68.787	398	9319.69	268	65.02	105	9	9	47	█	█	█	█	█	█	█	█	█	█	█	█	█	█	█	█	█	█	█	█	█	█
O95757	Heat shock 70 kDa protein 4L OS=Homo sapiens OX=9606 GN=HSPA4L PE=1 SV=3		94.5	5.88	■	1115	High	0	68.689	489	6507.23	236	75.5	88	14	10	19	█	█	█	█	█	█	█	█	█	█	█	█	█	█	█	█	█	█	█	█	█	█
Q8IWL2	Pulmonary surfactant-associated protein A1 OS=Homo sapiens OX=9606 GN=SFTPA1 PE=1 SV=2		26.2	5	■	2803	High	0	68.678	344	16584.8	365	122.37	139	8	8	37	█	█	█	█	█	█	█	█	█	█	█	█	█	█	█	█	█	█	█	█	█	█
Q8IWL1	Pulmonary surfactant-associated protein A2 OS=Homo sapiens OX=9606 GN=SFTPA2 PE=1 SV=1		26.2	5.17	■	2803	High	0	68.678	344	16584.8	365	122.37	139	8	8	37	█	█	█	█	█	█	█	█	█	█	█	█	█	█	█	█	█	█	█	█	█	█
Q9H223	EH domain-containing protein 4 OS=Homo sapiens OX=9606 GN=EHD4 PE=1 SV=1		61.1	6.76	■	290	High	0	68.598	305	8978.73	242	75.73	119	15	12	29	█	█	█	█	█	█	█	█	█	█	█	█	█	█	█	█	█	█	█	█	█	█
A0AVT1	Ubiquitin-like modifier-activating enzyme 6 OS=Homo sapiens OX=9606 GN=UBA6 PE=1 SV=1	+	117.9	6.14	■	2949	High	0	68.596	324	6783.06	251	65.8	94	18	18	20	█	█	█	█	█	█	█	█	█	█	█	█	█	█	█	█	█	█	█	█	█	█
Q92598	Heat shock protein 105 kDa OS=Homo sapiens OX=9606 GN=HSPH1 PE=1 SV=1	+	96.8	5.39	■	3355	High	0	68.324	362	6317.7	219	59.2	71	11	8	17	█	█	█	█	█	█	█	█	█	█	█	█	█	█	█	█	█	█	█	█	█	█
P07108	Acyl-CoA-binding protein OS=Homo sapiens OX=9606 GN=DBI PE=1 SV=2	+	10	6.57	■	3549	High	0	68.208	100	9697.77	254	48.95	82	5	5	64	█	█	█	█	█	█	█	█	█	█	█	█	█	█	█	█	█	█	█	█	█	█
P13807	Glycogen [starch] synthase, muscle OS=Homo sapiens OX=9606 GN=GYS1 PE=1 SV=2	+	83.7	6.18	■	1923	High	0	68.199	374	4194.24	189	60.59	67	14	12	26	█	█	█	█	█	█	█	█	█	█	█	█	█	█	█	█	█	█	█	█	█	█
P53004	Biliverdin reductase A OS=Homo sapiens OX=9606 GN=BLVRA PE=1 SV=2		33.4	6.44	■	1345	High	0	68.152	510	11160.8	270	97	120	12	12	47	█	█	█	█	█	█	█	█	█	█	█	█	█	█	█	█	█	█	█	█	█	█
P17931	Galectin-3 OS=Homo sapiens OX=9606 GN=LGALS3 PE=1 SV=5	+	26.1	8.56	■	2639	High	0	68.091	379	14734.4	309	120.57	153	9	9	41	█	█	█	█	█	█	█	█	█	█	█	█	█	█	█	█	█	█	█	█	█	█
P16435	NADPH--cytochrome P450 reductase OS=Homo sapiens OX=9606 GN=POR PE=1 SV=2		76.6	5.58	■	1214	High	0	67.9	516	7409.44	215	66.04	98	16	16	27	█	█	█	█	█	█	█	█	█	█	█	█	█	█	█	█	█	█	█	█	█	█
P32969	60S ribosomal protein L9 OS=Homo sapiens OX=9606 GN=RPL9 PE=1 SV=1		21.9	9.95	■	1920	High	0	67.693	393	10272.6	377	103.39	119	12	12	74	█	█	█	█	█	█	█	█	█	█	█	█	█	█	█	█	█	█	█	█	█	█
P30520	Adenylosuccinate synthetase isozyme 2 OS=Homo sapiens OX=9606 GN=ADSS2 PE=1 SV=3	+	50.1	6.55	■	1953	High	0	67.558	505	8893.96	396	109.61	136	15	15	40	█	█	█	█	█	█	█	█	█	█	█	█	█	█	█	█	█	█	█	█	█	█
O43240	Kallikrein-10 OS=Homo sapiens OX=9606 GN=KLK10 PE=1 SV=3	+	30.2	8.59	■	2502	High	0	67.456	397	8762.6	282	88.12	114	9	9	42	█	█	█	█	█	█	█	█	█	█	█	█	█	█	█	█	█	█	█	█	█	█
Q16881	Thioredoxin reductase 1, cytoplasmic OS=Homo sapiens OX=9606 GN=TXNRD1 PE=1 SV=3		70.9	7.39	■	972	High	0	67.395	287	3784.54	295	52.66	66	12	12	25	█	█	█	█	█	█	█	█	█	█	█	█	█	█	█	█	█	█	█	█	█	█
O43396	Thioredoxin-like protein 1 OS=Homo sapiens OX=9606 GN=TXNL1 PE=1 SV=3		32.2	4.96	■	3315	High	0	67.371	240	4074.44	171	42.32	55	11	11	57	█	█	█	█	█	█	█	█	█	█	█	█	█	█	█	█	█	█	█	█	█	█
O15335	Chondroadherin OS=Homo sapiens OX=9606 GN=CHAD PE=1 SV=2	+	40.5	9.39	■	3985	High	0	67.35	344	6775.34	262	75.84	96	13	13	50	█	█	█	█	█	█	█	█	█	█	█	█	█	█	█	█	█	█	█	█	█	█
P09651	Heterogeneous nuclear ribonucleoprotein A1 OS=Homo sapiens OX=9606 GN=HNRNPA1 PE=1 SV=5		38.7	9.13	■	3899	High	0	67.178	381	11098.5	365	148.17	166	13	10	35	█	█	█	█	█	█	█	█	█	█	█	█	█	█	█	█	█	█	█	█	█	█
P40763	Signal transducer and activator of transcription 3 OS=Homo sapiens OX=9606 GN=STAT3 PE=1 SV=2	+	88	6.3	■	220	High	0	67.174	485	8926.8	241	88.77	101	13	13	20	█	█	█	█	█	█	█	█	█	█	█	█	█	█	█	█	█	█	█	█	█	█
O43242	26S proteasome non-ATPase regulatory subunit 3 OS=Homo sapiens OX=9606 GN=PSMD3 PE=1 SV=2		60.9	8.44	■	2778	High	0	66.94	407	9395.39	261	95.8	119	18	18	32	█	█	█	█	█	█	█	█	█	█	█	█	█	█	█	█	█	█	█	█	█	█
Q15008	26S proteasome non-ATPase regulatory subunit 6 OS=Homo sapiens OX=9606 GN=PSMD6 PE=1 SV=1		45.5	5.62	■	3559	High	0	66.786	431	10191.7	315	107.37	126	17	17	41	█	█	█	█	█	█	█	█	█	█	█	█	█	█	█	█	█	█	█	█	█	█
A0A0C4DH38	Immunoglobulin heavy variable 5-51 OS=Homo sapiens OX=9606 GN=IGHV5-51 PE=3 SV=1		12.7	8.27	■	1961	High	0	66.608	308	18645.9	481	124.95	182	5	3	53	█	█	█	█	█	█	█	█	█	█	█	█	█	█	█	█	█	█	█	█	█	█
O43776	Asparagine--tRNA ligase, cytoplasmic OS=Homo sapiens OX=9606 GN=NARS1 PE=1 SV=1		62.9	6.25	■	2472	High	0	66.57	302	6442.39	270	76.33	96	15	15	34	█	█	█	█	█	█	█	█	█	█	█	█	█	█	█	█	█	█	█	█	█	█
Q8IVF2	Protein AHNAK2 OS=Homo sapiens OX=9606 GN=AHNAK2 PE=1 SV=2	+	616.2	5.36	■	2614	High	0	66.568	225	4529.76	160	41.57	72	20	18	14	█	█	█	█	█	█	█	█	█	█	█	█	█	█	█	█	█	█	█	█	█	█
P13693	Translationally-controlled tumor protein OS=Homo sapiens OX=9606 GN=TPT1 PE=1 SV=1	+	19.6	4.93	■	2576	High	0	66.403	282	13271.5	351	113.54	135	9	9	48	█	█	█	█	█	█	█	█	█	█	█	█	█	█	█	█	█	█	█	█	█	█
Q53GQ0	Very-long-chain 3-oxoacyl-CoA reductase OS=Homo sapiens OX=9606 GN=HSD17B12 PE=1 SV=2		34.3	9.32	■	1413	High	0	66.296	396	8947.47	299	100.14	106	13	13	48	█	█	█	█	█	█	█	█	█	█	█	█	█	█	█	█	█	█	█	█	█	█
Q16658	Fascin OS=Homo sapiens OX=9606 GN=FSCN1 PE=1 SV=3		54.5	7.24	■	460	High	0	66.255	389	6609.55	240	66.73	90	14	14	35	█	█	█	█	█	█	█	█	█	█	█	█	█	█	█	█	█	█	█	█	█	█
O75594	Peptidoglycan recognition protein 1 OS=Homo sapiens OX=9606 GN=PGLYRP1 PE=1 SV=1	+	21.7	8.59	■	2849	High	0	66.233	402	9365.02	424	146.61	115	6	6	53	█	█	█	█	█	█	█	█	█	█	█	█	█	█	█	█	█	█	█	█	█	█
Q9BS26	Endoplasmic reticulum resident protein 44 OS=Homo sapiens OX=9606 GN=ERP44 PE=1 SV=1	+	46.9	5.26	■	3030	High	0	66.219	392	5029.73	240	59.57	83	13	12	34	█	█	█	█	█	█	█	█	█	█	█	█	█	█	█	█	█	█	█	█	█	█
Q86YZ3	Hornerin OS=Homo sapiens OX=9606 GN=HRNR PE=1 SV=2	+	282.2	10.04	■	749	High	0	66.16	458	7272.76	351	124.13	97	11	11	8	█	█	█	█	█	█	█	█	█	█	█	█	█	█	█	█	█	█	█	█	█	█
O43747	AP-1 complex subunit gamma-1 OS=Homo sapiens OX=9606 GN=AP1G1 PE=1 SV=5		91.3	6.8	■	2914	High	0	66.101	498	7825.69	214	75.1	115	18	17	26	█	█	█	█	█	█	█	█	█	█	█	█	█	█	█	█	█	█	█	█	█	█
O60235	Transmembrane protease serine 11D OS=Homo sapiens OX=9606 GN=TMPRSS11D PE=1 SV=1	+	46.2	8.38	■	1255	High	0	66.046	491	13075.4	407	149.07	164	9	9	26	█	█	█	█	█	█	█	█	█	█	█	█	█	█	█	█	█	█	█	█	█	█
Q5SSJ5	Heterochromatin protein 1-binding protein 3 OS=Homo sapiens OX=9606 GN=HP1BP3 PE=1 SV=1		61.2	9.67	■	3381	High	0	66.026	236	5538.77	211	51.13	86	17	17	32	█	█	█	█	█	█	█	█	█	█	█	█	█	█	█	█	█	█	█	█	█	█
P61106	Ras-related protein Rab-14 OS=Homo sapiens OX=9606 GN=RAB14 PE=1 SV=4		23.9	6.21	■	1044	High	0	66.023	482	12970.5	303	96.66	132	13	12	69	█	█	█	█	█	█	█	█	█	█	█	█	█	█	█	█	█	█	█	█	█	█
P50851	Lipopolysaccharide-responsive and beige-like anchor protein OS=Homo sapiens OX=9606 GN=LRBA PE=1 SV=4	+	318.9	5.6	■	2777	High	0	65.989	228	5836.16	192	50.53	87	18	18	7	█	█	█	█	█	█	█	█	█	█	█	█	█	█	█	█	█	█	█	█	█	█
P50570	Dynamin-2 OS=Homo sapiens OX=9606 GN=DNM2 PE=1 SV=2	+	98	7.44	■	2885	High	0	65.847	416	6919.05	213	58.77	102	18	18	19	█	█	█	█	█	█	█	█	█	█	█	█	█	█	█	█	█	█	█	█	█	█
P05387	60S acidic ribosomal protein P2 OS=Homo sapiens OX=9606 GN=RPLP2 PE=1 SV=1	+	11.7	4.54	■	3857	High	0	65.71	388	10392.2	333	114.75	97	7	6	91	█	█	█	█	█	█	█	█	█	█	█	█	█	█	█	█	█	█	█	█	█	█
Q06210	Glutamine--fructose-6-phosphate aminotransferase [isomerizing] 1 OS=Homo sapiens OX=9606 GN=GFPT1 PE=1 SV=3	+	78.8	7.11	■	2956	High	0	65.52	393	6716.15	192	59.57	78	12	12	20	█	█	█	█	█	█	█	█	█	█	█	█	█	█	█	█	█	█	█	█	█	█
O00232	26S proteasome non-ATPase regulatory subunit 12 OS=Homo sapiens OX=9606 GN=PSMD12 PE=1 SV=3		52.9	7.65	■	1481	High	0	65.244	401	7875.97	212	72.24	102	13	13	36	█	█	█	█	█	█	█	█	█	█	█	█	█	█	█	█	█	█	█	█	█	█
Q86VR7	V-set and immunoglobulin domain-containing protein 10-like OS=Homo sapiens OX=9606 GN=VSIG10L PE=2 SV=2	+	91.6	7.78	■	2875	High	0	65.232	388	5558.66	279	84.72	83	13	13	21	█	█	█	█	█	█	█	█	█	█	█	█	█	█	█	█	█	█	█	█	█	█
P21964	Catechol O-methyltransferase OS=Homo sapiens OX=9606 GN=COMT PE=1 SV=2		30	5.47	■	406	High	0	65.056	388	5507.17	259	65.97	78	13	13	53	█	█	█	█	█	█	█	█	█	█	█	█	█	█	█	█	█	█	█	█	█	█
O00602	Ficolin-1 OS=Homo sapiens OX=9606 GN=FCN1 PE=1 SV=2		35.1	6.86	■	1401	High	0	65.048	497	5826.3	267	97.2	89	10	10	40	█	█	█	█	█	█	█	█	█	█	█	█	█	█	█	█	█	█	█	█	█	█
P12259	Coagulation factor V OS=Homo sapiens OX=9606 GN=F5 PE=1 SV=4	+	251.5	6.05	■	1624	High	0	65.019	349	5538.56	206	57.57	83	17	17	9	█	█	█	█	█	█	█	█	█	█	█	█	█	█	█	█	█	█	█	█	█	█
P17980	26S proteasome regulatory subunit 6A OS=Homo sapiens OX=9606 GN=PSMC3 PE=1 SV=3		49.2	5.24	■	319	High	0	65	297	6510.4	234	52	83	11	11	31	█	█	█	█	█	█	█	█	█	█	█	█	█	█	█	█	█	█	█	█	█	█
P52789	Hexokinase-2 OS=Homo sapiens OX=9606 GN=HK2 PE=1 SV=2		102.3	6.05	■	820	High	0	64.776	362	8402.98	272	77.17	111	14	9	19	█	█	█	█	█	█	█	█	█	█	█	█	█	█	█	█	█	█	█	█	█	█
Q96BQ1	Protein FAM3D OS=Homo sapiens OX=9606 GN=FAM3D PE=1 SV=1	+	24.9	9.33	■	575	High	0	64.705	408	16046	490	137.96	159	10	10	46	█	█	█	█	█	█	█	█	█	█	█	█	█	█	█	█	█	█	█	█	█	█
P51572	B-cell receptor-associated protein 31 OS=Homo sapiens OX=9606 GN=BCAP31 PE=1 SV=3		28	8.44	■	2568	High	0	64.684	376	12544.6	289	99.17	152	13	13	47	█	█	█	█	█	█	█	█	█	█	█	█	█	█	█	█	█	█	█	█	█	█
P51148	Ras-related protein Rab-5C OS=Homo sapiens OX=9606 GN=RAB5C PE=1 SV=2		23.5	8.41	■	1058	High	0	64.402	373	9571.67	311	102.88	117	9	6	65	█	█	█	█	█	█	█	█	█	█	█	█	█	█	█	█	█	█	█	█	█	█
P13804	Electron transfer flavoprotein subunit alpha, mitochondrial OS=Homo sapiens OX=9606 GN=ETFA PE=1 SV=1	+	35.1	8.38	■	2713	High	0	64.392	368	8899.43	303	74.19	114	12	12	51	█	█	█	█	█	█	█	█	█	█	█	█	█	█	█	█	█	█	█	█	█	█
Q7Z3Y7	Keratin, type I cytoskeletal 28 OS=Homo sapiens OX=9606 GN=KRT28 PE=1 SV=2	+	50.5	5.47	■	823	High	0	64.188	262	69669	1302	375.35	728	7	1	10	█	█	█	█	█	█	█	█	█	█	█	█	█	█	█	█	█	█	█	█	█	█
P28331	NADH-ubiquinone oxidoreductase 75 kDa subunit, mitochondrial OS=Homo sapiens OX=9606 GN=NDUFS1 PE=1 SV=3		79.4	6.23	■	277	High	0	64.186	401	5056.75	176	45.99	60	13	13	25	█	█	█	█	█	█	█	█	█	█	█	█	█	█	█	█	█	█	█	█	█	█
Q7Z794	Keratin, type II cytoskeletal 1b OS=Homo sapiens OX=9606 GN=KRT77 PE=1 SV=3	+	61.9	5.99	■	257	High	0	64.166	314	53877.8	574	203.74	463	10	5	16	█	█	█	█	█	█	█	█	█	█	█	█	█	█	█	█	█	█	█	█	█	█
Q9UJU6	Drebrin-like protein OS=Homo sapiens OX=9606 GN=DBNL PE=1 SV=1		48.2	5.05	■	495	High	0	64.02	376	11198.9	303	112.42	132	12	12	35	█	█	█	█	█	█	█	█	█	█	█	█	█	█	█	█	█	█	█	█	█	█
P63151	Serine/threonine-protein phosphatase 2A 55 kDa regulatory subunit B alpha isoform OS=Homo sapiens OX=9606 GN=PPP2R2A PE=1 SV=1		51.7	6.2	■	3977	High	0	64.005	250	4395.25	214	49.39	76	14	14	39	█	█	█	█	█	█	█	█	█	█	█	█	█	█	█	█	█	█	█	█	█	█
P41091	Eukaryotic translation initiation factor 2 subunit 3 OS=Homo sapiens OX=9606 GN=EIF2S3 PE=1 SV=3		51.1	8.4	■	2266	High	0	63.714	352	5919.15	232	69.67	108	16	16	44	█	█	█	█	█	█	█	█	█	█	█	█	█	█	█	█	█	█	█	█	█	█
P50452	Serpin B8 OS=Homo sapiens OX=9606 GN=SERPINB8 PE=1 SV=2	+	42.7	5.57	■	2408	High	0	63.602	362	11552.3	321	98.33	142	11	9	30	█	█	█	█	█	█	█	█	█	█	█	█	█	█	█	█	█	█	█	█	█	█
O75556	Mammaglobin-B OS=Homo sapiens OX=9606 GN=SCGB2A1 PE=1 SV=1	+	10.9	5.78	■	2096	High	0	63.592	233	13997.9	245	106.88	125	4	4	49	█	█	█	█	█	█	█	█	█	█	█	█	█	█	█	█	█	█	█	█	█	█
Q9UL46	Proteasome activator complex subunit 2 OS=Homo sapiens OX=9606 GN=PSME2 PE=1 SV=4		27.4	5.73	■	3127	High	0	63.508	396	9293.36	276	79.11	112	12	12	55	█	█	█	█	█	█	█	█	█	█	█	█	█	█	█	█	█	█	█	█	█	█
Q9NTK5	Obg-like ATPase 1 OS=Homo sapiens OX=9606 GN=OLA1 PE=1 SV=2	+	44.7	7.81	■	569	High	0	63.465	302	7593.71	261	71.49	97	14	14	41	█	█	█	█	█	█	█	█	█	█	█	█	█	█	█	█	█	█	█	█	█	█
Q9UL25	Ras-related protein Rab-21 OS=Homo sapiens OX=9606 GN=RAB21 PE=1 SV=3		24.3	7.94	■	2380	High	0	63.277	417	5589.02	167	50.83	70	10	10	51	█	█	█	█	█	█	█	█	█	█	█	█	█	█	█	█	█	█	█	█	█	█
P39656	Dolichyl-diphosphooligosaccharide--protein glycosyltransferase 48 kDa subunit OS=Homo sapiens OX=9606 GN=DDOST PE=1 SV=4		50.8	6.55	■	634	High	0	63.212	453	9243.45	285	84.1	131	14	14	31	█	█	█	█	█	█	█	█	█	█	█	█	█	█	█	█	█	█	█	█	█	█
P80511	Protein S100-A12 OS=Homo sapiens OX=9606 GN=S100A12 PE=1 SV=2	+	10.6	6.25	■	92	High	0	63.147	237	10984.8	310	98.3	114	7	7	75	█	█	█	█	█	█	█	█	█	█	█	█	█	█	█	█	█	█	█	█	█	█
P49720	Proteasome subunit beta type-3 OS=Homo sapiens OX=9606 GN=PSMB3 PE=1 SV=2	+	22.9	6.55	■	528	High	0	63.142	248	6778.52	176	54.27	70	8	8	51	█	█	█	█	█	█	█	█	█	█	█	█	█	█	█	█	█	█	█	█	█	█
Q02543	60S ribosomal protein L18a OS=Homo sapiens OX=9606 GN=RPL18A PE=1 SV=2		20.7	10.71	■	1749	High	0	62.918	335	9734.42	277	91.58	128	9	9	43	█	█	█	█	█	█	█	█	█	█	█	█	█	█	█	█	█	█	█	█	█	█
O75955	Flotillin-1 OS=Homo sapiens OX=9606 GN=FLOT1 PE=1 SV=3		47.3	7.49	■	1965	High	0	62.561	447	6653.07	211	75.42	91	15	15	44	█	█	█	█	█	█	█	█	█	█	█	█	█	█	█	█	█	█	█	█	█	█
Q00169	Phosphatidylinositol transfer protein alpha isoform OS=Homo sapiens OX=9606 GN=PITPNA PE=1 SV=2		31.8	6.55	■	587	High	0	62.468	379	7278.73	247	86.22	118	16	12	55	█	█	█	█	█	█	█	█	█	█	█	█	█	█	█	█	█	█	█	█	█	█
P09758	Tumor-associated calcium signal transducer 2 OS=Homo sapiens OX=9606 GN=TACSTD2 PE=1 SV=3	+	35.7	8.87	■	3261	High	0	62.412	413	9515.47	317	99.72	121	11	11	40	█	█	█	█	█	█	█	█	█	█	█	█	█	█	█	█	█	█	█	█	█	█
P22528	Cornifin-B OS=Homo sapiens OX=9606 GN=SPRR1B PE=1 SV=2	+	9.9	8.48	■	1619	High	0	62.375	222	17670	453	169.57	225	7	2	88	█	█	█	█	█	█	█	█	█	█	█	█	█	█	█	█	█	█	█	█	█	█
P99999	Cytochrome c OS=Homo sapiens OX=9606 GN=CYCS PE=1 SV=2	+	11.7	9.57	■	4055	High	0	62.287	308	10236.7	239	76.9	107	9	9	62	█	█	█	█	█	█	█	█	█	█	█	█	█	█	█	█	█	█	█	█	█	█
P61769	Beta-2-microglobulin OS=Homo sapiens OX=9606 GN=B2M PE=1 SV=1	+	13.7	6.52	■	1459	High	0	62.215	232	14830.7	585	169.53	198	8	8	66	█	█	█	█	█	█	█	█	█	█	█	█	█	█	█	█	█	█	█	█	█	█
O15145	Actin-related protein 2/3 complex subunit 3 OS=Homo sapiens OX=9606 GN=ARPC3 PE=1 SV=3		20.5	8.59	■	583	High	0	62.213	276	11015.9	260	90.44	126	9	9	41	█	█	█	█	█	█	█	█	█	█	█	█	█	█	█	█	█	█	█	█	█	█
Q07960	Rho GTPase-activating protein 1 OS=Homo sapiens OX=9606 GN=ARHGAP1 PE=1 SV=1		50.4	6.29	■	2973	High	0	62.21	407	6579.71	249	61.85	97	14	14	39	█	█	█	█	█	█	█	█	█	█	█	█	█	█	█	█	█	█	█	█	█	█
P28066	Proteasome subunit alpha type-5 OS=Homo sapiens OX=9606 GN=PSMA5 PE=1 SV=3	+	26.4	4.79	■	1403	High	0	62.164	418	12506.7	329	138.29	120	9	9	55	█	█	█	█	█	█	█	█	█	█	█	█	█	█	█	█	█	█	█	█	█	█
Q08AI8	Protein mab-21-like 4 OS=Homo sapiens OX=9606 GN=MAB21L4 PE=2 SV=2		49.5	6.48	■	3032	High	0	62.053	516	8235.46	245	81.25	112	16	16	43	█	█	█	█	█	█	█	█	█	█	█	█	█	█	█	█	█	█	█	█	█	█
Q9HC38	Glyoxalase domain-containing protein 4 OS=Homo sapiens OX=9606 GN=GLOD4 PE=1 SV=1	+	34.8	5.6	■	3186	High	0	61.899	318	5779.46	243	72.53	104	12	12	45	█	█	█	█	█	█	█	█	█	█	█	█	█	█	█	█	█	█	█	█	█	█
Q8TAX7	Mucin-7 OS=Homo sapiens OX=9606 GN=MUC7 PE=1 SV=2	+	39.1	8.78	■	1839	High	0	61.754	307	22219.7	746	214.64	365	8	8	18	█	█	█	█	█	█	█	█	█	█	█	█	█	█	█	█	█	█	█	█	█	█
P09769	Tyrosine-protein kinase Fgr OS=Homo sapiens OX=9606 GN=FGR PE=1 SV=2		59.4	5.59	■	3438	High	0	61.599	287	7819.25	251	65.45	99	15	12	35	█	█	█	█	█	█	█	█	█	█	█	█	█	█	█	█	█	█	█	█	█	█
O75828	Carbonyl reductase [NADPH] 3 OS=Homo sapiens OX=9606 GN=CBR3 PE=1 SV=3	+	30.8	6.18	■	2174	High	0	61.533	339	9193.46	298	90.42	107	11	8	43	█	█	█	█	█	█	█	█	█	█	█	█	█	█	█	█	█	█	█	█	█	█
P10321	HLA class I histocompatibility antigen, C alpha chain OS=Homo sapiens OX=9606 GN=HLA-C PE=1 SV=3		40.6	6.04	■	3270	High	0	61.477	319	5812.31	209	64.93	73	8	3	30	█	█	█	█	█	█	█	█	█	█	█	█	█	█	█	█	█	█	█	█	█	█
P04179	Superoxide dismutase [Mn], mitochondrial OS=Homo sapiens OX=9606 GN=SOD2 PE=1 SV=3		24.7	8.25	■	3293	High	0	61.413	392	16196.7	433	152.17	189	10	10	42	█	█	█	█	█	█	█	█	█	█	█	█	█	█	█	█	█	█	█	█	█	█
P30085	UMP-CMP kinase OS=Homo sapiens OX=9606 GN=CMPK1 PE=1 SV=3		22.2	5.57	■	336	High	0	61.345	353	11657.2	276	103.09	117	11	11	57	█	█	█	█	█	█	█	█	█	█	█	█	█	█	█	█	█	█	█	█	█	█
P62195	26S proteasome regulatory subunit 8 OS=Homo sapiens OX=9606 GN=PSMC5 PE=1 SV=1		45.6	7.55	■	3707	High	0	61.208	373	9366.96	325	79.01	120	14	12	37	█	█	█	█	█	█	█	█	█	█	█	█	█	█	█	█	█	█	█	█	█	█
Q12907	Vesicular integral-membrane protein VIP36 OS=Homo sapiens OX=9606 GN=LMAN2 PE=1 SV=1		40.2	6.95	■	3923	High	0	61.135	341	7877.13	262	74.36	105	12	12	47	█	█	█	█	█	█	█	█	█	█	█	█	█	█	█	█	█	█	█	█	█	█
P51665	26S proteasome non-ATPase regulatory subunit 7 OS=Homo sapiens OX=9606 GN=PSMD7 PE=1 SV=2	+	37	6.77	■	1174	High	0	61.079	365	6044.58	258	86.16	81	9	9	39	█	█	█	█	█	█	█	█	█	█	█	█	█	█	█	█	█	█	█	█	█	█
Q10588	ADP-ribosyl cyclase/cyclic ADP-ribose hydrolase 2 OS=Homo sapiens OX=9606 GN=BST1 PE=1 SV=2		35.7	7.8	■	762	High	0	60.72	315	10366.5	302	92.02	126	9	9	34	█	█	█	█	█	█	█	█	█	█	█	█	█	█	█	█	█	█	█	█	█	█
P61019	Ras-related protein Rab-2A OS=Homo sapiens OX=9606 GN=RAB2A PE=1 SV=1		23.5	6.54	■	3276	High	0	60.669	381	8544.53	296	78.85	106	11	11	56	█	█	█	█	█	█	█	█	█	█	█	█	█	█	█	█	█	█	█	█	█	█
Q14103	Heterogeneous nuclear ribonucleoprotein D0 OS=Homo sapiens OX=9606 GN=HNRNPD PE=1 SV=1		38.4	7.81	■	2926	High	0	60.584	316	9819.78	270	93.57	109	11	9	33	█	█	█	█	█	█	█	█	█	█	█	█	█	█	█	█	█	█	█	█	█	█
P13688	Carcinoembryonic antigen-related cell adhesion molecule 1 OS=Homo sapiens OX=9606 GN=CEACAM1 PE=1 SV=2	+	57.5	5.97	■	840	High	0	60.565	301	6205.64	322	76.43	81	6	5	16	█	█	█	█	█	█	█	█	█	█	█	█	█	█	█	█	█	█	█	█	█	█
P50502	Hsc70-interacting protein OS=Homo sapiens OX=9606 GN=ST13 PE=1 SV=2		41.3	5.27	■	1705	High	0	60.463	257	8057.34	282	69.58	115	12	12	33	█	█	█	█	█	█	█	█	█	█	█	█	█	█	█	█	█	█	█	█	█	█
Q9BW04	Specifically androgen-regulated gene protein OS=Homo sapiens OX=9606 GN=SARG PE=1 SV=2		63.9	8.62	■	2859	High	0	60.431	242	3571.13	235	49.6	62	14	14	38	█	█	█	█	█	█	█	█	█	█	█	█	█	█	█	█	█	█	█	█	█	█
P52565	Rho GDP-dissociation inhibitor 1 OS=Homo sapiens OX=9606 GN=ARHGDIA PE=1 SV=3	+	23.2	5.11	■	490	High	0	60.373	249	10307.7	265	71.59	103	8	8	51	█	█	█	█	█	█	█	█	█	█	█	█	█	█	█	█	█	█	█	█	█	█
P28062	Proteasome subunit beta type-8 OS=Homo sapiens OX=9606 GN=PSMB8 PE=1 SV=3		30.3	7.43	■	3366	High	0	60.364	382	10530.6	282	92.25	115	11	11	47	█	█	█	█	█	█	█	█	█	█	█	█	█	█	█	█	█	█	█	█	█	█
O95274	Ly6/PLAUR domain-containing protein 3 OS=Homo sapiens OX=9606 GN=LYPD3 PE=1 SV=2	+	35.9	7.75	■	952	High	0	60.307	345	13587.5	336	101.86	125	8	8	28	█	█	█	█	█	█	█	█	█	█	█	█	█	█	█	█	█	█	█	█	█	█
P07358	Complement component C8 beta chain OS=Homo sapiens OX=9606 GN=C8B PE=1 SV=3		67	8.13	■	2019	High	0	60.259	331	6093.62	218	66.66	80	15	15	24	█	█	█	█	█	█	█	█	█	█	█	█	█	█	█	█	█	█	█	█	█	█
Q14019	Coactosin-like protein OS=Homo sapiens OX=9606 GN=COTL1 PE=1 SV=3	+	15.9	5.67	■	3479	High	0	60.23	369	12283.1	369	107.88	168	9	9	67	█	█	█	█	█	█	█	█	█	█	█	█	█	█	█	█	█	█	█	█	█	█
Q9NQR4	Omega-amidase NIT2 OS=Homo sapiens OX=9606 GN=NIT2 PE=1 SV=1		30.6	7.21	■	3974	High	0	60.109	405	6315.18	290	65.84	92	11	11	47	█	█	█	█	█	█	█	█	█	█	█	█	█	█	█	█	█	█	█	█	█	█
P29144	Tripeptidyl-peptidase 2 OS=Homo sapiens OX=9606 GN=TPP2 PE=1 SV=4		138.3	6.32	■	2787	High	0	60.096	329	4562.6	198	57.88	78	15	15	13	█	█	█	█	█	█	█	█	█	█	█	█	█	█	█	█	█	█	█	█	█	█
Q6NVY1	3-hydroxyisobutyryl-CoA hydrolase, mitochondrial OS=Homo sapiens OX=9606 GN=HIBCH PE=1 SV=2		43.5	8.19	■	2414	High	0	60.093	307	6895.83	166	63.24	96	12	12	34	█	█	█	█	█	█	█	█	█	█	█	█	█	█	█	█	█	█	█	█	█	█
P46781	40S ribosomal protein S9 OS=Homo sapiens OX=9606 GN=RPS9 PE=1 SV=3		22.6	10.65	■	2961	High	0	60.066	527	12644.9	338	98.36	171	15	15	49	█	█	█	█	█	█	█	█	█	█	█	█	█	█	█	█	█	█	█	█	█	█
Q8WVQ1	Soluble calcium-activated nucleotidase 1 OS=Homo sapiens OX=9606 GN=CANT1 PE=1 SV=1	+	44.8	6.09	■	3895	High	0	60.013	428	6194.9	227	75.99	88	13	13	42	█	█	█	█	█	█	█	█	█	█	█	█	█	█	█	█	█	█	█	█	█	█
P01782	Immunoglobulin heavy variable 3-9 OS=Homo sapiens OX=9606 GN=IGHV3-9 PE=1 SV=2	+	12.9	7.08	■	717	High	0	59.978	281	20206	373	126.93	171	4	3	53	█	█	█	█	█	█	█	█	█	█	█	█	█	█	█	█	█	█	█	█	█	█
P05023	Sodium/potassium-transporting ATPase subunit alpha-1 OS=Homo sapiens OX=9606 GN=ATP1A1 PE=1 SV=1		112.8	5.49	■	1612	High	0	59.935	431	6062.65	193	71.03	100	19	15	18	█	█	█	█	█	█	█	█	█	█	█	█	█	█	█	█	█	█	█	█	█	█
P08174	Complement decay-accelerating factor OS=Homo sapiens OX=9606 GN=CD55 PE=1 SV=4	+	41.4	7.59	■	3635	High	0	59.82	352	10148.6	274	92.64	141	13	13	40	█	█	█	█	█	█	█	█	█	█	█	█	█	█	█	█	█	█	█	█	█	█
P30622	CAP-Gly domain-containing linker protein 1 OS=Homo sapiens OX=9606 GN=CLIP1 PE=1 SV=2		162.1	5.36	■	2579	High	0	59.598	225	4815.8	185	49.21	76	18	18	14	█	█	█	█	█	█	█	█	█	█	█	█	█	█	█	█	█	█	█	█	█	█
P16104	Histone H2AX OS=Homo sapiens OX=9606 GN=H2AX PE=1 SV=2		15.1	10.74	■	2911	High	0	59.545	354	15875.5	437	133.12	205	7	2	59	█	█	█	█	█	█	█	█	█	█	█	█	█	█	█	█	█	█	█	█	█	█
Q6DD88	Atlastin-3 OS=Homo sapiens OX=9606 GN=ATL3 PE=1 SV=1		60.5	5.66	■	3739	High	0	59.538	271	6285.43	233	65.95	88	13	12	33	█	█	█	█	█	█	█	█	█	█	█	█	█	█	█	█	█	█	█	█	█	█
P46782	40S ribosomal protein S5 OS=Homo sapiens OX=9606 GN=RPS5 PE=1 SV=4	+	22.9	9.72	■	2960	High	0	59.53	376	11466.8	188	82.93	119	9	9	44	█	█	█	█	█	█	█	█	█	█	█	█	█	█	█	█	█	█	█	█	█	█
Q15181	Inorganic pyrophosphatase OS=Homo sapiens OX=9606 GN=PPA1 PE=1 SV=2		32.6	5.86	■	885	High	0	59.323	231	7028.46	274	63.97	88	11	10	49	█	█	█	█	█	█	█	█	█	█	█	█	█	█	█	█	█	█	█	█	█	█
Q92743	Serine protease HTRA1 OS=Homo sapiens OX=9606 GN=HTRA1 PE=1 SV=1	+	51.3	7.83	■	2499	High	0	59.293	420	8791.14	200	81.72	112	13	13	29	█	█	█	█	█	█	█	█	█	█	█	█	█	█	█	█	█	█	█	█	█	█
P07998	Ribonuclease pancreatic OS=Homo sapiens OX=9606 GN=RNASE1 PE=1 SV=4		17.6	8.79	■	1919	High	0	59.249	216	4052.51	255	64.23	97	7	7	63	█	█	█	█	█	█	█	█	█	█	█	█	█	█	█	█	█	█	█	█	█	█
P63092	Guanine nucleotide-binding protein G(s) subunit alpha isoforms short OS=Homo sapiens OX=9606 GN=GNAS PE=1 SV=1		45.6	5.82	■	1929	High	0	59.249	362	9509.34	296	57.73	96	12	11	34	█	█	█	█	█	█	█	█	█	█	█	█	█	█	█	█	█	█	█	█	█	█
Q1KMD3	Heterogeneous nuclear ribonucleoprotein U-like protein 2 OS=Homo sapiens OX=9606 GN=HNRNPUL2 PE=1 SV=1		85.1	4.91	■	3821	High	0	59.068	345	5959.52	212	63.78	87	16	16	23	█	█	█	█	█	█	█	█	█	█	█	█	█	█	█	█	█	█	█	█	█	█
P30084	Enoyl-CoA hydratase, mitochondrial OS=Homo sapiens OX=9606 GN=ECHS1 PE=1 SV=4		31.4	8.07	■	4069	High	0	58.978	310	7041.62	244	78.2	98	12	12	51	█	█	█	█	█	█	█	█	█	█	█	█	█	█	█	█	█	█	█	█	█	█
O60234	Glia maturation factor gamma OS=Homo sapiens OX=9606 GN=GMFG PE=1 SV=1		16.8	5.26	■	45	High	0	58.928	336	7726.54	199	70.76	86	7	5	70	█	█	█	█	█	█	█	█	█	█	█	█	█	█	█	█	█	█	█	█	█	█
P22234	Multifunctional protein ADE2 OS=Homo sapiens OX=9606 GN=PAICS PE=1 SV=3		47	7.23	■	1782	High	0	58.833	484	8734.28	289	84.15	110	14	14	40	█	█	█	█	█	█	█	█	█	█	█	█	█	█	█	█	█	█	█	█	█	█
Q96RM1	Small proline-rich protein 2F OS=Homo sapiens OX=9606 GN=SPRR2F PE=3 SV=1		7.8	8.31	■	3792	High	0	58.82	179	11426.1	252	69.27	112	5	4	79	█	█	█	█	█	█	█	█	█	█	█	█	█	█	█	█	█	█	█	█	█	█
P26640	Valine--tRNA ligase OS=Homo sapiens OX=9606 GN=VARS1 PE=1 SV=4	+	140.4	7.59	■	704	High	0	58.792	406	7927.45	248	81.52	111	14	14	13	█	█	█	█	█	█	█	█	█	█	█	█	█	█	█	█	█	█	█	█	█	█
Q99613	Eukaryotic translation initiation factor 3 subunit C OS=Homo sapiens OX=9606 GN=EIF3C PE=1 SV=1		105.3	5.68	■	3414	High	0	58.776	343	6892.46	190	57.79	92	15	15	19	█	█	█	█	█	█	█	█	█	█	█	█	█	█	█	█	█	█	█	█	█	█
P06865	Beta-hexosaminidase subunit alpha OS=Homo sapiens OX=9606 GN=HEXA PE=1 SV=2	+	60.7	5.16	■	201	High	0	58.742	266	6050.25	205	57.02	78	14	13	28	█	█	█	█	█	█	█	█	█	█	█	█	█	█	█	█	█	█	█	█	█	█
Q9Y376	Calcium-binding protein 39 OS=Homo sapiens OX=9606 GN=CAB39 PE=1 SV=1		39.8	6.89	■	3763	High	0	58.682	346	9885	275	92.35	135	16	12	47	█	█	█	█	█	█	█	█	█	█	█	█	█	█	█	█	█	█	█	█	█	█
P18621	60S ribosomal protein L17 OS=Homo sapiens OX=9606 GN=RPL17 PE=1 SV=3		21.4	10.17	■	2462	High	0	58.532	247	9292.17	276	69.84	99	9	8	51	█	█	█	█	█	█	█	█	█	█	█	█	█	█	█	█	█	█	█	█	█	█
Q92876	Kallikrein-6 OS=Homo sapiens OX=9606 GN=KLK6 PE=1 SV=1	+	26.8	7.44	■	1483	High	0	58.369	371	7054.87	237	62.08	75	9	9	52	█	█	█	█	█	█	█	█	█	█	█	█	█	█	█	█	█	█	█	█	█	█
P48444	Coatomer subunit delta OS=Homo sapiens OX=9606 GN=ARCN1 PE=1 SV=1		57.2	6.21	■	2232	High	0	58.347	274	7214.35	182	53.99	86	14	14	28	█	█	█	█	█	█	█	█	█	█	█	█	█	█	█	█	█	█	█	█	█	█
P08582	Melanotransferrin OS=Homo sapiens OX=9606 GN=MELTF PE=1 SV=2	+	80.2	5.94	■	2969	High	0	58.128	282	5613.89	218	60.88	81	12	12	24	█	█	█	█	█	█	█	█	█	█	█	█	█	█	█	█	█	█	█	█	█	█
P53992	Protein transport protein Sec24C OS=Homo sapiens OX=9606 GN=SEC24C PE=1 SV=3		118.2	7.06	■	2544	High	0	58.111	349	6350.93	182	61.64	82	14	14	16	█	█	█	█	█	█	█	█	█	█	█	█	█	█	█	█	█	█	█	█	█	█
Q13561	Dynactin subunit 2 OS=Homo sapiens OX=9606 GN=DCTN2 PE=1 SV=4		44.2	5.21	■	159	High	0	58.077	441	8203.53	216	79.88	84	11	11	32	█	█	█	█	█	█	█	█	█	█	█	█	█	█	█	█	█	█	█	█	█	█
O00231	26S proteasome non-ATPase regulatory subunit 11 OS=Homo sapiens OX=9606 GN=PSMD11 PE=1 SV=3		47.4	6.48	■	1909	High	0	57.935	317	7448.45	180	68.27	89	16	16	42	█	█	█	█	█	█	█	█	█	█	█	█	█	█	█	█	█	█	█	█	█	█
O00584	Ribonuclease T2 OS=Homo sapiens OX=9606 GN=RNASET2 PE=1 SV=2	+	29.5	7.08	■	1327	High	0	57.779	276	9560.22	267	94.33	112	10	10	44	█	█	█	█	█	█	█	█	█	█	█	█	█	█	█	█	█	█	█	█	█	█
P00492	Hypoxanthine-guanine phosphoribosyltransferase OS=Homo sapiens OX=9606 GN=HPRT1 PE=1 SV=2		24.6	6.68	■	2031	High	0	57.758	331	7337.37	189	61.1	84	11	11	59	█	█	█	█	█	█	█	█	█	█	█	█	█	█	█	█	█	█	█	█	█	█
Q96FW1	Ubiquitin thioesterase OTUB1 OS=Homo sapiens OX=9606 GN=OTUB1 PE=1 SV=2		31.3	4.94	■	2404	High	0	57.735	339	6954.43	231	65.64	88	9	9	37	█	█	█	█	█	█	█	█	█	█	█	█	█	█	█	█	█	█	█	█	█	█
Q6P2Q9	Pre-mRNA-processing-splicing factor 8 OS=Homo sapiens OX=9606 GN=PRPF8 PE=1 SV=2		273.4	8.84	■	3121	High	0	57.623	210	3596.39	131	39.19	64	18	18	10	█	█	█	█	█	█	█	█	█	█	█	█	█	█	█	█	█	█	█	█	█	█
P55795	Heterogeneous nuclear ribonucleoprotein H2 OS=Homo sapiens OX=9606 GN=HNRNPH2 PE=1 SV=1		49.2	6.3	■	3627	High	0	57.435	373	10616.1	319	109.96	120	11	5	33	█	█	█	█	█	█	█	█	█	█	█	█	█	█	█	█	█	█	█	█	█	█
Q02818	Nucleobindin-1 OS=Homo sapiens OX=9606 GN=NUCB1 PE=1 SV=4	+	53.8	5.25	■	4085	High	0	57.267	388	5997.53	199	60.14	83	12	11	31	█	█	█	█	█	█	█	█	█	█	█	█	█	█	█	█	█	█	█	█	█	█
O00462	Beta-mannosidase OS=Homo sapiens OX=9606 GN=MANBA PE=1 SV=3	+	100.8	5.52	■	117	High	0	57.03	314	5827.87	161	49.68	67	12	12	19	█	█	█	█	█	█	█	█	█	█	█	█	█	█	█	█	█	█	█	█	█	█
P62834	Ras-related protein Rap-1A OS=Homo sapiens OX=9606 GN=RAP1A PE=1 SV=1		21	6.67	■	3097	High	0	57.012	320	8803.48	212	71.52	88	7	2	46	█	█	█	█	█	█	█	█	█	█	█	█	█	█	█	█	█	█	█	█	█	█
O94919	Endonuclease domain-containing 1 protein OS=Homo sapiens OX=9606 GN=ENDOD1 PE=1 SV=2		55	5.71	■	3095	High	0	56.998	341	4787.56	175	52.71	68	12	12	39	█	█	█	█	█	█	█	█	█	█	█	█	█	█	█	█	█	█	█	█	█	█
P15328	Folate receptor alpha OS=Homo sapiens OX=9606 GN=FOLR1 PE=1 SV=3	+	29.8	7.97	■	3574	High	0	56.832	232	7614.94	237	75.14	106	9	8	44	█	█	█	█	█	█	█	█	█	█	█	█	█	█	█	█	█	█	█	█	█	█
O95834	Echinoderm microtubule-associated protein-like 2 OS=Homo sapiens OX=9606 GN=EML2 PE=1 SV=1		70.6	6.32	■	1224	High	0	56.769	235	5469.41	225	53.63	82	14	14	25	█	█	█	█	█	█	█	█	█	█	█	█	█	█	█	█	█	█	█	█	█	█
Q9UNM6	26S proteasome non-ATPase regulatory subunit 13 OS=Homo sapiens OX=9606 GN=PSMD13 PE=1 SV=2		42.9	5.81	■	2813	High	0	56.737	324	5203.41	173	47.68	69	12	12	40	█	█	█	█	█	█	█	█	█	█	█	█	█	█	█	█	█	█	█	█	█	█
P25398	40S ribosomal protein S12 OS=Homo sapiens OX=9606 GN=RPS12 PE=1 SV=3		14.5	7.21	■	3353	High	0	56.707	343	6100.66	172	62.05	82	8	8	70	█	█	█	█	█	█	█	█	█	█	█	█	█	█	█	█	█	█	█	█	█	█
Q13162	Peroxiredoxin-4 OS=Homo sapiens OX=9606 GN=PRDX4 PE=1 SV=1	+	30.5	6.29	■	2527	High	0	56.648	400	10819.3	321	114.16	134	10	8	47	█	█	█	█	█	█	█	█	█	█	█	█	█	█	█	█	█	█	█	█	█	█
P15291	Beta-1,4-galactosyltransferase 1 OS=Homo sapiens OX=9606 GN=B4GALT1 PE=1 SV=5	+	43.9	8.65	■	2329	High	0	56.607	417	5938.62	228	54.89	73	10	10	35	█	█	█	█	█	█	█	█	█	█	█	█	█	█	█	█	█	█	█	█	█	█
P54577	Tyrosine--tRNA ligase, cytoplasmic OS=Homo sapiens OX=9606 GN=YARS1 PE=1 SV=4	+	59.1	7.05	■	3026	High	0	56.556	265	6011.95	143	48.74	84	15	15	27	█	█	█	█	█	█	█	█	█	█	█	█	█	█	█	█	█	█	█	█	█	█
Q7L1Q6	Basic leucine zipper and W2 domain-containing protein 1 OS=Homo sapiens OX=9606 GN=BZW1 PE=1 SV=1		48	5.92	■	3612	High	0	56.326	382	6883.37	212	60.83	112	16	12	33	█	█	█	█	█	█	█	█	█	█	█	█	█	█	█	█	█	█	█	█	█	█
P05090	Apolipoprotein D OS=Homo sapiens OX=9606 GN=APOD PE=1 SV=1	+	21.3	5.15	■	1493	High	0	56.288	260	6744.72	178	50.43	82	7	7	38	█	█	█	█	█	█	█	█	█	█	█	█	█	█	█	█	█	█	█	█	█	█
Q99685	Monoglyceride lipase OS=Homo sapiens OX=9606 GN=MGLL PE=1 SV=2	+	33.2	6.99	■	806	High	0	56.1	270	5121.17	241	55.23	69	13	13	54	█	█	█	█	█	█	█	█	█	█	█	█	█	█	█	█	█	█	█	█	█	█
O95782	AP-2 complex subunit alpha-1 OS=Homo sapiens OX=9606 GN=AP2A1 PE=1 SV=3	+	107.5	7.03	■	1850	High	0	56.078	370	6321.94	201	60.85	96	16	8	19	█	█	█	█	█	█	█	█	█	█	█	█	█	█	█	█	█	█	█	█	█	█
P01768	Immunoglobulin heavy variable 3-30 OS=Homo sapiens OX=9606 GN=IGHV3-30 PE=1 SV=2		12.9	8.92	■	237	High	0	56.062	280	25372.8	525	173.43	278	6	1	57	█	█	█	█	█	█	█	█	█	█	█	█	█	█	█	█	█	█	█	█	█	█
P20339	Ras-related protein Rab-5A OS=Homo sapiens OX=9606 GN=RAB5A PE=1 SV=2		23.6	8.15	■	1273	High	0	56.058	348	9321.57	275	97.12	105	7	4	47	█	█	█	█	█	█	█	█	█	█	█	█	█	█	█	█	█	█	█	█	█	█
Q04446	1,4-alpha-glucan-branching enzyme OS=Homo sapiens OX=9606 GN=GBE1 PE=1 SV=3	+	80.4	6.32	■	1822	High	0	56.049	311	6187.5	205	62.03	103	17	17	27	█	█	█	█	█	█	█	█	█	█	█	█	█	█	█	█	█	█	█	█	█	█
P0DP25	Calmodulin-3 OS=Homo sapiens OX=9606 GN=CALM3 PE=1 SV=1		16.8	4.22	■	2707	High	0	56.017	303	7858.42	288	58.65	101	9	7	58	█	█	█	█	█	█	█	█	█	█	█	█	█	█	█	█	█	█	█	█	█	█
P12955	Xaa-Pro dipeptidase OS=Homo sapiens OX=9606 GN=PEPD PE=1 SV=3	+	54.5	6	■	1623	High	0	55.853	316	3767.65	160	41.62	58	13	13	37	█	█	█	█	█	█	█	█	█	█	█	█	█	█	█	█	█	█	█	█	█	█
P51858	Hepatoma-derived growth factor OS=Homo sapiens OX=9606 GN=HDGF PE=1 SV=1	+	26.8	4.73	■	3015	High	0	55.829	335	7785.08	215	68.78	90	11	11	47	█	█	█	█	█	█	█	█	█	█	█	█	█	█	█	█	█	█	█	█	█	█
P00698	Lysozyme C (MW-Marker) OS=Gallus gallus GN=LYZ PE=1 SV=1		16.2	9.07	■	2717	High	0	55.625	378	6691.18	183	49.34	71	9	9	70	█	█	█	█	█	█	█	█	█	█	█	█	█	█	█	█	█	█	█	█	█	█
P26232	Catenin alpha-2 OS=Homo sapiens OX=9606 GN=CTNNA2 PE=1 SV=5		105.2	5.71	■	1676	High	0	55.585	303	6265.93	176	54.86	97	13	1	14	█	█	█	█	█	█	█	█	█	█	█	█	█	█	█	█	█	█	█	█	█	█
P22061	Protein-L-isoaspartate(D-aspartate) O-methyltransferase OS=Homo sapiens OX=9606 GN=PCMT1 PE=1 SV=4	+	24.6	7.21	■	787	High	0	55.48	268	3628.35	191	64.01	61	9	9	61	█	█	█	█	█	█	█	█	█	█	█	█	█	█	█	█	█	█	█	█	█	█
Q16706	Alpha-mannosidase 2 OS=Homo sapiens OX=9606 GN=MAN2A1 PE=1 SV=2	+	131.1	7.58	■	2261	High	0	55.387	301	3944.82	117	37.53	51	12	12	12	█	█	█	█	█	█	█	█	█	█	█	█	█	█	█	█	█	█	█	█	█	█
P02668	Kappa-casein (Laboratory-Cont) OS=Bos taurus GN=CSN3 PE=1 SV=1		21.3	6.77	■	3935	High	0	55.287	206	19292.9	486	133.58	215	4	4	28	█	█	█	█	█	█	█	█	█	█	█	█	█	█	█	█	█	█	█	█	█	█
P54727	UV excision repair protein RAD23 homolog B OS=Homo sapiens OX=9606 GN=RAD23B PE=1 SV=1	+	43.1	4.84	■	3855	High	0	55.283	380	10423.5	268	76.11	128	12	10	27	█	█	█	█	█	█	█	█	█	█	█	█	█	█	█	█	█	█	█	█	█	█
O95573	Long-chain-fatty-acid--CoA ligase 3 OS=Homo sapiens OX=9606 GN=ACSL3 PE=1 SV=3		80.4	8.38	■	1535	High	0	55.252	323	4933.4	152	43.61	61	11	11	21	█	█	█	█	█	█	█	█	█	█	█	█	█	█	█	█	█	█	█	█	█	█
Q12792	Twinfilin-1 OS=Homo sapiens OX=9606 GN=TWF1 PE=1 SV=3	+	40.3	6.96	■	128	High	0	55.245	289	5781.27	146	47.93	88	12	9	38	█	█	█	█	█	█	█	█	█	█	█	█	█	█	█	█	█	█	█	█	█	█
P48729	Casein kinase I isoform alpha OS=Homo sapiens OX=9606 GN=CSNK1A1 PE=1 SV=2	+	38.9	9.57	■	2845	High	0	55.238	495	8208.13	239	86.92	109	11	11	38	█	█	█	█	█	█	█	█	█	█	█	█	█	█	█	█	█	█	█	█	█	█
Q16698	2,4-dienoyl-CoA reductase [(3E)-enoyl-CoA-producing], mitochondrial OS=Homo sapiens OX=9606 GN=DECR1 PE=1 SV=1		36	9.28	■	856	High	0	55.132	324	3972.82	205	51.81	60	10	10	35	█	█	█	█	█	█	█	█	█	█	█	█	█	█	█	█	█	█	█	█	█	█
P49257	Protein ERGIC-53 OS=Homo sapiens OX=9606 GN=LMAN1 PE=1 SV=2	+	57.5	6.77	■	269	High	0	55.097	391	5065.9	210	68.65	96	15	14	32	█	█	█	█	█	█	█	█	█	█	█	█	█	█	█	█	█	█	█	█	█	█
Q9Y262	Eukaryotic translation initiation factor 3 subunit L OS=Homo sapiens OX=9606 GN=EIF3L PE=1 SV=1		66.7	6.34	■	2558	High	0	54.975	362	5981.74	183	59.82	79	15	15	29	█	█	█	█	█	█	█	█	█	█	█	█	█	█	█	█	█	█	█	█	█	█
P12081	Histidine--tRNA ligase, cytoplasmic OS=Homo sapiens OX=9606 GN=HARS1 PE=1 SV=2		57.4	5.88	■	2679	High	0	54.909	317	3882.96	155	36.9	66	15	10	28	█	█	█	█	█	█	█	█	█	█	█	█	█	█	█	█	█	█	█	█	█	█
O75368	SH3 domain-binding glutamic acid-rich-like protein OS=Homo sapiens OX=9606 GN=SH3BGRL PE=1 SV=1	+	12.8	5.25	■	3251	High	0	54.869	362	7563.98	227	78.71	93	9	9	89	█	█	█	█	█	█	█	█	█	█	█	█	█	█	█	█	█	█	█	█	█	█
P00387	NADH-cytochrome b5 reductase 3 OS=Homo sapiens OX=9606 GN=CYB5R3 PE=1 SV=3		34.2	7.59	■	3322	High	0	54.437	337	10446.9	318	92.51	118	7	7	29	█	█	█	█	█	█	█	█	█	█	█	█	█	█	█	█	█	█	█	█	█	█
P49419	Alpha-aminoadipic semialdehyde dehydrogenase OS=Homo sapiens OX=9606 GN=ALDH7A1 PE=1 SV=5		58.5	7.99	■	1215	High	0	54.421	308	4905.52	156	47.27	61	12	12	30	█	█	█	█	█	█	█	█	█	█	█	█	█	█	█	█	█	█	█	█	█	█
P62280	40S ribosomal protein S11 OS=Homo sapiens OX=9606 GN=RPS11 PE=1 SV=3	+	18.4	10.3	■	1719	High	0	54.396	308	10825.6	262	89.6	129	10	10	57	█	█	█	█	█	█	█	█	█	█	█	█	█	█	█	█	█	█	█	█	█	█
Q96LJ7	Dehydrogenase/reductase SDR family member 1 OS=Homo sapiens OX=9606 GN=DHRS1 PE=1 SV=1		33.9	7.83	■	4060	High	0	54.372	377	7261.12	184	66.43	85	11	11	46	█	█	█	█	█	█	█	█	█	█	█	█	█	█	█	█	█	█	█	█	█	█
P07948	Tyrosine-protein kinase Lyn OS=Homo sapiens OX=9606 GN=LYN PE=1 SV=3		58.5	7.11	■	1030	High	0	54.302	423	9579.25	258	87.49	134	13	10	29	█	█	█	█	█	█	█	█	█	█	█	█	█	█	█	█	█	█	█	█	█	█
Q8IUE6	Histone H2A type 2-B OS=Homo sapiens OX=9606 GN=H2AC21 PE=1 SV=3		14	10.89	■	326	High	0	54.227	299	11261.7	396	117.18	173	7	2	70	█	█	█	█	█	█	█	█	█	█	█	█	█	█	█	█	█	█	█	█	█	█
P01772	Immunoglobulin heavy variable 3-33 OS=Homo sapiens OX=9606 GN=IGHV3-33 PE=1 SV=2		13.1	8.94	■	2318	High	0	54.142	229	21019.3	419	128.32	224	6	1	57	█	█	█	█	█	█	█	█	█	█	█	█	█	█	█	█	█	█	█	█	█	█
Q92973	Transportin-1 OS=Homo sapiens OX=9606 GN=TNPO1 PE=1 SV=2		102.3	4.98	■	1695	High	0	54.08	324	5688.09	157	53.43	82	13	13	16	█	█	█	█	█	█	█	█	█	█	█	█	█	█	█	█	█	█	█	█	█	█
P02753	Retinol-binding protein 4 OS=Homo sapiens OX=9606 GN=RBP4 PE=1 SV=3	+	23	6.07	■	1591	High	0	54.009	267	5206.78	256	59.91	78	9	9	57	█	█	█	█	█	█	█	█	█	█	█	█	█	█	█	█	█	█	█	█	█	█
A0A0B4J1X5	Immunoglobulin heavy variable 3-74 OS=Homo sapiens OX=9606 GN=IGHV3-74 PE=3 SV=1		12.8	8.66	■	1457	High	0	53.937	203	19213.1	338	100.51	187	5	3	58	█	█	█	█	█	█	█	█	█	█	█	█	█	█	█	█	█	█	█	█	█	█
Q9P0L0	Vesicle-associated membrane protein-associated protein A OS=Homo sapiens OX=9606 GN=VAPA PE=1 SV=3		27.9	8.62	■	924	High	0	53.937	243	7844.32	227	67.99	85	9	8	45	█	█	█	█	█	█	█	█	█	█	█	█	█	█	█	█	█	█	█	█	█	█
P09210	Glutathione S-transferase A2 OS=Homo sapiens OX=9606 GN=GSTA2 PE=1 SV=4		25.6	8.59	■	1032	High	0	53.895	256	5105.23	144	42.74	67	12	1	55	█	█	█	█	█	█	█	█	█	█	█	█	█	█	█	█	█	█	█	█	█	█
P45974	Ubiquitin carboxyl-terminal hydrolase 5 OS=Homo sapiens OX=9606 GN=USP5 PE=1 SV=2		95.7	5.03	■	11	High	0	53.571	397	3993.93	151	35.57	63	14	14	20	█	█	█	█	█	█	█	█	█	█	█	█	█	█	█	█	█	█	█	█	█	█
P49788	Retinoic acid receptor responder protein 1 OS=Homo sapiens OX=9606 GN=RARRES1 PE=1 SV=2	+	33.3	8.51	■	3483	High	0	53.546	324	9341.69	275	88.19	121	9	9	32	█	█	█	█	█	█	█	█	█	█	█	█	█	█	█	█	█	█	█	█	█	█
P62993	Growth factor receptor-bound protein 2 OS=Homo sapiens OX=9606 GN=GRB2 PE=1 SV=1	+	25.2	6.32	■	2857	High	0	53.421	316	6082.27	155	52.21	78	11	11	50	█	█	█	█	█	█	█	█	█	█	█	█	█	█	█	█	█	█	█	█	█	█
P59998	Actin-related protein 2/3 complex subunit 4 OS=Homo sapiens OX=9606 GN=ARPC4 PE=1 SV=3	+	19.7	8.43	■	834	High	0	53.334	391	13320.7	414	140.83	175	8	8	57	█	█	█	█	█	█	█	█	█	█	█	█	█	█	█	█	█	█	█	█	█	█
P30038	Delta-1-pyrroline-5-carboxylate dehydrogenase, mitochondrial OS=Homo sapiens OX=9606 GN=ALDH4A1 PE=1 SV=3	+	61.7	8.07	■	3115	High	0	53.119	416	8842.02	264	76.96	100	11	11	23	█	█	█	█	█	█	█	█	█	█	█	█	█	█	█	█	█	█	█	█	█	█
P68431	Histone H3.1 OS=Homo sapiens OX=9606 GN=H3C1 PE=1 SV=2		15.4	11.12	■	2583	High	0	53.081	293	15341.1	476	134.8	255	9	1	56	█	█	█	█	█	█	█	█	█	█	█	█	█	█	█	█	█	█	█	█	█	█
P62888	60S ribosomal protein L30 OS=Homo sapiens OX=9606 GN=RPL30 PE=1 SV=2		12.8	9.63	■	2429	High	0	52.986	225	6747.02	212	57.88	86	10	9	72	█	█	█	█	█	█	█	█	█	█	█	█	█	█	█	█	█	█	█	█	█	█
P49591	Serine--tRNA ligase, cytoplasmic OS=Homo sapiens OX=9606 GN=SARS1 PE=1 SV=3	+	58.7	6.43	■	730	High	0	52.943	269	6183.19	202	61.74	87	10	10	29	█	█	█	█	█	█	█	█	█	█	█	█	█	█	█	█	█	█	█	█	█	█
P24534	Elongation factor 1-beta OS=Homo sapiens OX=9606 GN=EEF1B2 PE=1 SV=3		24.7	4.67	■	2398	High	0	52.923	275	9781.36	284	96.78	130	10	9	59	█	█	█	█	█	█	█	█	█	█	█	█	█	█	█	█	█	█	█	█	█	█
P28482	Mitogen-activated protein kinase 1 OS=Homo sapiens OX=9606 GN=MAPK1 PE=1 SV=3		41.4	6.98	■	1816	High	0	52.885	298	7404.54	164	73.07	98	12	7	32	█	█	█	█	█	█	█	█	█	█	█	█	█	█	█	█	█	█	█	█	█	█
Q16181	Septin-7 OS=Homo sapiens OX=9606 GN=SEPTIN7 PE=1 SV=2		50.6	8.63	■	2760	High	0	52.79	275	2868.04	164	63.2	64	12	10	32	█	█	█	█	█	█	█	█	█	█	█	█	█	█	█	█	█	█	█	█	█	█
P35232	Prohibitin OS=Homo sapiens OX=9606 GN=PHB PE=1 SV=1		29.8	5.76	■	2070	High	0	52.747	246	6018.99	216	58.01	86	11	11	47	█	█	█	█	█	█	█	█	█	█	█	█	█	█	█	█	█	█	█	█	█	█
P51159	Ras-related protein Rab-27A OS=Homo sapiens OX=9606 GN=RAB27A PE=1 SV=3		24.9	5.22	■	1709	High	0	52.716	386	8556.91	239	68.96	107	10	8	42	█	█	█	█	█	█	█	█	█	█	█	█	█	█	█	█	█	█	█	█	█	█
P78324	Tyrosine-protein phosphatase non-receptor type substrate 1 OS=Homo sapiens OX=9606 GN=SIRPA PE=1 SV=2	+	54.9	6.98	■	2370	High	0	52.691	368	6410	194	44.69	68	9	9	23	█	█	█	█	█	█	█	█	█	█	█	█	█	█	█	█	█	█	█	█	█	█
Q15363	Transmembrane emp24 domain-containing protein 2 OS=Homo sapiens OX=9606 GN=TMED2 PE=1 SV=1		22.7	5.17	■	707	High	0	52.646	106	3931.49	157	25.45	60	8	8	43	█	█	█	█	█	█	█	█	█	█	█	█	█	█	█	█	█	█	█	█	█	█
P13073	Cytochrome c oxidase subunit 4 isoform 1, mitochondrial OS=Homo sapiens OX=9606 GN=COX4I1 PE=1 SV=1		19.6	9.51	■	2470	High	0	52.592	302	10743.4	294	90.99	131	9	9	44	█	█	█	█	█	█	█	█	█	█	█	█	█	█	█	█	█	█	█	█	█	█
P08263	Glutathione S-transferase A1 OS=Homo sapiens OX=9606 GN=GSTA1 PE=1 SV=3		25.6	8.88	■	77	High	0	52.542	247	5217.43	147	44.66	71	12	1	55	█	█	█	█	█	█	█	█	█	█	█	█	█	█	█	█	█	█	█	█	█	█
P05198	Eukaryotic translation initiation factor 2 subunit 1 OS=Homo sapiens OX=9606 GN=EIF2S1 PE=1 SV=3		36.1	5.08	■	2379	High	0	52.539	318	8295.75	234	76.14	98	13	13	43	█	█	█	█	█	█	█	█	█	█	█	█	█	█	█	█	█	█	█	█	█	█
Q13421	Mesothelin OS=Homo sapiens OX=9606 GN=MSLN PE=1 SV=2	+	68.9	6.38	■	3683	High	0	52.423	316	8552.53	212	68.65	104	13	13	25	█	█	█	█	█	█	█	█	█	█	█	█	█	█	█	█	█	█	█	█	█	█
Q92896	Golgi apparatus protein 1 OS=Homo sapiens OX=9606 GN=GLG1 PE=1 SV=2	+	134.5	6.9	■	2090	High	0	52.368	432	7198.21	177	70.22	98	15	15	14	█	█	█	█	█	█	█	█	█	█	█	█	█	█	█	█	█	█	█	█	█	█
Q9BYE4	Small proline-rich protein 2G OS=Homo sapiens OX=9606 GN=SPRR2G PE=3 SV=1	+	8.2	7.96	■	2767	High	0	52.364	130	13101.2	284	87.57	132	3	1	48	█	█	█	█	█	█	█	█	█	█	█	█	█	█	█	█	█	█	█	█	█	█
P46777	60S ribosomal protein L5 OS=Homo sapiens OX=9606 GN=RPL5 PE=1 SV=3	+	34.3	9.72	■	2711	High	0	52.348	336	8999.22	245	77.46	91	12	12	39	█	█	█	█	█	█	█	█	█	█	█	█	█	█	█	█	█	█	█	█	█	█
P51991	Heterogeneous nuclear ribonucleoprotein A3 OS=Homo sapiens OX=9606 GN=HNRNPA3 PE=1 SV=2		39.6	9.01	■	273	High	0	52.247	316	6422.16	214	70.12	101	11	9	31	█	█	█	█	█	█	█	█	█	█	█	█	█	█	█	█	█	█	█	█	█	█
P52597	Heterogeneous nuclear ribonucleoprotein F OS=Homo sapiens OX=9606 GN=HNRNPF PE=1 SV=3		45.6	5.58	■	2545	High	0	52.242	345	4664.52	137	47.52	57	7	5	23	█	█	█	█	█	█	█	█	█	█	█	█	█	█	█	█	█	█	█	█	█	█
P15941	Mucin-1 OS=Homo sapiens OX=9606 GN=MUC1 PE=1 SV=3		122	7.47	■	654	High	0	52.102	260	8254.13	246	66.83	80	7	7	7	█	█	█	█	█	█	█	█	█	█	█	█	█	█	█	█	█	█	█	█	█	█
O95466	Formin-like protein 1 OS=Homo sapiens OX=9606 GN=FMNL1 PE=1 SV=3	+	121.8	5.72	■	413	High	0	52.077	244	5497.15	107	43.19	73	15	15	15	█	█	█	█	█	█	█	█	█	█	█	█	█	█	█	█	█	█	█	█	█	█
Q13938	Calcyphosin OS=Homo sapiens OX=9606 GN=CAPS PE=1 SV=2		30.2	6.04	■	305	High	0	52.005	354	9370.03	216	69.2	103	7	7	28	█	█	█	█	█	█	█	█	█	█	█	█	█	█	█	█	█	█	█	█	█	█
Q5T0Z8	Uncharacterized protein C6orf132 OS=Homo sapiens OX=9606 GN=C6orf132 PE=1 SV=4		124	9.45	■	524	High	0	51.993	325	5046.34	164	51.58	81	16	16	16	█	█	█	█	█	█	█	█	█	█	█	█	█	█	█	█	█	█	█	█	█	█
P31997	Carcinoembryonic antigen-related cell adhesion molecule 8 OS=Homo sapiens OX=9606 GN=CEACAM8 PE=1 SV=2	+	38.1	7.39	■	3969	High	0	51.973	313	13740.7	348	94.06	131	6	5	21	█	█	█	█	█	█	█	█	█	█	█	█	█	█	█	█	█	█	█	█	█	█
Q5T4S7	E3 ubiquitin-protein ligase UBR4 OS=Homo sapiens OX=9606 GN=UBR4 PE=1 SV=1	+	573.5	6.04	■	3781	High	0	51.89	296	4246.47	115	46.47	71	17	17	4	█	█	█	█	█	█	█	█	█	█	█	█	█	█	█	█	█	█	█	█	█	█
Q9Y6C9	Mitochondrial carrier homolog 2 OS=Homo sapiens OX=9606 GN=MTCH2 PE=1 SV=1		33.3	7.97	■	2836	High	0	51.843	311	3008.61	175	43.06	54	11	11	53	█	█	█	█	█	█	█	█	█	█	█	█	█	█	█	█	█	█	█	█	█	█
P62136	Serine/threonine-protein phosphatase PP1-alpha catalytic subunit OS=Homo sapiens OX=9606 GN=PPP1CA PE=1 SV=1		37.5	6.33	■	1438	High	0	51.666	368	14313.9	377	133.93	130	11	2	40	█	█	█	█	█	█	█	█	█	█	█	█	█	█	█	█	█	█	█	█	█	█
O00148	ATP-dependent RNA helicase DDX39A OS=Homo sapiens OX=9606 GN=DDX39A PE=1 SV=2		49.1	5.68	■	1439	High	0	51.657	270	8832.59	217	64.41	109	12	2	31	█	█	█	█	█	█	█	█	█	█	█	█	█	█	█	█	█	█	█	█	█	█
Q92747	Actin-related protein 2/3 complex subunit 1A OS=Homo sapiens OX=9606 GN=ARPC1A PE=1 SV=2		41.5	8.18	■	2607	High	0	51.59	367	7797.36	297	86.17	114	10	9	30	█	█	█	█	█	█	█	█	█	█	█	█	█	█	█	█	█	█	█	█	█	█
P40199	Carcinoembryonic antigen-related cell adhesion molecule 6 OS=Homo sapiens OX=9606 GN=CEACAM6 PE=1 SV=3		37.2	5.82	■	3834	High	0	51.496	313	5773.68	502	157.09	124	5	4	24	█	█	█	█	█	█	█	█	█	█	█	█	█	█	█	█	█	█	█	█	█	█
P61604	10 kDa heat shock protein, mitochondrial OS=Homo sapiens OX=9606 GN=HSPE1 PE=1 SV=2	+	10.9	8.92	■	1754	High	0	51.317	401	12642	344	111.48	146	10	10	77	█	█	█	█	█	█	█	█	█	█	█	█	█	█	█	█	█	█	█	█	█	█
O60784	Target of Myb protein 1 OS=Homo sapiens OX=9606 GN=TOM1 PE=1 SV=2		53.8	4.7	■	381	High	0	51.28	333	3480.44	126	38.27	52	10	10	33	█	█	█	█	█	█	█	█	█	█	█	█	█	█	█	█	█	█	█	█	█	█
P36542	ATP synthase subunit gamma, mitochondrial OS=Homo sapiens OX=9606 GN=ATP5F1C PE=1 SV=1		33	9.22	■	2843	High	0	51.252	253	5840.77	140	45.89	72	9	9	38	█	█	█	█	█	█	█	█	█	█	█	█	█	█	█	█	█	█	█	█	█	█
P51993	4-galactosyl-N-acetylglucosaminide 3-alpha-L-fucosyltransferase FUT6 OS=Homo sapiens OX=9606 GN=FUT6 PE=1 SV=1	+	41.8	8.68	■	550	High	0	51.18	269	7654.65	247	70.29	88	9	3	34	█	█	█	█	█	█	█	█	█	█	█	█	█	█	█	█	█	█	█	█	█	█
P68036	Ubiquitin-conjugating enzyme E2 L3 OS=Homo sapiens OX=9606 GN=UBE2L3 PE=1 SV=1		17.9	8.51	■	3867	High	0	51.038	240	7070.07	220	76.84	84	8	8	69	█	█	█	█	█	█	█	█	█	█	█	█	█	█	█	█	█	█	█	█	█	█
Q8N1P7	Beta/gamma crystallin domain-containing protein 2 OS=Homo sapiens OX=9606 GN=CRYBG2 PE=2 SV=2		177.8	6.05	■	187	High	0	51.036	178	3584.01	129	38.45	49	13	13	11	█	█	█	█	█	█	█	█	█	█	█	█	█	█	█	█	█	█	█	█	█	█
P01780	Immunoglobulin heavy variable 3-7 OS=Homo sapiens OX=9606 GN=IGHV3-7 PE=1 SV=2	+	12.9	6.57	■	1563	High	0	50.977	232	21253.9	410	123.46	232	5	3	38	█	█	█	█	█	█	█	█	█	█	█	█	█	█	█	█	█	█	█	█	█	█
Q99574	Neuroserpin OS=Homo sapiens OX=9606 GN=SERPINI1 PE=1 SV=1	+	46.4	4.91	■	1143	High	0	50.908	219	6222.43	156	57.15	73	10	10	28	█	█	█	█	█	█	█	█	█	█	█	█	█	█	█	█	█	█	█	█	█	█
Q9HD89	Resistin OS=Homo sapiens OX=9606 GN=RETN PE=1 SV=1	+	11.4	6.86	■	2143	High	0	50.844	291	10993.4	285	95.78	102	5	5	59	█	█	█	█	█	█	█	█	█	█	█	█	█	█	█	█	█	█	█	█	█	█
Q13765	Nascent polypeptide-associated complex subunit alpha OS=Homo sapiens OX=9606 GN=NACA PE=1 SV=1		23.4	4.56	■	1041	High	0	50.705	323	11498.5	263	85.87	100	5	5	29	█	█	█	█	█	█	█	█	█	█	█	█	█	█	█	█	█	█	█	█	█	█
E9PAV3	Nascent polypeptide-associated complex subunit alpha, muscle-specific form OS=Homo sapiens OX=9606 GN=NACA PE=1 SV=1	+	205.3	9.58	■	1041	High	0	50.705	323	11498.5	263	85.87	100	5	5	3	█	█	█	█	█	█	█	█	█	█	█	█	█	█	█	█	█	█	█	█	█	█
Q02809	Procollagen-lysine,2-oxoglutarate 5-dioxygenase 1 OS=Homo sapiens OX=9606 GN=PLOD1 PE=1 SV=2	+	83.5	6.95	■	2735	High	0	50.672	309	5331.62	205	53.82	67	11	11	20	█	█	█	█	█	█	█	█	█	█	█	█	█	█	█	█	█	█	█	█	█	█
Q99961	Endophilin-A2 OS=Homo sapiens OX=9606 GN=SH3GL1 PE=1 SV=1		41.5	5.43	■	144	High	0	50.629	305	4560.58	167	44.34	69	11	11	32	█	█	█	█	█	█	█	█	█	█	█	█	█	█	█	█	█	█	█	█	█	█
P21217	3-galactosyl-N-acetylglucosaminide 4-alpha-L-fucosyltransferase FUT3 OS=Homo sapiens OX=9606 GN=FUT3 PE=1 SV=1		42.1	9.01	■	3458	High	0	50.605	197	7411.82	231	62.04	82	10	4	37	█	█	█	█	█	█	█	█	█	█	█	█	█	█	█	█	█	█	█	█	█	█
Q13618	Cullin-3 OS=Homo sapiens OX=9606 GN=CUL3 PE=1 SV=2	+	88.9	8.48	■	1157	High	0	50.561	182	5097.87	190	55.28	88	16	16	23	█	█	█	█	█	█	█	█	█	█	█	█	█	█	█	█	█	█	█	█	█	█
P43686	26S proteasome regulatory subunit 6B OS=Homo sapiens OX=9606 GN=PSMC4 PE=1 SV=2		47.3	5.21	■	3194	High	0	50.536	273	7599.06	240	59.76	85	11	10	36	█	█	█	█	█	█	█	█	█	█	█	█	█	█	█	█	█	█	█	█	█	█
P34096	Ribonuclease 4 OS=Homo sapiens OX=9606 GN=RNASE4 PE=1 SV=3	+	16.8	9.03	■	1914	High	0	50.532	264	9646.69	269	83.93	107	7	7	45	█	█	█	█	█	█	█	█	█	█	█	█	█	█	█	█	█	█	█	█	█	█
P61006	Ras-related protein Rab-8A OS=Homo sapiens OX=9606 GN=RAB8A PE=1 SV=1		23.7	9.07	■	1161	High	0	50.398	180	12335.5	347	64.77	124	10	3	48	█	█	█	█	█	█	█	█	█	█	█	█	█	█	█	█	█	█	█	█	█	█
Q9NZ01	Very-long-chain enoyl-CoA reductase OS=Homo sapiens OX=9606 GN=TECR PE=1 SV=1		36	9.45	■	3666	High	0	50.366	398	12403.4	273	99.48	164	13	13	37	█	█	█	█	█	█	█	█	█	█	█	█	█	█	█	█	█	█	█	█	█	█
Q01459	Di-N-acetylchitobiase OS=Homo sapiens OX=9606 GN=CTBS PE=1 SV=1		43.7	6.64	■	1908	High	0	50.166	305	6725.88	210	62.11	87	12	12	35	█	█	█	█	█	█	█	█	█	█	█	█	█	█	█	█	█	█	█	█	█	█
P01764	Immunoglobulin heavy variable 3-23 OS=Homo sapiens OX=9606 GN=IGHV3-23 PE=1 SV=2		12.6	8.28	■	3859	High	0	50.146	247	19961.7	428	139.62	209	4	1	41	█	█	█	█	█	█	█	█	█	█	█	█	█	█	█	█	█	█	█	█	█	█
P07305	Histone H1.0 OS=Homo sapiens OX=9606 GN=H1-0 PE=1 SV=3	+	20.9	10.84	■	137	High	0	50.139	245	9607.98	227	68.33	106	8	8	35	█	█	█	█	█	█	█	█	█	█	█	█	█	█	█	█	█	█	█	█	█	█
Q9P265	Disco-interacting protein 2 homolog B OS=Homo sapiens OX=9606 GN=DIP2B PE=1 SV=3	+	171.4	8.09	■	533	High	0	50.121	270	4530.17	165	35.16	65	11	10	7	█	█	█	█	█	█	█	█	█	█	█	█	█	█	█	█	█	█	█	█	█	█
P62750	60S ribosomal protein L23a OS=Homo sapiens OX=9606 GN=RPL23A PE=1 SV=1		17.7	10.45	■	3320	High	0	50.063	263	8092.73	202	67.65	103	10	10	49	█	█	█	█	█	█	█	█	█	█	█	█	█	█	█	█	█	█	█	█	█	█
P62330	ADP-ribosylation factor 6 OS=Homo sapiens OX=9606 GN=ARF6 PE=1 SV=2		20.1	8.95	■	1486	High	0	50	286	5026.81	222	55.16	76	6	5	42	█	█	█	█	█	█	█	█	█	█	█	█	█	█	█	█	█	█	█	█	█	█
P43034	Platelet-activating factor acetylhydrolase IB subunit beta OS=Homo sapiens OX=9606 GN=PAFAH1B1 PE=1 SV=2		46.6	7.37	■	1088	High	0	49.994	214	4734.9	228	65.14	86	12	11	34	█	█	█	█	█	█	█	█	█	█	█	█	█	█	█	█	█	█	█	█	█	█
P23083	Immunoglobulin heavy variable 1-2 OS=Homo sapiens OX=9606 GN=IGHV1-2 PE=1 SV=2	+	13.1	9.13	■	1134	High	0	49.971	310	11314.5	247	76.85	135	6	4	68	█	█	█	█	█	█	█	█	█	█	█	█	█	█	█	█	█	█	█	█	█	█
Q8N474	Secreted frizzled-related protein 1 OS=Homo sapiens OX=9606 GN=SFRP1 PE=1 SV=1	+	35.4	8.85	■	3717	High	0	49.899	199	4854.86	180	44.25	65	8	8	30	█	█	█	█	█	█	█	█	█	█	█	█	█	█	█	█	█	█	█	█	█	█
P54578	Ubiquitin carboxyl-terminal hydrolase 14 OS=Homo sapiens OX=9606 GN=USP14 PE=1 SV=3		56	5.3	■	136	High	0	49.684	254	5047.7	155	46.49	62	11	11	28	█	█	█	█	█	█	█	█	█	█	█	█	█	█	█	█	█	█	█	█	█	█
Q15046	Lysine--tRNA ligase OS=Homo sapiens OX=9606 GN=KARS1 PE=1 SV=3		68	6.35	■	858	High	0	49.63	329	6443.04	215	58.14	96	12	12	21	█	█	█	█	█	█	█	█	█	█	█	█	█	█	█	█	█	█	█	█	█	█
Q9UIJ7	GTP:AMP phosphotransferase AK3, mitochondrial OS=Homo sapiens OX=9606 GN=AK3 PE=1 SV=4		25.6	9.16	■	7	High	0	49.427	253	3761.28	176	40.32	67	12	12	56	█	█	█	█	█	█	█	█	█	█	█	█	█	█	█	█	█	█	█	█	█	█
O75165	DnaJ homolog subfamily C member 13 OS=Homo sapiens OX=9606 GN=DNAJC13 PE=1 SV=5	+	254.3	6.74	■	415	High	0	49.346	252	4134.94	143	47.41	54	13	13	7	█	█	█	█	█	█	█	█	█	█	█	█	█	█	█	█	█	█	█	█	█	█
P06312	Immunoglobulin kappa variable 4-1 OS=Homo sapiens OX=9606 GN=IGKV4-1 PE=1 SV=1	+	13.4	5.25	■	3682	High	0	49.304	227	14526.2	404	102.16	156	5	5	40	█	█	█	█	█	█	█	█	█	█	█	█	█	█	█	█	█	█	█	█	█	█
Q01105	Protein SET OS=Homo sapiens OX=9606 GN=SET PE=1 SV=3		33.5	4.32	■	499	High	0	49.191	324	6659.39	157	64.89	68	8	8	38	█	█	█	█	█	█	█	█	█	█	█	█	█	█	█	█	█	█	█	█	█	█
Q9UI12	V-type proton ATPase subunit H OS=Homo sapiens OX=9606 GN=ATP6V1H PE=1 SV=1		55.8	6.48	■	1192	High	0	49.14	347	3951.85	155	50.92	58	11	11	29	█	█	█	█	█	█	█	█	█	█	█	█	█	█	█	█	█	█	█	█	█	█
O95716	Ras-related protein Rab-3D OS=Homo sapiens OX=9606 GN=RAB3D PE=1 SV=1		24.3	4.93	■	3364	High	0	49.022	252	10848.5	300	66.37	101	9	7	45	█	█	█	█	█	█	█	█	█	█	█	█	█	█	█	█	█	█	█	█	█	█
P29966	Myristoylated alanine-rich C-kinase substrate OS=Homo sapiens OX=9606 GN=MARCKS PE=1 SV=4		31.5	4.45	■	3843	High	0	48.864	244	2932.54	166	31.87	40	8	8	45	█	█	█	█	█	█	█	█	█	█	█	█	█	█	█	█	█	█	█	█	█	█
Q96L46	Calpain small subunit 2 OS=Homo sapiens OX=9606 GN=CAPNS2 PE=1 SV=2	+	27.6	5.73	■	3945	High	0	48.834	242	7291.83	217	72.06	115	11	8	49	█	█	█	█	█	█	█	█	█	█	█	█	█	█	█	█	█	█	█	█	█	█
P0DJI8	Serum amyloid A-1 protein OS=Homo sapiens OX=9606 GN=SAA1 PE=1 SV=1	+	13.5	6.79	■	1706	High	0	48.795	364	10811.2	293	100.74	94	8	4	68	█	█	█	█	█	█	█	█	█	█	█	█	█	█	█	█	█	█	█	█	█	█
O14908	PDZ domain-containing protein GIPC1 OS=Homo sapiens OX=9606 GN=GIPC1 PE=1 SV=2	+	36	6.28	■	1872	High	0	48.76	256	5774.16	206	55.61	71	10	10	40	█	█	█	█	█	█	█	█	█	█	█	█	█	█	█	█	█	█	█	█	█	█
P40429	60S ribosomal protein L13a OS=Homo sapiens OX=9606 GN=RPL13A PE=1 SV=2		23.6	10.93	■	1823	High	0	48.747	359	7198.16	177	62.64	94	10	10	44	█	█	█	█	█	█	█	█	█	█	█	█	█	█	█	█	█	█	█	█	█	█
P02649	Apolipoprotein E OS=Homo sapiens OX=9606 GN=APOE PE=1 SV=1	+	36.1	5.73	■	3348	High	0	48.693	285	3273.31	95	34.31	43	11	11	42	█	█	█	█	█	█	█	█	█	█	█	█	█	█	█	█	█	█	█	█	█	█
P01767	Immunoglobulin heavy variable 3-53 OS=Homo sapiens OX=9606 GN=IGHV3-53 PE=1 SV=2		12.8	8.28	■	3887	High	0	48.649	181	18111.4	336	98.89	174	5	2	57	█	█	█	█	█	█	█	█	█	█	█	█	█	█	█	█	█	█	█	█	█	█
P62266	40S ribosomal protein S23 OS=Homo sapiens OX=9606 GN=RPS23 PE=1 SV=3		15.8	10.49	■	2244	High	0	48.5	291	10654	255	101.68	112	7	7	49	█	█	█	█	█	█	█	█	█	█	█	█	█	█	█	█	█	█	█	█	█	█
P00441	Superoxide dismutase [Cu-Zn] OS=Homo sapiens OX=9606 GN=SOD1 PE=1 SV=2	+	15.9	6.13	■	1318	High	0	48.477	402	8712.3	328	129.82	127	11	11	61	█	█	█	█	█	█	█	█	█	█	█	█	█	█	█	█	█	█	█	█	█	█
Q16539	Mitogen-activated protein kinase 14 OS=Homo sapiens OX=9606 GN=MAPK14 PE=1 SV=3		41.3	5.78	■	3262	High	0	48.468	197	3269.16	163	47.14	57	12	11	44	█	█	█	█	█	█	█	█	█	█	█	█	█	█	█	█	█	█	█	█	█	█
Q6ZRV2	Protein FAM83H OS=Homo sapiens OX=9606 GN=FAM83H PE=1 SV=3		127	6.98	■	3904	High	0	48.434	262	4246.65	142	41.26	57	12	12	13	█	█	█	█	█	█	█	█	█	█	█	█	█	█	█	█	█	█	█	█	█	█
P10253	Lysosomal alpha-glucosidase OS=Homo sapiens OX=9606 GN=GAA PE=1 SV=4		105.3	6	■	578	High	0	48.299	269	3807.24	174	46.66	61	10	9	15	█	█	█	█	█	█	█	█	█	█	█	█	█	█	█	█	█	█	█	█	█	█
Q12905	Interleukin enhancer-binding factor 2 OS=Homo sapiens OX=9606 GN=ILF2 PE=1 SV=2		43	5.26	■	2187	High	0	48.279	320	8136.93	210	72	84	10	10	34	█	█	█	█	█	█	█	█	█	█	█	█	█	█	█	█	█	█	█	█	█	█
P01133	Pro-epidermal growth factor OS=Homo sapiens OX=9606 GN=EGF PE=1 SV=2	+	133.9	5.85	■	1935	High	0	48.239	221	4846.51	144	44.68	78	14	14	12	█	█	█	█	█	█	█	█	█	█	█	█	█	█	█	█	█	█	█	█	█	█
O00560	Syntenin-1 OS=Homo sapiens OX=9606 GN=SDCBP PE=1 SV=1	+	32.4	7.53	■	1502	High	0	48.198	283	1847.82	214	31.61	52	10	10	54	█	█	█	█	█	█	█	█	█	█	█	█	█	█	█	█	█	█	█	█	█	█
P28074	Proteasome subunit beta type-5 OS=Homo sapiens OX=9606 GN=PSMB5 PE=1 SV=3		28.5	6.92	■	254	High	0	48.066	375	7379.74	212	67.72	95	9	9	36	█	█	█	█	█	█	█	█	█	█	█	█	█	█	█	█	█	█	█	█	█	█
P28070	Proteasome subunit beta type-4 OS=Homo sapiens OX=9606 GN=PSMB4 PE=1 SV=4		29.2	5.97	■	2440	High	0	48.036	369	5168.18	290	97.43	85	7	7	41	█	█	█	█	█	█	█	█	█	█	█	█	█	█	█	█	█	█	█	█	█	█
Q13011	Delta(3,5)-Delta(2,4)-dienoyl-CoA isomerase, mitochondrial OS=Homo sapiens OX=9606 GN=ECH1 PE=1 SV=2		35.8	8	■	2294	High	0	47.953	378	4845.92	150	42.13	60	9	9	31	█	█	█	█	█	█	█	█	█	█	█	█	█	█	█	█	█	█	█	█	█	█
Q12805	EGF-containing fibulin-like extracellular matrix protein 1 OS=Homo sapiens OX=9606 GN=EFEMP1 PE=1 SV=2		54.6	5.07	■	2014	High	0	47.904	304	6547.62	206	64.46	99	11	11	27	█	█	█	█	█	█	█	█	█	█	█	█	█	█	█	█	█	█	█	█	█	█
P60903	Protein S100-A10 OS=Homo sapiens OX=9606 GN=S100A10 PE=1 SV=2	+	11.2	7.37	■	2840	High	0	47.869	178	11152.9	296	78.68	92	6	6	46	█	█	█	█	█	█	█	█	█	█	█	█	█	█	█	█	█	█	█	█	█	█
Q02978	Mitochondrial 2-oxoglutarate/malate carrier protein OS=Homo sapiens OX=9606 GN=SLC25A11 PE=1 SV=3		34	9.91	■	3487	High	0	47.819	400	4006.62	148	38.72	59	11	11	44	█	█	█	█	█	█	█	█	█	█	█	█	█	█	█	█	█	█	█	█	█	█
O60701	UDP-glucose 6-dehydrogenase OS=Homo sapiens OX=9606 GN=UGDH PE=1 SV=1		55	7.12	■	3692	High	0	47.793	260	4866.57	174	45.48	58	10	10	24	█	█	█	█	█	█	█	█	█	█	█	█	█	█	█	█	█	█	█	█	█	█
P32455	Guanylate-binding protein 1 OS=Homo sapiens OX=9606 GN=GBP1 PE=1 SV=2	+	67.9	6.32	■	3802	High	0	47.782	277	4505.94	130	39.88	60	11	8	20	█	█	█	█	█	█	█	█	█	█	█	█	█	█	█	█	█	█	█	█	█	█
Q02218	2-oxoglutarate dehydrogenase, mitochondrial OS=Homo sapiens OX=9606 GN=OGDH PE=1 SV=3		115.9	6.86	■	2668	High	0	47.752	253	5902.88	172	54.78	80	13	13	14	█	█	█	█	█	█	█	█	█	█	█	█	█	█	█	█	█	█	█	█	█	█
P16083	Ribosyldihydronicotinamide dehydrogenase [quinone] OS=Homo sapiens OX=9606 GN=NQO2 PE=1 SV=5		25.9	6.29	■	3139	High	0	47.603	249	5858.13	211	62.04	66	9	9	53	█	█	█	█	█	█	█	█	█	█	█	█	█	█	█	█	█	█	█	█	█	█
A0A075B6K5	Immunoglobulin lambda variable 3-9 OS=Homo sapiens OX=9606 GN=IGLV3-9 PE=3 SV=1		12.3	7.39	■	2003	High	0	47.509	216	13146.4	233	64.59	98	4	2	50	█	█	█	█	█	█	█	█	█	█	█	█	█	█	█	█	█	█	█	█	█	█
P30519	Heme oxygenase 2 OS=Homo sapiens OX=9606 GN=HMOX2 PE=1 SV=2		36	5.41	■	3851	High	0	47.487	284	2771.79	181	49.16	48	10	10	53	█	█	█	█	█	█	█	█	█	█	█	█	█	█	█	█	█	█	█	█	█	█
Q15631	Translin OS=Homo sapiens OX=9606 GN=TSN PE=1 SV=1		26.2	6.44	■	112	High	0	47.417	243	6834.69	158	52.6	68	10	10	42	█	█	█	█	█	█	█	█	█	█	█	█	█	█	█	█	█	█	█	█	█	█
Q8NFW8	N-acylneuraminate cytidylyltransferase OS=Homo sapiens OX=9606 GN=CMAS PE=1 SV=2		48.3	7.93	■	900	High	0	47.382	276	3896.06	178	55.09	64	13	13	34	█	█	█	█	█	█	█	█	█	█	█	█	█	█	█	█	█	█	█	█	█	█
P02741	C-reactive protein OS=Homo sapiens OX=9606 GN=CRP PE=1 SV=1		25	5.63	■	1600	High	0	47.369	264	12149.1	341	100.26	137	8	8	28	█	█	█	█	█	█	█	█	█	█	█	█	█	█	█	█	█	█	█	█	█	█
P55809	Succinyl-CoA:3-ketoacid coenzyme A transferase 1, mitochondrial OS=Homo sapiens OX=9606 GN=OXCT1 PE=1 SV=1		56.1	7.46	■	2826	High	0	47.315	265	1681.04	143	36.13	44	10	10	27	█	█	█	█	█	█	█	█	█	█	█	█	█	█	█	█	█	█	█	█	█	█
P46779	60S ribosomal protein L28 OS=Homo sapiens OX=9606 GN=RPL28 PE=1 SV=3		15.7	12.02	■	1940	High	0	47.306	219	6735.4	184	60.55	110	9	9	53	█	█	█	█	█	█	█	█	█	█	█	█	█	█	█	█	█	█	█	█	█	█
P15559	NAD(P)H dehydrogenase [quinone] 1 OS=Homo sapiens OX=9606 GN=NQO1 PE=1 SV=1		30.8	8.88	■	2521	High	0	47.302	356	5373.12	185	56.24	72	11	11	47	█	█	█	█	█	█	█	█	█	█	█	█	█	█	█	█	█	█	█	█	█	█
P46976	Glycogenin-1 OS=Homo sapiens OX=9606 GN=GYG1 PE=1 SV=4	+	39.4	5.53	■	1679	High	0	47.217	365	9023.32	226	75.85	107	8	8	25	█	█	█	█	█	█	█	█	█	█	█	█	█	█	█	█	█	█	█	█	█	█
P38919	Eukaryotic initiation factor 4A-III OS=Homo sapiens OX=9606 GN=EIF4A3 PE=1 SV=4		46.8	6.73	■	3195	High	0	47.208	263	7083.19	200	52.1	80	13	9	34	█	█	█	█	█	█	█	█	█	█	█	█	█	█	█	█	█	█	█	█	█	█
P63167	Dynein light chain 1, cytoplasmic OS=Homo sapiens OX=9606 GN=DYNLL1 PE=1 SV=1		10.4	7.4	■	3626	High	0	47.203	213	5965.8	148	74.65	81	5	3	63	█	█	█	█	█	█	█	█	█	█	█	█	█	█	█	█	█	█	█	█	█	█
P15289	Arylsulfatase A OS=Homo sapiens OX=9606 GN=ARSA PE=1 SV=3	+	53.6	6.07	■	1047	High	0	47.151	271	3254.93	131	41.33	45	8	8	23	█	█	█	█	█	█	█	█	█	█	█	█	█	█	█	█	█	█	█	█	█	█
P33241	Lymphocyte-specific protein 1 OS=Homo sapiens OX=9606 GN=LSP1 PE=1 SV=1	+	37.2	4.74	■	513	High	0	47.115	312	3449.89	113	53.32	49	9	9	35	█	█	█	█	█	█	█	█	█	█	█	█	█	█	█	█	█	█	█	█	█	█
P61313	60S ribosomal protein L15 OS=Homo sapiens OX=9606 GN=RPL15 PE=1 SV=2		24.1	11.62	■	3182	High	0	46.958	291	8453.14	232	84.2	103	9	9	42	█	█	█	█	█	█	█	█	█	█	█	█	█	█	█	█	█	█	█	█	█	█
Q9UN36	Protein NDRG2 OS=Homo sapiens OX=9606 GN=NDRG2 PE=1 SV=2	+	40.8	5.21	■	1829	High	0	46.939	225	2678.43	184	48.77	49	6	6	27	█	█	█	█	█	█	█	█	█	█	█	█	█	█	█	█	█	█	█	█	█	█
Q9BZQ8	Protein Niban 1 OS=Homo sapiens OX=9606 GN=NIBAN1 PE=1 SV=1		103.1	4.78	■	2834	High	0	46.919	217	4052.82	150	42.32	60	11	11	13	█	█	█	█	█	█	█	█	█	█	█	█	█	█	█	█	█	█	█	█	█	█
P35228	Nitric oxide synthase, inducible OS=Homo sapiens OX=9606 GN=NOS2 PE=1 SV=2		131	7.96	■	1127	High	0	46.895	283	4221.87	117	32.82	62	15	15	14	█	█	█	█	█	█	█	█	█	█	█	█	█	█	█	█	█	█	█	█	█	█
Q12913	Receptor-type tyrosine-protein phosphatase eta OS=Homo sapiens OX=9606 GN=PTPRJ PE=1 SV=3	+	145.9	5.58	■	3000	High	0	46.788	258	5067.45	154	46.45	65	13	13	12	█	█	█	█	█	█	█	█	█	█	█	█	█	█	█	█	█	█	█	█	█	█
P62277	40S ribosomal protein S13 OS=Homo sapiens OX=9606 GN=RPS13 PE=1 SV=2		17.2	10.54	■	1002	High	0	46.758	340	10518.1	314	88.66	123	11	11	64	█	█	█	█	█	█	█	█	█	█	█	█	█	█	█	█	█	█	█	█	█	█
Q14116	Interleukin-18 OS=Homo sapiens OX=9606 GN=IL18 PE=1 SV=1		22.3	4.67	■	1189	High	0	46.7	347	8723.68	209	62.42	113	10	10	51	█	█	█	█	█	█	█	█	█	█	█	█	█	█	█	█	█	█	█	█	█	█
P09543	2',3'-cyclic-nucleotide 3'-phosphodiesterase OS=Homo sapiens OX=9606 GN=CNP PE=1 SV=2		47.5	9.07	■	1906	High	0	46.697	327	6550.46	167	59.44	79	12	12	28	█	█	█	█	█	█	█	█	█	█	█	█	█	█	█	█	█	█	█	█	█	█
Q93008	Probable ubiquitin carboxyl-terminal hydrolase FAF-X OS=Homo sapiens OX=9606 GN=USP9X PE=1 SV=4	+	290.3	5.8	■	1905	High	0	46.689	292	4452.61	120	40.84	75	14	14	6	█	█	█	█	█	█	█	█	█	█	█	█	█	█	█	█	█	█	█	█	█	█
P84243	Histone H3.3 OS=Homo sapiens OX=9606 GN=H3-3A PE=1 SV=2		15.3	11.27	■	142	High	0	46.686	288	13529.8	420	103.1	233	9	3	56	█	█	█	█	█	█	█	█	█	█	█	█	█	█	█	█	█	█	█	█	█	█
P13861	cAMP-dependent protein kinase type II-alpha regulatory subunit OS=Homo sapiens OX=9606 GN=PRKAR2A PE=1 SV=2		45.5	5.07	■	2648	High	0	46.64	341	6207.47	173	48.62	60	10	10	29	█	█	█	█	█	█	█	█	█	█	█	█	█	█	█	█	█	█	█	█	█	█
Q16270	Insulin-like growth factor-binding protein 7 OS=Homo sapiens OX=9606 GN=IGFBP7 PE=1 SV=1	+	29.1	7.9	■	797	High	0	46.606	244	8161.61	241	73.6	75	8	8	37	█	█	█	█	█	█	█	█	█	█	█	█	█	█	█	█	█	█	█	█	█	█
Q07021	Complement component 1 Q subcomponent-binding protein, mitochondrial OS=Homo sapiens OX=9606 GN=C1QBP PE=1 SV=1		31.3	4.84	■	2448	High	0	46.537	214	9598.64	347	99.37	86	5	5	26	█	█	█	█	█	█	█	█	█	█	█	█	█	█	█	█	█	█	█	█	█	█
O43390	Heterogeneous nuclear ribonucleoprotein R OS=Homo sapiens OX=9606 GN=HNRNPR PE=1 SV=1		70.9	8.13	■	959	High	0	46.486	354	9452.55	251	75.58	113	10	6	18	█	█	█	█	█	█	█	█	█	█	█	█	█	█	█	█	█	█	█	█	█	█
Q9P0G3	Kallikrein-14 OS=Homo sapiens OX=9606 GN=KLK14 PE=1 SV=2		29.1	9.23	■	3914	High	0	46.443	293	5190.45	190	43.21	59	9	9	46	█	█	█	█	█	█	█	█	█	█	█	█	█	█	█	█	█	█	█	█	█	█
Q8WVM8	Sec1 family domain-containing protein 1 OS=Homo sapiens OX=9606 GN=SCFD1 PE=1 SV=4		72.3	6.27	■	1601	High	0	46.408	297	3144.93	197	45.46	51	9	9	24	█	█	█	█	█	█	█	█	█	█	█	█	█	█	█	█	█	█	█	█	█	█
Q53GD3	Choline transporter-like protein 4 OS=Homo sapiens OX=9606 GN=SLC44A4 PE=1 SV=2		79.2	8.59	■	3239	High	0	46.392	215	8668.11	188	56.95	87	8	8	10	█	█	█	█	█	█	█	█	█	█	█	█	█	█	█	█	█	█	█	█	█	█
Q12906	Interleukin enhancer-binding factor 3 OS=Homo sapiens OX=9606 GN=ILF3 PE=1 SV=3	+	95.3	8.76	■	130	High	0	46.321	329	7827.71	212	70.95	101	11	11	14	█	█	█	█	█	█	█	█	█	█	█	█	█	█	█	█	█	█	█	█	█	█
P30043	Flavin reductase (NADPH) OS=Homo sapiens OX=9606 GN=BLVRB PE=1 SV=3	+	22.1	7.65	■	661	High	0	46.266	300	7025.16	245	68.9	75	6	6	46	█	█	█	█	█	█	█	█	█	█	█	█	█	█	█	█	█	█	█	█	█	█
P29728	2'-5'-oligoadenylate synthase 2 OS=Homo sapiens OX=9606 GN=OAS2 PE=1 SV=3		82.4	8.25	■	6	High	0	46.228	300	5587.28	146	52.32	95	16	16	20	█	█	█	█	█	█	█	█	█	█	█	█	█	█	█	█	█	█	█	█	█	█
A0A0B4J1X8	Immunoglobulin heavy variable 3-43 OS=Homo sapiens OX=9606 GN=IGHV3-43 PE=3 SV=1		13.1	5.41	■	1190	High	0	45.998	220	15195.1	249	73.58	130	3	2	35	█	█	█	█	█	█	█	█	█	█	█	█	█	█	█	█	█	█	█	█	█	█
O75947	ATP synthase subunit d, mitochondrial OS=Homo sapiens OX=9606 GN=ATP5PD PE=1 SV=3		18.5	5.3	■	1773	High	0	45.952	222	5625.86	192	57.27	72	10	10	76	█	█	█	█	█	█	█	█	█	█	█	█	█	█	█	█	█	█	█	█	█	█
O94979	Protein transport protein Sec31A OS=Homo sapiens OX=9606 GN=SEC31A PE=1 SV=3		132.9	6.89	■	3815	High	0	45.922	289	5567.49	159	52.29	83	14	14	12	█	█	█	█	█	█	█	█	█	█	█	█	█	█	█	█	█	█	█	█	█	█
Q02750	Dual specificity mitogen-activated protein kinase kinase 1 OS=Homo sapiens OX=9606 GN=MAP2K1 PE=1 SV=2		43.4	6.62	■	1542	High	0	45.852	147	5489.22	182	50.35	79	12	6	35	█	█	█	█	█	█	█	█	█	█	█	█	█	█	█	█	█	█	█	█	█	█
Q9NQW7	Xaa-Pro aminopeptidase 1 OS=Homo sapiens OX=9606 GN=XPNPEP1 PE=1 SV=3	+	69.9	5.67	■	1781	High	0	45.705	188	3178.7	134	33.83	39	7	7	18	█	█	█	█	█	█	█	█	█	█	█	█	█	█	█	█	█	█	█	█	█	█
Q14247	Src substrate cortactin OS=Homo sapiens OX=9606 GN=CTTN PE=1 SV=2		61.5	5.4	■	729	High	0	45.691	271	3940.21	151	34.01	55	11	11	27	█	█	█	█	█	█	█	█	█	█	█	█	█	█	█	█	█	█	█	█	█	█
P33908	Mannosyl-oligosaccharide 1,2-alpha-mannosidase IA OS=Homo sapiens OX=9606 GN=MAN1A1 PE=1 SV=3	+	72.9	6.47	■	2300	High	0	45.689	142	3312.98	149	42.08	53	12	12	21	█	█	█	█	█	█	█	█	█	█	█	█	█	█	█	█	█	█	█	█	█	█
P62917	60S ribosomal protein L8 OS=Homo sapiens OX=9606 GN=RPL8 PE=1 SV=2		28	11.03	■	1050	High	0	45.667	237	6242.47	234	58.4	109	14	14	56	█	█	█	█	█	█	█	█	█	█	█	█	█	█	█	█	█	█	█	█	█	█
P01742	Immunoglobulin heavy variable 1-69 OS=Homo sapiens OX=9606 GN=IGHV1-69 PE=1 SV=2		12.7	9.17	■	42	High	0	45.599	255	8556.6	229	52.52	104	6	2	67	█	█	█	█	█	█	█	█	█	█	█	█	█	█	█	█	█	█	█	█	█	█
P07205	Phosphoglycerate kinase 2 OS=Homo sapiens OX=9606 GN=PGK2 PE=1 SV=3		44.8	8.54	■	1172	High	0	45.551	234	9386.04	251	90.71	94	6	2	18	█	█	█	█	█	█	█	█	█	█	█	█	█	█	█	█	█	█	█	█	█	█
O75882	Attractin OS=Homo sapiens OX=9606 GN=ATRN PE=1 SV=2		158.4	7.31	■	438	High	0	45.548	263	5822.88	166	50.46	81	11	11	8	█	█	█	█	█	█	█	█	█	█	█	█	█	█	█	█	█	█	█	█	█	█
Q13488	V-type proton ATPase 116 kDa subunit a3 OS=Homo sapiens OX=9606 GN=TCIRG1 PE=1 SV=3		92.9	7.12	■	2566	High	0	45.458	255	5341.63	129	43.43	56	10	10	15	█	█	█	█	█	█	█	█	█	█	█	█	█	█	█	█	█	█	█	█	█	█
Q70J99	Protein unc-13 homolog D OS=Homo sapiens OX=9606 GN=UNC13D PE=1 SV=1	+	123.2	6.65	■	2162	High	0	45.452	308	5251.45	137	56.89	59	10	10	12	█	█	█	█	█	█	█	█	█	█	█	█	█	█	█	█	█	█	█	█	█	█
P02743	Serum amyloid P-component OS=Homo sapiens OX=9606 GN=APCS PE=1 SV=2	+	25.4	6.54	■	1004	High	0	45.288	305	7852.44	219	59.49	97	7	7	32	█	█	█	█	█	█	█	█	█	█	█	█	█	█	█	█	█	█	█	█	█	█
O00754	Lysosomal alpha-mannosidase OS=Homo sapiens OX=9606 GN=MAN2B1 PE=1 SV=3	+	113.7	7.28	■	3451	High	0	45.288	183	3143.75	164	30.13	57	12	12	17	█	█	█	█	█	█	█	█	█	█	█	█	█	█	█	█	█	█	█	█	█	█
Q16204	Coiled-coil domain-containing protein 6 OS=Homo sapiens OX=9606 GN=CCDC6 PE=1 SV=2	+	53.3	7.34	■	1989	High	0	45.237	230	4323.73	148	42.68	46	10	10	24	█	█	█	█	█	█	█	█	█	█	█	█	█	█	█	█	█	█	█	█	█	█
Q86SF2	N-acetylgalactosaminyltransferase 7 OS=Homo sapiens OX=9606 GN=GALNT7 PE=1 SV=1	+	75.3	7.11	■	3114	High	0	45.222	262	6443.24	183	59.28	78	14	14	23	█	█	█	█	█	█	█	█	█	█	█	█	█	█	█	█	█	█	█	█	█	█
Q9NVJ2	ADP-ribosylation factor-like protein 8B OS=Homo sapiens OX=9606 GN=ARL8B PE=1 SV=1		21.5	8.43	■	1996	High	0	45.113	342	6426.24	214	61.08	83	9	4	61	█	█	█	█	█	█	█	█	█	█	█	█	█	█	█	█	█	█	█	█	█	█
P52895	Aldo-keto reductase family 1 member C2 OS=Homo sapiens OX=9606 GN=AKR1C2 PE=1 SV=3		36.7	7.49	■	923	High	0	45.066	329	5563.92	176	58.73	81	9	6	33	█	█	█	█	█	█	█	█	█	█	█	█	█	█	█	█	█	█	█	█	█	█
P32320	Cytidine deaminase OS=Homo sapiens OX=9606 GN=CDA PE=1 SV=2	+	16.2	6.92	■	2620	High	0	45.023	267	7382.89	327	109.2	96	6	6	62	█	█	█	█	█	█	█	█	█	█	█	█	█	█	█	█	█	█	█	█	█	█
P08236	Beta-glucuronidase OS=Homo sapiens OX=9606 GN=GUSB PE=1 SV=2		74.7	7.02	■	2212	High	0	45.02	213	5621.39	238	44.32	87	11	11	20	█	█	█	█	█	█	█	█	█	█	█	█	█	█	█	█	█	█	█	█	█	█
Q99828	Calcium and integrin-binding protein 1 OS=Homo sapiens OX=9606 GN=CIB1 PE=1 SV=4		21.7	4.78	■	2671	High	0	44.906	229	4596.7	136	48.94	66	10	10	60	█	█	█	█	█	█	█	█	█	█	█	█	█	█	█	█	█	█	█	█	█	█
Q9UH99	SUN domain-containing protein 2 OS=Homo sapiens OX=9606 GN=SUN2 PE=1 SV=3	+	80.3	6.73	■	3535	High	0	44.685	311	3690.85	109	44.14	45	10	10	22	█	█	█	█	█	█	█	█	█	█	█	█	█	█	█	█	█	█	█	█	█	█
P27361	Mitogen-activated protein kinase 3 OS=Homo sapiens OX=9606 GN=MAPK3 PE=1 SV=4	+	43.1	6.74	■	2426	High	0	44.684	210	7071.69	184	44.08	78	9	4	25	█	█	█	█	█	█	█	█	█	█	█	█	█	█	█	█	█	█	█	█	█	█
P61088	Ubiquitin-conjugating enzyme E2 N OS=Homo sapiens OX=9606 GN=UBE2N PE=1 SV=1		17.1	6.57	■	3642	High	0	44.646	276	8849.49	333	98.43	103	7	7	53	█	█	█	█	█	█	█	█	█	█	█	█	█	█	█	█	█	█	█	█	█	█
A0A0C4DH31	Immunoglobulin heavy variable 1-18 OS=Homo sapiens OX=9606 GN=IGHV1-18 PE=3 SV=1		12.8	8.84	■	4049	High	0	44.625	249	12782.2	256	81.08	140	4	2	43	█	█	█	█	█	█	█	█	█	█	█	█	█	█	█	█	█	█	█	█	█	█
Q07020	60S ribosomal protein L18 OS=Homo sapiens OX=9606 GN=RPL18 PE=1 SV=2		21.6	11.72	■	1944	High	0	44.51	244	9138.94	182	58.15	86	6	6	35	█	█	█	█	█	█	█	█	█	█	█	█	█	█	█	█	█	█	█	█	█	█
P50914	60S ribosomal protein L14 OS=Homo sapiens OX=9606 GN=RPL14 PE=1 SV=4		23.4	10.93	■	464	High	0	44.505	218	5232.88	233	48.16	65	8	8	37	█	█	█	█	█	█	█	█	█	█	█	█	█	█	█	█	█	█	█	█	█	█
O95498	Vascular non-inflammatory molecule 2 OS=Homo sapiens OX=9606 GN=VNN2 PE=1 SV=3		58.5	6.52	■	2469	High	0	44.452	234	3974.28	213	61.24	69	8	8	26	█	█	█	█	█	█	█	█	█	█	█	█	█	█	█	█	█	█	█	█	█	█
P09668	Pro-cathepsin H OS=Homo sapiens OX=9606 GN=CTSH PE=1 SV=4	+	37.4	8.07	■	666	High	0	44.449	261	6512.94	172	54.95	72	9	9	26	█	█	█	█	█	█	█	█	█	█	█	█	█	█	█	█	█	█	█	█	█	█
P05546	Heparin cofactor 2 OS=Homo sapiens OX=9606 GN=SERPIND1 PE=1 SV=3	+	57	6.9	■	1091	High	0	44.44	320	3957.86	112	32.52	61	12	12	26	█	█	█	█	█	█	█	█	█	█	█	█	█	█	█	█	█	█	█	█	█	█
P59666	Neutrophil defensin 3 OS=Homo sapiens OX=9606 GN=DEFA3 PE=1 SV=1	+	10.2	5.99	■	3793	High	0	44.382	200	31307.2	676	154.56	368	7	2	35	█	█	█	█	█	█	█	█	█	█	█	█	█	█	█	█	█	█	█	█	█	█
Q13404	Ubiquitin-conjugating enzyme E2 variant 1 OS=Homo sapiens OX=9606 GN=UBE2V1 PE=1 SV=2	+	16.5	7.93	■	2293	High	0	44.324	290	6079.44	195	59.21	93	7	2	49	█	█	█	█	█	█	█	█	█	█	█	█	█	█	█	█	█	█	█	█	█	█
P07741	Adenine phosphoribosyltransferase OS=Homo sapiens OX=9606 GN=APRT PE=1 SV=2		19.6	6.02	■	2489	High	0	44.322	336	5136.54	206	60.71	75	10	10	72	█	█	█	█	█	█	█	█	█	█	█	█	█	█	█	█	█	█	█	█	█	█
P30050	60S ribosomal protein L12 OS=Homo sapiens OX=9606 GN=RPL12 PE=1 SV=1		17.8	9.42	■	235	High	0	44.317	246	7689.08	196	70.35	91	7	7	52	█	█	█	█	█	█	█	█	█	█	█	█	█	█	█	█	█	█	█	█	█	█
Q9NP72	Ras-related protein Rab-18 OS=Homo sapiens OX=9606 GN=RAB18 PE=1 SV=1		23	5.24	■	927	High	0	44.316	319	4334.11	140	38.7	56	8	8	44	█	█	█	█	█	█	█	█	█	█	█	█	█	█	█	█	█	█	█	█	█	█
P62249	40S ribosomal protein S16 OS=Homo sapiens OX=9606 GN=RPS16 PE=1 SV=2		16.4	10.21	■	3931	High	0	44.236	388	11620.9	290	100.7	154	11	11	66	█	█	█	█	█	█	█	█	█	█	█	█	█	█	█	█	█	█	█	█	█	█
Q14980	Nuclear mitotic apparatus protein 1 OS=Homo sapiens OX=9606 GN=NUMA1 PE=1 SV=2	+	238.1	5.78	■	3427	High	0	44.179	177	3025.46	109	21.46	44	12	12	8	█	█	█	█	█	█	█	█	█	█	█	█	█	█	█	█	█	█	█	█	█	█
Q9H0P0	Cytosolic 5'-nucleotidase 3A OS=Homo sapiens OX=9606 GN=NT5C3A PE=1 SV=3		37.9	7.12	■	814	High	0	44.144	258	4490.31	126	43.21	58	11	11	39	█	█	█	█	█	█	█	█	█	█	█	█	█	█	█	█	█	█	█	█	█	█
P62847	40S ribosomal protein S24 OS=Homo sapiens OX=9606 GN=RPS24 PE=1 SV=1		15.4	10.78	■	1175	High	0	44.056	149	6959.12	213	50.95	90	6	6	40	█	█	█	█	█	█	█	█	█	█	█	█	█	█	█	█	█	█	█	█	█	█
Q9Y266	Nuclear migration protein nudC OS=Homo sapiens OX=9606 GN=NUDC PE=1 SV=1		38.2	5.38	■	1260	High	0	43.961	253	4770.47	152	46.99	62	9	9	31	█	█	█	█	█	█	█	█	█	█	█	█	█	█	█	█	█	█	█	█	█	█
Q6NUK1	Calcium-binding mitochondrial carrier protein SCaMC-1 OS=Homo sapiens OX=9606 GN=SLC25A24 PE=1 SV=2		53.3	6.33	■	2400	High	0	43.899	224	4019.32	143	36.11	59	10	10	25	█	█	█	█	█	█	█	█	█	█	█	█	█	█	█	█	█	█	█	█	█	█
Q9Y624	Junctional adhesion molecule A OS=Homo sapiens OX=9606 GN=F11R PE=1 SV=1		32.6	7.9	■	404	High	0	43.873	306	6072.8	173	56.98	91	9	9	29	█	█	█	█	█	█	█	█	█	█	█	█	█	█	█	█	█	█	█	█	█	█
P21926	CD9 antigen OS=Homo sapiens OX=9606 GN=CD9 PE=1 SV=4	+	25.4	7.15	■	1799	High	0	43.847	102	6557.18	186	50.34	83	6	6	24	█	█	█	█	█	█	█	█	█	█	█	█	█	█	█	█	█	█	█	█	█	█
P62333	26S proteasome regulatory subunit 10B OS=Homo sapiens OX=9606 GN=PSMC6 PE=1 SV=1		44.1	7.49	■	1629	High	0	43.845	267	6034.73	199	59.03	82	11	11	38	█	█	█	█	█	█	█	█	█	█	█	█	█	█	█	█	█	█	█	█	█	█
Q92930	Ras-related protein Rab-8B OS=Homo sapiens OX=9606 GN=RAB8B PE=1 SV=2		23.6	9.07	■	4008	High	0	43.775	153	11179.9	283	58.45	106	8	2	41	█	█	█	█	█	█	█	█	█	█	█	█	█	█	█	█	█	█	█	█	█	█
P62081	40S ribosomal protein S7 OS=Homo sapiens OX=9606 GN=RPS7 PE=1 SV=1	+	22.1	10.1	■	2050	High	0	43.767	319	8285.36	159	66.15	99	8	8	34	█	█	█	█	█	█	█	█	█	█	█	█	█	█	█	█	█	█	█	█	█	█
P14866	Heterogeneous nuclear ribonucleoprotein L OS=Homo sapiens OX=9606 GN=HNRNPL PE=1 SV=2		64.1	8.22	■	2623	High	0	43.738	316	6619.54	175	63.57	91	10	9	21	█	█	█	█	█	█	█	█	█	█	█	█	█	█	█	█	█	█	█	█	█	█
Q86SG5	Protein S100-A7A OS=Homo sapiens OX=9606 GN=S100A7A PE=1 SV=3		11.3	7.44	■	2799	High	0	43.549	192	13766.8	299	112.15	139	5	1	46	█	█	█	█	█	█	█	█	█	█	█	█	█	█	█	█	█	█	█	█	█	█
P29692	Elongation factor 1-delta OS=Homo sapiens OX=9606 GN=EEF1D PE=1 SV=5		31.1	5.01	■	90	High	0	43.455	448	10603.6	277	116.36	131	10	9	46	█	█	█	█	█	█	█	█	█	█	█	█	█	█	█	█	█	█	█	█	█	█
Q92841	Probable ATP-dependent RNA helicase DDX17 OS=Homo sapiens OX=9606 GN=DDX17 PE=1 SV=2	+	80.2	8.27	■	2497	High	0	43.422	245	4541.6	139	42.29	63	11	11	18	█	█	█	█	█	█	█	█	█	█	█	█	█	█	█	█	█	█	█	█	█	█
Q14677	Clathrin interactor 1 OS=Homo sapiens OX=9606 GN=CLINT1 PE=1 SV=1		68.2	6.42	■	1489	High	0	43.378	275	3748.65	128	36.65	53	10	10	20	█	█	█	█	█	█	█	█	█	█	█	█	█	█	█	█	█	█	█	█	█	█
P46926	Glucosamine-6-phosphate isomerase 1 OS=Homo sapiens OX=9606 GN=GNPDA1 PE=1 SV=1		32.6	6.92	■	150	High	0	43.377	211	3335.9	142	36.22	49	10	10	44	█	█	█	█	█	█	█	█	█	█	█	█	█	█	█	█	█	█	█	█	█	█
P31939	Bifunctional purine biosynthesis protein ATIC OS=Homo sapiens OX=9606 GN=ATIC PE=1 SV=3		64.6	6.71	■	2877	High	0	43.302	201	3133.54	124	40.79	53	10	10	25	█	█	█	█	█	█	█	█	█	█	█	█	█	█	█	█	█	█	█	█	█	█
P42785	Lysosomal Pro-X carboxypeptidase OS=Homo sapiens OX=9606 GN=PRCP PE=1 SV=1	+	55.8	7.21	■	2659	High	0	43.3	206	4053.81	132	40.16	63	10	10	25	█	█	█	█	█	█	█	█	█	█	█	█	█	█	█	█	█	█	█	█	█	█
P09958	Furin OS=Homo sapiens OX=9606 GN=FURIN PE=1 SV=2	+	86.6	6.47	■	570	High	0	43.229	174	2675.05	100	19.46	39	11	11	18	█	█	█	█	█	█	█	█	█	█	█	█	█	█	█	█	█	█	█	█	█	█
Q92673	Sortilin-related receptor OS=Homo sapiens OX=9606 GN=SORL1 PE=1 SV=2	+	248.3	5.55	■	976	High	0	43.216	202	3238.69	132	27.56	50	11	11	7	█	█	█	█	█	█	█	█	█	█	█	█	█	█	█	█	█	█	█	█	█	█
P12724	Eosinophil cationic protein OS=Homo sapiens OX=9606 GN=RNASE3 PE=1 SV=2		18.4	10.02	■	215	High	0	43.188	288	15187.5	322	119.08	165	6	6	39	█	█	█	█	█	█	█	█	█	█	█	█	█	█	█	█	█	█	█	█	█	█
Q5JTV8	Torsin-1A-interacting protein 1 OS=Homo sapiens OX=9606 GN=TOR1AIP1 PE=1 SV=2		66.2	8.18	■	2106	High	0	43.173	232	4207.94	102	41.48	51	9	9	16	█	█	█	█	█	█	█	█	█	█	█	█	█	█	█	█	█	█	█	█	█	█
P56537	Eukaryotic translation initiation factor 6 OS=Homo sapiens OX=9606 GN=EIF6 PE=1 SV=1	+	26.6	4.68	■	3368	High	0	43.099	233	2238.57	140	45.21	44	5	5	34	█	█	█	█	█	█	█	█	█	█	█	█	█	█	█	█	█	█	█	█	█	█
Q15019	Septin-2 OS=Homo sapiens OX=9606 GN=SEPTIN2 PE=1 SV=1		41.5	6.6	■	2381	High	0	43.066	160	4196.33	165	43.2	61	9	8	32	█	█	█	█	█	█	█	█	█	█	█	█	█	█	█	█	█	█	█	█	█	█
Q9BWD1	Acetyl-CoA acetyltransferase, cytosolic OS=Homo sapiens OX=9606 GN=ACAT2 PE=1 SV=2		41.3	6.92	■	1986	High	0	43.051	197	4693.61	118	40.73	55	10	9	35	█	█	█	█	█	█	█	█	█	█	█	█	█	█	█	█	█	█	█	█	█	█
P10768	S-formylglutathione hydrolase OS=Homo sapiens OX=9606 GN=ESD PE=1 SV=2		31.4	7.02	■	1234	High	0	43.047	229	3683.09	141	42.39	52	8	8	36	█	█	█	█	█	█	█	█	█	█	█	█	█	█	█	█	█	█	█	█	█	█
P39019	40S ribosomal protein S19 OS=Homo sapiens OX=9606 GN=RPS19 PE=1 SV=2	+	16.1	10.32	■	572	High	0	43.027	255	7333.91	203	60.44	85	9	9	58	█	█	█	█	█	█	█	█	█	█	█	█	█	█	█	█	█	█	█	█	█	█
P26022	Pentraxin-related protein PTX3 OS=Homo sapiens OX=9606 GN=PTX3 PE=1 SV=3		41.9	5.01	■	995	High	0	43.022	249	2775.81	131	35.74	43	8	8	29	█	█	█	█	█	█	█	█	█	█	█	█	█	█	█	█	█	█	█	█	█	█
Q9UFN0	Protein NipSnap homolog 3A OS=Homo sapiens OX=9606 GN=NIPSNAP3A PE=1 SV=2		28.4	9.16	■	2773	High	0	42.839	214	6335.96	217	67.03	95	10	10	50	█	█	█	█	█	█	█	█	█	█	█	█	█	█	█	█	█	█	█	█	█	█
P62753	40S ribosomal protein S6 OS=Homo sapiens OX=9606 GN=RPS6 PE=1 SV=1		28.7	10.84	■	1329	High	0	42.803	284	10578.7	214	85.62	106	7	7	29	█	█	█	█	█	█	█	█	█	█	█	█	█	█	█	█	█	█	█	█	█	█
O15511	Actin-related protein 2/3 complex subunit 5 OS=Homo sapiens OX=9606 GN=ARPC5 PE=1 SV=3		16.3	5.67	■	1675	High	0	42.719	304	10943.7	288	113.84	105	8	8	71	█	█	█	█	█	█	█	█	█	█	█	█	█	█	█	█	█	█	█	█	█	█
Q92608	Dedicator of cytokinesis protein 2 OS=Homo sapiens OX=9606 GN=DOCK2 PE=1 SV=2	+	211.8	6.87	■	1124	High	0	42.677	197	3491.32	136	32.36	54	12	12	7	█	█	█	█	█	█	█	█	█	█	█	█	█	█	█	█	█	█	█	█	█	█
Q13347	Eukaryotic translation initiation factor 3 subunit I OS=Homo sapiens OX=9606 GN=EIF3I PE=1 SV=1		36.5	5.64	■	297	High	0	42.673	255	5307.52	142	47.02	67	9	9	36	█	█	█	█	█	█	█	█	█	█	█	█	█	█	█	█	█	█	█	█	█	█
O75695	Protein XRP2 OS=Homo sapiens OX=9606 GN=RP2 PE=1 SV=4		39.6	5.12	■	183	High	0	42.625	247	5028.37	152	45.71	71	9	9	25	█	█	█	█	█	█	█	█	█	█	█	█	█	█	█	█	█	█	█	█	█	█
P20290	Transcription factor BTF3 OS=Homo sapiens OX=9606 GN=BTF3 PE=1 SV=1		22.2	9.38	■	3207	High	0	42.596	227	1660.83	145	31.51	38	7	5	51	█	█	█	█	█	█	█	█	█	█	█	█	█	█	█	█	█	█	█	█	█	█
P62942	Peptidyl-prolyl cis-trans isomerase FKBP1A OS=Homo sapiens OX=9606 GN=FKBP1A PE=1 SV=2	+	11.9	8.16	■	3652	High	0	42.569	202	5415.51	192	52.96	55	5	5	43	█	█	█	█	█	█	█	█	█	█	█	█	█	█	█	█	█	█	█	█	█	█
O75964	ATP synthase subunit g, mitochondrial OS=Homo sapiens OX=9606 GN=ATP5MG PE=1 SV=3		11.4	9.64	■	241	High	0	42.536	169	6009.25	143	47.32	58	5	5	48	█	█	█	█	█	█	█	█	█	█	█	█	█	█	█	█	█	█	█	█	█	█
Q9NQC3	Reticulon-4 OS=Homo sapiens OX=9606 GN=RTN4 PE=1 SV=2	+	129.9	4.5	■	3774	High	0	42.467	257	8799.79	232	70.51	87	6	6	6	█	█	█	█	█	█	█	█	█	█	█	█	█	█	█	█	█	█	█	█	█	█
P62495	Eukaryotic peptide chain release factor subunit 1 OS=Homo sapiens OX=9606 GN=ETF1 PE=1 SV=3		49	5.71	■	2337	High	0	42.317	214	3099.87	106	28.63	45	10	10	30	█	█	█	█	█	█	█	█	█	█	█	█	█	█	█	█	█	█	█	█	█	█
O00203	AP-3 complex subunit beta-1 OS=Homo sapiens OX=9606 GN=AP3B1 PE=1 SV=3		121.2	6.04	■	2310	High	0	42.315	259	5693.11	142	44.69	66	11	10	11	█	█	█	█	█	█	█	█	█	█	█	█	█	█	█	█	█	█	█	█	█	█
Q15056	Eukaryotic translation initiation factor 4H OS=Homo sapiens OX=9606 GN=EIF4H PE=1 SV=5		27.4	7.23	■	4004	High	0	42.188	222	5348.59	176	60.32	76	8	8	40	█	█	█	█	█	█	█	█	█	█	█	█	█	█	█	█	█	█	█	█	█	█
Q16769	Glutaminyl-peptide cyclotransferase OS=Homo sapiens OX=9606 GN=QPCT PE=1 SV=1	+	40.9	6.61	■	2505	High	0	42.171	191	5510.5	146	45.36	54	7	7	29	█	█	█	█	█	█	█	█	█	█	█	█	█	█	█	█	█	█	█	█	█	█
P15309	Prostatic acid phosphatase OS=Homo sapiens OX=9606 GN=ACP3 PE=1 SV=3	+	44.5	6.24	■	2974	High	0	42.104	277	4666.13	140	41.14	55	8	8	24	█	█	█	█	█	█	█	█	█	█	█	█	█	█	█	█	█	█	█	█	█	█
Q5JPE7	Nodal modulator 2 OS=Homo sapiens OX=9606 GN=NOMO2 PE=1 SV=1		139.4	5.76	■	887	High	0	42.078	305	4205.33	93	31.51	56	12	12	11	█	█	█	█	█	█	█	█	█	█	█	█	█	█	█	█	█	█	█	█	█	█
Q15155	Nodal modulator 1 OS=Homo sapiens OX=9606 GN=NOMO1 PE=1 SV=5		134.2	5.81	■	887	High	0	42.078	305	4205.33	93	31.51	56	12	12	11	█	█	█	█	█	█	█	█	█	█	█	█	█	█	█	█	█	█	█	█	█	█
P69849	Nodal modulator 3 OS=Homo sapiens OX=9606 GN=NOMO3 PE=1 SV=2		134	5.67	■	887	High	0	42.078	305	4205.33	93	31.51	56	12	12	11	█	█	█	█	█	█	█	█	█	█	█	█	█	█	█	█	█	█	█	█	█	█
Q9NRD9	Dual oxidase 1 OS=Homo sapiens OX=9606 GN=DUOX1 PE=1 SV=1	+	177.1	7.9	■	1750	High	0	42.04	318	3668.76	88	34.82	56	14	10	8	█	█	█	█	█	█	█	█	█	█	█	█	█	█	█	█	█	█	█	█	█	█
Q13492	Phosphatidylinositol-binding clathrin assembly protein OS=Homo sapiens OX=9606 GN=PICALM PE=1 SV=2		70.7	7.9	■	2951	High	0	42.016	229	3769.26	118	40.42	50	10	10	18	█	█	█	█	█	█	█	█	█	█	█	█	█	█	█	█	█	█	█	█	█	█
Q9Y265	RuvB-like 1 OS=Homo sapiens OX=9606 GN=RUVBL1 PE=1 SV=1		50.2	6.42	■	2253	High	0	42.001	210	3958.36	146	45.63	48	9	9	29	█	█	█	█	█	█	█	█	█	█	█	█	█	█	█	█	█	█	█	█	█	█
P55010	Eukaryotic translation initiation factor 5 OS=Homo sapiens OX=9606 GN=EIF5 PE=1 SV=2		49.2	5.58	■	3499	High	0	41.983	235	5763.47	171	57.59	67	9	9	26	█	█	█	█	█	█	█	█	█	█	█	█	█	█	█	█	█	█	█	█	█	█
P55196	Afadin OS=Homo sapiens OX=9606 GN=AFDN PE=1 SV=3	+	206.7	6.47	■	3876	High	0	41.974	189	3001.95	105	25.09	49	12	12	9	█	█	█	█	█	█	█	█	█	█	█	█	█	█	█	█	█	█	█	█	█	█
P08708	40S ribosomal protein S17 OS=Homo sapiens OX=9606 GN=RPS17 PE=1 SV=2		15.5	9.85	■	3700	High	0	41.902	241	4530.15	248	75.61	81	7	7	59	█	█	█	█	█	█	█	█	█	█	█	█	█	█	█	█	█	█	█	█	█	█
P12277	Creatine kinase B-type OS=Homo sapiens OX=9606 GN=CKB PE=1 SV=1	+	42.6	5.59	■	2422	High	0	41.89	210	2898.03	202	38.64	55	8	7	31	█	█	█	█	█	█	█	█	█	█	█	█	█	█	█	█	█	█	█	█	█	█
P08493	Matrix Gla protein OS=Homo sapiens OX=9606 GN=MGP PE=1 SV=2	+	12.3	9.67	■	2616	High	0	41.859	212	9706.78	149	50.41	81	4	4	39	█	█	█	█	█	█	█	█	█	█	█	█	█	█	█	█	█	█	█	█	█	█
P42330	Aldo-keto reductase family 1 member C3 OS=Homo sapiens OX=9606 GN=AKR1C3 PE=1 SV=4		36.8	7.94	■	2807	High	0	41.692	249	4282.58	91	34.52	52	10	7	39	█	█	█	█	█	█	█	█	█	█	█	█	█	█	█	█	█	█	█	█	█	█
P00403	Cytochrome c oxidase subunit 2 OS=Homo sapiens OX=9606 GN=MT-CO2 PE=1 SV=1		25.5	4.82	■	1053	High	0	41.638	283	4913.29	135	40.9	58	6	6	31	█	█	█	█	█	█	█	█	█	█	█	█	█	█	█	█	█	█	█	█	█	█
Q96CW1	AP-2 complex subunit mu OS=Homo sapiens OX=9606 GN=AP2M1 PE=1 SV=2		49.6	9.54	■	1081	High	0	41.634	196	3754.43	92	27.59	48	12	12	29	█	█	█	█	█	█	█	█	█	█	█	█	█	█	█	█	█	█	█	█	█	█
Q15437	Protein transport protein Sec23B OS=Homo sapiens OX=9606 GN=SEC23B PE=1 SV=2		86.4	6.89	■	573	High	0	41.61	243	3869.81	128	34.14	53	11	8	17	█	█	█	█	█	█	█	█	█	█	█	█	█	█	█	█	█	█	█	█	█	█
Q13576	Ras GTPase-activating-like protein IQGAP2 OS=Homo sapiens OX=9606 GN=IQGAP2 PE=1 SV=4	+	180.5	5.64	■	916	High	0	41.606	162	5912.92	147	60.62	91	10	7	7	█	█	█	█	█	█	█	█	█	█	█	█	█	█	█	█	█	█	█	█	█	█
Q15819	Ubiquitin-conjugating enzyme E2 variant 2 OS=Homo sapiens OX=9606 GN=UBE2V2 PE=1 SV=4	+	16.4	8.09	■	2947	High	0	41.561	277	4950.15	174	52.5	78	8	3	58	█	█	█	█	█	█	█	█	█	█	█	█	█	█	█	█	█	█	█	█	█	█
P06331	Immunoglobulin heavy variable 4-34 OS=Homo sapiens OX=9606 GN=IGHV4-34 PE=1 SV=2	+	13.8	9.33	■	202	High	0	41.543	248	17759	527	148.87	198	4	1	42	█	█	█	█	█	█	█	█	█	█	█	█	█	█	█	█	█	█	█	█	█	█
Q15257	Serine/threonine-protein phosphatase 2A activator OS=Homo sapiens OX=9606 GN=PTPA PE=1 SV=3		40.6	5.94	■	1974	High	0	41.518	241	2599.68	149	38.64	46	7	7	27	█	█	█	█	█	█	█	█	█	█	█	█	█	█	█	█	█	█	█	█	█	█
Q13393	Phospholipase D1 OS=Homo sapiens OX=9606 GN=PLD1 PE=1 SV=1		124.1	8.78	■	2710	High	0	41.462	202	3542.57	110	34.13	44	10	10	12	█	█	█	█	█	█	█	█	█	█	█	█	█	█	█	█	█	█	█	█	█	█
Q96QA5	Gasdermin-A OS=Homo sapiens OX=9606 GN=GSDMA PE=1 SV=4		49.3	5.29	■	3609	High	0	41.46	131	2938.46	123	24.33	59	13	13	33	█	█	█	█	█	█	█	█	█	█	█	█	█	█	█	█	█	█	█	█	█	█
Q9BSJ8	Extended synaptotagmin-1 OS=Homo sapiens OX=9606 GN=ESYT1 PE=1 SV=1		122.8	5.83	■	1020	High	0	41.425	284	4658.83	173	49.13	66	10	10	12	█	█	█	█	█	█	█	█	█	█	█	█	█	█	█	█	█	█	█	█	█	█
P29992	Guanine nucleotide-binding protein subunit alpha-11 OS=Homo sapiens OX=9606 GN=GNA11 PE=1 SV=2		42.1	5.69	■	3557	High	0	41.355	270	5216.49	170	60.1	74	8	4	27	█	█	█	█	█	█	█	█	█	█	█	█	█	█	█	█	█	█	█	█	█	█
Q9ULV0	Unconventional myosin-Vb OS=Homo sapiens OX=9606 GN=MYO5B PE=1 SV=3	+	213.5	7.2	■	1876	High	0	41.307	209	3869.17	108	33.04	57	14	13	7	█	█	█	█	█	█	█	█	█	█	█	█	█	█	█	█	█	█	█	█	█	█
P20933	N(4)-(beta-N-acetylglucosaminyl)-L-asparaginase OS=Homo sapiens OX=9606 GN=AGA PE=1 SV=2	+	37.2	6.28	■	151	High	0	41.266	190	2378.32	161	28.46	43	7	7	30	█	█	█	█	█	█	█	█	█	█	█	█	█	█	█	█	█	█	█	█	█	█
Q9BXS5	AP-1 complex subunit mu-1 OS=Homo sapiens OX=9606 GN=AP1M1 PE=1 SV=3		48.6	7.3	■	2038	High	0	41.258	166	4088.2	124	37.67	56	10	8	30	█	█	█	█	█	█	█	█	█	█	█	█	█	█	█	█	█	█	█	█	█	█
Q6DN03	Putative histone H2B type 2-C OS=Homo sapiens OX=9606 GN=H2BC20P PE=5 SV=3		21.5	10.7	■	639	High	0	41.252	151	15161.2	438	125.62	196	7	1	20	█	█	█	█	█	█	█	█	█	█	█	█	█	█	█	█	█	█	█	█	█	█
Q6DRA6	Putative histone H2B type 2-D OS=Homo sapiens OX=9606 GN=H2BC19P PE=5 SV=3		18	10.58	■	639	High	0	41.252	151	15161.2	438	125.62	196	7	1	24	█	█	█	█	█	█	█	█	█	█	█	█	█	█	█	█	█	█	█	█	█	█
P42765	3-ketoacyl-CoA thiolase, mitochondrial OS=Homo sapiens OX=9606 GN=ACAA2 PE=1 SV=2		41.9	8.09	■	1317	High	0	41.228	156	1904.1	103	24.42	37	9	9	33	█	█	█	█	█	█	█	█	█	█	█	█	█	█	█	█	█	█	█	█	█	█
Q9Y4G6	Talin-2 OS=Homo sapiens OX=9606 GN=TLN2 PE=1 SV=4	+	271.4	5.57	■	49	High	0	41.214	234	4002.2	116	37.87	56	11	1	4	█	█	█	█	█	█	█	█	█	█	█	█	█	█	█	█	█	█	█	█	█	█
Q13423	NAD(P) transhydrogenase, mitochondrial OS=Homo sapiens OX=9606 GN=NNT PE=1 SV=3		113.8	8.09	■	4	High	0	41.183	233	3651.18	97	32.49	43	10	10	12	█	█	█	█	█	█	█	█	█	█	█	█	█	█	█	█	█	█	█	█	█	█
Q03591	Complement factor H-related protein 1 OS=Homo sapiens OX=9606 GN=CFHR1 PE=1 SV=2		37.6	7.39	■	3731	High	0	41.176	235	5956.41	156	46.52	80	8	1	23	█	█	█	█	█	█	█	█	█	█	█	█	█	█	█	█	█	█	█	█	█	█
P09110	3-ketoacyl-CoA thiolase, peroxisomal OS=Homo sapiens OX=9606 GN=ACAA1 PE=1 SV=2		44.3	8.44	■	3337	High	0	41.125	187	3766.74	139	38.34	49	8	8	24	█	█	█	█	█	█	█	█	█	█	█	█	█	█	█	█	█	█	█	█	█	█
P05161	Ubiquitin-like protein ISG15 OS=Homo sapiens OX=9606 GN=ISG15 PE=1 SV=5		17.9	7.44	■	3260	High	0	41.101	246	4787.68	114	41.49	56	9	9	50	█	█	█	█	█	█	█	█	█	█	█	█	█	█	█	█	█	█	█	█	█	█
Q9Y3A5	Ribosome maturation protein SBDS OS=Homo sapiens OX=9606 GN=SBDS PE=1 SV=4		28.7	8.75	■	2328	High	0	41.077	243	3149.03	122	28.74	41	10	10	42	█	█	█	█	█	█	█	█	█	█	█	█	█	█	█	█	█	█	█	█	█	█
P01619	Immunoglobulin kappa variable 3-20 OS=Homo sapiens OX=9606 GN=IGKV3-20 PE=1 SV=2	+	12.5	4.96	■	1249	High	0	41.042	265	22209	471	145.23	203	5	3	47	█	█	█	█	█	█	█	█	█	█	█	█	█	█	█	█	█	█	█	█	█	█
Q9H4G4	Golgi-associated plant pathogenesis-related protein 1 OS=Homo sapiens OX=9606 GN=GLIPR2 PE=1 SV=3		17.2	9.41	■	620	High	0	41.019	359	6865.91	229	68.68	72	8	8	56	█	█	█	█	█	█	█	█	█	█	█	█	█	█	█	█	█	█	█	█	█	█
Q16762	Thiosulfate sulfurtransferase OS=Homo sapiens OX=9606 GN=TST PE=1 SV=4		33.4	7.25	■	2284	High	0	41.018	238	6587.38	199	63.76	74	8	8	34	█	█	█	█	█	█	█	█	█	█	█	█	█	█	█	█	█	█	█	█	█	█
Q92900	Regulator of nonsense transcripts 1 OS=Homo sapiens OX=9606 GN=UPF1 PE=1 SV=2		124.3	6.61	■	1807	High	0	40.988	207	3009.89	112	35.82	51	12	12	14	█	█	█	█	█	█	█	█	█	█	█	█	█	█	█	█	█	█	█	█	█	█
Q9UI42	Carboxypeptidase A4 OS=Homo sapiens OX=9606 GN=CPA4 PE=1 SV=2	+	47.3	6.7	■	101	High	0	40.952	184	3811.1	132	45.52	59	8	8	26	█	█	█	█	█	█	█	█	█	█	█	█	█	█	█	█	█	█	█	█	█	█
O14773	Tripeptidyl-peptidase 1 OS=Homo sapiens OX=9606 GN=TPP1 PE=1 SV=2	+	61.2	6.48	■	1376	High	0	40.928	226	3185.9	130	31.45	39	7	7	21	█	█	█	█	█	█	█	█	█	█	█	█	█	█	█	█	█	█	█	█	█	█
Q16831	Uridine phosphorylase 1 OS=Homo sapiens OX=9606 GN=UPP1 PE=1 SV=1		33.9	7.88	■	2655	High	0	40.892	280	5959.89	150	56.59	78	10	10	34	█	█	█	█	█	█	█	█	█	█	█	█	█	█	█	█	█	█	█	█	█	█
P58499	Protein FAM3B OS=Homo sapiens OX=9606 GN=FAM3B PE=1 SV=2	+	26	8.75	■	1922	High	0	40.852	256	4869.99	171	49.59	74	10	10	46	█	█	█	█	█	█	█	█	█	█	█	█	█	█	█	█	█	█	█	█	█	█
O75223	Gamma-glutamylcyclotransferase OS=Homo sapiens OX=9606 GN=GGCT PE=1 SV=1	+	21	5.14	■	4044	High	0	40.797	272	5521.49	142	41.07	61	7	7	41	█	█	█	█	█	█	█	█	█	█	█	█	█	█	█	█	█	█	█	█	█	█
P62269	40S ribosomal protein S18 OS=Homo sapiens OX=9606 GN=RPS18 PE=1 SV=3		17.7	10.99	■	1202	High	0	40.791	286	6419.86	172	49.5	92	10	10	53	█	█	█	█	█	█	█	█	█	█	█	█	█	█	█	█	█	█	█	█	█	█
Q12904	Aminoacyl tRNA synthase complex-interacting multifunctional protein 1 OS=Homo sapiens OX=9606 GN=AIMP1 PE=1 SV=2	+	34.3	8.43	■	1254	High	0	40.758	165	3690.37	159	46.85	53	7	7	34	█	█	█	█	█	█	█	█	█	█	█	█	█	█	█	█	█	█	█	█	█	█
Q9UKK9	ADP-sugar pyrophosphatase OS=Homo sapiens OX=9606 GN=NUDT5 PE=1 SV=1		24.3	4.94	■	2633	High	0	40.734	195	4955.58	138	49.23	54	7	7	42	█	█	█	█	█	█	█	█	█	█	█	█	█	█	█	█	█	█	█	█	█	█
P25774	Cathepsin S OS=Homo sapiens OX=9606 GN=CTSS PE=1 SV=3	+	37.5	8.34	■	1885	High	0	40.728	326	6654.03	210	63.37	99	13	13	37	█	█	█	█	█	█	█	█	█	█	█	█	█	█	█	█	█	█	█	█	█	█
P80748	Immunoglobulin lambda variable 3-21 OS=Homo sapiens OX=9606 GN=IGLV3-21 PE=1 SV=2	+	12.4	5.29	■	574	High	0	40.723	188	11704	303	96.34	103	3	1	49	█	█	█	█	█	█	█	█	█	█	█	█	█	█	█	█	█	█	█	█	█	█
P48739	Phosphatidylinositol transfer protein beta isoform OS=Homo sapiens OX=9606 GN=PITPNB PE=1 SV=2	+	31.5	6.87	■	74	High	0	40.623	215	4501.56	125	41.6	73	12	8	42	█	█	█	█	█	█	█	█	█	█	█	█	█	█	█	█	█	█	█	█	█	█
Q96I99	Succinate--CoA ligase [GDP-forming] subunit beta, mitochondrial OS=Homo sapiens OX=9606 GN=SUCLG2 PE=1 SV=2		46.5	6.39	■	2471	High	0	40.608	236	4043.7	118	39.39	61	13	13	35	█	█	█	█	█	█	█	█	█	█	█	█	█	█	█	█	█	█	█	█	█	█
Q08477	Cytochrome P450 4F3 OS=Homo sapiens OX=9606 GN=CYP4F3 PE=1 SV=2		59.8	7.64	■	1012	High	0	40.601	292	7116.11	208	66.45	96	11	7	24	█	█	█	█	█	█	█	█	█	█	█	█	█	█	█	█	█	█	█	█	█	█
P28065	Proteasome subunit beta type-9 OS=Homo sapiens OX=9606 GN=PSMB9 PE=1 SV=2		23.3	5.03	■	2276	High	0	40.367	177	4183.62	165	39.86	56	5	5	31	█	█	█	█	█	█	█	█	█	█	█	█	█	█	█	█	█	█	█	█	█	█
Q8IWA5	Choline transporter-like protein 2 OS=Homo sapiens OX=9606 GN=SLC44A2 PE=1 SV=3		80.1	8.57	■	3943	High	0	40.278	149	4132.61	121	30.67	55	10	10	15	█	█	█	█	█	█	█	█	█	█	█	█	█	█	█	█	█	█	█	█	█	█
P62263	40S ribosomal protein S14 OS=Homo sapiens OX=9606 GN=RPS14 PE=1 SV=3		16.3	10.05	■	2754	High	0	40.265	205	6347.12	202	66.52	81	6	6	38	█	█	█	█	█	█	█	█	█	█	█	█	█	█	█	█	█	█	█	█	█	█
Q01581	Hydroxymethylglutaryl-CoA synthase, cytoplasmic OS=Homo sapiens OX=9606 GN=HMGCS1 PE=1 SV=2	+	57.3	5.41	■	709	High	0	40.26	217	2906	96	30.56	42	9	9	19	█	█	█	█	█	█	█	█	█	█	█	█	█	█	█	█	█	█	█	█	█	█
P57735	Ras-related protein Rab-25 OS=Homo sapiens OX=9606 GN=RAB25 PE=1 SV=2		23.5	5.96	■	2180	High	0	40.249	320	5944.88	181	51.82	86	8	7	43	█	█	█	█	█	█	█	█	█	█	█	█	█	█	█	█	█	█	█	█	█	█
P26447	Protein S100-A4 OS=Homo sapiens OX=9606 GN=S100A4 PE=1 SV=1	+	11.7	6.11	■	1869	High	0	40.076	204	11363.5	225	82.34	127	5	5	37	█	█	█	█	█	█	█	█	█	█	█	█	█	█	█	█	█	█	█	█	█	█
Q9H4B7	Tubulin beta-1 chain OS=Homo sapiens OX=9606 GN=TUBB1 PE=1 SV=1		50.3	5.17	■	825	High	0	40.046	189	12219.8	274	97.02	141	7	1	10	█	█	█	█	█	█	█	█	█	█	█	█	█	█	█	█	█	█	█	█	█	█
Q8TCT9	Minor histocompatibility antigen H13 OS=Homo sapiens OX=9606 GN=HM13 PE=1 SV=1		41.5	6.43	■	3416	High	0	40.015	175	3477.84	143	39.4	55	7	7	23	█	█	█	█	█	█	█	█	█	█	█	█	█	█	█	█	█	█	█	█	█	█
Q53FA7	Quinone oxidoreductase PIG3 OS=Homo sapiens OX=9606 GN=TP53I3 PE=1 SV=2		35.5	7.17	■	3477	High	0	40.003	188	3617.94	161	38.85	65	11	11	40	█	█	█	█	█	█	█	█	█	█	█	█	█	█	█	█	█	█	█	█	█	█
P10515	Dihydrolipoyllysine-residue acetyltransferase component of pyruvate dehydrogenase complex, mitochondrial OS=Homo sapiens OX=9606 GN=DLAT PE=1 SV=3		69	7.84	■	2779	High	0	39.999	277	3542.13	144	44.18	56	11	11	19	█	█	█	█	█	█	█	█	█	█	█	█	█	█	█	█	█	█	█	█	█	█
A0A0C4DH32	Immunoglobulin heavy variable 3-20 OS=Homo sapiens OX=9606 GN=IGHV3-20 PE=3 SV=2		12.7	7.87	■	3782	High	0	39.996	175	11953.5	204	45.02	106	4	3	54	█	█	█	█	█	█	█	█	█	█	█	█	█	█	█	█	█	█	█	█	█	█
P62244	40S ribosomal protein S15a OS=Homo sapiens OX=9606 GN=RPS15A PE=1 SV=2		14.8	10.13	■	3668	High	0	39.953	310	8790.18	173	71.92	104	8	8	62	█	█	█	█	█	█	█	█	█	█	█	█	█	█	█	█	█	█	█	█	█	█
A0A0B4J1V0	Immunoglobulin heavy variable 3-15 OS=Homo sapiens OX=9606 GN=IGHV3-15 PE=3 SV=1		12.9	8.62	■	857	High	0	39.92	156	9073.12	196	56.99	93	5	4	31	█	█	█	█	█	█	█	█	█	█	█	█	█	█	█	█	█	█	█	█	█	█
O00151	PDZ and LIM domain protein 1 OS=Homo sapiens OX=9606 GN=PDLIM1 PE=1 SV=4		36	7.02	■	2496	High	0	39.877	181	6004.06	136	49.78	62	7	7	26	█	█	█	█	█	█	█	█	█	█	█	█	█	█	█	█	█	█	█	█	█	█
P30405	Peptidyl-prolyl cis-trans isomerase F, mitochondrial OS=Homo sapiens OX=9606 GN=PPIF PE=1 SV=1		22	9.38	■	664	High	0	39.853	250	4538.48	200	43.12	71	11	10	61	█	█	█	█	█	█	█	█	█	█	█	█	█	█	█	█	█	█	█	█	█	█
P26373	60S ribosomal protein L13 OS=Homo sapiens OX=9606 GN=RPL13 PE=1 SV=4	+	24.2	11.65	■	126	High	0	39.836	334	8349.73	191	58.25	87	8	8	36	█	█	█	█	█	█	█	█	█	█	█	█	█	█	█	█	█	█	█	█	█	█
O95479	GDH/6PGL endoplasmic bifunctional protein OS=Homo sapiens OX=9606 GN=H6PD PE=1 SV=2	+	88.8	7.3	■	2611	High	0	39.828	264	4581.08	140	46.57	56	10	10	15	█	█	█	█	█	█	█	█	█	█	█	█	█	█	█	█	█	█	█	█	█	█
Q14254	Flotillin-2 OS=Homo sapiens OX=9606 GN=FLOT2 PE=1 SV=2		47	5.25	■	2937	High	0	39.795	251	3574.85	115	37.61	51	10	10	27	█	█	█	█	█	█	█	█	█	█	█	█	█	█	█	█	█	█	█	█	█	█
P01762	Immunoglobulin heavy variable 3-11 OS=Homo sapiens OX=9606 GN=IGHV3-11 PE=1 SV=2	+	12.9	8.6	■	2912	High	0	39.747	153	14030.7	230	61.41	131	4	2	54	█	█	█	█	█	█	█	█	█	█	█	█	█	█	█	█	█	█	█	█	█	█
P38117	Electron transfer flavoprotein subunit beta OS=Homo sapiens OX=9606 GN=ETFB PE=1 SV=3		27.8	8.1	■	2636	High	0	39.745	238	5992.45	155	57.59	87	10	10	36	█	█	█	█	█	█	█	█	█	█	█	█	█	█	█	█	█	█	█	█	█	█
Q9HAV0	Guanine nucleotide-binding protein subunit beta-4 OS=Homo sapiens OX=9606 GN=GNB4 PE=1 SV=3		37.5	6	■	217	High	0	39.701	419	10976.6	260	97.78	124	8	2	24	█	█	█	█	█	█	█	█	█	█	█	█	█	█	█	█	█	█	█	█	█	█
P14324	Farnesyl pyrophosphate synthase OS=Homo sapiens OX=9606 GN=FDPS PE=1 SV=4		48.2	6.15	■	3786	High	0	39.637	281	8055.1	218	59.65	82	8	8	19	█	█	█	█	█	█	█	█	█	█	█	█	█	█	█	█	█	█	█	█	█	█
P04432	Immunoglobulin kappa variable 1D-39 OS=Homo sapiens OX=9606 GN=IGKV1D-39 PE=3 SV=2		12.7	8.66	■	1261	High	0	39.609	99	9765.27	353	77.37	114	2	1	29	█	█	█	█	█	█	█	█	█	█	█	█	█	█	█	█	█	█	█	█	█	█
P59665	Neutrophil defensin 1 OS=Homo sapiens OX=9606 GN=DEFA1 PE=1 SV=1		10.2	6.99	■	3567	High	0	39.598	201	31170.3	646	158.77	366	6	1	34	█	█	█	█	█	█	█	█	█	█	█	█	█	█	█	█	█	█	█	█	█	█
P00918	Carbonic anhydrase 2 OS=Homo sapiens OX=9606 GN=CA2 PE=1 SV=2	+	29.2	7.4	■	3780	High	0	39.581	212	5031.88	155	44.62	56	8	8	39	█	█	█	█	█	█	█	█	█	█	█	█	█	█	█	█	█	█	█	█	█	█
Q92614	Unconventional myosin-XVIIIa OS=Homo sapiens OX=9606 GN=MYO18A PE=1 SV=3	+	233	6.3	■	267	High	0	39.578	185	3008.63	131	27.32	47	12	12	7	█	█	█	█	█	█	█	█	█	█	█	█	█	█	█	█	█	█	█	█	█	█
Q8WWA0	Intelectin-1 OS=Homo sapiens OX=9606 GN=ITLN1 PE=1 SV=1	+	34.9	6.01	■	2661	High	0	39.45	189	3235.11	138	30.64	54	9	9	35	█	█	█	█	█	█	█	█	█	█	█	█	█	█	█	█	█	█	█	█	█	█
P47985	Cytochrome b-c1 complex subunit Rieske, mitochondrial OS=Homo sapiens OX=9606 GN=UQCRFS1 PE=1 SV=2		29.6	8.32	■	1467	High	0	39.358	183	1773.18	147	45.69	46	10	10	53	█	█	█	█	█	█	█	█	█	█	█	█	█	█	█	█	█	█	█	█	█	█
P09914	Interferon-induced protein with tetratricopeptide repeats 1 OS=Homo sapiens OX=9606 GN=IFIT1 PE=1 SV=2		55.3	7.2	■	278	High	0	39.245	272	4025.11	124	45.48	57	10	9	28	█	█	█	█	█	█	█	█	█	█	█	█	█	█	█	█	█	█	█	█	█	█
Q13310	Polyadenylate-binding protein 4 OS=Homo sapiens OX=9606 GN=PABPC4 PE=1 SV=1		70.7	9.26	■	1611	High	0	39.168	234	4496.79	197	43.96	64	7	2	14	█	█	█	█	█	█	█	█	█	█	█	█	█	█	█	█	█	█	█	█	█	█
P01824	Immunoglobulin heavy variable 4-39 OS=Homo sapiens OX=9606 GN=IGHV4-39 PE=1 SV=2	+	13.9	9.26	■	3529	High	0	39.151	211	17759	495	145.62	196	4	1	42	█	█	█	█	█	█	█	█	█	█	█	█	█	█	█	█	█	█	█	█	█	█
O43866	CD5 antigen-like OS=Homo sapiens OX=9606 GN=CD5L PE=1 SV=1		38.1	5.47	■	3849	High	0	39.091	303	5770.15	190	77.24	95	9	9	30	█	█	█	█	█	█	█	█	█	█	█	█	█	█	█	█	█	█	█	█	█	█
Q9Y3Z3	Deoxynucleoside triphosphate triphosphohydrolase SAMHD1 OS=Homo sapiens OX=9606 GN=SAMHD1 PE=1 SV=2	+	72.2	7.14	■	411	High	0	39.067	229	6256.08	186	58.63	83	10	10	18	█	█	█	█	█	█	█	█	█	█	█	█	█	█	█	█	█	█	█	█	█	█
A0A0C4DH73	Immunoglobulin kappa variable 1-12 OS=Homo sapiens OX=9606 GN=IGKV1-12 PE=3 SV=1		12.6	8.31	■	2094	High	0	39.051	85	9489.6	305	77.34	108	2	1	29	█	█	█	█	█	█	█	█	█	█	█	█	█	█	█	█	█	█	█	█	█	█
P01611	Immunoglobulin kappa variable 1D-12 OS=Homo sapiens OX=9606 GN=IGKV1D-12 PE=1 SV=2		12.6	7.84	■	2094	High	0	39.051	85	9489.6	305	77.34	108	2	1	29	█	█	█	█	█	█	█	█	█	█	█	█	█	█	█	█	█	█	█	█	█	█
P13716	Delta-aminolevulinic acid dehydratase OS=Homo sapiens OX=9606 GN=ALAD PE=1 SV=1		36.3	6.79	■	2372	High	0	38.994	154	2303.01	104	22.82	33	7	7	34	█	█	█	█	█	█	█	█	█	█	█	█	█	█	█	█	█	█	█	█	█	█
P61225	Ras-related protein Rap-2b OS=Homo sapiens OX=9606 GN=RAP2B PE=1 SV=1		20.5	4.81	■	2863	High	0	38.981	272	3512.55	101	41.1	50	9	6	62	█	█	█	█	█	█	█	█	█	█	█	█	█	█	█	█	█	█	█	█	█	█
Q9BRX8	Peroxiredoxin-like 2A OS=Homo sapiens OX=9606 GN=PRXL2A PE=1 SV=3		25.7	8.84	■	219	High	0	38.918	245	5203.67	117	44	71	8	8	36	█	█	█	█	█	█	█	█	█	█	█	█	█	█	█	█	█	█	█	█	█	█
O15254	Peroxisomal acyl-coenzyme A oxidase 3 OS=Homo sapiens OX=9606 GN=ACOX3 PE=1 SV=2		77.6	7.25	■	1304	High	0	38.901	255	2096.09	114	30.82	38	10	10	21	█	█	█	█	█	█	█	█	█	█	█	█	█	█	█	█	█	█	█	█	█	█
P02792	Ferritin light chain OS=Homo sapiens OX=9606 GN=FTL PE=1 SV=2		20	5.78	■	3111	High	0	38.847	300	6952.71	206	67.15	71	6	6	34	█	█	█	█	█	█	█	█	█	█	█	█	█	█	█	█	█	█	█	█	█	█
O95758	Polypyrimidine tract-binding protein 3 OS=Homo sapiens OX=9606 GN=PTBP3 PE=1 SV=2		59.7	9.04	■	3471	High	0	38.773	199	3711.74	138	40.3	50	8	5	21	█	█	█	█	█	█	█	█	█	█	█	█	█	█	█	█	█	█	█	█	█	█
Q7Z2K6	Endoplasmic reticulum metallopeptidase 1 OS=Homo sapiens OX=9606 GN=ERMP1 PE=1 SV=2		100.2	7.52	■	2049	High	0	38.681	174	3746.96	101	31.55	51	9	9	11	█	█	█	█	█	█	█	█	█	█	█	█	█	█	█	█	█	█	█	█	█	█
P18428	Lipopolysaccharide-binding protein OS=Homo sapiens OX=9606 GN=LBP PE=1 SV=3	+	53.4	6.7	■	1239	High	0	38.47	269	4865.15	136	46.2	58	8	8	24	█	█	█	█	█	█	█	█	█	█	█	█	█	█	█	█	█	█	█	█	█	█
Q9GZP4	PITH domain-containing protein 1 OS=Homo sapiens OX=9606 GN=PITHD1 PE=1 SV=1		24.2	5.74	■	1092	High	0	38.402	235	3081.4	180	44.07	62	6	6	38	█	█	█	█	█	█	█	█	█	█	█	█	█	█	█	█	█	█	█	█	█	█
O43795	Unconventional myosin-Ib OS=Homo sapiens OX=9606 GN=MYO1B PE=1 SV=3		131.9	9.38	■	3210	High	0	38.395	259	3025.62	105	34.88	50	11	11	11	█	█	█	█	█	█	█	█	█	█	█	█	█	█	█	█	█	█	█	█	█	█
Q9UBR2	Cathepsin Z OS=Homo sapiens OX=9606 GN=CTSZ PE=1 SV=1	+	33.8	7.11	■	3890	High	0	38.386	249	4697.64	195	53.74	74	8	8	34	█	█	█	█	█	█	█	█	█	█	█	█	█	█	█	█	█	█	█	█	█	█
P62913	60S ribosomal protein L11 OS=Homo sapiens OX=9606 GN=RPL11 PE=1 SV=2		20.2	9.6	■	2243	High	0	38.296	238	5616.73	81	39.18	56	6	6	29	█	█	█	█	█	█	█	█	█	█	█	█	█	█	█	█	█	█	█	█	█	█
Q16543	Hsp90 co-chaperone Cdc37 OS=Homo sapiens OX=9606 GN=CDC37 PE=1 SV=1		44.4	5.25	■	3332	High	0	38.287	226	3418.95	125	43.39	50	8	8	21	█	█	█	█	█	█	█	█	█	█	█	█	█	█	█	█	█	█	█	█	█	█
P60228	Eukaryotic translation initiation factor 3 subunit E OS=Homo sapiens OX=9606 GN=EIF3E PE=1 SV=1		52.2	6.04	■	1671	High	0	38.275	219	3534.72	123	32.1	45	10	10	26	█	█	█	█	█	█	█	█	█	█	█	█	█	█	█	█	█	█	█	█	█	█
P13987	CD59 glycoprotein OS=Homo sapiens OX=9606 GN=CD59 PE=1 SV=1	+	14.2	6.48	■	2004	High	0	38.223	184	9203.72	180	82.9	96	4	4	25	█	█	█	█	█	█	█	█	█	█	█	█	█	█	█	█	█	█	█	█	█	█
A0A0B4J2H0	Immunoglobulin heavy variable 1-69D OS=Homo sapiens OX=9606 GN=IGHV1-69D PE=1 SV=1		12.7	8.47	■	848	High	0	38.183	154	5609.97	175	29.4	71	5	1	67	█	█	█	█	█	█	█	█	█	█	█	█	█	█	█	█	█	█	█	█	█	█
Q13185	Chromobox protein homolog 3 OS=Homo sapiens OX=9606 GN=CBX3 PE=1 SV=4		20.8	5.33	■	10	High	0	38.162	300	5036.46	171	50.69	52	8	7	55	█	█	█	█	█	█	█	█	█	█	█	█	█	█	█	█	█	█	█	█	█	█
Q16401	26S proteasome non-ATPase regulatory subunit 5 OS=Homo sapiens OX=9606 GN=PSMD5 PE=1 SV=3		56.2	5.48	■	3982	High	0	38.153	210	3121.31	125	39.24	49	11	11	27	█	█	█	█	█	█	█	█	█	█	█	█	█	█	█	█	█	█	█	█	█	█
P49862	Kallikrein-7 OS=Homo sapiens OX=9606 GN=KLK7 PE=1 SV=1		27.5	8.47	■	956	High	0	38.14	214	2694.36	117	29.33	34	6	6	34	█	█	█	█	█	█	█	█	█	█	█	█	█	█	█	█	█	█	█	█	█	█
P20340	Ras-related protein Rab-6A OS=Homo sapiens OX=9606 GN=RAB6A PE=1 SV=3		23.6	5.54	■	3913	High	0	38.091	152	4636.3	132	56.96	66	7	6	41	█	█	█	█	█	█	█	█	█	█	█	█	█	█	█	█	█	█	█	█	█	█
Q04760	Lactoylglutathione lyase OS=Homo sapiens OX=9606 GN=GLO1 PE=1 SV=4	+	20.8	5.31	■	973	High	0	37.951	283	6488.9	165	55.98	80	7	7	46	█	█	█	█	█	█	█	█	█	█	█	█	█	█	█	█	█	█	█	█	█	█
A0A0B4J1Y9	Immunoglobulin heavy variable 3-72 OS=Homo sapiens OX=9606 GN=IGHV3-72 PE=3 SV=1		13.2	7.85	■	3289	High	0	37.878	253	7906.12	201	64.82	92	5	4	51	█	█	█	█	█	█	█	█	█	█	█	█	█	█	█	█	█	█	█	█	█	█
P55145	Mesencephalic astrocyte-derived neurotrophic factor OS=Homo sapiens OX=9606 GN=MANF PE=1 SV=3		20.7	8.69	■	668	High	0	37.82	123	5447.58	209	53.75	78	8	8	39	█	█	█	█	█	█	█	█	█	█	█	█	█	█	█	█	█	█	█	█	█	█
Q8NBS9	Thioredoxin domain-containing protein 5 OS=Homo sapiens OX=9606 GN=TXNDC5 PE=1 SV=2		47.6	5.97	■	2242	High	0	37.786	228	7766.3	188	71.51	72	9	9	25	█	█	█	█	█	█	█	█	█	█	█	█	█	█	█	█	█	█	█	█	█	█
P63173	60S ribosomal protein L38 OS=Homo sapiens OX=9606 GN=RPL38 PE=1 SV=2		8.2	10.1	■	2278	High	0	37.729	104	5627.34	203	38.19	64	5	5	50	█	█	█	█	█	█	█	█	█	█	█	█	█	█	█	█	█	█	█	█	█	█
O95968	Secretoglobin family 1D member 1 OS=Homo sapiens OX=9606 GN=SCGB1D1 PE=1 SV=1		9.9	9.25	■	2460	High	0	37.658	155	5755.52	159	47.26	75	4	4	23	█	█	█	█	█	█	█	█	█	█	█	█	█	█	█	█	█	█	█	█	█	█
P31040	Succinate dehydrogenase [ubiquinone] flavoprotein subunit, mitochondrial OS=Homo sapiens OX=9606 GN=SDHA PE=1 SV=2	+	72.6	7.39	■	2087	High	0	37.649	232	4049.05	135	33.15	54	7	7	12	█	█	█	█	█	█	█	█	█	█	█	█	█	█	█	█	█	█	█	█	█	█
Q92499	ATP-dependent RNA helicase DDX1 OS=Homo sapiens OX=9606 GN=DDX1 PE=1 SV=2		82.4	7.23	■	2028	High	0	37.578	157	4135.01	89	33.62	59	13	13	21	█	█	█	█	█	█	█	█	█	█	█	█	█	█	█	█	█	█	█	█	█	█
P30048	Thioredoxin-dependent peroxide reductase, mitochondrial OS=Homo sapiens OX=9606 GN=PRDX3 PE=1 SV=3		27.7	7.78	■	1849	High	0	37.576	272	6992.82	232	64.8	85	7	7	29	█	█	█	█	█	█	█	█	█	█	█	█	█	█	█	█	█	█	█	█	█	█
Q5TEC6	Histone HIST2H3PS2 OS=Homo sapiens OX=9606 GN=H3-2 PE=1 SV=1		15.4	11.27	■	911	High	0	37.573	208	12471.2	360	79.96	196	7	1	32	█	█	█	█	█	█	█	█	█	█	█	█	█	█	█	█	█	█	█	█	█	█
A0A0B4J1V1	Immunoglobulin heavy variable 3-21 OS=Homo sapiens OX=9606 GN=IGHV3-21 PE=1 SV=1		12.8	8.28	■	1653	High	0	37.545	174	14073.8	221	61.5	129	3	1	35	█	█	█	█	█	█	█	█	█	█	█	█	█	█	█	█	█	█	█	█	█	█
P11717	Cation-independent mannose-6-phosphate receptor OS=Homo sapiens OX=9606 GN=IGF2R PE=1 SV=3	+	274.2	5.94	■	2154	High	0	37.466	153	2325.92	96	18.6	33	10	10	4	█	█	█	█	█	█	█	█	█	█	█	█	█	█	█	█	█	█	█	█	█	█
Q9UBF2	Coatomer subunit gamma-2 OS=Homo sapiens OX=9606 GN=COPG2 PE=1 SV=1		97.6	5.81	■	2072	High	0	37.321	301	4456.38	109	44.46	59	9	6	13	█	█	█	█	█	█	█	█	█	█	█	█	█	█	█	█	█	█	█	█	█	█
P31944	Caspase-14 OS=Homo sapiens OX=9606 GN=CASP14 PE=1 SV=2	+	27.7	5.58	■	38	High	0	37.185	233	3530.89	77	34.21	43	10	10	32	█	█	█	█	█	█	█	█	█	█	█	█	█	█	█	█	█	█	█	█	█	█
P08185	Corticosteroid-binding globulin OS=Homo sapiens OX=9606 GN=SERPINA6 PE=1 SV=1	+	45.1	6.04	■	2302	High	0	37.177	244	5564.45	196	47.34	68	6	6	18	█	█	█	█	█	█	█	█	█	█	█	█	█	█	█	█	█	█	█	█	█	█
Q15126	Phosphomevalonate kinase OS=Homo sapiens OX=9606 GN=PMVK PE=1 SV=3		22	5.73	■	3756	High	0	36.988	164	3727.27	122	37.4	65	10	10	44	█	█	█	█	█	█	█	█	█	█	█	█	█	█	█	█	█	█	█	█	█	█
Q99439	Calponin-2 OS=Homo sapiens OX=9606 GN=CNN2 PE=1 SV=4		33.7	7.33	■	3680	High	0	36.94	263	6913.59	193	69.83	86	6	5	24	█	█	█	█	█	█	█	█	█	█	█	█	█	█	█	█	█	█	█	█	█	█
P36957	Dihydrolipoyllysine-residue succinyltransferase component of 2-oxoglutarate dehydrogenase complex, mitochondrial OS=Homo sapiens OX=9606 GN=DLST PE=1 SV=4	+	48.7	8.95	■	804	High	0	36.93	258	4130.54	197	56.95	73	9	9	23	█	█	█	█	█	█	█	█	█	█	█	█	█	█	█	█	█	█	█	█	█	█
P02747	Complement C1q subcomponent subunit C OS=Homo sapiens OX=9606 GN=C1QC PE=1 SV=3		25.8	8.41	■	181	High	0	36.915	235	7361.24	188	56.47	73	5	5	25	█	█	█	█	█	█	█	█	█	█	█	█	█	█	█	█	█	█	█	█	█	█
P11169	Solute carrier family 2, facilitated glucose transporter member 3 OS=Homo sapiens OX=9606 GN=SLC2A3 PE=1 SV=1		53.9	7.2	■	997	High	0	36.898	220	6086.9	193	57.61	64	7	7	13	█	█	█	█	█	█	█	█	█	█	█	█	█	█	█	█	█	█	█	█	█	█
A0A087WW87	Immunoglobulin kappa variable 2-40 OS=Homo sapiens OX=9606 GN=IGKV2-40 PE=3 SV=2		13.3	4.61	■	5	High	0	36.865	172	15147.9	220	62.4	109	4	3	28	█	█	█	█	█	█	█	█	█	█	█	█	█	█	█	█	█	█	█	█	█	█
Q7L2H7	Eukaryotic translation initiation factor 3 subunit M OS=Homo sapiens OX=9606 GN=EIF3M PE=1 SV=1		42.5	5.63	■	710	High	0	36.832	229	3592.56	112	38.1	41	8	8	26	█	█	█	█	█	█	█	█	█	█	█	█	█	█	█	█	█	█	█	█	█	█
Q9Y6K5	2'-5'-oligoadenylate synthase 3 OS=Homo sapiens OX=9606 GN=OAS3 PE=1 SV=3		121.1	8.4	■	3496	High	0	36.83	176	4202.02	118	30.07	59	10	10	8	█	█	█	█	█	█	█	█	█	█	█	█	█	█	█	█	█	█	█	█	█	█
P59826	BPI fold-containing family B member 3 OS=Homo sapiens OX=9606 GN=BPIFB3 PE=1 SV=2		50.3	6.74	■	3530	High	0	36.826	179	3691.88	105	34.46	47	9	9	24	█	█	█	█	█	█	█	█	█	█	█	█	█	█	█	█	█	█	█	█	█	█
P49755	Transmembrane emp24 domain-containing protein 10 OS=Homo sapiens OX=9606 GN=TMED10 PE=1 SV=2		25	7.44	■	1246	High	0	36.782	131	6494.35	165	57.96	81	7	7	35	█	█	█	█	█	█	█	█	█	█	█	█	█	█	█	█	█	█	█	█	█	█
P11766	Alcohol dehydrogenase class-3 OS=Homo sapiens OX=9606 GN=ADH5 PE=1 SV=4		39.7	7.49	■	1106	High	0	36.77	242	4550.42	173	54.27	65	9	9	26	█	█	█	█	█	█	█	█	█	█	█	█	█	█	█	█	█	█	█	█	█	█
P20042	Eukaryotic translation initiation factor 2 subunit 2 OS=Homo sapiens OX=9606 GN=EIF2S2 PE=1 SV=2		38.4	5.8	■	3581	High	0	36.756	206	2812.94	115	30.76	41	9	9	32	█	█	█	█	█	█	█	█	█	█	█	█	█	█	█	█	█	█	█	█	█	█
P29622	Kallistatin OS=Homo sapiens OX=9606 GN=SERPINA4 PE=1 SV=3	+	48.5	7.75	■	3536	High	0	36.719	214	3675.59	122	51.42	55	8	8	25	█	█	█	█	█	█	█	█	█	█	█	█	█	█	█	█	█	█	█	█	█	█
O43278	Kunitz-type protease inhibitor 1 OS=Homo sapiens OX=9606 GN=SPINT1 PE=1 SV=2	+	58.4	6.29	■	507	High	0	36.69	202	3707.96	89	28.57	44	8	8	15	█	█	█	█	█	█	█	█	█	█	█	█	█	█	█	█	█	█	█	█	█	█
O75477	Erlin-1 OS=Homo sapiens OX=9606 GN=ERLIN1 PE=1 SV=2	+	39.1	7.87	■	408	High	0	36.639	275	5106.11	137	47.49	68	7	4	21	█	█	█	█	█	█	█	█	█	█	█	█	█	█	█	█	█	█	█	█	█	█
Q93050	V-type proton ATPase 116 kDa subunit a1 OS=Homo sapiens OX=9606 GN=ATP6V0A1 PE=1 SV=3		96.4	6.43	■	3791	High	0	36.592	168	1790.7	88	17.09	34	11	11	15	█	█	█	█	█	█	█	█	█	█	█	█	█	█	█	█	█	█	█	█	█	█
Q9UBW5	Bridging integrator 2 OS=Homo sapiens OX=9606 GN=BIN2 PE=1 SV=3	+	61.8	5.15	■	3751	High	0	36.587	159	4791.46	123	41.61	43	7	7	16	█	█	█	█	█	█	█	█	█	█	█	█	█	█	█	█	█	█	█	█	█	█
Q9NZD2	Glycolipid transfer protein OS=Homo sapiens OX=9606 GN=GLTP PE=1 SV=3	+	23.8	7.39	■	651	High	0	36.586	208	4474.62	125	42.13	65	9	9	43	█	█	█	█	█	█	█	█	█	█	█	█	█	█	█	█	█	█	█	█	█	█
P35573	Glycogen debranching enzyme OS=Homo sapiens OX=9606 GN=AGL PE=1 SV=3		174.7	6.76	■	2458	High	0	36.54	186	2821.22	81	36.77	50	13	13	11	█	█	█	█	█	█	█	█	█	█	█	█	█	█	█	█	█	█	█	█	█	█
O94973	AP-2 complex subunit alpha-2 OS=Homo sapiens OX=9606 GN=AP2A2 PE=1 SV=2		103.9	6.96	■	2319	High	0	36.424	157	3064.37	127	26.69	50	11	3	14	█	█	█	█	█	█	█	█	█	█	█	█	█	█	█	█	█	█	█	█	█	█
A0A0C4DH67	Immunoglobulin kappa variable 1-8 OS=Homo sapiens OX=9606 GN=IGKV1-8 PE=3 SV=1		12.5	9.01	■	3079	High	0	36.422	197	9337.14	228	66.57	88	3	2	43	█	█	█	█	█	█	█	█	█	█	█	█	█	█	█	█	█	█	█	█	█	█
A2NJV5	Immunoglobulin kappa variable 2-29 OS=Homo sapiens OX=9606 GN=IGKV2-29 PE=3 SV=2		13.1	7.28	■	193	High	0	36.395	167	16581.4	253	71.85	115	3	1	26	█	█	█	█	█	█	█	█	█	█	█	█	█	█	█	█	█	█	█	█	█	█
A0A075B6S2	Immunoglobulin kappa variable 2D-29 OS=Homo sapiens OX=9606 GN=IGKV2D-29 PE=3 SV=1		13.1	7.12	■	193	High	0	36.395	167	16581.4	253	71.85	115	3	1	26	█	█	█	█	█	█	█	█	█	█	█	█	█	█	█	█	█	█	█	█	█	█
O95817	BAG family molecular chaperone regulator 3 OS=Homo sapiens OX=9606 GN=BAG3 PE=1 SV=3		61.6	6.95	■	2626	High	0	36.346	204	3205.11	104	37.01	50	10	10	19	█	█	█	█	█	█	█	█	█	█	█	█	█	█	█	█	█	█	█	█	█	█
P24539	ATP synthase F(0) complex subunit B1, mitochondrial OS=Homo sapiens OX=9606 GN=ATP5PB PE=1 SV=2		28.9	9.36	■	110	High	0	36.331	235	4953.92	151	48.65	67	9	9	41	█	█	█	█	█	█	█	█	█	█	█	█	█	█	█	█	█	█	█	█	█	█
Q9BQR3	Serine protease 27 OS=Homo sapiens OX=9606 GN=PRSS27 PE=1 SV=1	+	31.9	8.13	■	702	High	0	36.309	266	5826.14	156	52.11	68	6	6	24	█	█	█	█	█	█	█	█	█	█	█	█	█	█	█	█	█	█	█	█	█	█
P83731	60S ribosomal protein L24 OS=Homo sapiens OX=9606 GN=RPL24 PE=1 SV=1		17.8	11.25	■	2774	High	0	36.291	240	7289.74	222	65.52	88	6	6	31	█	█	█	█	█	█	█	█	█	█	█	█	█	█	█	█	█	█	█	█	█	█
O00303	Eukaryotic translation initiation factor 3 subunit F OS=Homo sapiens OX=9606 GN=EIF3F PE=1 SV=1		37.5	5.45	■	3656	High	0	36.26	205	3898.02	123	35.88	54	7	7	27	█	█	█	█	█	█	█	█	█	█	█	█	█	█	█	█	█	█	█	█	█	█
P39687	Acidic leucine-rich nuclear phosphoprotein 32 family member A OS=Homo sapiens OX=9606 GN=ANP32A PE=1 SV=1		28.6	4.09	■	441	High	0	36.252	171	5653.98	172	34.29	63	9	5	27	█	█	█	█	█	█	█	█	█	█	█	█	█	█	█	█	█	█	█	█	█	█
Q9P0S9	Transmembrane protein 14C OS=Homo sapiens OX=9606 GN=TMEM14C PE=1 SV=1		11.6	9.88	■	4062	High	0	36.243	156	2563.42	86	34.49	31	3	3	50	█	█	█	█	█	█	█	█	█	█	█	█	█	█	█	█	█	█	█	█	█	█
P22102	Trifunctional purine biosynthetic protein adenosine-3 OS=Homo sapiens OX=9606 GN=GART PE=1 SV=1	+	107.7	6.7	■	1425	High	0	36.238	273	4785.93	111	38.05	66	9	9	10	█	█	█	█	█	█	█	█	█	█	█	█	█	█	█	█	█	█	█	█	█	█
Q6YHK3	CD109 antigen OS=Homo sapiens OX=9606 GN=CD109 PE=1 SV=2		161.6	5.85	■	3392	High	0	36.215	160	3251.81	105	27.34	45	9	9	7	█	█	█	█	█	█	█	█	█	█	█	█	█	█	█	█	█	█	█	█	█	█
P08962	CD63 antigen OS=Homo sapiens OX=9606 GN=CD63 PE=1 SV=2		25.6	7.81	■	2159	High	0	36.214	130	8687.94	232	47.24	110	7	7	17	█	█	█	█	█	█	█	█	█	█	█	█	█	█	█	█	█	█	█	█	█	█
Q3LXA3	Triokinase/FMN cyclase OS=Homo sapiens OX=9606 GN=TKFC PE=1 SV=2		58.9	7.49	■	354	High	0	36.201	281	1718.76	126	40.67	39	8	8	22	█	█	█	█	█	█	█	█	█	█	█	█	█	█	█	█	█	█	█	█	█	█
P06858	Lipoprotein lipase OS=Homo sapiens OX=9606 GN=LPL PE=1 SV=1		53.1	8.15	■	2613	High	0	36.179	219	5646.61	145	49.83	60	7	7	17	█	█	█	█	█	█	█	█	█	█	█	█	█	█	█	█	█	█	█	█	█	█
P27169	Serum paraoxonase/arylesterase 1 OS=Homo sapiens OX=9606 GN=PON1 PE=1 SV=3		39.7	5.22	■	301	High	0	36.172	213	6241.86	177	53.49	71	7	7	25	█	█	█	█	█	█	█	█	█	█	█	█	█	█	█	█	█	█	█	█	█	█
P15814	Immunoglobulin lambda-like polypeptide 1 OS=Homo sapiens OX=9606 GN=IGLL1 PE=1 SV=1	+	22.9	10.07	■	1898	High	0	36.122	124	6436.27	316	57.83	103	5	4	28	█	█	█	█	█	█	█	█	█	█	█	█	█	█	█	█	█	█	█	█	█	█
Q9UJC5	SH3 domain-binding glutamic acid-rich-like protein 2 OS=Homo sapiens OX=9606 GN=SH3BGRL2 PE=1 SV=2		12.3	6.71	■	3172	High	0	36.033	161	4973.47	207	45.8	54	6	6	67	█	█	█	█	█	█	█	█	█	█	█	█	█	█	█	█	█	█	█	█	█	█
P01763	Immunoglobulin heavy variable 3-48 OS=Homo sapiens OX=9606 GN=IGHV3-48 PE=1 SV=2	+	12.8	5.36	■	766	High	0	35.945	138	13745.4	223	58	127	3	1	35	█	█	█	█	█	█	█	█	█	█	█	█	█	█	█	█	█	█	█	█	█	█
O95747	Serine/threonine-protein kinase OSR1 OS=Homo sapiens OX=9606 GN=OXSR1 PE=1 SV=1		58	6.43	■	436	High	0	35.897	203	4523.18	137	44.99	57	7	7	18	█	█	█	█	█	█	█	█	█	█	█	█	█	█	█	█	█	█	█	█	█	█
P07357	Complement component C8 alpha chain OS=Homo sapiens OX=9606 GN=C8A PE=1 SV=2		65.1	6.47	■	3175	High	0	35.878	213	4179.91	153	48.41	64	9	9	18	█	█	█	█	█	█	█	█	█	█	█	█	█	█	█	█	█	█	█	█	█	█
A0A075B6S5	Immunoglobulin kappa variable 1-27 OS=Homo sapiens OX=9606 GN=IGKV1-27 PE=3 SV=1		12.7	8.29	■	147	High	0	35.871	153	8263.62	230	74.6	86	3	2	54	█	█	█	█	█	█	█	█	█	█	█	█	█	█	█	█	█	█	█	█	█	█
O94905	Erlin-2 OS=Homo sapiens OX=9606 GN=ERLIN2 PE=1 SV=1		37.8	5.62	■	2361	High	0	35.861	244	4461.45	143	46.3	61	7	4	18	█	█	█	█	█	█	█	█	█	█	█	█	█	█	█	█	█	█	█	█	█	█
P61254	60S ribosomal protein L26 OS=Homo sapiens OX=9606 GN=RPL26 PE=1 SV=1		17.2	10.55	■	2916	High	0	35.844	232	4982.72	147	45.69	81	12	12	45	█	█	█	█	█	█	█	█	█	█	█	█	█	█	█	█	█	█	█	█	█	█
O43488	Aflatoxin B1 aldehyde reductase member 2 OS=Homo sapiens OX=9606 GN=AKR7A2 PE=1 SV=3		39.6	7.17	■	1083	High	0	35.819	256	3013.42	94	26.18	40	9	9	30	█	█	█	█	█	█	█	█	█	█	█	█	█	█	█	█	█	█	█	█	█	█
P0DP08	Immunoglobulin heavy variable 4-38-2 OS=Homo sapiens OX=9606 GN=IGHV4-38-2 PE=3 SV=1		13	9.29	■	3551	High	0	35.815	191	17759	479	138.55	192	4	1	44	█	█	█	█	█	█	█	█	█	█	█	█	█	█	█	█	█	█	█	█	█	█
P57737	Coronin-7 OS=Homo sapiens OX=9606 GN=CORO7 PE=1 SV=2		100.5	5.8	■	189	High	0	35.797	215	2592.91	122	35.65	36	6	6	10	█	█	█	█	█	█	█	█	█	█	█	█	█	█	█	█	█	█	█	█	█	█
Q07283	Trichohyalin OS=Homo sapiens OX=9606 GN=TCHH PE=1 SV=2		253.8	5.78	■	1570	High	0	35.69	75	1113.59	84	14.82	29	11	11	7	█	█	█	█	█	█	█	█	█	█	█	█	█	█	█	█	█	█	█	█	█	█
Q13557	Calcium/calmodulin-dependent protein kinase type II subunit delta OS=Homo sapiens OX=9606 GN=CAMK2D PE=1 SV=3		56.3	7.25	■	2287	High	0	35.63	168	4170.74	142	32.17	58	7	5	18	█	█	█	█	█	█	█	█	█	█	█	█	█	█	█	█	█	█	█	█	█	█
O00410	Importin-5 OS=Homo sapiens OX=9606 GN=IPO5 PE=1 SV=4	+	123.6	4.94	■	4064	High	0	35.618	148	3150.18	130	35.43	55	9	9	12	█	█	█	█	█	█	█	█	█	█	█	█	█	█	█	█	█	█	█	█	█	█
P36507	Dual specificity mitogen-activated protein kinase kinase 2 OS=Homo sapiens OX=9606 GN=MAP2K2 PE=1 SV=1		44.4	6.55	■	696	High	0	35.586	115	5680.59	178	52.45	79	11	5	27	█	█	█	█	█	█	█	█	█	█	█	█	█	█	█	█	█	█	█	█	█	█
Q15185	Prostaglandin E synthase 3 OS=Homo sapiens OX=9606 GN=PTGES3 PE=1 SV=1		18.7	4.54	■	2289	High	0	35.532	218	5430.5	151	52.72	65	7	7	42	█	█	█	█	█	█	█	█	█	█	█	█	█	█	█	█	█	█	█	█	█	█
Q01432	AMP deaminase 3 OS=Homo sapiens OX=9606 GN=AMPD3 PE=1 SV=1		88.8	6.98	■	141	High	0	35.453	223	4256.5	110	47.19	74	12	12	14	█	█	█	█	█	█	█	█	█	█	█	█	█	█	█	█	█	█	█	█	█	█
Q9BTV4	Transmembrane protein 43 OS=Homo sapiens OX=9606 GN=TMEM43 PE=1 SV=1		44.8	8.13	■	1146	High	0	35.374	219	1966.97	104	28.88	33	9	9	32	█	█	█	█	█	█	█	█	█	█	█	█	█	█	█	█	█	█	█	█	█	█
P48047	ATP synthase subunit O, mitochondrial OS=Homo sapiens OX=9606 GN=ATP5PO PE=1 SV=1	+	23.3	9.96	■	3080	High	0	35.325	236	4505.74	155	50.55	61	6	6	35	█	█	█	█	█	█	█	█	█	█	█	█	█	█	█	█	█	█	█	█	█	█
P01766	Immunoglobulin heavy variable 3-13 OS=Homo sapiens OX=9606 GN=IGHV3-13 PE=1 SV=2		12.5	7.08	■	2795	High	0	35.216	148	12487.5	181	45.14	110	3	2	35	█	█	█	█	█	█	█	█	█	█	█	█	█	█	█	█	█	█	█	█	█	█
P15586	N-acetylglucosamine-6-sulfatase OS=Homo sapiens OX=9606 GN=GNS PE=1 SV=3	+	62	8.31	■	793	High	0	35.211	223	4650.93	120	34.86	57	9	9	17	█	█	█	█	█	█	█	█	█	█	█	█	█	█	█	█	█	█	█	█	█	█
Q04837	Single-stranded DNA-binding protein, mitochondrial OS=Homo sapiens OX=9606 GN=SSBP1 PE=1 SV=1		17.2	9.6	■	430	High	0	35.209	223	5964.8	128	47.01	60	4	4	34	█	█	█	█	█	█	█	█	█	█	█	█	█	█	█	█	█	█	█	█	█	█
P62316	Small nuclear ribonucleoprotein Sm D2 OS=Homo sapiens OX=9606 GN=SNRPD2 PE=1 SV=1		13.5	9.91	■	998	High	0	35.176	206	5402.03	132	40.59	62	8	8	58	█	█	█	█	█	█	█	█	█	█	█	█	█	█	█	█	█	█	█	█	█	█
Q14435	Polypeptide N-acetylgalactosaminyltransferase 3 OS=Homo sapiens OX=9606 GN=GALNT3 PE=1 SV=2		72.6	7.99	■	429	High	0	35.173	172	3082.29	96	27.02	42	9	7	16	█	█	█	█	█	█	█	█	█	█	█	█	█	█	█	█	█	█	█	█	█	█
Q16651	Prostasin OS=Homo sapiens OX=9606 GN=PRSS8 PE=1 SV=1	+	36.4	5.85	■	3453	High	0	35.151	154	3860.35	163	50.31	51	4	4	17	█	█	█	█	█	█	█	█	█	█	█	█	█	█	█	█	█	█	█	█	█	█
P08567	Pleckstrin OS=Homo sapiens OX=9606 GN=PLEK PE=1 SV=3		40.1	8.28	■	540	High	0	35.032	204	3852.61	207	63.47	56	6	6	21	█	█	█	█	█	█	█	█	█	█	█	█	█	█	█	█	█	█	█	█	█	█
Q9UBQ0	Vacuolar protein sorting-associated protein 29 OS=Homo sapiens OX=9606 GN=VPS29 PE=1 SV=1		20.5	6.79	■	2416	High	0	34.982	238	4097.74	91	39.33	47	8	8	41	█	█	█	█	█	█	█	█	█	█	█	█	█	█	█	█	█	█	█	█	█	█
Q5VVQ6	Ubiquitin thioesterase OTU1 OS=Homo sapiens OX=9606 GN=YOD1 PE=1 SV=1		38.3	6.11	■	1780	High	0	34.893	273	4238.06	133	41.2	51	7	7	27	█	█	█	█	█	█	█	█	█	█	█	█	█	█	█	█	█	█	█	█	█	█
P08473	Neprilysin OS=Homo sapiens OX=9606 GN=MME PE=1 SV=2		85.5	5.73	■	3690	High	0	34.863	149	3565.03	107	28.63	48	10	10	15	█	█	█	█	█	█	█	█	█	█	█	█	█	█	█	█	█	█	█	█	█	█
P46776	60S ribosomal protein L27a OS=Homo sapiens OX=9606 GN=RPL27A PE=1 SV=2		16.6	11	■	4002	High	0	34.846	188	4175.47	117	33.27	59	6	6	35	█	█	█	█	█	█	█	█	█	█	█	█	█	█	█	█	█	█	█	█	█	█
Q9NR31	GTP-binding protein SAR1a OS=Homo sapiens OX=9606 GN=SAR1A PE=1 SV=1		22.4	6.68	■	636	High	0	34.831	182	3951.3	97	37.15	49	7	3	37	█	█	█	█	█	█	█	█	█	█	█	█	█	█	█	█	█	█	█	█	█	█
Q13636	Ras-related protein Rab-31 OS=Homo sapiens OX=9606 GN=RAB31 PE=1 SV=1		21.6	7.06	■	397	High	0	34.765	185	3054.85	84	32.53	43	8	7	45	█	█	█	█	█	█	█	█	█	█	█	█	█	█	█	█	█	█	█	█	█	█
P14927	Cytochrome b-c1 complex subunit 7 OS=Homo sapiens OX=9606 GN=UQCRB PE=1 SV=2		13.5	8.78	■	1084	High	0	34.625	219	4868.02	114	48.3	55	7	7	57	█	█	█	█	█	█	█	█	█	█	█	█	█	█	█	█	█	█	█	█	█	█
P46977	Dolichyl-diphosphooligosaccharide--protein glycosyltransferase subunit STT3A OS=Homo sapiens OX=9606 GN=STT3A PE=1 SV=2	+	80.5	8.07	■	47	High	0	34.614	219	4087.04	129	36.58	65	11	8	14	█	█	█	█	█	█	█	█	█	█	█	█	█	█	█	█	█	█	█	█	█	█
Q9HB71	Calcyclin-binding protein OS=Homo sapiens OX=9606 GN=CACYBP PE=1 SV=2		26.2	8.25	■	2375	High	0	34.541	135	2228.31	117	23.66	37	8	8	32	█	█	█	█	█	█	█	█	█	█	█	█	█	█	█	█	█	█	█	█	█	█
K7EJ46	Small integral membrane protein 22 OS=Homo sapiens OX=9606 GN=SMIM22 PE=1 SV=2		9.2	6.51	■	3258	High	0	34.54	135	2420.41	92	34.47	34	3	3	33	█	█	█	█	█	█	█	█	█	█	█	█	█	█	█	█	█	█	█	█	█	█
P34896	Serine hydroxymethyltransferase, cytosolic OS=Homo sapiens OX=9606 GN=SHMT1 PE=1 SV=1	+	53	7.71	■	3424	High	0	34.431	245	4282.39	134	44.78	61	9	8	22	█	█	█	█	█	█	█	█	█	█	█	█	█	█	█	█	█	█	█	█	█	█
P09871	Complement C1s subcomponent OS=Homo sapiens OX=9606 GN=C1S PE=1 SV=1	+	76.6	4.96	■	893	High	0	34.417	186	2675.3	126	26.21	37	8	8	16	█	█	█	█	█	█	█	█	█	█	█	█	█	█	█	█	█	█	█	█	█	█
P61353	60S ribosomal protein L27 OS=Homo sapiens OX=9606 GN=RPL27 PE=1 SV=2		15.8	10.56	■	2313	High	0	34.407	210	5990.62	156	60.31	83	8	8	53	█	█	█	█	█	█	█	█	█	█	█	█	█	█	█	█	█	█	█	█	█	█
Q9UNF0	Protein kinase C and casein kinase substrate in neurons protein 2 OS=Homo sapiens OX=9606 GN=PACSIN2 PE=1 SV=2		55.7	5.2	■	526	High	0	34.402	194	4489.3	150	40.15	64	10	10	21	█	█	█	█	█	█	█	█	█	█	█	█	█	█	█	█	█	█	█	█	█	█
P03950	Angiogenin OS=Homo sapiens OX=9606 GN=ANG PE=1 SV=1	+	16.5	9.64	■	2269	High	0	34.396	140	3822.36	127	28.9	42	7	7	55	█	█	█	█	█	█	█	█	█	█	█	█	█	█	█	█	█	█	█	█	█	█
Q16795	NADH dehydrogenase [ubiquinone] 1 alpha subcomplex subunit 9, mitochondrial OS=Homo sapiens OX=9606 GN=NDUFA9 PE=1 SV=2		42.5	9.8	■	3542	High	0	34.374	190	3830.69	124	35.09	48	9	9	30	█	█	█	█	█	█	█	█	█	█	█	█	█	█	█	█	█	█	█	█	█	█
Q9Y230	RuvB-like 2 OS=Homo sapiens OX=9606 GN=RUVBL2 PE=1 SV=3		51.1	5.64	■	284	High	0	34.362	140	2280.68	91	20.84	35	7	7	19	█	█	█	█	█	█	█	█	█	█	█	█	█	█	█	█	█	█	█	█	█	█
P20292	Arachidonate 5-lipoxygenase-activating protein OS=Homo sapiens OX=9606 GN=ALOX5AP PE=1 SV=2		18.1	8.44	■	3301	High	0	34.358	172	6301.73	157	35.56	74	6	6	45	█	█	█	█	█	█	█	█	█	█	█	█	█	█	█	█	█	█	█	█	█	█
Q9H299	SH3 domain-binding glutamic acid-rich-like protein 3 OS=Homo sapiens OX=9606 GN=SH3BGRL3 PE=1 SV=1	+	10.4	4.93	■	3864	High	0	34.349	183	11135.7	293	83.01	114	4	4	39	█	█	█	█	█	█	█	█	█	█	█	█	█	█	█	█	█	█	█	█	█	█
Q9UKR0	Kallikrein-12 OS=Homo sapiens OX=9606 GN=KLK12 PE=1 SV=1	+	26.7	7.61	■	3460	High	0	34.343	99	4338.3	111	31.85	35	5	5	24	█	█	█	█	█	█	█	█	█	█	█	█	█	█	█	█	█	█	█	█	█	█
Q9H2U2	Inorganic pyrophosphatase 2, mitochondrial OS=Homo sapiens OX=9606 GN=PPA2 PE=1 SV=2		37.9	7.39	■	1767	High	0	34.322	148	3652.87	120	43.49	60	7	6	26	█	█	█	█	█	█	█	█	█	█	█	█	█	█	█	█	█	█	█	█	█	█
P13727	Bone marrow proteoglycan OS=Homo sapiens OX=9606 GN=PRG2 PE=1 SV=2		25.2	6.76	■	2437	High	0	34.278	228	5045.48	172	55.32	53	7	7	32	█	█	█	█	█	█	█	█	█	█	█	█	█	█	█	█	█	█	█	█	█	█
Q15642	Cdc42-interacting protein 4 OS=Homo sapiens OX=9606 GN=TRIP10 PE=1 SV=3		68.3	5.73	■	88	High	0	34.269	184	1466.76	96	22.3	29	9	9	22	█	█	█	█	█	█	█	█	█	█	█	█	█	█	█	█	█	█	█	█	█	█
P52943	Cysteine-rich protein 2 OS=Homo sapiens OX=9606 GN=CRIP2 PE=1 SV=1		22.5	8.72	■	86	High	0	34.263	166	4504.03	140	45.26	60	7	7	42	█	█	█	█	█	█	█	█	█	█	█	█	█	█	█	█	█	█	█	█	█	█
Q9H0E2	Toll-interacting protein OS=Homo sapiens OX=9606 GN=TOLLIP PE=1 SV=1		30.3	5.97	■	2362	High	0	34.132	266	4755.79	175	51.45	74	8	8	34	█	█	█	█	█	█	█	█	█	█	█	█	█	█	█	█	█	█	█	█	█	█
A1L0T0	2-hydroxyacyl-CoA lyase 2 OS=Homo sapiens OX=9606 GN=ILVBL PE=1 SV=2		67.8	8.15	■	2060	High	0	34.128	158	1868.8	111	26.27	38	9	9	21	█	█	█	█	█	█	█	█	█	█	█	█	█	█	█	█	█	█	█	█	█	█
Q14574	Desmocollin-3 OS=Homo sapiens OX=9606 GN=DSC3 PE=1 SV=3	+	99.9	6.1	■	2876	High	0	34.115	101	4361.9	192	43.36	50	7	6	11	█	█	█	█	█	█	█	█	█	█	█	█	█	█	█	█	█	█	█	█	█	█
Q92835	Phosphatidylinositol 3,4,5-trisphosphate 5-phosphatase 1 OS=Homo sapiens OX=9606 GN=INPP5D PE=1 SV=2	+	133.2	7.59	■	2181	High	0	34.112	189	3464.53	89	31.87	46	10	10	8	█	█	█	█	█	█	█	█	█	█	█	█	█	█	█	█	█	█	█	█	█	█
P81605	Dermcidin OS=Homo sapiens OX=9606 GN=DCD PE=1 SV=2	+	11.3	6.54	■	3122	High	0	34.055	250	5702.58	154	55.3	89	7	7	43	█	█	█	█	█	█	█	█	█	█	█	█	█	█	█	█	█	█	█	█	█	█
P47895	Aldehyde dehydrogenase family 1 member A3 OS=Homo sapiens OX=9606 GN=ALDH1A3 PE=1 SV=2	+	56.1	7.25	■	231	High	0	34.053	169	2902.9	76	32.09	41	8	6	16	█	█	█	█	█	█	█	█	█	█	█	█	█	█	█	█	█	█	█	█	█	█
Q15286	Ras-related protein Rab-35 OS=Homo sapiens OX=9606 GN=RAB35 PE=1 SV=1		23	8.29	■	3835	High	0	34.04	140	4273.13	152	46.48	74	6	4	30	█	█	█	█	█	█	█	█	█	█	█	█	█	█	█	█	█	█	█	█	█	█
P06732	Creatine kinase M-type OS=Homo sapiens OX=9606 GN=CKM PE=1 SV=2		43.1	7.25	■	1128	High	0	34.037	148	1957.68	109	39.37	45	10	8	26	█	█	█	█	█	█	█	█	█	█	█	█	█	█	█	█	█	█	█	█	█	█
P01717	Immunoglobulin lambda variable 3-25 OS=Homo sapiens OX=9606 GN=IGLV3-25 PE=1 SV=2		12	4.5	■	2941	High	0	34.013	98	5437.81	114	35.68	52	3	1	37	█	█	█	█	█	█	█	█	█	█	█	█	█	█	█	█	█	█	█	█	█	█
P62851	40S ribosomal protein S25 OS=Homo sapiens OX=9606 GN=RPS25 PE=1 SV=1		13.7	10.11	■	2766	High	0	34.006	288	7553.66	205	64.3	113	9	9	52	█	█	█	█	█	█	█	█	█	█	█	█	█	█	█	█	█	█	█	█	█	█
Q13724	Mannosyl-oligosaccharide glucosidase OS=Homo sapiens OX=9606 GN=MOGS PE=1 SV=5	+	91.9	8.9	■	2343	High	0	33.996	210	3419.94	107	33.27	40	9	9	15	█	█	█	█	█	█	█	█	█	█	█	█	█	█	█	█	█	█	█	█	█	█
P08195	4F2 cell-surface antigen heavy chain OS=Homo sapiens OX=9606 GN=SLC3A2 PE=1 SV=3	+	68	5.01	■	1868	High	0	33.895	116	2522.04	108	25	36	9	9	20	█	█	█	█	█	█	█	█	█	█	█	█	█	█	█	█	█	█	█	█	█	█
P30046	D-dopachrome decarboxylase OS=Homo sapiens OX=9606 GN=DDT PE=1 SV=3		12.7	7.3	■	1060	High	0	33.848	199	5233.41	115	43.27	80	8	8	64	█	█	█	█	█	█	█	█	█	█	█	█	█	█	█	█	█	█	█	█	█	█
P49247	Ribose-5-phosphate isomerase OS=Homo sapiens OX=9606 GN=RPIA PE=1 SV=3	+	33.2	8.54	■	2111	High	0	33.844	273	5071.47	154	47.65	66	9	9	36	█	█	█	█	█	█	█	█	█	█	█	█	█	█	█	█	█	█	█	█	█	█
P53999	Activated RNA polymerase II transcriptional coactivator p15 OS=Homo sapiens OX=9606 GN=SUB1 PE=1 SV=3		14.4	9.6	■	2027	High	0	33.834	226	3412.48	92	20.26	37	5	5	34	█	█	█	█	█	█	█	█	█	█	█	█	█	█	█	█	█	█	█	█	█	█
P05455	Lupus La protein OS=Homo sapiens OX=9606 GN=SSB PE=1 SV=2		46.8	7.12	■	3674	High	0	33.833	196	4346.62	133	32.9	69	11	11	24	█	█	█	█	█	█	█	█	█	█	█	█	█	█	█	█	█	█	█	█	█	█
Q6WKZ4	Rab11 family-interacting protein 1 OS=Homo sapiens OX=9606 GN=RAB11FIP1 PE=1 SV=3	+	137.1	5.43	■	353	High	0	33.711	185	3242.45	89	18.55	47	11	11	10	█	█	█	█	█	█	█	█	█	█	█	█	█	█	█	█	█	█	█	█	█	█
Q9HAT2	Sialate O-acetylesterase OS=Homo sapiens OX=9606 GN=SIAE PE=1 SV=1	+	58.3	7.33	■	1902	High	0	33.698	216	3513.29	115	32.4	48	9	9	18	█	█	█	█	█	█	█	█	█	█	█	█	█	█	█	█	█	█	█	█	█	█
P41240	Tyrosine-protein kinase CSK OS=Homo sapiens OX=9606 GN=CSK PE=1 SV=1		50.7	7.06	■	2552	High	0	33.662	156	4993.59	143	42.25	78	10	10	20	█	█	█	█	█	█	█	█	█	█	█	█	█	█	█	█	█	█	█	█	█	█
A0A0J9YXX1	Immunoglobulin heavy variable 5-10-1 OS=Homo sapiens OX=9606 GN=IGHV5-10-1 PE=3 SV=1		12.8	8.28	■	1831	High	0	33.647	183	10957.9	238	61.24	109	4	2	32	█	█	█	█	█	█	█	█	█	█	█	█	█	█	█	█	█	█	█	█	█	█
Q8NBQ5	Estradiol 17-beta-dehydrogenase 11 OS=Homo sapiens OX=9606 GN=HSD17B11 PE=1 SV=3		32.9	9.07	■	1549	High	0	33.607	227	3968.77	106	37.35	46	9	9	34	█	█	█	█	█	█	█	█	█	█	█	█	█	█	█	█	█	█	█	█	█	█
Q13043	Serine/threonine-protein kinase 4 OS=Homo sapiens OX=9606 GN=STK4 PE=1 SV=2		55.6	5.07	■	345	High	0	33.592	226	3744.58	98	36.93	48	7	7	17	█	█	█	█	█	█	█	█	█	█	█	█	█	█	█	█	█	█	█	█	█	█
P61086	Ubiquitin-conjugating enzyme E2 K OS=Homo sapiens OX=9606 GN=UBE2K PE=1 SV=3		22.4	5.44	■	837	High	0	33.557	223	2506.38	109	28.11	36	6	6	47	█	█	█	█	█	█	█	█	█	█	█	█	█	█	█	█	█	█	█	█	█	█
P13498	Cytochrome b-245 light chain OS=Homo sapiens OX=9606 GN=CYBA PE=1 SV=3		21	9.54	■	2989	High	0	33.532	179	7956.69	167	50.93	93	5	5	26	█	█	█	█	█	█	█	█	█	█	█	█	█	█	█	█	█	█	█	█	█	█
Q14376	UDP-glucose 4-epimerase OS=Homo sapiens OX=9606 GN=GALE PE=1 SV=2		38.3	6.73	■	1915	High	0	33.514	217	4412.55	123	47.73	58	8	8	27	█	█	█	█	█	█	█	█	█	█	█	█	█	█	█	█	█	█	█	█	█	█
P37108	Signal recognition particle 14 kDa protein OS=Homo sapiens OX=9606 GN=SRP14 PE=1 SV=2		14.6	10.04	■	2412	High	0	33.471	140	3355.9	92	30.98	38	5	5	25	█	█	█	█	█	█	█	█	█	█	█	█	█	█	█	█	█	█	█	█	█	█
P40189	Interleukin-6 receptor subunit beta OS=Homo sapiens OX=9606 GN=IL6ST PE=1 SV=2	+	103.5	5.95	■	653	High	0	33.468	187	3849.65	147	42.01	58	9	9	11	█	█	█	█	█	█	█	█	█	█	█	█	█	█	█	█	█	█	█	█	█	█
P35268	60S ribosomal protein L22 OS=Homo sapiens OX=9606 GN=RPL22 PE=1 SV=2		14.8	9.19	■	2550	High	0	33.398	208	4082.01	118	34.87	44	4	4	51	█	█	█	█	█	█	█	█	█	█	█	█	█	█	█	█	█	█	█	█	█	█
Q6YN16	Hydroxysteroid dehydrogenase-like protein 2 OS=Homo sapiens OX=9606 GN=HSDL2 PE=1 SV=1		45.4	7.99	■	2557	High	0	33.396	122	3116.45	100	21.31	37	7	7	23	█	█	█	█	█	█	█	█	█	█	█	█	█	█	█	█	█	█	█	█	█	█
Q13630	GDP-L-fucose synthase OS=Homo sapiens OX=9606 GN=GFUS PE=1 SV=1	+	35.9	6.6	■	434	High	0	33.326	223	3848.84	136	45.01	53	5	5	23	█	█	█	█	█	█	█	█	█	█	█	█	█	█	█	█	█	█	█	█	█	█
Q9UIA9	Exportin-7 OS=Homo sapiens OX=9606 GN=XPO7 PE=1 SV=3		123.8	6.32	■	2415	High	0	33.286	197	2744.98	80	24.04	35	8	8	9	█	█	█	█	█	█	█	█	█	█	█	█	█	█	█	█	█	█	█	█	█	█
P62910	60S ribosomal protein L32 OS=Homo sapiens OX=9606 GN=RPL32 PE=1 SV=2		15.9	11.33	■	2511	High	0	33.268	229	7418.59	185	66.45	108	7	7	44	█	█	█	█	█	█	█	█	█	█	█	█	█	█	█	█	█	█	█	█	█	█
P46778	60S ribosomal protein L21 OS=Homo sapiens OX=9606 GN=RPL21 PE=1 SV=2		18.6	10.49	■	2549	High	0	33.251	192	7017.08	134	49.26	76	6	6	31	█	█	█	█	█	█	█	█	█	█	█	█	█	█	█	█	█	█	█	█	█	█
A0A075B6R2	Immunoglobulin heavy variable 4-4 OS=Homo sapiens OX=9606 GN=IGHV4-4 PE=3 SV=2		12.8	9.6	■	3482	High	0	33.245	202	11203.6	296	92.25	109	4	2	43	█	█	█	█	█	█	█	█	█	█	█	█	█	█	█	█	█	█	█	█	█	█
Q9NTJ5	Phosphatidylinositol-3-phosphatase SAC1 OS=Homo sapiens OX=9606 GN=SACM1L PE=1 SV=2		66.9	7.12	■	2723	High	0	33.236	246	3544.09	87	35.65	54	10	10	16	█	█	█	█	█	█	█	█	█	█	█	█	█	█	█	█	█	█	█	█	█	█
P10644	cAMP-dependent protein kinase type I-alpha regulatory subunit OS=Homo sapiens OX=9606 GN=PRKAR1A PE=1 SV=1		43	5.35	■	48	High	0	33.23	253	4297.65	111	39.18	51	9	9	25	█	█	█	█	█	█	█	█	█	█	█	█	█	█	█	█	█	█	█	█	█	█
Q9Y3I0	RNA-splicing ligase RtcB homolog OS=Homo sapiens OX=9606 GN=RTCB PE=1 SV=1	+	55.2	7.23	■	1477	High	0	33.217	177	3941.97	109	33.71	52	8	8	19	█	█	█	█	█	█	█	█	█	█	█	█	█	█	█	█	█	█	█	█	█	█
Q9GZZ8	Extracellular glycoprotein lacritin OS=Homo sapiens OX=9606 GN=LACRT PE=1 SV=1	+	14.2	5.5	■	799	High	0	33.195	196	8053.8	175	54.03	100	6	6	36	█	█	█	█	█	█	█	█	█	█	█	█	█	█	█	█	█	█	█	█	█	█
P05543	Thyroxine-binding globulin OS=Homo sapiens OX=9606 GN=SERPINA7 PE=1 SV=2		46.3	6.3	■	1552	High	0	33.133	111	2342.83	82	23.43	37	8	8	24	█	█	█	█	█	█	█	█	█	█	█	█	█	█	█	█	█	█	█	█	█	█
Q9UDY2	Tight junction protein ZO-2 OS=Homo sapiens OX=9606 GN=TJP2 PE=1 SV=2	+	133.9	7.4	■	566	High	0	33.092	203	3442.94	93	24.02	47	11	11	10	█	█	█	█	█	█	█	█	█	█	█	█	█	█	█	█	█	█	█	█	█	█
Q99829	Copine-1 OS=Homo sapiens OX=9606 GN=CPNE1 PE=1 SV=1		59	5.83	■	890	High	0	33.091	210	4228.87	136	40.82	44	7	7	17	█	█	█	█	█	█	█	█	█	█	█	█	█	█	█	█	█	█	█	█	█	█
Q9NSD9	Phenylalanine--tRNA ligase beta subunit OS=Homo sapiens OX=9606 GN=FARSB PE=1 SV=3		66.1	6.84	■	600	High	0	33.085	251	3198.56	102	32.93	41	9	9	16	█	█	█	█	█	█	█	█	█	█	█	█	█	█	█	█	█	█	█	█	█	█
O75340	Programmed cell death protein 6 OS=Homo sapiens OX=9606 GN=PDCD6 PE=1 SV=1		21.9	5.4	■	3244	High	0	32.987	249	4803.28	137	46.28	53	6	6	33	█	█	█	█	█	█	█	█	█	█	█	█	█	█	█	█	█	█	█	█	█	█
P11279	Lysosome-associated membrane glycoprotein 1 OS=Homo sapiens OX=9606 GN=LAMP1 PE=1 SV=3		44.9	8.75	■	795	High	0	32.984	275	8706.83	222	76.13	92	5	5	12	█	█	█	█	█	█	█	█	█	█	█	█	█	█	█	█	█	█	█	█	█	█
Q969H8	Myeloid-derived growth factor OS=Homo sapiens OX=9606 GN=MYDGF PE=1 SV=1		18.8	6.68	■	2063	High	0	32.962	140	4615.86	164	37.18	56	5	5	30	█	█	█	█	█	█	█	█	█	█	█	█	█	█	█	█	█	█	█	█	█	█
P61201	COP9 signalosome complex subunit 2 OS=Homo sapiens OX=9606 GN=COPS2 PE=1 SV=1		51.6	5.53	■	283	High	0	32.944	127	2615.59	91	26.62	43	9	9	21	█	█	█	█	█	█	█	█	█	█	█	█	█	█	█	█	█	█	█	█	█	█
P62829	60S ribosomal protein L23 OS=Homo sapiens OX=9606 GN=RPL23 PE=1 SV=1		14.9	10.51	■	1464	High	0	32.933	210	4537.97	206	46.36	65	5	5	44	█	█	█	█	█	█	█	█	█	█	█	█	█	█	█	█	█	█	█	█	█	█
Q9ULZ3	Apoptosis-associated speck-like protein containing a CARD OS=Homo sapiens OX=9606 GN=PYCARD PE=1 SV=2		21.6	6.34	■	27	High	0	32.912	152	4006.15	120	34.98	61	9	9	47	█	█	█	█	█	█	█	█	█	█	█	█	█	█	█	█	█	█	█	█	█	█
P05413	Fatty acid-binding protein, heart OS=Homo sapiens OX=9606 GN=FABP3 PE=1 SV=4		14.8	6.8	■	609	High	0	32.867	262	5161.99	113	38.53	54	8	8	50	█	█	█	█	█	█	█	█	█	█	█	█	█	█	█	█	█	█	█	█	█	█
P27449	V-type proton ATPase 16 kDa proteolipid subunit OS=Homo sapiens OX=9606 GN=ATP6V0C PE=1 SV=1		15.7	8.44	■	311	High	0	32.774	84	4750.75	85	14.53	34	2	2	34	█	█	█	█	█	█	█	█	█	█	█	█	█	█	█	█	█	█	█	█	█	█
Q12965	Unconventional myosin-Ie OS=Homo sapiens OX=9606 GN=MYO1E PE=1 SV=2		127	8.92	■	1978	High	0	32.727	222	3811.55	83	31.54	49	8	4	7	█	█	█	█	█	█	█	█	█	█	█	█	█	█	█	█	█	█	█	█	█	█
P29034	Protein S100-A2 OS=Homo sapiens OX=9606 GN=S100A2 PE=1 SV=3	+	11.1	4.78	■	3490	High	0	32.667	94	6470.8	231	51.8	94	6	6	28	█	█	█	█	█	█	█	█	█	█	█	█	█	█	█	█	█	█	█	█	█	█
P10153	Non-secretory ribonuclease OS=Homo sapiens OX=9606 GN=RNASE2 PE=1 SV=2	+	18.3	8.73	■	3181	High	0	32.647	133	8490.98	177	80.71	66	3	3	20	█	█	█	█	█	█	█	█	█	█	█	█	█	█	█	█	█	█	█	█	█	█
Q9H3U1	Protein unc-45 homolog A OS=Homo sapiens OX=9606 GN=UNC45A PE=1 SV=1	+	103	6.07	■	226	High	0	32.626	199	2929.16	80	24.27	45	9	9	11	█	█	█	█	█	█	█	█	█	█	█	█	█	█	█	█	█	█	█	█	█	█
Q96FN4	Copine-2 OS=Homo sapiens OX=9606 GN=CPNE2 PE=1 SV=3		61.2	6.07	■	598	High	0	32.593	191	4506.91	140	34.06	51	6	5	13	█	█	█	█	█	█	█	█	█	█	█	█	█	█	█	█	█	█	█	█	█	█
A0A075B6K4	Immunoglobulin lambda variable 3-10 OS=Homo sapiens OX=9606 GN=IGLV3-10 PE=3 SV=2		12.4	4.83	■	1588	High	0	32.583	188	8014.31	224	77.34	108	5	4	36	█	█	█	█	█	█	█	█	█	█	█	█	█	█	█	█	█	█	█	█	█	█
Q15393	Splicing factor 3B subunit 3 OS=Homo sapiens OX=9606 GN=SF3B3 PE=1 SV=4		135.5	5.26	■	395	High	0	32.583	280	4048.96	110	41.16	53	8	8	9	█	█	█	█	█	█	█	█	█	█	█	█	█	█	█	█	█	█	█	█	█	█
Q9UHQ9	NADH-cytochrome b5 reductase 1 OS=Homo sapiens OX=9606 GN=CYB5R1 PE=1 SV=1		34.1	9.38	■	2802	High	0	32.559	168	2475.47	100	32.24	40	9	9	36	█	█	█	█	█	█	█	█	█	█	█	█	█	█	█	█	█	█	█	█	█	█
P01743	Immunoglobulin heavy variable 1-46 OS=Homo sapiens OX=9606 GN=IGHV1-46 PE=1 SV=2	+	12.9	8.92	■	2517	High	0	32.484	142	10846.8	216	62.1	136	4	2	50	█	█	█	█	█	█	█	█	█	█	█	█	█	█	█	█	█	█	█	█	█	█
Q9BR76	Coronin-1B OS=Homo sapiens OX=9606 GN=CORO1B PE=1 SV=1		54.2	5.88	■	2338	High	0	32.454	238	3393.19	104	35.73	51	8	8	21	█	█	█	█	█	█	█	█	█	█	█	█	█	█	█	█	█	█	█	█	█	█
A0A0A0MS15	Immunoglobulin heavy variable 3-49 OS=Homo sapiens OX=9606 GN=IGHV3-49 PE=3 SV=1		13	8.62	■	3311	High	0	32.38	212	3532.35	92	22.1	37	5	4	53	█	█	█	█	█	█	█	█	█	█	█	█	█	█	█	█	█	█	█	█	█	█
P51178	1-phosphatidylinositol 4,5-bisphosphate phosphodiesterase delta-1 OS=Homo sapiens OX=9606 GN=PLCD1 PE=1 SV=2	+	85.6	6.7	■	3155	High	0	32.317	203	1983.93	90	27.26	33	8	8	15	█	█	█	█	█	█	█	█	█	█	█	█	█	█	█	█	█	█	█	█	█	█
P03952	Plasma kallikrein OS=Homo sapiens OX=9606 GN=KLKB1 PE=1 SV=1	+	71.3	8.22	■	2850	High	0	32.286	179	3413.68	100	34.46	45	8	8	14	█	█	█	█	█	█	█	█	█	█	█	█	█	█	█	█	█	█	█	█	█	█
O95831	Apoptosis-inducing factor 1, mitochondrial OS=Homo sapiens OX=9606 GN=AIFM1 PE=1 SV=1		66.9	8.95	■	868	High	0	32.159	139	3388.57	117	34.34	46	9	9	20	█	█	█	█	█	█	█	█	█	█	█	█	█	█	█	█	█	█	█	█	█	█
O15260	Surfeit locus protein 4 OS=Homo sapiens OX=9606 GN=SURF4 PE=1 SV=3		30.4	7.78	■	312	High	0	32.144	226	4621.4	132	46.42	58	6	6	28	█	█	█	█	█	█	█	█	█	█	█	█	█	█	█	█	█	█	█	█	█	█
P60510	Serine/threonine-protein phosphatase 4 catalytic subunit OS=Homo sapiens OX=9606 GN=PPP4C PE=1 SV=1		35.1	5.06	■	2423	High	0	32.143	89	2634.05	53	23.35	30	5	4	27	█	█	█	█	█	█	█	█	█	█	█	█	█	█	█	█	█	█	█	█	█	█
P32456	Guanylate-binding protein 2 OS=Homo sapiens OX=9606 GN=GBP2 PE=1 SV=3		67.2	5.71	■	3660	High	0	32.131	164	3843.64	114	37.76	52	7	4	14	█	█	█	█	█	█	█	█	█	█	█	█	█	█	█	█	█	█	█	█	█	█
P47989	Xanthine dehydrogenase/oxidase OS=Homo sapiens OX=9606 GN=XDH PE=1 SV=4		146.3	7.66	■	3837	High	0	32.109	116	2783.96	81	20.52	38	8	7	5	█	█	█	█	█	█	█	█	█	█	█	█	█	█	█	█	█	█	█	█	█	█
Q14739	Delta(14)-sterol reductase LBR OS=Homo sapiens OX=9606 GN=LBR PE=1 SV=2	+	70.7	9.36	■	955	High	0	31.948	282	5412.07	147	55.43	76	8	8	12	█	█	█	█	█	█	█	█	█	█	█	█	█	█	█	█	█	█	█	█	█	█
Q96IU4	Protein ABHD14B OS=Homo sapiens OX=9606 GN=ABHD14B PE=1 SV=1		22.3	6.4	■	2746	High	0	31.834	173	2501.09	92	30.9	42	7	7	41	█	█	█	█	█	█	█	█	█	█	█	█	█	█	█	█	█	█	█	█	█	█
O95433	Activator of 90 kDa heat shock protein ATPase homolog 1 OS=Homo sapiens OX=9606 GN=AHSA1 PE=1 SV=1		38.3	5.53	■	2535	High	0	31.818	150	1865.13	143	42.39	43	8	8	28	█	█	█	█	█	█	█	█	█	█	█	█	█	█	█	█	█	█	█	█	█	█
Q8NCL4	Polypeptide N-acetylgalactosaminyltransferase 6 OS=Homo sapiens OX=9606 GN=GALNT6 PE=1 SV=2	+	71.1	8.18	■	1776	High	0	31.704	112	2421.8	99	22.06	38	9	7	17	█	█	█	█	█	█	█	█	█	█	█	█	█	█	█	█	█	█	█	█	█	█
P00746	Complement factor D OS=Homo sapiens OX=9606 GN=CFD PE=1 SV=5		27	7.71	■	3042	High	0	31.59	116	1008.9	80	16.68	21	7	7	30	█	█	█	█	█	█	█	█	█	█	█	█	█	█	█	█	█	█	█	█	█	█
P26368	Splicing factor U2AF 65 kDa subunit OS=Homo sapiens OX=9606 GN=U2AF2 PE=1 SV=4	+	53.5	9.09	■	2756	High	0	31.582	221	2304.6	167	59.33	52	6	6	18	█	█	█	█	█	█	█	█	█	█	█	█	█	█	█	█	█	█	█	█	█	█
Q99436	Proteasome subunit beta type-7 OS=Homo sapiens OX=9606 GN=PSMB7 PE=1 SV=1		29.9	7.68	■	770	High	0	31.554	112	4185.64	83	26.31	46	5	5	19	█	█	█	█	█	█	█	█	█	█	█	█	█	█	█	█	█	█	█	█	█	█
P25815	Protein S100-P OS=Homo sapiens OX=9606 GN=S100P PE=1 SV=2	+	10.4	4.88	■	647	High	0	31.44	252	5507.41	137	26.46	53	4	4	48	█	█	█	█	█	█	█	█	█	█	█	█	█	█	█	█	█	█	█	█	█	█
P34897	Serine hydroxymethyltransferase, mitochondrial OS=Homo sapiens OX=9606 GN=SHMT2 PE=1 SV=3		56	8.53	■	1033	High	0	31.417	213	2939.95	95	29.41	41	8	7	18	█	█	█	█	█	█	█	█	█	█	█	█	█	█	█	█	█	█	█	█	█	█
A0A0C4DH33	Immunoglobulin heavy variable 1-24 OS=Homo sapiens OX=9606 GN=IGHV1-24 PE=3 SV=1		12.8	5.16	■	2794	High	0	31.262	166	9555.12	185	63.86	108	4	3	53	█	█	█	█	█	█	█	█	█	█	█	█	█	█	█	█	█	█	█	█	█	█
Q13126	S-methyl-5'-thioadenosine phosphorylase OS=Homo sapiens OX=9606 GN=MTAP PE=1 SV=2		31.2	7.18	■	240	High	0	31.193	203	4948.95	202	48.19	59	6	6	28	█	█	█	█	█	█	█	█	█	█	█	█	█	█	█	█	█	█	█	█	█	█
Q9BRA2	Thioredoxin domain-containing protein 17 OS=Homo sapiens OX=9606 GN=TXNDC17 PE=1 SV=1	+	13.9	5.52	■	2480	High	0	31.128	236	6495.5	141	58.26	74	5	5	54	█	█	█	█	█	█	█	█	█	█	█	█	█	█	█	█	█	█	█	█	█	█
Q9Y6Q5	AP-1 complex subunit mu-2 OS=Homo sapiens OX=9606 GN=AP1M2 PE=1 SV=4		48.1	8.22	■	1103	High	0	31.126	165	3596.36	102	31.94	48	8	6	22	█	█	█	█	█	█	█	█	█	█	█	█	█	█	█	█	█	█	█	█	█	█
O75015	Low affinity immunoglobulin gamma Fc region receptor III-B OS=Homo sapiens OX=9606 GN=FCGR3B PE=1 SV=2		26.2	6.71	■	2854	High	0	31.004	185	6476.09	179	56.14	84	5	2	20	█	█	█	█	█	█	█	█	█	█	█	█	█	█	█	█	█	█	█	█	█	█
Q9NPP4	NLR family CARD domain-containing protein 4 OS=Homo sapiens OX=9606 GN=NLRC4 PE=1 SV=2	+	116.1	6.77	■	1152	High	0	30.942	173	2945.73	77	30.74	48	9	9	9	█	█	█	█	█	█	█	█	█	█	█	█	█	█	█	█	█	█	█	█	█	█
Q30154	HLA class II histocompatibility antigen, DR beta 5 chain OS=Homo sapiens OX=9606 GN=HLA-DRB5 PE=1 SV=1		30	6.93	■	2084	High	0	30.912	228	3105.07	152	47.43	47	7	4	33	█	█	█	█	█	█	█	█	█	█	█	█	█	█	█	█	█	█	█	█	█	█
P42766	60S ribosomal protein L35 OS=Homo sapiens OX=9606 GN=RPL35 PE=1 SV=2		14.5	11.05	■	873	High	0	30.893	142	5228.5	148	44.21	88	10	10	50	█	█	█	█	█	█	█	█	█	█	█	█	█	█	█	█	█	█	█	█	█	█
P27816	Microtubule-associated protein 4 OS=Homo sapiens OX=9606 GN=MAP4 PE=1 SV=3	+	120.9	5.43	■	227	High	0	30.867	121	3258.82	91	24.85	40	9	9	10	█	█	█	█	█	█	█	█	█	█	█	█	█	█	█	█	█	█	█	█	█	█
O00194	Ras-related protein Rab-27B OS=Homo sapiens OX=9606 GN=RAB27B PE=1 SV=4		24.6	5.52	■	2161	High	0	30.862	196	2620.96	91	22.44	43	7	5	37	█	█	█	█	█	█	█	█	█	█	█	█	█	█	█	█	█	█	█	█	█	█
Q9BTT0	Acidic leucine-rich nuclear phosphoprotein 32 family member E OS=Homo sapiens OX=9606 GN=ANP32E PE=1 SV=1		30.7	3.85	■	1428	High	0	30.852	167	4779.61	132	49.86	49	4	4	18	█	█	█	█	█	█	█	█	█	█	█	█	█	█	█	█	█	█	█	█	█	█
P50453	Serpin B9 OS=Homo sapiens OX=9606 GN=SERPINB9 PE=1 SV=1	+	42.4	5.86	■	3218	High	0	30.797	122	5198.75	111	35.99	56	5	4	14	█	█	█	█	█	█	█	█	█	█	█	█	█	█	█	█	█	█	█	█	█	█
P00761	Trypsin (Laboratory-Cont) OS=Sus scrofa PE=1 SV=1		24.4	7.18	■	1145	High	0	30.78	179	22610.7	340	96.94	221	4	4	25	█	█	█	█	█	█	█	█	█	█	█	█	█	█	█	█	█	█	█	█	█	█
P22352	Glutathione peroxidase 3 OS=Homo sapiens OX=9606 GN=GPX3 PE=1 SV=2	+	25.5	8.13	■	2032	High	0	30.772	174	2733.21	66	20.03	35	6	6	28	█	█	█	█	█	█	█	█	█	█	█	█	█	█	█	█	█	█	█	█	█	█
P49721	Proteasome subunit beta type-2 OS=Homo sapiens OX=9606 GN=PSMB2 PE=1 SV=1		22.8	7.02	■	1836	High	0	30.705	184	3279.5	114	27.97	49	8	8	44	█	█	█	█	█	█	█	█	█	█	█	█	█	█	█	█	█	█	█	█	█	█
P02746	Complement C1q subcomponent subunit B OS=Homo sapiens OX=9606 GN=C1QB PE=1 SV=3		26.7	8.63	■	1866	High	0	30.691	142	2671.81	82	20.93	33	6	6	26	█	█	█	█	█	█	█	█	█	█	█	█	█	█	█	█	█	█	█	█	█	█
Q9Y6B6	GTP-binding protein SAR1b OS=Homo sapiens OX=9606 GN=SAR1B PE=1 SV=1		22.4	6.11	■	3147	High	0	30.665	138	4164.43	84	29.62	45	6	2	35	█	█	█	█	█	█	█	█	█	█	█	█	█	█	█	█	█	█	█	█	█	█
O15031	Plexin-B2 OS=Homo sapiens OX=9606 GN=PLXNB2 PE=1 SV=3	+	205	6.24	■	3721	High	0	30.653	210	2171.65	126	28.53	41	9	8	7	█	█	█	█	█	█	█	█	█	█	█	█	█	█	█	█	█	█	█	█	█	█
O15371	Eukaryotic translation initiation factor 3 subunit D OS=Homo sapiens OX=9606 GN=EIF3D PE=1 SV=1		63.9	6.05	■	1176	High	0	30.627	163	2446.96	93	25.5	35	8	8	19	█	█	█	█	█	█	█	█	█	█	█	█	█	█	█	█	█	█	█	█	█	█
O43809	Cleavage and polyadenylation specificity factor subunit 5 OS=Homo sapiens OX=9606 GN=NUDT21 PE=1 SV=1		26.2	8.82	■	3279	High	0	30.6	246	3104.11	99	35.63	47	7	7	44	█	█	█	█	█	█	█	█	█	█	█	█	█	█	█	█	█	█	█	█	█	█
P11177	Pyruvate dehydrogenase E1 component subunit beta, mitochondrial OS=Homo sapiens OX=9606 GN=PDHB PE=1 SV=3		39.2	6.65	■	2952	High	0	30.575	139	2222.29	102	28.21	37	8	8	28	█	█	█	█	█	█	█	█	█	█	█	█	█	█	█	█	█	█	█	█	█	█
Q9H444	Charged multivesicular body protein 4b OS=Homo sapiens OX=9606 GN=CHMP4B PE=1 SV=1		24.9	4.82	■	174	High	0	30.552	179	4483.48	165	46.13	62	7	7	31	█	█	█	█	█	█	█	█	█	█	█	█	█	█	█	█	█	█	█	█	█	█
P23368	NAD-dependent malic enzyme, mitochondrial OS=Homo sapiens OX=9606 GN=ME2 PE=1 SV=1	+	65.4	7.61	■	138	High	0	30.542	112	1591.41	76	13.24	29	8	8	18	█	█	█	█	█	█	█	█	█	█	█	█	█	█	█	█	█	█	█	█	█	█
A0A0A0MT36	Immunoglobulin kappa variable 6D-21 OS=Homo sapiens OX=9606 GN=IGKV6D-21 PE=3 SV=1		12.3	7.28	■	688	High	0	30.5	96	2938.13	115	32.36	37	3	1	36	█	█	█	█	█	█	█	█	█	█	█	█	█	█	█	█	█	█	█	█	█	█
Q9Y2Q3	Glutathione S-transferase kappa 1 OS=Homo sapiens OX=9606 GN=GSTK1 PE=1 SV=3		25.5	8.41	■	2051	High	0	30.484	113	3877.13	97	28.58	45	5	5	28	█	█	█	█	█	█	█	█	█	█	█	█	█	█	█	█	█	█	█	█	█	█
P13747	HLA class I histocompatibility antigen, alpha chain E OS=Homo sapiens OX=9606 GN=HLA-E PE=1 SV=4		40	5.83	■	4039	High	0	30.437	118	2980.2	114	18.14	31	4	1	16	█	█	█	█	█	█	█	█	█	█	█	█	█	█	█	█	█	█	█	█	█	█
P01911	HLA class II histocompatibility antigen, DRB1 beta chain OS=Homo sapiens OX=9606 GN=HLA-DRB1 PE=1 SV=2		29.9	7.74	■	1078	High	0	30.293	181	3114.95	178	45.14	54	7	4	37	█	█	█	█	█	█	█	█	█	█	█	█	█	█	█	█	█	█	█	█	█	█
O60825	6-phosphofructo-2-kinase/fructose-2,6-bisphosphatase 2 OS=Homo sapiens OX=9606 GN=PFKFB2 PE=1 SV=2		58.4	8.38	■	1696	High	0	30.254	162	2379.41	62	22.68	36	11	11	22	█	█	█	█	█	█	█	█	█	█	█	█	█	█	█	█	█	█	█	█	█	█
Q9P0M6	Core histone macro-H2A.2 OS=Homo sapiens OX=9606 GN=MACROH2A2 PE=1 SV=3		40	9.69	■	931	High	0	30.233	210	5364.57	151	45.06	61	5	3	16	█	█	█	█	█	█	█	█	█	█	█	█	█	█	█	█	█	█	█	█	█	█
O15484	Calpain-5 OS=Homo sapiens OX=9606 GN=CAPN5 PE=1 SV=2		73.1	7.64	■	1302	High	0	30.174	193	2977.71	115	27.5	38	7	7	15	█	█	█	█	█	█	█	█	█	█	█	█	█	█	█	█	█	█	█	█	█	█
Q05707	Collagen alpha-1(XIV) chain OS=Homo sapiens OX=9606 GN=COL14A1 PE=1 SV=3	+	193.4	5.3	■	3437	High	0	30.159	106	1590.82	76	18.69	28	8	8	5	█	█	█	█	█	█	█	█	█	█	█	█	█	█	█	█	█	█	█	█	█	█
O15258	Protein RER1 OS=Homo sapiens OX=9606 GN=RER1 PE=1 SV=1		22.9	9.54	■	3640	High	0	30.144	140	3981.56	107	37.62	60	6	6	37	█	█	█	█	█	█	█	█	█	█	█	█	█	█	█	█	█	█	█	█	█	█
O75342	Arachidonate 12-lipoxygenase, 12R-type OS=Homo sapiens OX=9606 GN=ALOX12B PE=1 SV=1		80.3	7.64	■	3052	High	0	30.121	91	1409.44	74	13.16	31	9	9	15	█	█	█	█	█	█	█	█	█	█	█	█	█	█	█	█	█	█	█	█	█	█
Q9Y263	Phospholipase A-2-activating protein OS=Homo sapiens OX=9606 GN=PLAA PE=1 SV=2	+	87.1	6.37	■	683	High	0	30.104	144	2293.47	70	22.85	35	10	10	17	█	█	█	█	█	█	█	█	█	█	█	█	█	█	█	█	█	█	█	█	█	█
P0DP01	Immunoglobulin heavy variable 1-8 OS=Homo sapiens OX=9606 GN=IGHV1-8 PE=3 SV=1		13	9.17	■	2597	High	0	30.095	139	11200.1	204	56.01	131	3	1	28	█	█	█	█	█	█	█	█	█	█	█	█	█	█	█	█	█	█	█	█	█	█
P51884	Lumican OS=Homo sapiens OX=9606 GN=LUM PE=1 SV=2		38.4	6.61	■	1250	High	0	29.945	207	4748.89	124	37.72	52	7	7	24	█	█	█	█	█	█	█	█	█	█	█	█	█	█	█	█	█	█	█	█	█	█
O00629	Importin subunit alpha-3 OS=Homo sapiens OX=9606 GN=KPNA4 PE=1 SV=1		57.9	4.96	■	190	High	0	29.906	160	3615.48	158	35.35	42	5	3	14	█	█	█	█	█	█	█	█	█	█	█	█	█	█	█	█	█	█	█	█	█	█
Q9UKM9	RNA-binding protein Raly OS=Homo sapiens OX=9606 GN=RALY PE=1 SV=1		32.4	9.17	■	3493	High	0	29.872	133	2971.59	89	20.87	32	7	6	20	█	█	█	█	█	█	█	█	█	█	█	█	█	█	█	█	█	█	█	█	█	█
Q92522	Histone H1.10 OS=Homo sapiens OX=9606 GN=H1-10 PE=1 SV=1		22.5	10.76	■	711	High	0	29.872	243	4043.74	132	30.4	49	7	7	37	█	█	█	█	█	█	█	█	█	█	█	█	█	█	█	█	█	█	█	█	█	█
P16930	Fumarylacetoacetase OS=Homo sapiens OX=9606 GN=FAH PE=1 SV=2		46.3	6.95	■	3582	High	0	29.817	229	6029.93	150	52.47	64	6	6	19	█	█	█	█	█	█	█	█	█	█	█	█	█	█	█	█	█	█	█	█	█	█
P01116	GTPase KRas OS=Homo sapiens OX=9606 GN=KRAS PE=1 SV=1		21.6	6.77	■	382	High	0	29.775	156	2810	96	23.92	39	6	3	45	█	█	█	█	█	█	█	█	█	█	█	█	█	█	█	█	█	█	█	█	█	█
P01903	HLA class II histocompatibility antigen, DR alpha chain OS=Homo sapiens OX=9606 GN=HLA-DRA PE=1 SV=2		28.6	5	■	1355	High	0	29.753	172	5547.22	178	66.09	60	5	5	29	█	█	█	█	█	█	█	█	█	█	█	█	█	█	█	█	█	█	█	█	█	█
Q71UI9	Histone H2A.V OS=Homo sapiens OX=9606 GN=H2AZ2 PE=1 SV=3		13.5	10.58	■	102	High	0	29.742	184	9368.29	166	60.29	106	4	2	43	█	█	█	█	█	█	█	█	█	█	█	█	█	█	█	█	█	█	█	█	█	█
P0C0S5	Histone H2A.Z OS=Homo sapiens OX=9606 GN=H2AZ1 PE=1 SV=2		13.5	10.58	■	102	High	0	29.742	184	9368.29	166	60.29	106	4	2	43	█	█	█	█	█	█	█	█	█	█	█	█	█	█	█	█	█	█	█	█	█	█
O43175	D-3-phosphoglycerate dehydrogenase OS=Homo sapiens OX=9606 GN=PHGDH PE=1 SV=4		56.6	6.71	■	936	High	0	29.693	221	3024.52	89	26.69	42	8	8	20	█	█	█	█	█	█	█	█	█	█	█	█	█	█	█	█	█	█	█	█	█	█
Q14847	LIM and SH3 domain protein 1 OS=Homo sapiens OX=9606 GN=LASP1 PE=1 SV=2	+	29.7	7.05	■	3228	High	0	29.656	199	2777.73	80	27.35	40	7	7	30	█	█	█	█	█	█	█	█	█	█	█	█	█	█	█	█	█	█	█	█	█	█
Q687X5	Metalloreductase STEAP4 OS=Homo sapiens OX=9606 GN=STEAP4 PE=1 SV=1		51.9	9.29	■	2421	High	0	29.647	247	3566.41	131	32.43	47	6	6	16	█	█	█	█	█	█	█	█	█	█	█	█	█	█	█	█	█	█	█	█	█	█
P43487	Ran-specific GTPase-activating protein OS=Homo sapiens OX=9606 GN=RANBP1 PE=1 SV=1		23.3	5.29	■	377	High	0	29.584	132	1232.84	75	16.02	21	6	6	43	█	█	█	█	█	█	█	█	█	█	█	█	█	█	█	█	█	█	█	█	█	█
P32942	Intercellular adhesion molecule 3 OS=Homo sapiens OX=9606 GN=ICAM3 PE=1 SV=2		59.5	5.43	■	4068	High	0	29.556	128	1956.72	81	24	36	8	8	17	█	█	█	█	█	█	█	█	█	█	█	█	█	█	█	█	█	█	█	█	█	█
P07360	Complement component C8 gamma chain OS=Homo sapiens OX=9606 GN=C8G PE=1 SV=3		22.3	8.31	■	3406	High	0	29.533	173	2037.24	119	26.39	37	7	7	42	█	█	█	█	█	█	█	█	█	█	█	█	█	█	█	█	█	█	█	█	█	█
P01701	Immunoglobulin lambda variable 1-51 OS=Homo sapiens OX=9606 GN=IGLV1-51 PE=1 SV=2	+	12.2	7.03	■	2272	High	0	29.445	122	2230.98	188	35.53	52	4	4	38	█	█	█	█	█	█	█	█	█	█	█	█	█	█	█	█	█	█	█	█	█	█
P36543	V-type proton ATPase subunit E 1 OS=Homo sapiens OX=9606 GN=ATP6V1E1 PE=1 SV=1	+	26.1	8	■	1274	High	0	29.442	277	3912.06	101	33.96	50	8	8	33	█	█	█	█	█	█	█	█	█	█	█	█	█	█	█	█	█	█	█	█	█	█
O76027	Annexin A9 OS=Homo sapiens OX=9606 GN=ANXA9 PE=1 SV=3		38.3	5.77	■	3930	High	0	29.307	225	3266.98	96	30.94	40	7	7	24	█	█	█	█	█	█	█	█	█	█	█	█	█	█	█	█	█	█	█	█	█	█
P48449	Lanosterol synthase OS=Homo sapiens OX=9606 GN=LSS PE=1 SV=1		83.3	6.61	■	2204	High	0	29.142	156	2654.4	63	22.43	34	7	7	11	█	█	█	█	█	█	█	█	█	█	█	█	█	█	█	█	█	█	█	█	█	█
P22748	Carbonic anhydrase 4 OS=Homo sapiens OX=9606 GN=CA4 PE=1 SV=2		35	7.83	■	3209	High	0	29.126	123	2868.93	119	24.42	42	8	8	26	█	█	█	█	█	█	█	█	█	█	█	█	█	█	█	█	█	█	█	█	█	█
P01599	Immunoglobulin kappa variable 1-17 OS=Homo sapiens OX=9606 GN=IGKV1-17 PE=1 SV=2	+	12.8	8.68	■	3028	High	0	29.106	108	7014.35	166	27.25	54	2	2	23	█	█	█	█	█	█	█	█	█	█	█	█	█	█	█	█	█	█	█	█	█	█
Q5T749	Keratinocyte proline-rich protein OS=Homo sapiens OX=9606 GN=KPRP PE=1 SV=1	+	64.1	8.27	■	1247	High	0	29.096	221	2182.75	140	31.83	51	8	8	20	█	█	█	█	█	█	█	█	█	█	█	█	█	█	█	█	█	█	█	█	█	█
Q92520	Protein FAM3C OS=Homo sapiens OX=9606 GN=FAM3C PE=1 SV=1	+	24.7	8.29	■	629	High	0	29.065	256	3146.59	94	28.22	33	5	5	30	█	█	█	█	█	█	█	█	█	█	█	█	█	█	█	█	█	█	█	█	█	█
P14174	Macrophage migration inhibitory factor OS=Homo sapiens OX=9606 GN=MIF PE=1 SV=4	+	12.5	7.88	■	374	High	0	29.032	130	3278.85	96	26.24	44	4	4	37	█	█	█	█	█	█	█	█	█	█	█	█	█	█	█	█	█	█	█	█	█	█
Q15005	Signal peptidase complex subunit 2 OS=Homo sapiens OX=9606 GN=SPCS2 PE=1 SV=3		25	8.47	■	2702	High	0	28.917	187	3625.91	117	29.16	50	8	8	39	█	█	█	█	█	█	█	█	█	█	█	█	█	█	█	█	█	█	█	█	█	█
Q9Y5P6	Mannose-1-phosphate guanyltransferase beta OS=Homo sapiens OX=9606 GN=GMPPB PE=1 SV=2	+	39.8	6.61	■	1062	High	0	28.912	72	2052.14	100	15.39	30	6	6	22	█	█	█	█	█	█	█	█	█	█	█	█	█	█	█	█	█	█	█	█	█	█
P49821	NADH dehydrogenase [ubiquinone] flavoprotein 1, mitochondrial OS=Homo sapiens OX=9606 GN=NDUFV1 PE=1 SV=4		50.8	8.21	■	1417	High	0	28.884	186	3568.32	121	32.48	55	8	8	20	█	█	█	█	█	█	█	█	█	█	█	█	█	█	█	█	█	█	█	█	█	█
P00568	Adenylate kinase isoenzyme 1 OS=Homo sapiens OX=9606 GN=AK1 PE=1 SV=3		21.6	8.63	■	1631	High	0	28.858	122	2529.59	88	22.08	37	6	5	31	█	█	█	█	█	█	█	█	█	█	█	█	█	█	█	█	█	█	█	█	█	█
Q9H190	Syntenin-2 OS=Homo sapiens OX=9606 GN=SDCBP2 PE=1 SV=2		31.6	9.07	■	1451	High	0	28.833	216	1973.94	85	34.84	49	8	8	27	█	█	█	█	█	█	█	█	█	█	█	█	█	█	█	█	█	█	█	█	█	█
P04430	Immunoglobulin kappa variable 1-16 OS=Homo sapiens OX=9606 GN=IGKV1-16 PE=1 SV=2	+	12.6	8.16	■	1337	High	0	28.824	82	2192.78	98	21.74	22	2	2	29	█	█	█	█	█	█	█	█	█	█	█	█	█	█	█	█	█	█	█	█	█	█
Q96A26	Protein FAM162A OS=Homo sapiens OX=9606 GN=FAM162A PE=1 SV=2		17.3	9.77	■	1860	High	0	28.809	116	3440.33	101	31.94	45	6	6	30	█	█	█	█	█	█	█	█	█	█	█	█	█	█	█	█	█	█	█	█	█	█
P78344	Eukaryotic translation initiation factor 4 gamma 2 OS=Homo sapiens OX=9606 GN=EIF4G2 PE=1 SV=1		102.3	7.14	■	3906	High	0	28.79	222	4552.68	119	37.51	66	7	7	7	█	█	█	█	█	█	█	█	█	█	█	█	█	█	█	█	█	█	█	█	█	█
P23142	Fibulin-1 OS=Homo sapiens OX=9606 GN=FBLN1 PE=1 SV=4		77.2	5.22	■	2958	High	0	28.779	148	2493.35	71	19.96	31	5	5	8	█	█	█	█	█	█	█	█	█	█	█	█	█	█	█	█	█	█	█	█	█	█
Q96FX8	p53 apoptosis effector related to PMP-22 OS=Homo sapiens OX=9606 GN=PERP PE=1 SV=1		21.4	7.03	■	3250	High	0	28.695	179	1922.38	139	37.64	28	4	4	45	█	█	█	█	█	█	█	█	█	█	█	█	█	█	█	█	█	█	█	█	█	█
A8MQ03	Cysteine-rich tail protein 1 OS=Homo sapiens OX=9606 GN=CYSRT1 PE=1 SV=1		15.3	7.06	■	3937	High	0	28.663	160	1647.58	80	14.51	26	3	3	35	█	█	█	█	█	█	█	█	█	█	█	█	█	█	█	█	█	█	█	█	█	█
A0FGR8	Extended synaptotagmin-2 OS=Homo sapiens OX=9606 GN=ESYT2 PE=1 SV=1		102.3	9.26	■	3971	High	0	28.611	219	1943.71	90	22.96	32	7	7	10	█	█	█	█	█	█	█	█	█	█	█	█	█	█	█	█	█	█	█	█	█	█
P41439	Folate receptor gamma OS=Homo sapiens OX=9606 GN=FOLR3 PE=1 SV=2	+	27.9	7.66	■	2567	High	0	28.589	191	3494.64	87	28.06	37	6	5	26	█	█	█	█	█	█	█	█	█	█	█	█	█	█	█	█	█	█	█	█	█	█
Q9Y3L3	SH3 domain-binding protein 1 OS=Homo sapiens OX=9606 GN=SH3BP1 PE=1 SV=3		75.7	6.77	■	3375	High	0	28.533	62	1555.2	68	17.46	29	7	7	13	█	█	█	█	█	█	█	█	█	█	█	█	█	█	█	█	█	█	█	█	█	█
P01602	Immunoglobulin kappa variable 1-5 OS=Homo sapiens OX=9606 GN=IGKV1-5 PE=1 SV=2	+	12.8	8.28	■	631	High	0	28.529	117	7152.38	197	44.56	63	2	1	25	█	█	█	█	█	█	█	█	█	█	█	█	█	█	█	█	█	█	█	█	█	█
Q8TCJ2	Dolichyl-diphosphooligosaccharide--protein glycosyltransferase subunit STT3B OS=Homo sapiens OX=9606 GN=STT3B PE=1 SV=1	+	93.6	8.91	■	942	High	0	28.415	206	2970.45	79	25.92	44	8	5	8	█	█	█	█	█	█	█	█	█	█	█	█	█	█	█	█	█	█	█	█	█	█
A0A0B4J2D5	Glutamine amidotransferase-like class 1 domain-containing protein 3B, mitochondrial OS=Homo sapiens OX=9606 GN=GATD3B PE=1 SV=1		28.1	8.27	■	24	High	0	28.37	125	2113.63	97	24.77	31	4	4	22	█	█	█	█	█	█	█	█	█	█	█	█	█	█	█	█	█	█	█	█	█	█
P0DPI2	Glutamine amidotransferase-like class 1 domain-containing protein 3A, mitochondrial OS=Homo sapiens OX=9606 GN=GATD3A PE=1 SV=1		28.2	8.27	■	24	High	0	28.37	125	2113.63	97	24.77	31	4	4	22	█	█	█	█	█	█	█	█	█	█	█	█	█	█	█	█	█	█	█	█	█	█
Q00341	Vigilin OS=Homo sapiens OX=9606 GN=HDLBP PE=1 SV=2	+	141.4	6.87	■	75	High	0	28.317	149	2419.59	64	22.77	27	7	7	8	█	█	█	█	█	█	█	█	█	█	█	█	█	█	█	█	█	█	█	█	█	█
Q93009	Ubiquitin carboxyl-terminal hydrolase 7 OS=Homo sapiens OX=9606 GN=USP7 PE=1 SV=2	+	128.2	5.55	■	1640	High	0	28.259	62	2657.49	81	19.82	39	9	9	10	█	█	█	█	█	█	█	█	█	█	█	█	█	█	█	█	█	█	█	█	█	█
O95202	Mitochondrial proton/calcium exchanger protein OS=Homo sapiens OX=9606 GN=LETM1 PE=1 SV=1		83.3	6.7	■	1537	High	0	28.226	142	3074.34	74	29.05	41	10	10	15	█	█	█	█	█	█	█	█	█	█	█	█	█	█	█	█	█	█	█	█	█	█
Q96BM9	ADP-ribosylation factor-like protein 8A OS=Homo sapiens OX=9606 GN=ARL8A PE=1 SV=1		21.4	7.77	■	1966	High	0	28.222	149	2921.08	100	29.72	35	6	1	47	█	█	█	█	█	█	█	█	█	█	█	█	█	█	█	█	█	█	█	█	█	█
Q9BVK6	Transmembrane emp24 domain-containing protein 9 OS=Homo sapiens OX=9606 GN=TMED9 PE=1 SV=2		27.3	8.02	■	2205	High	0	28.132	122	2703.34	60	17.71	31	5	5	23	█	█	█	█	█	█	█	█	█	█	█	█	█	█	█	█	█	█	█	█	█	█
P01699	Immunoglobulin lambda variable 1-44 OS=Homo sapiens OX=9606 GN=IGLV1-44 PE=1 SV=2		12.2	5.17	■	1333	High	0	28.124	125	2569.41	169	36.17	43	2	1	38	█	█	█	█	█	█	█	█	█	█	█	█	█	█	█	█	█	█	█	█	█	█
P08294	Extracellular superoxide dismutase [Cu-Zn] OS=Homo sapiens OX=9606 GN=SOD3 PE=1 SV=2	+	25.8	6.61	■	3165	High	0	28.105	247	4814.09	129	44.66	41	5	5	27	█	█	█	█	█	█	█	█	█	█	█	█	█	█	█	█	█	█	█	█	█	█
Q969T9	WW domain-binding protein 2 OS=Homo sapiens OX=9606 GN=WBP2 PE=1 SV=1		28.1	5.91	■	483	High	0	28.098	149	3590.48	150	32.01	51	6	6	20	█	█	█	█	█	█	█	█	█	█	█	█	█	█	█	█	█	█	█	█	█	█
Q15029	116 kDa U5 small nuclear ribonucleoprotein component OS=Homo sapiens OX=9606 GN=EFTUD2 PE=1 SV=1	+	109.4	5	■	3911	High	0	28.051	80	3370.65	112	24.43	53	8	7	9	█	█	█	█	█	█	█	█	█	█	█	█	█	█	█	█	█	█	█	█	█	█
Q9UJW0	Dynactin subunit 4 OS=Homo sapiens OX=9606 GN=DCTN4 PE=1 SV=1		52.3	7.34	■	457	High	0	28.03	76	1661.89	84	17.57	32	7	7	21	█	█	█	█	█	█	█	█	█	█	█	█	█	█	█	█	█	█	█	█	█	█
P10606	Cytochrome c oxidase subunit 5B, mitochondrial OS=Homo sapiens OX=9606 GN=COX5B PE=1 SV=2		13.7	8.81	■	1367	High	0	28.007	162	4286.21	101	38.98	49	5	5	30	█	█	█	█	█	█	█	█	█	█	█	█	█	█	█	█	█	█	█	█	█	█
Q13303	Voltage-gated potassium channel subunit beta-2 OS=Homo sapiens OX=9606 GN=KCNAB2 PE=1 SV=2	+	41	9	■	930	High	0	27.985	151	4876.96	116	33.45	65	7	7	18	█	█	█	█	█	█	█	█	█	█	█	█	█	█	█	█	█	█	█	█	█	█
Q7Z4W1	L-xylulose reductase OS=Homo sapiens OX=9606 GN=DCXR PE=1 SV=2		25.9	8.1	■	3664	High	0	27.898	244	4803.27	127	44.85	58	7	7	29	█	█	█	█	█	█	█	█	█	█	█	█	█	█	█	█	█	█	█	█	█	█
Q9Y3F4	Serine-threonine kinase receptor-associated protein OS=Homo sapiens OX=9606 GN=STRAP PE=1 SV=1		38.4	5.12	■	2971	High	0	27.876	148	2807.22	89	30.47	39	6	6	21	█	█	█	█	█	█	█	█	█	█	█	█	█	█	█	█	█	█	█	█	█	█
P80217	Interferon-induced 35 kDa protein OS=Homo sapiens OX=9606 GN=IFI35 PE=1 SV=5		31.5	6.09	■	447	High	0	27.861	216	3001.58	94	27.97	44	9	9	40	█	█	█	█	█	█	█	█	█	█	█	█	█	█	█	█	█	█	█	█	█	█
Q9Y6E0	Serine/threonine-protein kinase 24 OS=Homo sapiens OX=9606 GN=STK24 PE=1 SV=1		49.3	5.69	■	1163	High	0	27.858	184	4171.94	121	35.63	56	7	3	18	█	█	█	█	█	█	█	█	█	█	█	█	█	█	█	█	█	█	█	█	█	█
A0A0C4DH25	Immunoglobulin kappa variable 3D-20 OS=Homo sapiens OX=9606 GN=IGKV3D-20 PE=3 SV=1		12.5	4.59	■	3573	High	0	27.835	206	19854.3	372	108.3	155	4	2	28	█	█	█	█	█	█	█	█	█	█	█	█	█	█	█	█	█	█	█	█	█	█
Q96S97	Myeloid-associated differentiation marker OS=Homo sapiens OX=9606 GN=MYADM PE=1 SV=2		35.3	8.15	■	1472	High	0	27.786	212	1571.9	87	31.46	26	4	4	19	█	█	█	█	█	█	█	█	█	█	█	█	█	█	█	█	█	█	█	█	█	█
P62899	60S ribosomal protein L31 OS=Homo sapiens OX=9606 GN=RPL31 PE=1 SV=1		14.5	10.54	■	1852	High	0	27.78	301	7966.94	149	74.9	97	6	6	46	█	█	█	█	█	█	█	█	█	█	█	█	█	█	█	█	█	█	█	█	█	█
Q8IZP0	Abl interactor 1 OS=Homo sapiens OX=9606 GN=ABI1 PE=1 SV=4		55	7.06	■	424	High	0	27.77	200	3447.12	106	29.66	44	6	6	16	█	█	█	█	█	█	█	█	█	█	█	█	█	█	█	█	█	█	█	█	█	█
P17900	Ganglioside GM2 activator OS=Homo sapiens OX=9606 GN=GM2A PE=1 SV=4	+	20.8	5.31	■	3933	High	0	27.759	209	5025.76	139	45.57	69	6	6	33	█	█	█	█	█	█	█	█	█	█	█	█	█	█	█	█	█	█	█	█	█	█
Q9UBQ7	Glyoxylate reductase/hydroxypyruvate reductase OS=Homo sapiens OX=9606 GN=GRHPR PE=1 SV=1	+	35.6	7.39	■	1262	High	0	27.659	218	2542.76	66	27.32	35	6	6	21	█	█	█	█	█	█	█	█	█	█	█	█	█	█	█	█	█	█	█	█	█	█
Q8IZ83	Aldehyde dehydrogenase family 16 member A1 OS=Homo sapiens OX=9606 GN=ALDH16A1 PE=1 SV=2		85.1	6.79	■	340	High	0	27.646	90	2602.05	109	29.38	30	7	7	11	█	█	█	█	█	█	█	█	█	█	█	█	█	█	█	█	█	█	█	█	█	█
Q92888	Rho guanine nucleotide exchange factor 1 OS=Homo sapiens OX=9606 GN=ARHGEF1 PE=1 SV=2		102.4	5.66	■	1594	High	0	27.644	95	1617.38	69	13.12	26	8	8	11	█	█	█	█	█	█	█	█	█	█	█	█	█	█	█	█	█	█	█	█	█	█
O76003	Glutaredoxin-3 OS=Homo sapiens OX=9606 GN=GLRX3 PE=1 SV=2		37.4	5.39	■	2043	High	0	27.606	187	1847.59	50	19.95	29	7	7	31	█	█	█	█	█	█	█	█	█	█	█	█	█	█	█	█	█	█	█	█	█	█
P48960	Adhesion G protein-coupled receptor E5 OS=Homo sapiens OX=9606 GN=ADGRE5 PE=1 SV=4		91.8	6.87	■	623	High	0	27.604	169	3266.92	96	29.88	33	6	6	11	█	█	█	█	█	█	█	█	█	█	█	█	█	█	█	█	█	█	█	█	█	█
Q15418	Ribosomal protein S6 kinase alpha-1 OS=Homo sapiens OX=9606 GN=RPS6KA1 PE=1 SV=2		82.7	7.83	■	2506	High	0	27.586	86	2212.18	82	21.06	31	7	5	12	█	█	█	█	█	█	█	█	█	█	█	█	█	█	█	█	█	█	█	█	█	█
Q99729	Heterogeneous nuclear ribonucleoprotein A/B OS=Homo sapiens OX=9606 GN=HNRNPAB PE=1 SV=2		36.2	8.21	■	41	High	0	27.55	121	2674.9	96	12.27	38	6	5	20	█	█	█	█	█	█	█	█	█	█	█	█	█	█	█	█	█	█	█	█	█	█
P14555	Phospholipase A2, membrane associated OS=Homo sapiens OX=9606 GN=PLA2G2A PE=1 SV=2		16.1	9.23	■	1748	High	0	27.46	183	3115.24	92	30.21	44	6	6	36	█	█	█	█	█	█	█	█	█	█	█	█	█	█	█	█	█	█	█	█	█	█
Q99816	Tumor susceptibility gene 101 protein OS=Homo sapiens OX=9606 GN=TSG101 PE=1 SV=2	+	43.9	6.46	■	4078	High	0	27.449	99	3377.65	90	35.59	39	6	6	17	█	█	█	█	█	█	█	█	█	█	█	█	█	█	█	█	█	█	█	█	█	█
Q52LG2	Keratin-associated protein 13-2 OS=Homo sapiens OX=9606 GN=KRTAP13-2 PE=1 SV=1		18.7	8.29	■	2524	High	0	27.448	238	3224.05	86	33.26	45	4	3	36	█	█	█	█	█	█	█	█	█	█	█	█	█	█	█	█	█	█	█	█	█	█
P50148	Guanine nucleotide-binding protein G(q) subunit alpha OS=Homo sapiens OX=9606 GN=GNAQ PE=1 SV=4		42.1	5.68	■	3045	High	0	27.419	157	2820.62	108	31.73	43	5	2	18	█	█	█	█	█	█	█	█	█	█	█	█	█	█	█	█	█	█	█	█	█	█
Q86UT6	NLR family member X1 OS=Homo sapiens OX=9606 GN=NLRX1 PE=1 SV=1		107.5	7.37	■	2297	High	0	27.398	229	4227.68	116	39.9	58	6	6	6	█	█	█	█	█	█	█	█	█	█	█	█	█	█	█	█	█	█	█	█	█	█
Q9Y315	Deoxyribose-phosphate aldolase OS=Homo sapiens OX=9606 GN=DERA PE=1 SV=2		35.2	8.94	■	1434	High	0	27.376	184	1445.51	69	23.13	23	7	7	29	█	█	█	█	█	█	█	█	█	█	█	█	█	█	█	█	█	█	█	█	█	█
Q9H0W9	Ester hydrolase C11orf54 OS=Homo sapiens OX=9606 GN=C11orf54 PE=1 SV=1		35.1	6.7	■	1385	High	0	27.35	188	3991.99	104	35.42	55	6	6	17	█	█	█	█	█	█	█	█	█	█	█	█	█	█	█	█	█	█	█	█	█	█
Q7L5L3	Lysophospholipase D GDPD3 OS=Homo sapiens OX=9606 GN=GDPD3 PE=1 SV=3		36.6	7.97	■	659	High	0	27.306	189	2198.18	110	35.55	34	5	5	21	█	█	█	█	█	█	█	█	█	█	█	█	█	█	█	█	█	█	█	█	█	█
P24752	Acetyl-CoA acetyltransferase, mitochondrial OS=Homo sapiens OX=9606 GN=ACAT1 PE=1 SV=1		45.2	8.85	■	2488	High	0	27.3	124	1729.9	64	17.78	25	7	7	24	█	█	█	█	█	█	█	█	█	█	█	█	█	█	█	█	█	█	█	█	█	█
P27338	Amine oxidase [flavin-containing] B OS=Homo sapiens OX=9606 GN=MAOB PE=1 SV=3		58.7	7.5	■	1195	High	0	27.276	78	2019.62	81	20.92	30	7	6	19	█	█	█	█	█	█	█	█	█	█	█	█	█	█	█	█	█	█	█	█	█	█
Q9BPW9	Dehydrogenase/reductase SDR family member 9 OS=Homo sapiens OX=9606 GN=DHRS9 PE=1 SV=1		35.2	8.6	■	1757	High	0	27.261	86	1762.81	80	12.53	26	6	6	20	█	█	█	█	█	█	█	█	█	█	█	█	█	█	█	█	█	█	█	█	█	█
P19957	Elafin OS=Homo sapiens OX=9606 GN=PI3 PE=1 SV=3	+	12.3	8.82	■	1702	High	0	27.256	73	5909.96	107	16.97	50	4	4	33	█	█	█	█	█	█	█	█	█	█	█	█	█	█	█	█	█	█	█	█	█	█
O95436	Sodium-dependent phosphate transport protein 2B OS=Homo sapiens OX=9606 GN=SLC34A2 PE=1 SV=3		75.7	8.15	■	813	High	0	27.239	205	4345.8	99	22.29	49	7	7	9	█	█	█	█	█	█	█	█	█	█	█	█	█	█	█	█	█	█	█	█	█	█
P07738	Bisphosphoglycerate mutase OS=Homo sapiens OX=9606 GN=BPGM PE=1 SV=2	+	30	6.54	■	3556	High	0	27.238	152	2542.91	83	31.56	41	8	8	34	█	█	█	█	█	█	█	█	█	█	█	█	█	█	█	█	█	█	█	█	█	█
P0DOX3	Immunoglobulin delta heavy chain OS=Homo sapiens OX=9606 PE=1 SV=1	+	56.2	8.02	■	2704	High	0	27.13	91	4461.37	159	41.7	72	7	7	18	█	█	█	█	█	█	█	█	█	█	█	█	█	█	█	█	█	█	█	█	█	█
Q96CN7	Isochorismatase domain-containing protein 1 OS=Homo sapiens OX=9606 GN=ISOC1 PE=1 SV=3		32.2	7.39	■	3099	High	0	27.127	145	2426.39	94	24.09	32	6	6	26	█	█	█	█	█	█	█	█	█	█	█	█	█	█	█	█	█	█	█	█	█	█
P62760	Visinin-like protein 1 OS=Homo sapiens OX=9606 GN=VSNL1 PE=1 SV=2		22.1	5.15	■	2479	High	0	27.125	213	3718.78	122	35.7	48	6	6	37	█	█	█	█	█	█	█	█	█	█	█	█	█	█	█	█	█	█	█	█	█	█
Q9C002	Normal mucosa of esophagus-specific gene 1 protein OS=Homo sapiens OX=9606 GN=NMES1 PE=1 SV=1		9.6	9.47	■	1207	High	0	27.077	45	1141.36	62	7.51	17	3	3	34	█	█	█	█	█	█	█	█	█	█	█	█	█	█	█	█	█	█	█	█	█	█
Q96AE4	Far upstream element-binding protein 1 OS=Homo sapiens OX=9606 GN=FUBP1 PE=1 SV=3		67.5	7.61	■	211	High	0	27.013	192	3756.94	125	34.59	59	8	6	12	█	█	█	█	█	█	█	█	█	█	█	█	█	█	█	█	█	█	█	█	█	█
Q9NSE4	Isoleucine--tRNA ligase, mitochondrial OS=Homo sapiens OX=9606 GN=IARS2 PE=1 SV=2		113.7	7.2	■	1519	High	0	26.976	80	1970.49	75	16.35	34	8	8	9	█	█	█	█	█	█	█	█	█	█	█	█	█	█	█	█	█	█	█	█	█	█
A0A0A0MRZ8	Immunoglobulin kappa variable 3D-11 OS=Homo sapiens OX=9606 GN=IGKV3D-11 PE=3 SV=6		12.6	5.29	■	1319	High	0	26.92	160	4921.27	198	68.56	91	3	2	32	█	█	█	█	█	█	█	█	█	█	█	█	█	█	█	█	█	█	█	█	█	█
P04433	Immunoglobulin kappa variable 3-11 OS=Homo sapiens OX=9606 GN=IGKV3-11 PE=1 SV=1		12.6	4.96	■	1319	High	0	26.92	160	4921.27	198	68.56	91	3	2	32	█	█	█	█	█	█	█	█	█	█	█	█	█	█	█	█	█	█	█	█	█	█
P43405	Tyrosine-protein kinase SYK OS=Homo sapiens OX=9606 GN=SYK PE=1 SV=1		72	8.25	■	1102	High	0	26.916	169	2520.55	74	21.75	35	8	8	16	█	█	█	█	█	█	█	█	█	█	█	█	█	█	█	█	█	█	█	█	█	█
P02794	Ferritin heavy chain OS=Homo sapiens OX=9606 GN=FTH1 PE=1 SV=2		21.2	5.55	■	3146	High	0	26.886	260	2807.2	84	34.82	37	6	6	42	█	█	█	█	█	█	█	█	█	█	█	█	█	█	█	█	█	█	█	█	█	█
Q15582	Transforming growth factor-beta-induced protein ig-h3 OS=Homo sapiens OX=9606 GN=TGFBI PE=1 SV=1	+	74.6	7.71	■	869	High	0	26.879	111	2216.68	91	19.69	35	9	9	18	█	█	█	█	█	█	█	█	█	█	█	█	█	█	█	█	█	█	█	█	█	█
P63279	SUMO-conjugating enzyme UBC9 OS=Homo sapiens OX=9606 GN=UBE2I PE=1 SV=1		18	8.66	■	2175	High	0	26.857	65	2181.51	102	23.64	33	6	6	42	█	█	█	█	█	█	█	█	█	█	█	█	█	█	█	█	█	█	█	█	█	█
O95861	3'(2'),5'-bisphosphate nucleotidase 1 OS=Homo sapiens OX=9606 GN=BPNT1 PE=1 SV=1		33.4	5.69	■	951	High	0	26.851	138	2610.61	61	25.83	35	6	6	22	█	█	█	█	█	█	█	█	█	█	█	█	█	█	█	█	█	█	█	█	█	█
Q16891	MICOS complex subunit MIC60 OS=Homo sapiens OX=9606 GN=IMMT PE=1 SV=1	+	83.6	6.48	■	4029	High	0	26.845	133	2597.31	92	24.16	42	8	8	13	█	█	█	█	█	█	█	█	█	█	█	█	█	█	█	█	█	█	█	█	█	█
Q9P2T1	GMP reductase 2 OS=Homo sapiens OX=9606 GN=GMPR2 PE=1 SV=1		37.9	7.23	■	3644	High	0	26.765	159	3108.17	88	22.29	45	7	7	21	█	█	█	█	█	█	█	█	█	█	█	█	█	█	█	█	█	█	█	█	█	█
Q16629	Serine/arginine-rich splicing factor 7 OS=Homo sapiens OX=9606 GN=SRSF7 PE=1 SV=1		27.4	11.82	■	876	High	0	26.734	153	3191.22	144	34.5	49	5	4	21	█	█	█	█	█	█	█	█	█	█	█	█	█	█	█	█	█	█	█	█	█	█
O14617	AP-3 complex subunit delta-1 OS=Homo sapiens OX=9606 GN=AP3D1 PE=1 SV=1		130.1	8.48	■	818	High	0	26.721	61	1146.26	64	12.07	21	8	8	9	█	█	█	█	█	█	█	█	█	█	█	█	█	█	█	█	█	█	█	█	█	█
Q24JP5	Transmembrane protein 132A OS=Homo sapiens OX=9606 GN=TMEM132A PE=1 SV=1	+	110	5.62	■	2500	High	0	26.714	134	2676.8	90	24.34	43	7	7	8	█	█	█	█	█	█	█	█	█	█	█	█	█	█	█	█	█	█	█	█	█	█
Q9UNZ2	NSFL1 cofactor p47 OS=Homo sapiens OX=9606 GN=NSFL1C PE=1 SV=2	+	40.5	5.1	■	3539	High	0	26.709	143	2761.53	106	29.04	38	6	6	25	█	█	█	█	█	█	█	█	█	█	█	█	█	█	█	█	█	█	█	█	█	█
A0AV96	RNA-binding protein 47 OS=Homo sapiens OX=9606 GN=RBM47 PE=1 SV=2		64.1	7.68	■	614	High	0	26.655	102	2107.88	84	17.9	35	6	6	15	█	█	█	█	█	█	█	█	█	█	█	█	█	█	█	█	█	█	█	█	█	█
Q96CX2	BTB/POZ domain-containing protein KCTD12 OS=Homo sapiens OX=9606 GN=KCTD12 PE=1 SV=1		35.7	5.64	■	2798	High	0	26.653	179	2394.33	70	23.01	36	8	8	24	█	█	█	█	█	█	█	█	█	█	█	█	█	█	█	█	█	█	█	█	█	█
Q9H173	Nucleotide exchange factor SIL1 OS=Homo sapiens OX=9606 GN=SIL1 PE=1 SV=1	+	52.1	5.36	■	52	High	0	26.633	206	3588.92	95	35.15	52	7	7	18	█	█	█	█	█	█	█	█	█	█	█	█	█	█	█	█	█	█	█	█	█	█
Q6IA69	Glutamine-dependent NAD(+) synthetase OS=Homo sapiens OX=9606 GN=NADSYN1 PE=1 SV=3		79.2	6.44	■	2410	High	0	26.621	116	2589.01	74	18.33	34	5	5	8	█	█	█	█	█	█	█	█	█	█	█	█	█	█	█	█	█	█	█	█	█	█
P46783	40S ribosomal protein S10 OS=Homo sapiens OX=9606 GN=RPS10 PE=1 SV=1		18.9	10.15	■	775	High	0	26.607	244	6596.25	157	64.74	95	8	7	42	█	█	█	█	█	█	█	█	█	█	█	█	█	█	█	█	█	█	█	█	█	█
Q8NFT8	Delta and Notch-like epidermal growth factor-related receptor OS=Homo sapiens OX=9606 GN=DNER PE=1 SV=1	+	78.4	5.17	■	881	High	0	26.563	227	3493.34	123	28.92	48	6	6	10	█	█	█	█	█	█	█	█	█	█	█	█	█	█	█	█	█	█	█	█	█	█
A0A087WSY4	Immunoglobulin heavy variable 4-30-2 OS=Homo sapiens OX=9606 GN=IGHV4-30-2 PE=3 SV=1		13	9.67	■	1580	High	0	26.554	167	10682.4	280	84.74	101	3	1	25	█	█	█	█	█	█	█	█	█	█	█	█	█	█	█	█	█	█	█	█	█	█
Q9Y2V2	Calcium-regulated heat-stable protein 1 OS=Homo sapiens OX=9606 GN=CARHSP1 PE=1 SV=2		15.9	8.21	■	1354	High	0	26.542	145	2775.99	96	26.63	36	5	5	53	█	█	█	█	█	█	█	█	█	█	█	█	█	█	█	█	█	█	█	█	█	█
O95571	Persulfide dioxygenase ETHE1, mitochondrial OS=Homo sapiens OX=9606 GN=ETHE1 PE=1 SV=2		27.9	6.83	■	3402	High	0	26.517	157	2499.95	103	22.14	34	5	5	25	█	█	█	█	█	█	█	█	█	█	█	█	█	█	█	█	█	█	█	█	█	█
O60884	DnaJ homolog subfamily A member 2 OS=Homo sapiens OX=9606 GN=DNAJA2 PE=1 SV=1		45.7	6.48	■	3268	High	0	26.494	119	1558.02	54	15.7	25	7	7	21	█	█	█	█	█	█	█	█	█	█	█	█	█	█	█	█	█	█	█	█	█	█
P04424	Argininosuccinate lyase OS=Homo sapiens OX=9606 GN=ASL PE=1 SV=4		51.6	6.48	■	3639	High	0	26.352	213	2761.06	93	25.77	33	6	6	15	█	█	█	█	█	█	█	█	█	█	█	█	█	█	█	█	█	█	█	█	█	█
Q9BPX5	Actin-related protein 2/3 complex subunit 5-like protein OS=Homo sapiens OX=9606 GN=ARPC5L PE=1 SV=1		16.9	6.6	■	826	High	0	26.336	265	4024.51	99	32.21	54	7	7	60	█	█	█	█	█	█	█	█	█	█	█	█	█	█	█	█	█	█	█	█	█	█
P01700	Immunoglobulin lambda variable 1-47 OS=Homo sapiens OX=9606 GN=IGLV1-47 PE=1 SV=2	+	12.3	5.91	■	3697	High	0	26.33	107	9021.93	171	41.22	73	2	1	25	█	█	█	█	█	█	█	█	█	█	█	█	█	█	█	█	█	█	█	█	█	█
Q92688	Acidic leucine-rich nuclear phosphoprotein 32 family member B OS=Homo sapiens OX=9606 GN=ANP32B PE=1 SV=1		28.8	4.06	■	1363	High	0	26.306	124	2973.56	98	47.11	46	6	2	21	█	█	█	█	█	█	█	█	█	█	█	█	█	█	█	█	█	█	█	█	█	█
Q99523	Sortilin OS=Homo sapiens OX=9606 GN=SORT1 PE=1 SV=3	+	92	5.74	■	592	High	0	26.293	121	1330.77	68	15.33	22	7	7	9	█	█	█	█	█	█	█	█	█	█	█	█	█	█	█	█	█	█	█	█	█	█
Q15435	Protein phosphatase 1 regulatory subunit 7 OS=Homo sapiens OX=9606 GN=PPP1R7 PE=1 SV=1		41.5	4.91	■	2940	High	0	26.29	155	4017.59	110	34.04	46	7	7	21	█	█	█	█	█	█	█	█	█	█	█	█	█	█	█	█	█	█	█	█	█	█
Q12841	Follistatin-related protein 1 OS=Homo sapiens OX=9606 GN=FSTL1 PE=1 SV=1		35	5.52	■	2110	High	0	26.277	172	2949.79	95	25.37	39	7	7	24	█	█	█	█	█	█	█	█	█	█	█	█	█	█	█	█	█	█	█	█	█	█
O15372	Eukaryotic translation initiation factor 3 subunit H OS=Homo sapiens OX=9606 GN=EIF3H PE=1 SV=1		39.9	6.54	■	2389	High	0	26.258	136	2397	67	20.65	33	7	7	19	█	█	█	█	█	█	█	█	█	█	█	█	█	█	█	█	█	█	█	█	█	█
Q9ULT8	E3 ubiquitin-protein ligase HECTD1 OS=Homo sapiens OX=9606 GN=HECTD1 PE=1 SV=3	+	289.2	5.35	■	680	High	0	26.246	140	1553.16	38	15.31	20	7	7	4	█	█	█	█	█	█	█	█	█	█	█	█	█	█	█	█	█	█	█	█	█	█
O15162	Phospholipid scramblase 1 OS=Homo sapiens OX=9606 GN=PLSCR1 PE=1 SV=1		35	4.94	■	2908	High	0	26.23	168	4157.89	109	43.73	42	3	3	12	█	█	█	█	█	█	█	█	█	█	█	█	█	█	█	█	█	█	█	█	█	█
Q9UN37	Vacuolar protein sorting-associated protein 4A OS=Homo sapiens OX=9606 GN=VPS4A PE=1 SV=1		48.9	7.8	■	2792	High	0	26.215	168	5006.09	120	48.04	77	6	1	12	█	█	█	█	█	█	█	█	█	█	█	█	█	█	█	█	█	█	█	█	█	█
Q14344	Guanine nucleotide-binding protein subunit alpha-13 OS=Homo sapiens OX=9606 GN=GNA13 PE=1 SV=2	+	44	8	■	3076	High	0	26.132	145	1373.96	54	46.14	45	5	4	14	█	█	█	█	█	█	█	█	█	█	█	█	█	█	█	█	█	█	█	█	█	█
P62304	Small nuclear ribonucleoprotein E OS=Homo sapiens OX=9606 GN=SNRPE PE=1 SV=1		10.8	9.44	■	1120	High	0	26.128	117	4203.21	122	38.53	53	3	3	38	█	█	█	█	█	█	█	█	█	█	█	█	█	█	█	█	█	█	█	█	█	█
P48556	26S proteasome non-ATPase regulatory subunit 8 OS=Homo sapiens OX=9606 GN=PSMD8 PE=1 SV=2		39.6	9.7	■	135	High	0	26.123	183	3104.27	81	31.27	51	7	7	18	█	█	█	█	█	█	█	█	█	█	█	█	█	█	█	█	█	█	█	█	█	█
Q96JY6	PDZ and LIM domain protein 2 OS=Homo sapiens OX=9606 GN=PDLIM2 PE=1 SV=1		37.4	8.72	■	3762	High	0	26.084	181	2415.83	62	22.95	36	8	8	30	█	█	█	█	█	█	█	█	█	█	█	█	█	█	█	█	█	█	█	█	█	█
O60547	GDP-mannose 4,6 dehydratase OS=Homo sapiens OX=9606 GN=GMDS PE=1 SV=1		41.9	7.31	■	2339	High	0	26.057	134	2170.43	84	22.09	41	10	10	28	█	█	█	█	█	█	█	█	█	█	█	█	█	█	█	█	█	█	█	█	█	█
Q7Z404	Transmembrane channel-like protein 4 OS=Homo sapiens OX=9606 GN=TMC4 PE=1 SV=3		79.2	8.94	■	2151	High	0	26.012	185	2451.29	85	34.11	42	7	7	11	█	█	█	█	█	█	█	█	█	█	█	█	█	█	█	█	█	█	█	█	█	█
P42704	Leucine-rich PPR motif-containing protein, mitochondrial OS=Homo sapiens OX=9606 GN=LRPPRC PE=1 SV=3	+	157.8	6.13	■	1843	High	0	25.977	163	2165.52	71	21.24	37	9	9	7	█	█	█	█	█	█	█	█	█	█	█	█	█	█	█	█	█	█	█	█	█	█
O75396	Vesicle-trafficking protein SEC22b OS=Homo sapiens OX=9606 GN=SEC22B PE=1 SV=4		24.6	6.92	■	2529	High	0	25.975	83	2204.06	70	21.11	33	5	5	26	█	█	█	█	█	█	█	█	█	█	█	█	█	█	█	█	█	█	█	█	█	█
P09669	Cytochrome c oxidase subunit 6C OS=Homo sapiens OX=9606 GN=COX6C PE=1 SV=2		8.8	10.39	■	2651	High	0	25.959	114	4122.64	112	34.54	58	7	7	52	█	█	█	█	█	█	█	█	█	█	█	█	█	█	█	█	█	█	█	█	█	█
Q32MZ4	Leucine-rich repeat flightless-interacting protein 1 OS=Homo sapiens OX=9606 GN=LRRFIP1 PE=1 SV=2		89.2	4.65	■	1999	High	0	25.925	108	1754.24	57	13.53	24	7	6	10	█	█	█	█	█	█	█	█	█	█	█	█	█	█	█	█	█	█	█	█	█	█
Q3ZCW2	Galectin-related protein OS=Homo sapiens OX=9606 GN=LGALSL PE=1 SV=2	+	19	5.35	■	1515	High	0	25.892	146	2060.73	92	21.19	28	6	6	49	█	█	█	█	█	█	█	█	█	█	█	█	█	█	█	█	█	█	█	█	█	█
Q13409	Cytoplasmic dynein 1 intermediate chain 2 OS=Homo sapiens OX=9606 GN=DYNC1I2 PE=1 SV=3		71.4	5.2	■	2077	High	0	25.856	118	1226.16	63	23.72	26	6	6	15	█	█	█	█	█	█	█	█	█	█	█	█	█	█	█	█	█	█	█	█	█	█
O43143	Pre-mRNA-splicing factor ATP-dependent RNA helicase DHX15 OS=Homo sapiens OX=9606 GN=DHX15 PE=1 SV=2		90.9	7.46	■	3216	High	0	25.837	106	2184.19	64	24.75	34	8	8	10	█	█	█	█	█	█	█	█	█	█	█	█	█	█	█	█	█	█	█	█	█	█
Q13287	N-myc-interactor OS=Homo sapiens OX=9606 GN=NMI PE=1 SV=2	+	35	5.34	■	3685	High	0	25.836	112	2465.6	61	21.89	31	7	7	22	█	█	█	█	█	█	█	█	█	█	█	█	█	█	█	█	█	█	█	█	█	█
P53007	Tricarboxylate transport protein, mitochondrial OS=Homo sapiens OX=9606 GN=SLC25A1 PE=1 SV=2	+	34	9.89	■	2080	High	0	25.81	138	1670.35	56	20.75	23	4	4	22	█	█	█	█	█	█	█	█	█	█	█	█	█	█	█	█	█	█	█	█	█	█
O75190	DnaJ homolog subfamily B member 6 OS=Homo sapiens OX=9606 GN=DNAJB6 PE=1 SV=2		36.1	9.16	■	1456	High	0	25.801	82	2114.13	73	21.49	40	6	5	20	█	█	█	█	█	█	█	█	█	█	█	█	█	█	█	█	█	█	█	█	█	█
P23246	Splicing factor, proline- and glutamine-rich OS=Homo sapiens OX=9606 GN=SFPQ PE=1 SV=2		76.1	9.44	■	2474	High	0	25.775	110	4590.91	117	37.5	59	8	8	12	█	█	█	█	█	█	█	█	█	█	█	█	█	█	█	█	█	█	█	█	█	█
P18065	Insulin-like growth factor-binding protein 2 OS=Homo sapiens OX=9606 GN=IGFBP2 PE=1 SV=2		34.8	7.5	■	829	High	0	25.733	173	1946.72	78	27.7	33	6	6	22	█	█	█	█	█	█	█	█	█	█	█	█	█	█	█	█	█	█	█	█	█	█
P38159	RNA-binding motif protein, X chromosome OS=Homo sapiens OX=9606 GN=RBMX PE=1 SV=3		42.3	10.05	■	1027	High	0	25.641	170	4148.01	98	42.36	51	5	5	14	█	█	█	█	█	█	█	█	█	█	█	█	█	█	█	█	█	█	█	█	█	█
Q9NV96	Cell cycle control protein 50A OS=Homo sapiens OX=9606 GN=TMEM30A PE=1 SV=1		40.7	8.59	■	650	High	0	25.591	92	2278.56	72	17.56	37	5	5	17	█	█	█	█	█	█	█	█	█	█	█	█	█	█	█	█	█	█	█	█	█	█
P02812	Basic salivary proline-rich protein 2 OS=Homo sapiens OX=9606 GN=PRB2 PE=1 SV=3	+	40.8	11.63	■	1165	High	0	25.51	59	21440	274	74.69	101	1	1	5	█	█	█	█	█	█	█	█	█	█	█	█	█	█	█	█	█	█	█	█	█	█
Q96P63	Serpin B12 OS=Homo sapiens OX=9606 GN=SERPINB12 PE=1 SV=1	+	46.2	5.53	■	2217	High	0	25.506	158	2144.1	69	20.13	35	8	8	19	█	█	█	█	█	█	█	█	█	█	█	█	█	█	█	█	█	█	█	█	█	█
P29218	Inositol monophosphatase 1 OS=Homo sapiens OX=9606 GN=IMPA1 PE=1 SV=1		30.2	5.26	■	3841	High	0	25.503	137	1259.3	53	19.41	20	5	5	27	█	█	█	█	█	█	█	█	█	█	█	█	█	█	█	█	█	█	█	█	█	█
O15173	Membrane-associated progesterone receptor component 2 OS=Homo sapiens OX=9606 GN=PGRMC2 PE=1 SV=1		23.8	4.88	■	3540	High	0	25.433	187	2359.86	86	24.17	26	4	4	19	█	█	█	█	█	█	█	█	█	█	█	█	█	█	█	█	█	█	█	█	█	█
Q9UHY7	Enolase-phosphatase E1 OS=Homo sapiens OX=9606 GN=ENOPH1 PE=1 SV=1		28.9	4.78	■	632	High	0	25.302	167	2306.79	106	31.08	40	6	6	31	█	█	█	█	█	█	█	█	█	█	█	█	█	█	█	█	█	█	█	█	█	█
Q6ZMR5	Transmembrane protease serine 11A OS=Homo sapiens OX=9606 GN=TMPRSS11A PE=1 SV=1		47.5	9.22	■	2896	High	0	25.287	207	4296.59	127	35.7	63	7	7	16	█	█	█	█	█	█	█	█	█	█	█	█	█	█	█	█	█	█	█	█	█	█
Q96P48	Arf-GAP with Rho-GAP domain, ANK repeat and PH domain-containing protein 1 OS=Homo sapiens OX=9606 GN=ARAP1 PE=1 SV=3	+	162.1	6.23	■	2606	High	0	25.282	94	2296.15	77	24.42	36	6	6	6	█	█	█	█	█	█	█	█	█	█	█	█	█	█	█	█	█	█	█	█	█	█
Q9Y394	Dehydrogenase/reductase SDR family member 7 OS=Homo sapiens OX=9606 GN=DHRS7 PE=1 SV=1		38.3	8.32	■	223	High	0	25.256	154	3257.37	121	44.39	39	6	6	19	█	█	█	█	█	█	█	█	█	█	█	█	█	█	█	█	█	█	█	█	█	█
P62854	40S ribosomal protein S26 OS=Homo sapiens OX=9606 GN=RPS26 PE=1 SV=3		13	11	■	2853	High	0	25.253	200	7261.02	163	58.17	66	3	3	31	█	█	█	█	█	█	█	█	█	█	█	█	█	█	█	█	█	█	█	█	█	█
O14579	Coatomer subunit epsilon OS=Homo sapiens OX=9606 GN=COPE PE=1 SV=3		34.5	5.12	■	1437	High	0	25.225	101	537.82	59	16.08	21	5	5	22	█	█	█	█	█	█	█	█	█	█	█	█	█	█	█	█	█	█	█	█	█	█
O14732	Inositol monophosphatase 2 OS=Homo sapiens OX=9606 GN=IMPA2 PE=1 SV=1	+	31.3	6.61	■	2327	High	0	25.217	149	2268.76	65	22.45	34	6	6	22	█	█	█	█	█	█	█	█	█	█	█	█	█	█	█	█	█	█	█	█	█	█
P01111	GTPase NRas OS=Homo sapiens OX=9606 GN=NRAS PE=1 SV=1		21.2	5.17	■	3201	High	0	25.117	97	2032.9	82	18.42	31	5	2	38	█	█	█	█	█	█	█	█	█	█	█	█	█	█	█	█	█	█	█	█	█	█
Q9NZT1	Calmodulin-like protein 5 OS=Homo sapiens OX=9606 GN=CALML5 PE=1 SV=2	+	15.9	4.44	■	2532	High	0	25.109	150	2539.87	95	24.48	31	5	5	43	█	█	█	█	█	█	█	█	█	█	█	█	█	█	█	█	█	█	█	█	█	█
P18077	60S ribosomal protein L35a OS=Homo sapiens OX=9606 GN=RPL35A PE=1 SV=2		12.5	11.06	■	1166	High	0	25.083	178	5737.95	126	38.48	78	6	6	45	█	█	█	█	█	█	█	█	█	█	█	█	█	█	█	█	█	█	█	█	█	█
P05186	Alkaline phosphatase, tissue-nonspecific isozyme OS=Homo sapiens OX=9606 GN=ALPL PE=1 SV=4		57.3	6.67	■	662	High	0	25.081	219	2994.86	77	25.65	39	6	6	13	█	█	█	█	█	█	█	█	█	█	█	█	█	█	█	█	█	█	█	█	█	█
P0DJI9	Serum amyloid A-2 protein OS=Homo sapiens OX=9606 GN=SAA2 PE=1 SV=1		13.5	9.14	■	342	High	0	25.058	178	3058.19	103	26.58	36	5	1	48	█	█	█	█	█	█	█	█	█	█	█	█	█	█	█	█	█	█	█	█	█	█
Q92542	Nicastrin OS=Homo sapiens OX=9606 GN=NCSTN PE=1 SV=2		78.4	5.99	■	582	High	0	24.978	196	3480.49	100	26.52	49	7	7	11	█	█	█	█	█	█	█	█	█	█	█	█	█	█	█	█	█	█	█	█	█	█
Q9Y3L5	Ras-related protein Rap-2c OS=Homo sapiens OX=9606 GN=RAP2C PE=1 SV=1		20.7	4.94	■	2283	High	0	24.971	149	2678.72	81	30.15	37	4	1	31	█	█	█	█	█	█	█	█	█	█	█	█	█	█	█	█	█	█	█	█	█	█
Q9Y3B3	Transmembrane emp24 domain-containing protein 7 OS=Homo sapiens OX=9606 GN=TMED7 PE=1 SV=2		25.2	6.89	■	3476	High	0	24.9	144	3864.86	152	37.39	46	5	5	19	█	█	█	█	█	█	█	█	█	█	█	█	█	█	█	█	█	█	█	█	█	█
Q8NF50	Dedicator of cytokinesis protein 8 OS=Homo sapiens OX=9606 GN=DOCK8 PE=1 SV=3		238.4	6.87	■	233	High	0	24.89	146	2198	64	21.97	38	8	8	4	█	█	█	█	█	█	█	█	█	█	█	█	█	█	█	█	█	█	█	█	█	█
P01593	Immunoglobulin kappa variable 1D-33 OS=Homo sapiens OX=9606 GN=IGKV1D-33 PE=1 SV=2		12.8	4.78	■	1007	High	0	24.862	148	3526.24	208	60.05	60	2	2	34	█	█	█	█	█	█	█	█	█	█	█	█	█	█	█	█	█	█	█	█	█	█
O76094	Signal recognition particle subunit SRP72 OS=Homo sapiens OX=9606 GN=SRP72 PE=1 SV=3		74.6	9.26	■	1617	High	0	24.849	100	1043.09	53	17.37	22	7	7	13	█	█	█	█	█	█	█	█	█	█	█	█	█	█	█	█	█	█	█	█	█	█
P63208	S-phase kinase-associated protein 1 OS=Homo sapiens OX=9606 GN=SKP1 PE=1 SV=2		18.6	4.54	■	2482	High	0	24.725	122	2122.97	60	18.16	25	6	6	42	█	█	█	█	█	█	█	█	█	█	█	█	█	█	█	█	█	█	█	█	█	█
Q13547	Histone deacetylase 1 OS=Homo sapiens OX=9606 GN=HDAC1 PE=1 SV=1		55.1	5.48	■	1525	High	0	24.711	68	1574.93	76	10.55	21	6	6	14	█	█	█	█	█	█	█	█	█	█	█	█	█	█	█	█	█	█	█	█	█	█
Q13098	COP9 signalosome complex subunit 1 OS=Homo sapiens OX=9606 GN=GPS1 PE=1 SV=4		55.5	6.74	■	946	High	0	24.7	68	1676.37	83	16.18	28	6	6	17	█	█	█	█	█	█	█	█	█	█	█	█	█	█	█	█	█	█	█	█	█	█
Q92526	T-complex protein 1 subunit zeta-2 OS=Homo sapiens OX=9606 GN=CCT6B PE=1 SV=5		57.8	7.24	■	3732	High	0	24.673	114	2720.42	89	23.02	38	6	1	10	█	█	█	█	█	█	█	█	█	█	█	█	█	█	█	█	█	█	█	█	█	█
O14879	Interferon-induced protein with tetratricopeptide repeats 3 OS=Homo sapiens OX=9606 GN=IFIT3 PE=1 SV=1		56	5.2	■	36	High	0	24.666	122	2103.23	91	22.21	23	5	4	12	█	█	█	█	█	█	█	█	█	█	█	█	█	█	█	█	█	█	█	█	█	█
Q07654	Trefoil factor 3 OS=Homo sapiens OX=9606 GN=TFF3 PE=1 SV=2	+	10.2	6.92	■	3771	High	0	24.654	98	4566.61	113	34.86	48	4	4	40	█	█	█	█	█	█	█	█	█	█	█	█	█	█	█	█	█	█	█	█	█	█
P05154	Plasma serine protease inhibitor OS=Homo sapiens OX=9606 GN=SERPINA5 PE=1 SV=3		45.6	9.26	■	2621	High	0	24.642	207	2565.26	115	21.87	29	5	5	14	█	█	█	█	█	█	█	█	█	█	█	█	█	█	█	█	█	█	█	█	█	█
Q03426	Mevalonate kinase OS=Homo sapiens OX=9606 GN=MVK PE=1 SV=1		42.4	6.46	■	2274	High	0	24.639	134	1285.56	88	24.37	32	5	5	21	█	█	█	█	█	█	█	█	█	█	█	█	█	█	█	█	█	█	█	█	█	█
P51153	Ras-related protein Rab-13 OS=Homo sapiens OX=9606 GN=RAB13 PE=1 SV=1		22.8	9.19	■	2386	High	0	24.617	82	6184.81	171	33.75	67	5	2	21	█	█	█	█	█	█	█	█	█	█	█	█	█	█	█	█	█	█	█	█	█	█
P53597	Succinate--CoA ligase [ADP/GDP-forming] subunit alpha, mitochondrial OS=Homo sapiens OX=9606 GN=SUCLG1 PE=1 SV=4		36.2	8.79	■	44	High	0	24.577	136	3412.71	140	26.65	49	6	6	21	█	█	█	█	█	█	█	█	█	█	█	█	█	█	█	█	█	█	█	█	█	█
P23743	Diacylglycerol kinase alpha OS=Homo sapiens OX=9606 GN=DGKA PE=1 SV=3		82.6	6.73	■	1495	High	0	24.542	85	1547.08	81	19.4	29	8	8	15	█	█	█	█	█	█	█	█	█	█	█	█	█	█	█	█	█	█	█	█	█	█
Q9BRK5	45 kDa calcium-binding protein OS=Homo sapiens OX=9606 GN=SDF4 PE=1 SV=1	+	41.8	4.86	■	3764	High	0	24.525	48	1460.68	82	13.7	28	6	6	18	█	█	█	█	█	█	█	█	█	█	█	█	█	█	█	█	█	█	█	█	█	█
O43633	Charged multivesicular body protein 2a OS=Homo sapiens OX=9606 GN=CHMP2A PE=1 SV=1		25.1	5.97	■	2107	High	0	24.505	211	3433.65	74	26.06	36	7	7	30	█	█	█	█	█	█	█	█	█	█	█	█	█	█	█	█	█	█	█	█	█	█
Q8NFJ5	Retinoic acid-induced protein 3 OS=Homo sapiens OX=9606 GN=GPRC5A PE=1 SV=2		40.2	8.15	■	3622	High	0	24.483	111	3009.74	101	29.51	38	4	4	13	█	█	█	█	█	█	█	█	█	█	█	█	█	█	█	█	█	█	█	█	█	█
P32121	Beta-arrestin-2 OS=Homo sapiens OX=9606 GN=ARRB2 PE=1 SV=2		46.1	7.69	■	2901	High	0	24.473	57	838.55	70	10.65	15	5	5	12	█	█	█	█	█	█	█	█	█	█	█	█	█	█	█	█	█	█	█	█	█	█
P16885	1-phosphatidylinositol 4,5-bisphosphate phosphodiesterase gamma-2 OS=Homo sapiens OX=9606 GN=PLCG2 PE=1 SV=4	+	147.8	6.64	■	867	High	0	24.447	145	1431.12	58	20.07	27	7	7	8	█	█	█	█	█	█	█	█	█	█	█	█	█	█	█	█	█	█	█	█	█	█
A0A0C4DH24	Immunoglobulin kappa variable 6-21 OS=Homo sapiens OX=9606 GN=IGKV6-21 PE=3 SV=1		12.4	7.28	■	1181	High	0	24.397	92	1739.01	82	24.7	25	3	1	36	█	█	█	█	█	█	█	█	█	█	█	█	█	█	█	█	█	█	█	█	█	█
Q06033	Inter-alpha-trypsin inhibitor heavy chain H3 OS=Homo sapiens OX=9606 GN=ITIH3 PE=1 SV=2		99.8	5.74	■	3070	High	0	24.383	137	1912.94	65	20.75	30	8	7	10	█	█	█	█	█	█	█	█	█	█	█	█	█	█	█	█	█	█	█	█	█	█
Q14258	E3 ubiquitin/ISG15 ligase TRIM25 OS=Homo sapiens OX=9606 GN=TRIM25 PE=1 SV=2	+	70.9	8.09	■	3896	High	0	24.363	99	1977.97	58	19.82	28	7	7	14	█	█	█	█	█	█	█	█	█	█	█	█	█	█	█	█	█	█	█	█	█	█
Q9UKK3	Protein mono-ADP-ribosyltransferase PARP4 OS=Homo sapiens OX=9606 GN=PARP4 PE=1 SV=3		192.5	5.66	■	1595	High	0	24.353	128	2393.97	78	24.61	35	7	7	6	█	█	█	█	█	█	█	█	█	█	█	█	█	█	█	█	█	█	█	█	█	█
Q96FJ2	Dynein light chain 2, cytoplasmic OS=Homo sapiens OX=9606 GN=DYNLL2 PE=1 SV=1		10.3	7.37	■	2900	High	0	24.318	117	3768.87	66	28	39	3	1	33	█	█	█	█	█	█	█	█	█	█	█	█	█	█	█	█	█	█	█	█	█	█
A0A0B4J1U7	Immunoglobulin heavy variable 6-1 OS=Homo sapiens OX=9606 GN=IGHV6-1 PE=3 SV=1		13.5	9.2	■	500	High	0	24.293	204	2224.69	170	47.12	74	4	4	40	█	█	█	█	█	█	█	█	█	█	█	█	█	█	█	█	█	█	█	█	█	█
Q9NSC7	Alpha-N-acetylgalactosaminide alpha-2,6-sialyltransferase 1 OS=Homo sapiens OX=9606 GN=ST6GALNAC1 PE=2 SV=1	+	68.5	9.92	■	2299	High	0	24.249	177	2900.71	98	30.93	37	6	6	12	█	█	█	█	█	█	█	█	█	█	█	█	█	█	█	█	█	█	█	█	█	█
P55160	Nck-associated protein 1-like OS=Homo sapiens OX=9606 GN=NCKAP1L PE=1 SV=3	+	128.1	6.86	■	3176	High	0	24.234	62	2371.31	83	19.22	32	7	7	7	█	█	█	█	█	█	█	█	█	█	█	█	█	█	█	█	█	█	█	█	█	█
P12838	Neutrophil defensin 4 OS=Homo sapiens OX=9606 GN=DEFA4 PE=1 SV=2		10.5	8.02	■	2298	High	0	24.187	75	5962.14	104	35.53	37	1	1	18	█	█	█	█	█	█	█	█	█	█	█	█	█	█	█	█	█	█	█	█	█	█
Q9P2R7	Succinate--CoA ligase [ADP-forming] subunit beta, mitochondrial OS=Homo sapiens OX=9606 GN=SUCLA2 PE=1 SV=3	+	50.3	7.42	■	3278	High	0	24.169	107	1799.56	76	19.41	33	7	7	13	█	█	█	█	█	█	█	█	█	█	█	█	█	█	█	█	█	█	█	█	█	█
P05771	Protein kinase C beta type OS=Homo sapiens OX=9606 GN=PRKCB PE=1 SV=4		76.8	7.01	■	1511	High	0	24.158	126	1185.69	43	17.74	19	6	6	14	█	█	█	█	█	█	█	█	█	█	█	█	█	█	█	█	█	█	█	█	█	█
Q13596	Sorting nexin-1 OS=Homo sapiens OX=9606 GN=SNX1 PE=1 SV=3		59	5.15	■	2163	High	0	24.112	98	2421.44	88	24.84	40	7	5	14	█	█	█	█	█	█	█	█	█	█	█	█	█	█	█	█	█	█	█	█	█	█
Q8N4A0	Polypeptide N-acetylgalactosaminyltransferase 4 OS=Homo sapiens OX=9606 GN=GALNT4 PE=1 SV=2		66.6	7.61	■	351	High	0	24.047	135	1835.07	76	15.51	26	6	6	12	█	█	█	█	█	█	█	█	█	█	█	█	█	█	█	█	█	█	█	█	█	█
P08637	Low affinity immunoglobulin gamma Fc region receptor III-A OS=Homo sapiens OX=9606 GN=FCGR3A PE=1 SV=2		29.1	8.07	■	691	High	0	24.036	142	6694.43	205	54.81	83	4	1	12	█	█	█	█	█	█	█	█	█	█	█	█	█	█	█	█	█	█	█	█	█	█
P35754	Glutaredoxin-1 OS=Homo sapiens OX=9606 GN=GLRX PE=1 SV=2	+	11.8	8.09	■	2022	High	0	24.029	139	2901.64	124	31.47	43	5	5	51	█	█	█	█	█	█	█	█	█	█	█	█	█	█	█	█	█	█	█	█	█	█
O94874	E3 UFM1-protein ligase 1 OS=Homo sapiens OX=9606 GN=UFL1 PE=1 SV=2		89.5	6.79	■	642	High	0	24.002	157	1568.38	51	18.18	28	8	8	10	█	█	█	█	█	█	█	█	█	█	█	█	█	█	█	█	█	█	█	█	█	█
P43243	Matrin-3 OS=Homo sapiens OX=9606 GN=MATR3 PE=1 SV=2		94.6	6.25	■	2249	High	0	23.988	64	1193.3	64	14.91	22	6	6	11	█	█	█	█	█	█	█	█	█	█	█	█	█	█	█	█	█	█	█	█	█	█
P10619	Lysosomal protective protein OS=Homo sapiens OX=9606 GN=CTSA PE=1 SV=2	+	54.4	6.61	■	1858	High	0	23.983	139	2423.8	64	17.68	30	6	6	14	█	█	█	█	█	█	█	█	█	█	█	█	█	█	█	█	█	█	█	█	█	█
Q15417	Calponin-3 OS=Homo sapiens OX=9606 GN=CNN3 PE=1 SV=1		36.4	6.05	■	3157	High	0	23.936	116	3009.59	88	28.43	38	4	3	16	█	█	█	█	█	█	█	█	█	█	█	█	█	█	█	█	█	█	█	█	█	█
Q13882	Protein-tyrosine kinase 6 OS=Homo sapiens OX=9606 GN=PTK6 PE=1 SV=1		51.8	7.03	■	247	High	0	23.93	115	1819.22	50	18.69	24	6	6	16	█	█	█	█	█	█	█	█	█	█	█	█	█	█	█	█	█	█	█	█	█	█
Q8N1F7	Nuclear pore complex protein Nup93 OS=Homo sapiens OX=9606 GN=NUP93 PE=1 SV=2		93.4	5.72	■	4007	High	0	23.925	139	2553.42	79	21.67	39	8	8	9	█	█	█	█	█	█	█	█	█	█	█	█	█	█	█	█	█	█	█	█	█	█
P29466	Caspase-1 OS=Homo sapiens OX=9606 GN=CASP1 PE=1 SV=1		45.1	5.91	■	1201	High	0	23.849	165	2424.18	95	21.36	40	6	6	15	█	█	█	█	█	█	█	█	█	█	█	█	█	█	█	█	█	█	█	█	█	█
P30626	Sorcin OS=Homo sapiens OX=9606 GN=SRI PE=1 SV=1		21.7	5.59	■	2676	High	0	23.828	150	2589.39	75	18.98	37	6	6	29	█	█	█	█	█	█	█	█	█	█	█	█	█	█	█	█	█	█	█	█	█	█
Q9H3N1	Thioredoxin-related transmembrane protein 1 OS=Homo sapiens OX=9606 GN=TMX1 PE=1 SV=1		31.8	4.98	■	488	High	0	23.795	110	3991.06	138	39.63	46	4	4	16	█	█	█	█	█	█	█	█	█	█	█	█	█	█	█	█	█	█	█	█	█	█
P31153	S-adenosylmethionine synthase isoform type-2 OS=Homo sapiens OX=9606 GN=MAT2A PE=1 SV=1		43.6	6.48	■	1668	High	0	23.745	114	2368.8	102	22.44	37	6	6	17	█	█	█	█	█	█	█	█	█	█	█	█	█	█	█	█	█	█	█	█	█	█
Q6UWY2	Serine protease 57 OS=Homo sapiens OX=9606 GN=PRSS57 PE=1 SV=2		30.3	9.32	■	3597	High	0	23.74	158	1648.31	80	19.34	24	4	4	22	█	█	█	█	█	█	█	█	█	█	█	█	█	█	█	█	█	█	█	█	█	█
O00487	26S proteasome non-ATPase regulatory subunit 14 OS=Homo sapiens OX=9606 GN=PSMD14 PE=1 SV=1		34.6	6.52	■	2894	High	0	23.728	89	1216.19	70	15.05	33	7	7	23	█	█	█	█	█	█	█	█	█	█	█	█	█	█	█	█	█	█	█	█	█	█
O14639	Actin-binding LIM protein 1 OS=Homo sapiens OX=9606 GN=ABLIM1 PE=1 SV=3		87.6	8.59	■	3960	High	0	23.704	163	2368.89	70	30.1	40	7	7	9	█	█	█	█	█	█	█	█	█	█	█	█	█	█	█	█	█	█	█	█	█	█
Q96IX5	ATP synthase membrane subunit DAPIT, mitochondrial OS=Homo sapiens OX=9606 GN=ATP5MD PE=1 SV=1		6.5	9.76	■	3192	High	0	23.688	89	1705.27	85	15.98	20	4	4	47	█	█	█	█	█	█	█	█	█	█	█	█	█	█	█	█	█	█	█	█	█	█
Q9HCE6	Rho guanine nucleotide exchange factor 10-like protein OS=Homo sapiens OX=9606 GN=ARHGEF10L PE=1 SV=4		140.3	5.94	■	3912	High	0	23.652	17	627.45	59	6.11	16	7	7	7	█	█	█	█	█	█	█	█	█	█	█	█	█	█	█	█	█	█	█	█	█	█
Q92882	Osteoclast-stimulating factor 1 OS=Homo sapiens OX=9606 GN=OSTF1 PE=1 SV=2		23.8	5.68	■	1572	High	0	23.642	169	1919.23	147	37.62	38	5	5	33	█	█	█	█	█	█	█	█	█	█	█	█	█	█	█	█	█	█	█	█	█	█
Q14683	Structural maintenance of chromosomes protein 1A OS=Homo sapiens OX=9606 GN=SMC1A PE=1 SV=2	+	143.1	7.64	■	212	High	0	23.634	65	2266.65	61	12.77	38	10	9	8	█	█	█	█	█	█	█	█	█	█	█	█	█	█	█	█	█	█	█	█	█	█
Q9UJ68	Mitochondrial peptide methionine sulfoxide reductase OS=Homo sapiens OX=9606 GN=MSRA PE=1 SV=1		26.1	8.09	■	874	High	0	23.624	108	2295.27	82	19.35	30	5	5	28	█	█	█	█	█	█	█	█	█	█	█	█	█	█	█	█	█	█	█	█	█	█
P15170	Eukaryotic peptide chain release factor GTP-binding subunit ERF3A OS=Homo sapiens OX=9606 GN=GSPT1 PE=1 SV=1		55.7	5.62	■	1892	High	0	23.61	145	2555.17	58	20.77	32	6	6	14	█	█	█	█	█	█	█	█	█	█	█	█	█	█	█	█	█	█	█	█	█	█
P09382	Galectin-1 OS=Homo sapiens OX=9606 GN=LGALS1 PE=1 SV=2		14.7	5.5	■	451	High	0	23.542	97	2322.14	82	21.57	35	6	6	50	█	█	█	█	█	█	█	█	█	█	█	█	█	█	█	█	█	█	█	█	█	█
O43169	Cytochrome b5 type B OS=Homo sapiens OX=9606 GN=CYB5B PE=1 SV=3		16.7	4.97	■	2304	High	0	23.54	202	1784.82	108	48.22	38	5	5	51	█	█	█	█	█	█	█	█	█	█	█	█	█	█	█	█	█	█	█	█	█	█
P53990	IST1 homolog OS=Homo sapiens OX=9606 GN=IST1 PE=1 SV=1		39.7	5.35	■	1951	High	0	23.535	114	2069.02	73	20.1	35	7	7	21	█	█	█	█	█	█	█	█	█	█	█	█	█	█	█	█	█	█	█	█	█	█
P61081	NEDD8-conjugating enzyme Ubc12 OS=Homo sapiens OX=9606 GN=UBE2M PE=1 SV=1		20.9	7.69	■	746	High	0	23.491	90	2130.5	82	17.82	39	7	7	36	█	█	█	█	█	█	█	█	█	█	█	█	█	█	█	█	█	█	█	█	█	█
Q8TE77	Protein phosphatase Slingshot homolog 3 OS=Homo sapiens OX=9606 GN=SSH3 PE=1 SV=2		73	5.3	■	3956	High	0	23.472	160	1926.79	65	19.08	25	5	5	9	█	█	█	█	█	█	█	█	█	█	█	█	█	█	█	█	█	█	█	█	█	█
Q9NQ84	G-protein coupled receptor family C group 5 member C OS=Homo sapiens OX=9606 GN=GPRC5C PE=1 SV=2		48.2	8.43	■	2446	High	0	23.422	133	1932.09	50	18.41	25	5	5	13	█	█	█	█	█	█	█	█	█	█	█	█	█	█	█	█	█	█	█	█	█	█
Q96C86	m7GpppX diphosphatase OS=Homo sapiens OX=9606 GN=DCPS PE=1 SV=2		38.6	6.38	■	1571	High	0	23.421	120	2833.17	98	31.99	38	6	6	23	█	█	█	█	█	█	█	█	█	█	█	█	█	█	█	█	█	█	█	█	█	█
P49589	Cysteine--tRNA ligase, cytoplasmic OS=Homo sapiens OX=9606 GN=CARS1 PE=1 SV=3		85.4	6.76	■	2341	High	0	23.4	180	2121.48	73	16.98	34	6	6	9	█	█	█	█	█	█	█	█	█	█	█	█	█	█	█	█	█	█	█	█	█	█
Q9UBS4	DnaJ homolog subfamily B member 11 OS=Homo sapiens OX=9606 GN=DNAJB11 PE=1 SV=1		40.5	6.18	■	53	High	0	23.388	162	2510.19	103	30.29	35	6	6	22	█	█	█	█	█	█	█	█	█	█	█	█	█	█	█	█	█	█	█	█	█	█
Q13283	Ras GTPase-activating protein-binding protein 1 OS=Homo sapiens OX=9606 GN=G3BP1 PE=1 SV=1		52.1	5.52	■	591	High	0	23.344	149	1291.72	53	21.72	22	5	5	18	█	█	█	█	█	█	█	█	█	█	█	█	█	█	█	█	█	█	█	█	█	█
Q08722	Leukocyte surface antigen CD47 OS=Homo sapiens OX=9606 GN=CD47 PE=1 SV=1		35.2	7.21	■	2946	High	0	23.312	181	4881.81	117	40.65	58	4	4	11	█	█	█	█	█	█	█	█	█	█	█	█	█	█	█	█	█	█	█	█	█	█
Q8N8V2	Guanylate-binding protein 7 OS=Homo sapiens OX=9606 GN=GBP7 PE=1 SV=2		72.5	5.99	■	3421	High	0	23.296	121	6725.56	170	64.36	69	3	1	5	█	█	█	█	█	█	█	█	█	█	█	█	█	█	█	█	█	█	█	█	█	█
Q15233	Non-POU domain-containing octamer-binding protein OS=Homo sapiens OX=9606 GN=NONO PE=1 SV=4		54.2	8.95	■	3641	High	0	23.264	108	2624.38	76	27.77	43	6	5	14	█	█	█	█	█	█	█	█	█	█	█	█	█	█	█	█	█	█	█	█	█	█
P56192	Methionine--tRNA ligase, cytoplasmic OS=Homo sapiens OX=9606 GN=MARS1 PE=1 SV=2		101.1	6.16	■	484	High	0	23.222	91	2208.94	66	21.37	42	7	7	9	█	█	█	█	█	█	█	█	█	█	█	█	█	█	█	█	█	█	█	█	█	█
Q9UBV8	Peflin OS=Homo sapiens OX=9606 GN=PEF1 PE=1 SV=1	+	30.4	6.54	■	809	High	0	23.19	123	2414.69	71	20.89	34	5	5	19	█	█	█	█	█	█	█	█	█	█	█	█	█	█	█	█	█	█	█	█	█	█
Q8NFL0	UDP-GlcNAc:betaGal beta-1,3-N-acetylglucosaminyltransferase 7 OS=Homo sapiens OX=9606 GN=B3GNT7 PE=1 SV=1		46	9.03	■	1070	High	0	23.155	121	1773.31	80	18.23	32	8	8	22	█	█	█	█	█	█	█	█	█	█	█	█	█	█	█	█	█	█	█	█	█	█
P51888	Prolargin OS=Homo sapiens OX=9606 GN=PRELP PE=1 SV=1	+	43.8	9.38	■	833	High	0	23.152	178	1578.33	51	18.56	27	7	7	19	█	█	█	█	█	█	█	█	█	█	█	█	█	█	█	█	█	█	█	█	█	█
P22570	NADPH:adrenodoxin oxidoreductase, mitochondrial OS=Homo sapiens OX=9606 GN=FDXR PE=1 SV=3		53.8	8.44	■	3236	High	0	23.13	108	2301.7	66	24.98	31	6	6	18	█	█	█	█	█	█	█	█	█	█	█	█	█	█	█	█	█	█	█	█	█	█
Q9UDW1	Cytochrome b-c1 complex subunit 9 OS=Homo sapiens OX=9606 GN=UQCR10 PE=1 SV=3		7.3	9.47	■	2998	High	0	23.123	138	3754.35	109	39.39	36	4	4	52	█	█	█	█	█	█	█	█	█	█	█	█	█	█	█	█	█	█	█	█	█	█
Q05315	Galectin-10 OS=Homo sapiens OX=9606 GN=CLC PE=1 SV=3	+	16.4	7.37	■	1307	High	0	23.026	159	4333.01	132	21.64	70	7	7	59	█	█	█	█	█	█	█	█	█	█	█	█	█	█	█	█	█	█	█	█	█	█
O00468	Agrin OS=Homo sapiens OX=9606 GN=AGRN PE=1 SV=6	+	217.2	6.39	■	606	High	0	22.983	155	2259.4	91	26.21	38	6	6	3	█	█	█	█	█	█	█	█	█	█	█	█	█	█	█	█	█	█	█	█	█	█
Q8IX19	Mast cell-expressed membrane protein 1 OS=Homo sapiens OX=9606 GN=MCEMP1 PE=1 SV=1		21.2	8.87	■	2239	High	0	22.948	135	5787.77	122	39.81	62	4	4	17	█	█	█	█	█	█	█	█	█	█	█	█	█	█	█	█	█	█	█	█	█	█
Q13057	Bifunctional coenzyme A synthase OS=Homo sapiens OX=9606 GN=COASY PE=1 SV=4		62.3	6.99	■	1139	High	0	22.943	148	2227.56	48	20.16	36	7	7	14	█	█	█	█	█	█	█	█	█	█	█	█	█	█	█	█	█	█	█	█	█	█
Q13867	Bleomycin hydrolase OS=Homo sapiens OX=9606 GN=BLMH PE=1 SV=1	+	52.5	6.27	■	3153	High	0	22.917	99	2520.27	76	24.3	37	6	6	14	█	█	█	█	█	█	█	█	█	█	█	█	█	█	█	█	█	█	█	█	█	█
O95373	Importin-7 OS=Homo sapiens OX=9606 GN=IPO7 PE=1 SV=1		119.4	4.82	■	3098	High	0	22.859	169	3466.34	98	34.39	42	5	5	6	█	█	█	█	█	█	█	█	█	█	█	█	█	█	█	█	█	█	█	█	█	█
Q12797	Aspartyl/asparaginyl beta-hydroxylase OS=Homo sapiens OX=9606 GN=ASPH PE=1 SV=3	+	85.8	5.01	■	1907	High	0	22.853	111	1859.94	65	17.45	26	7	6	12	█	█	█	█	█	█	█	█	█	█	█	█	█	█	█	█	█	█	█	█	█	█
Q8WWA1	Transmembrane protein 40 OS=Homo sapiens OX=9606 GN=TMEM40 PE=1 SV=2		25.5	5.59	■	3661	High	0	22.84	207	3242.82	74	32.82	29	4	4	24	█	█	█	█	█	█	█	█	█	█	█	█	█	█	█	█	█	█	█	█	█	█
P42025	Beta-centractin OS=Homo sapiens OX=9606 GN=ACTR1B PE=1 SV=1		42.3	6.4	■	2934	High	0	22.809	123	4125.83	98	28.78	46	5	1	17	█	█	█	█	█	█	█	█	█	█	█	█	█	█	█	█	█	█	█	█	█	█
O60656	UDP-glucuronosyltransferase 1A9 OS=Homo sapiens OX=9606 GN=UGT1A9 PE=1 SV=1		59.9	7.9	■	442	High	0	22.792	193	2720.97	75	27.14	40	6	6	13	█	█	█	█	█	█	█	█	█	█	█	█	█	█	█	█	█	█	█	█	█	█
Q9HAW9	UDP-glucuronosyltransferase 1A8 OS=Homo sapiens OX=9606 GN=UGT1A8 PE=1 SV=1		59.7	7.68	■	442	High	0	22.792	193	2720.97	75	27.14	40	6	6	13	█	█	█	█	█	█	█	█	█	█	█	█	█	█	█	█	█	█	█	█	█	█
Q9HAW7	UDP-glucuronosyltransferase 1A7 OS=Homo sapiens OX=9606 GN=UGT1A7 PE=1 SV=2		59.8	7.78	■	442	High	0	22.792	193	2720.97	75	27.14	40	6	6	13	█	█	█	█	█	█	█	█	█	█	█	█	█	█	█	█	█	█	█	█	█	█
O60749	Sorting nexin-2 OS=Homo sapiens OX=9606 GN=SNX2 PE=1 SV=2		58.4	5.12	■	1916	High	0	22.743	109	2236.28	60	25.64	38	7	5	14	█	█	█	█	█	█	█	█	█	█	█	█	█	█	█	█	█	█	█	█	█	█
Q9H0U3	Magnesium transporter protein 1 OS=Homo sapiens OX=9606 GN=MAGT1 PE=1 SV=1		38	9.63	■	349	High	0	22.733	129	2643.66	85	18.99	41	5	5	15	█	█	█	█	█	█	█	█	█	█	█	█	█	█	█	█	█	█	█	█	█	█
Q6MZM0	Ferroxidase HEPHL1 OS=Homo sapiens OX=9606 GN=HEPHL1 PE=1 SV=2		131.5	6.74	■	1418	High	0	22.687	92	2034.72	72	18.15	28	6	6	7	█	█	█	█	█	█	█	█	█	█	█	█	█	█	█	█	█	█	█	█	█	█
P11387	DNA topoisomerase 1 OS=Homo sapiens OX=9606 GN=TOP1 PE=1 SV=2		90.7	9.31	■	4063	High	0	22.683	129	2011.18	67	16.25	29	7	7	10	█	█	█	█	█	█	█	█	█	█	█	█	█	█	█	█	█	█	█	█	█	█
P06454	Prothymosin alpha OS=Homo sapiens OX=9606 GN=PTMA PE=1 SV=2		12.2	3.78	■	3840	High	0	22.658	154	2381.65	67	19.6	23	5	5	26	█	█	█	█	█	█	█	█	█	█	█	█	█	█	█	█	█	█	█	█	█	█
Q16822	Phosphoenolpyruvate carboxykinase [GTP], mitochondrial OS=Homo sapiens OX=9606 GN=PCK2 PE=1 SV=4		70.7	7.62	■	3248	High	0	22.657	126	1683.56	61	15.86	25	6	6	11	█	█	█	█	█	█	█	█	█	█	█	█	█	█	█	█	█	█	█	█	█	█
Q92599	Septin-8 OS=Homo sapiens OX=9606 GN=SEPTIN8 PE=1 SV=4		55.7	6.28	■	1806	High	0	22.65	119	3706.26	89	13.65	39	5	4	15	█	█	█	█	█	█	█	█	█	█	█	█	█	█	█	█	█	█	█	█	█	█
O75643	U5 small nuclear ribonucleoprotein 200 kDa helicase OS=Homo sapiens OX=9606 GN=SNRNP200 PE=1 SV=2	+	244.4	6.06	■	3440	High	0	22.634	80	1874.34	78	16.09	35	9	9	5	█	█	█	█	█	█	█	█	█	█	█	█	█	█	█	█	█	█	█	█	█	█
A0A075B6S6	Immunoglobulin kappa variable 2D-30 OS=Homo sapiens OX=9606 GN=IGKV2D-30 PE=3 SV=1		13.2	7.99	■	3193	High	0	22.529	108	13084.3	161	50.24	79	2	1	20	█	█	█	█	█	█	█	█	█	█	█	█	█	█	█	█	█	█	█	█	█	█
O94826	Mitochondrial import receptor subunit TOM70 OS=Homo sapiens OX=9606 GN=TOMM70 PE=1 SV=1		67.4	7.12	■	2348	High	0	22.509	93	2620.38	66	23.9	33	6	6	12	█	█	█	█	█	█	█	█	█	█	█	█	█	█	█	█	█	█	█	█	█	█
Q00688	Peptidyl-prolyl cis-trans isomerase FKBP3 OS=Homo sapiens OX=9606 GN=FKBP3 PE=1 SV=1		25.2	9.28	■	2906	High	0	22.507	131	2400.59	28	20.03	24	4	4	18	█	█	█	█	█	█	█	█	█	█	█	█	█	█	█	█	█	█	█	█	█	█
P07711	Procathepsin L OS=Homo sapiens OX=9606 GN=CTSL PE=1 SV=2	+	37.5	5.45	■	1478	High	0	22.507	57	2909.01	88	17.8	39	5	4	17	█	█	█	█	█	█	█	█	█	█	█	█	█	█	█	█	█	█	█	█	█	█
A0A0C4DH34	Immunoglobulin heavy variable 4-28 OS=Homo sapiens OX=9606 GN=IGHV4-28 PE=3 SV=1		13.1	9.29	■	1921	High	0	22.492	80	8661.54	277	60.29	120	3	2	26	█	█	█	█	█	█	█	█	█	█	█	█	█	█	█	█	█	█	█	█	█	█
A0A0C4DH29	Immunoglobulin heavy variable 1-3 OS=Homo sapiens OX=9606 GN=IGHV1-3 PE=3 SV=1		13	9.55	■	450	High	0	22.445	127	10672.9	182	55.47	127	3	1	28	█	█	█	█	█	█	█	█	█	█	█	█	█	█	█	█	█	█	█	█	█	█
A0A075B6H7	Probable non-functional immunoglobulin kappa variable 3-7 OS=Homo sapiens OX=9606 GN=IGKV3-7 PE=1 SV=1		12.8	5.25	■	821	High	0	22.424	89	5848.89	220	48.78	106	5	4	53	█	█	█	█	█	█	█	█	█	█	█	█	█	█	█	█	█	█	█	█	█	█
P09238	Stromelysin-2 OS=Homo sapiens OX=9606 GN=MMP10 PE=1 SV=1	+	54.1	5.8	■	1209	High	0	22.418	94	1547.58	54	11.91	23	6	6	13	█	█	█	█	█	█	█	█	█	█	█	█	█	█	█	█	█	█	█	█	█	█
Q10472	Polypeptide N-acetylgalactosaminyltransferase 1 OS=Homo sapiens OX=9606 GN=GALNT1 PE=1 SV=1		64.2	7.72	■	1681	High	0	22.392	127	1715.14	55	20.32	32	7	7	12	█	█	█	█	█	█	█	█	█	█	█	█	█	█	█	█	█	█	█	█	█	█
Q02338	D-beta-hydroxybutyrate dehydrogenase, mitochondrial OS=Homo sapiens OX=9606 GN=BDH1 PE=1 SV=3		38.1	8.95	■	915	High	0	22.392	123	2275.02	74	19.72	32	7	7	23	█	█	█	█	█	█	█	█	█	█	█	█	█	█	█	█	█	█	█	█	█	█
P27918	Properdin OS=Homo sapiens OX=9606 GN=CFP PE=1 SV=2	+	51.2	7.9	■	2572	High	0	22.38	91	2312.75	85	18.58	37	6	6	16	█	█	█	█	█	█	█	█	█	█	█	█	█	█	█	█	█	█	█	█	█	█
Q00577	Transcriptional activator protein Pur-alpha OS=Homo sapiens OX=9606 GN=PURA PE=1 SV=2		34.9	6.44	■	8	High	0	22.372	169	417.7	84	30.63	25	5	5	22	█	█	█	█	█	█	█	█	█	█	█	█	█	█	█	█	█	█	█	█	█	█
P61513	60S ribosomal protein L37a OS=Homo sapiens OX=9606 GN=RPL37A PE=1 SV=2		10.3	10.43	■	705	High	0	22.364	152	5173.46	118	41.45	61	5	5	59	█	█	█	█	█	█	█	█	█	█	█	█	█	█	█	█	█	█	█	█	█	█
P49773	Histidine triad nucleotide-binding protein 1 OS=Homo sapiens OX=9606 GN=HINT1 PE=1 SV=2		13.8	6.95	■	2315	High	0	22.32	112	2385.48	54	23.21	20	4	4	40	█	█	█	█	█	█	█	█	█	█	█	█	█	█	█	█	█	█	█	█	█	█
O75976	Carboxypeptidase D OS=Homo sapiens OX=9606 GN=CPD PE=1 SV=2	+	152.8	6.05	■	306	High	0	22.308	73	1765.69	56	16.64	31	9	9	5	█	█	█	█	█	█	█	█	█	█	█	█	█	█	█	█	█	█	█	█	█	█
Q7Z5L0	Vitelline membrane outer layer protein 1 homolog OS=Homo sapiens OX=9606 GN=VMO1 PE=1 SV=1		21.5	5.07	■	3462	High	0	22.253	131	2013.64	68	16.68	25	4	4	31	█	█	█	█	█	█	█	█	█	█	█	█	█	█	█	█	█	█	█	█	█	█
P50897	Palmitoyl-protein thioesterase 1 OS=Homo sapiens OX=9606 GN=PPT1 PE=1 SV=1	+	34.2	6.52	■	3819	High	0	22.245	136	2309.18	63	24.74	23	5	5	21	█	█	█	█	█	█	█	█	█	█	█	█	█	█	█	█	█	█	█	█	█	█
O00471	Exocyst complex component 5 OS=Homo sapiens OX=9606 GN=EXOC5 PE=1 SV=1	+	81.8	6.71	■	1994	High	0	22.238	164	2850.23	74	32.1	41	6	6	11	█	█	█	█	█	█	█	█	█	█	█	█	█	█	█	█	█	█	█	█	█	█
Q9NRV9	Heme-binding protein 1 OS=Homo sapiens OX=9606 GN=HEBP1 PE=1 SV=1		21.1	5.8	■	3486	High	0	22.199	99	1787.26	58	15.23	20	5	5	35	█	█	█	█	█	█	█	█	█	█	█	█	█	█	█	█	█	█	█	█	█	█
Q9H0R4	Haloacid dehalogenase-like hydrolase domain-containing protein 2 OS=Homo sapiens OX=9606 GN=HDHD2 PE=1 SV=1		28.5	6.24	■	2067	High	0	22.143	125	1306.31	104	23.26	34	4	4	23	█	█	█	█	█	█	█	█	█	█	█	█	█	█	█	█	█	█	█	█	█	█
Q16836	Hydroxyacyl-coenzyme A dehydrogenase, mitochondrial OS=Homo sapiens OX=9606 GN=HADH PE=1 SV=3	+	34.3	8.85	■	79	High	0	22.104	65	1964.63	74	15.69	38	7	7	26	█	█	█	█	█	█	█	█	█	█	█	█	█	█	█	█	█	█	█	█	█	█
A0A087WSY6	Immunoglobulin kappa variable 3D-15 OS=Homo sapiens OX=9606 GN=IGKV3D-15 PE=3 SV=6		12.5	5.19	■	4086	High	0	22.092	144	4312.82	229	80.3	95	3	2	32	█	█	█	█	█	█	█	█	█	█	█	█	█	█	█	█	█	█	█	█	█	█
P49207	60S ribosomal protein L34 OS=Homo sapiens OX=9606 GN=RPL34 PE=1 SV=3		13.3	11.47	■	896	High	0	22.042	226	6104.18	122	46.61	82	6	6	37	█	█	█	█	█	█	█	█	█	█	█	█	█	█	█	█	█	█	█	█	█	█
O00505	Importin subunit alpha-4 OS=Homo sapiens OX=9606 GN=KPNA3 PE=1 SV=2		57.8	4.94	■	1244	High	0	21.922	121	2459.71	83	21.02	34	4	2	8	█	█	█	█	█	█	█	█	█	█	█	█	█	█	█	█	█	█	█	█	█	█
P30679	Guanine nucleotide-binding protein subunit alpha-15 OS=Homo sapiens OX=9606 GN=GNA15 PE=1 SV=2		43.5	8.51	■	669	High	0	21.919	38	938.45	62	8.09	17	6	6	19	█	█	█	█	█	█	█	█	█	█	█	█	█	█	█	█	█	█	█	█	█	█
Q9Y696	Chloride intracellular channel protein 4 OS=Homo sapiens OX=9606 GN=CLIC4 PE=1 SV=4	+	28.8	5.59	■	1394	High	0	21.882	154	502.86	125	22.78	43	5	3	21	█	█	█	█	█	█	█	█	█	█	█	█	█	█	█	█	█	█	█	█	█	█
Q5SSG8	Mucin-21 OS=Homo sapiens OX=9606 GN=MUC21 PE=1 SV=2	+	54.2	4.81	■	154	High	0	21.838	140	1857.96	103	38.15	38	4	4	9	█	█	█	█	█	█	█	█	█	█	█	█	█	█	█	█	█	█	█	█	█	█
Q15057	Arf-GAP with coiled-coil, ANK repeat and PH domain-containing protein 2 OS=Homo sapiens OX=9606 GN=ACAP2 PE=1 SV=3		88	6.8	■	3086	High	0	21.836	106	2502.41	63	22.45	33	6	5	9	█	█	█	█	█	█	█	█	█	█	█	█	█	█	█	█	█	█	█	█	█	█
Q8NE71	ATP-binding cassette sub-family F member 1 OS=Homo sapiens OX=9606 GN=ABCF1 PE=1 SV=2		95.9	6.8	■	304	High	0	21.824	170	2039.7	60	19.95	23	5	5	7	█	█	█	█	█	█	█	█	█	█	█	█	█	█	█	█	█	█	█	█	█	█
P61619	Protein transport protein Sec61 subunit alpha isoform 1 OS=Homo sapiens OX=9606 GN=SEC61A1 PE=1 SV=2		52.2	8.06	■	670	High	0	21.793	162	2424.76	84	21.31	36	6	6	14	█	█	█	█	█	█	█	█	█	█	█	█	█	█	█	█	█	█	█	█	█	█
Q9GZN4	Brain-specific serine protease 4 OS=Homo sapiens OX=9606 GN=PRSS22 PE=1 SV=1		33.7	7.61	■	3760	High	0	21.789	149	3055.36	115	38.01	36	4	4	18	█	█	█	█	█	█	█	█	█	█	█	█	█	█	█	█	█	█	█	█	█	█
P06703	Protein S100-A6 OS=Homo sapiens OX=9606 GN=S100A6 PE=1 SV=1	+	10.2	5.48	■	2785	High	0	21.753	172	5242.04	105	29.13	79	5	5	53	█	█	█	█	█	█	█	█	█	█	█	█	█	█	█	█	█	█	█	█	█	█
Q07955	Serine/arginine-rich splicing factor 1 OS=Homo sapiens OX=9606 GN=SRSF1 PE=1 SV=2		27.7	10.36	■	2962	High	0	21.751	61	2041.31	122	20.01	36	6	6	28	█	█	█	█	█	█	█	█	█	█	█	█	█	█	█	█	█	█	█	█	█	█
P25098	Beta-adrenergic receptor kinase 1 OS=Homo sapiens OX=9606 GN=GRK2 PE=1 SV=2		79.5	7.28	■	1690	High	0	21.745	63	1534.53	53	12.06	27	7	7	9	█	█	█	█	█	█	█	█	█	█	█	█	█	█	█	█	█	█	█	█	█	█
Q9UMY4	Sorting nexin-12 OS=Homo sapiens OX=9606 GN=SNX12 PE=1 SV=4		18.9	8.44	■	2035	High	0	21.722	132	1944.19	48	20.37	27	4	3	25	█	█	█	█	█	█	█	█	█	█	█	█	█	█	█	█	█	█	█	█	█	█
P62841	40S ribosomal protein S15 OS=Homo sapiens OX=9606 GN=RPS15 PE=1 SV=2		17	10.39	■	1444	High	0	21.712	47	1737.89	120	16.87	35	4	4	41	█	█	█	█	█	█	█	█	█	█	█	█	█	█	█	█	█	█	█	█	█	█
Q9BY32	Inosine triphosphate pyrophosphatase OS=Homo sapiens OX=9606 GN=ITPA PE=1 SV=2		21.4	5.66	■	1194	High	0	21.624	105	1800.57	76	24.44	26	4	4	32	█	█	█	█	█	█	█	█	█	█	█	█	█	█	█	█	█	█	█	█	█	█
O95994	Anterior gradient protein 2 homolog OS=Homo sapiens OX=9606 GN=AGR2 PE=1 SV=1	+	20	9	■	313	High	0	21.606	147	3161.81	81	34.89	41	5	5	37	█	█	█	█	█	█	█	█	█	█	█	█	█	█	█	█	█	█	█	█	█	█
Q96AG4	Leucine-rich repeat-containing protein 59 OS=Homo sapiens OX=9606 GN=LRRC59 PE=1 SV=1	+	34.9	9.57	■	1251	High	0	21.474	132	2076.59	52	14.07	30	6	6	18	█	█	█	█	█	█	█	█	█	█	█	█	█	█	█	█	█	█	█	█	█	█
O60493	Sorting nexin-3 OS=Homo sapiens OX=9606 GN=SNX3 PE=1 SV=3		18.8	8.66	■	3027	High	0	21.468	156	2553.67	109	30.05	45	7	6	40	█	█	█	█	█	█	█	█	█	█	█	█	█	█	█	█	█	█	█	█	█	█
Q13332	Receptor-type tyrosine-protein phosphatase S OS=Homo sapiens OX=9606 GN=PTPRS PE=1 SV=3	+	216.9	6.46	■	4059	High	0	21.4	101	1563.36	57	12.99	24	6	6	3	█	█	█	█	█	█	█	█	█	█	█	█	█	█	█	█	█	█	█	█	█	█
P61077	Ubiquitin-conjugating enzyme E2 D3 OS=Homo sapiens OX=9606 GN=UBE2D3 PE=1 SV=1		16.7	7.8	■	737	High	0	21.381	89	2243.14	91	17.39	26	3	2	36	█	█	█	█	█	█	█	█	█	█	█	█	█	█	█	█	█	█	█	█	█	█
P62837	Ubiquitin-conjugating enzyme E2 D2 OS=Homo sapiens OX=9606 GN=UBE2D2 PE=1 SV=1		16.7	7.83	■	737	High	0	21.381	89	2243.14	91	17.39	26	3	2	36	█	█	█	█	█	█	█	█	█	█	█	█	█	█	█	█	█	█	█	█	█	█
P31941	DNA dC->dU-editing enzyme APOBEC-3A OS=Homo sapiens OX=9606 GN=APOBEC3A PE=1 SV=3		23	6.84	■	765	High	0	21.352	179	1462.47	46	15.46	22	5	5	26	█	█	█	█	█	█	█	█	█	█	█	█	█	█	█	█	█	█	█	█	█	█
P83916	Chromobox protein homolog 1 OS=Homo sapiens OX=9606 GN=CBX1 PE=1 SV=1		21.4	4.93	■	1853	High	0	21.33	74	1291.45	40	12.61	15	4	3	24	█	█	█	█	█	█	█	█	█	█	█	█	█	█	█	█	█	█	█	█	█	█
A0A0J9YVY3	Immunoglobulin heavy variable 7-4-1 OS=Homo sapiens OX=9606 GN=IGHV7-4-1 PE=3 SV=1		12.8	8.63	■	2512	High	0	21.321	160	8609.44	165	50.5	110	3	1	40	█	█	█	█	█	█	█	█	█	█	█	█	█	█	█	█	█	█	█	█	█	█
Q9Y285	Phenylalanine--tRNA ligase alpha subunit OS=Homo sapiens OX=9606 GN=FARSA PE=1 SV=3		57.5	7.8	■	4006	High	0	21.317	135	2391.63	70	22.25	42	8	8	15	█	█	█	█	█	█	█	█	█	█	█	█	█	█	█	█	█	█	█	█	█	█
O95865	N(G),N(G)-dimethylarginine dimethylaminohydrolase 2 OS=Homo sapiens OX=9606 GN=DDAH2 PE=1 SV=1		29.6	6.01	■	1688	High	0	21.295	144	1291.83	74	21.34	30	6	5	26	█	█	█	█	█	█	█	█	█	█	█	█	█	█	█	█	█	█	█	█	█	█
Q9P0V9	Septin-10 OS=Homo sapiens OX=9606 GN=SEPTIN10 PE=1 SV=2		52.6	6.8	■	276	High	0	21.268	102	2632.31	67	20.9	43	5	5	14	█	█	█	█	█	█	█	█	█	█	█	█	█	█	█	█	█	█	█	█	█	█
O75608	Acyl-protein thioesterase 1 OS=Homo sapiens OX=9606 GN=LYPLA1 PE=1 SV=1		24.7	6.77	■	1482	High	0	21.251	148	2578.06	60	16.13	24	4	4	20	█	█	█	█	█	█	█	█	█	█	█	█	█	█	█	█	█	█	█	█	█	█
Q5VW32	BRO1 domain-containing protein BROX OS=Homo sapiens OX=9606 GN=BROX PE=1 SV=1		46.4	7.65	■	2697	High	0	21.243	165	3587	78	31.01	44	7	7	17	█	█	█	█	█	█	█	█	█	█	█	█	█	█	█	█	█	█	█	█	█	█
Q9UJS0	Calcium-binding mitochondrial carrier protein Aralar2 OS=Homo sapiens OX=9606 GN=SLC25A13 PE=1 SV=2		74.1	8.62	■	2732	High	0	21.224	111	2144.06	61	24.88	29	6	6	11	█	█	█	█	█	█	█	█	█	█	█	█	█	█	█	█	█	█	█	█	█	█
P36980	Complement factor H-related protein 2 OS=Homo sapiens OX=9606 GN=CFHR2 PE=1 SV=1		30.6	6.38	■	474	High	0	21.224	81	2744.09	76	19.85	42	6	3	23	█	█	█	█	█	█	█	█	█	█	█	█	█	█	█	█	█	█	█	█	█	█
P08559	Pyruvate dehydrogenase E1 component subunit alpha, somatic form, mitochondrial OS=Homo sapiens OX=9606 GN=PDHA1 PE=1 SV=3		43.3	8.06	■	722	High	0	21.188	163	2788.3	59	23.23	41	6	6	14	█	█	█	█	█	█	█	█	█	█	█	█	█	█	█	█	█	█	█	█	█	█
P15374	Ubiquitin carboxyl-terminal hydrolase isozyme L3 OS=Homo sapiens OX=9606 GN=UCHL3 PE=1 SV=1		26.2	4.92	■	2917	High	0	21.185	124	836.01	54	12.58	15	4	4	26	█	█	█	█	█	█	█	█	█	█	█	█	█	█	█	█	█	█	█	█	█	█
O43657	Tetraspanin-6 OS=Homo sapiens OX=9606 GN=TSPAN6 PE=1 SV=1		27.5	8.1	■	515	High	0	21.182	115	2001.52	62	18.97	27	6	6	28	█	█	█	█	█	█	█	█	█	█	█	█	█	█	█	█	█	█	█	█	█	█
P50579	Methionine aminopeptidase 2 OS=Homo sapiens OX=9606 GN=METAP2 PE=1 SV=1	+	52.9	5.82	■	3737	High	0	21.159	95	1166.42	52	10.86	17	5	5	13	█	█	█	█	█	█	█	█	█	█	█	█	█	█	█	█	█	█	█	█	█	█
P05114	Non-histone chromosomal protein HMG-14 OS=Homo sapiens OX=9606 GN=HMGN1 PE=1 SV=3		10.7	9.6	■	1844	High	0	21.142	119	1662.64	45	7.48	14	3	3	32	█	█	█	█	█	█	█	█	█	█	█	█	█	█	█	█	█	█	█	█	█	█
Q92544	Transmembrane 9 superfamily member 4 OS=Homo sapiens OX=9606 GN=TM9SF4 PE=1 SV=2		74.5	6.54	■	3441	High	0	21.113	104	1501.66	69	11.54	24	5	5	10	█	█	█	█	█	█	█	█	█	█	█	█	█	█	█	█	█	█	█	█	█	█
P29317	Ephrin type-A receptor 2 OS=Homo sapiens OX=9606 GN=EPHA2 PE=1 SV=2		108.2	6.23	■	1129	High	0	21.098	124	1476.41	53	16.31	26	7	6	8	█	█	█	█	█	█	█	█	█	█	█	█	█	█	█	█	█	█	█	█	█	█
P28288	ATP-binding cassette sub-family D member 3 OS=Homo sapiens OX=9606 GN=ABCD3 PE=1 SV=1		75.4	9.36	■	731	High	0	21.086	131	2177.29	68	24.85	37	7	7	11	█	█	█	█	█	█	█	█	█	█	█	█	█	█	█	█	█	█	█	█	█	█
Q9BRG1	Vacuolar protein-sorting-associated protein 25 OS=Homo sapiens OX=9606 GN=VPS25 PE=1 SV=1		20.7	6.34	■	3288	High	0	21.065	99	1888.94	77	18.42	28	6	6	32	█	█	█	█	█	█	█	█	█	█	█	█	█	█	█	█	█	█	█	█	█	█
P55064	Aquaporin-5 OS=Homo sapiens OX=9606 GN=AQP5 PE=1 SV=1	+	28.3	8.62	■	2135	High	0	21.059	184	4663.39	117	41.28	52	4	4	12	█	█	█	█	█	█	█	█	█	█	█	█	█	█	█	█	█	█	█	█	█	█
P53602	Diphosphomevalonate decarboxylase OS=Homo sapiens OX=9606 GN=MVD PE=1 SV=1		43.4	7.23	■	3452	High	0	21	107	1672.23	57	11.69	26	5	5	16	█	█	█	█	█	█	█	█	█	█	█	█	█	█	█	█	█	█	█	█	█	█
P16070	CD44 antigen OS=Homo sapiens OX=9606 GN=CD44 PE=1 SV=3	+	81.5	5.33	■	2649	High	0	20.991	110	4177.75	94	30.33	52	5	5	7	█	█	█	█	█	█	█	█	█	█	█	█	█	█	█	█	█	█	█	█	█	█
Q9NZM1	Myoferlin OS=Homo sapiens OX=9606 GN=MYOF PE=1 SV=1	+	234.6	6.18	■	169	High	0	20.989	139	2378.76	64	17.64	36	6	3	3	█	█	█	█	█	█	█	█	█	█	█	█	█	█	█	█	█	█	█	█	█	█
P06310	Immunoglobulin kappa variable 2-30 OS=Homo sapiens OX=9606 GN=IGKV2-30 PE=3 SV=2	+	13.2	8.51	■	2696	High	0	20.974	116	13461.6	168	54.79	89	2	1	17	█	█	█	█	█	█	█	█	█	█	█	█	█	█	█	█	█	█	█	█	█	█
P16035	Metalloproteinase inhibitor 2 OS=Homo sapiens OX=9606 GN=TIMP2 PE=1 SV=2		24.4	7.49	■	3223	High	0	20.974	190	3737.89	105	33.75	43	6	6	20	█	█	█	█	█	█	█	█	█	█	█	█	█	█	█	█	█	█	█	█	█	█
P27708	CAD protein OS=Homo sapiens OX=9606 GN=CAD PE=1 SV=3	+	242.8	6.46	■	733	High	0	20.965	90	2540.15	75	20.1	37	7	7	3	█	█	█	█	█	█	█	█	█	█	█	█	█	█	█	█	█	█	█	█	█	█
O95394	Phosphoacetylglucosamine mutase OS=Homo sapiens OX=9606 GN=PGM3 PE=1 SV=1	+	59.8	6.25	■	870	High	0	20.95	80	1637.45	56	21.17	27	6	6	13	█	█	█	█	█	█	█	█	█	█	█	█	█	█	█	█	█	█	█	█	█	█
P49590	Histidine--tRNA ligase, mitochondrial OS=Homo sapiens OX=9606 GN=HARS2 PE=1 SV=1		56.9	8.24	■	3417	High	0	20.942	109	1399.76	51	10.25	25	6	1	11	█	█	█	█	█	█	█	█	█	█	█	█	█	█	█	█	█	█	█	█	█	█
P14854	Cytochrome c oxidase subunit 6B1 OS=Homo sapiens OX=9606 GN=COX6B1 PE=1 SV=2		10.2	7.05	■	3940	High	0	20.868	109	2405.74	76	22.01	40	6	6	74	█	█	█	█	█	█	█	█	█	█	█	█	█	█	█	█	█	█	█	█	█	█
P20592	Interferon-induced GTP-binding protein Mx2 OS=Homo sapiens OX=9606 GN=MX2 PE=1 SV=1		82	8.76	■	1406	High	0	20.858	172	1733.27	110	38.25	32	4	1	8	█	█	█	█	█	█	█	█	█	█	█	█	█	█	█	█	█	█	█	█	█	█
Q16666	Gamma-interferon-inducible protein 16 OS=Homo sapiens OX=9606 GN=IFI16 PE=1 SV=3		88.2	9.28	■	3869	High	0	20.813	136	2012.67	66	21.84	33	6	5	9	█	█	█	█	█	█	█	█	█	█	█	█	█	█	█	█	█	█	█	█	█	█
P84098	60S ribosomal protein L19 OS=Homo sapiens OX=9606 GN=RPL19 PE=1 SV=1		23.5	11.47	■	1666	High	0	20.806	109	2679.3	84	23.01	34	3	3	14	█	█	█	█	█	█	█	█	█	█	█	█	█	█	█	█	█	█	█	█	█	█
P05386	60S acidic ribosomal protein P1 OS=Homo sapiens OX=9606 GN=RPLP1 PE=1 SV=1		11.5	4.32	■	1187	High	0	20.791	145	1397.16	65	19.83	19	3	2	67	█	█	█	█	█	█	█	█	█	█	█	█	█	█	█	█	█	█	█	█	█	█
O00116	Alkyldihydroxyacetonephosphate synthase, peroxisomal OS=Homo sapiens OX=9606 GN=AGPS PE=1 SV=1		72.9	7.34	■	176	High	0	20.774	75	1281.04	43	13.12	18	5	5	9	█	█	█	█	█	█	█	█	█	█	█	█	█	█	█	█	█	█	█	█	█	█
P08574	Cytochrome c1, heme protein, mitochondrial OS=Homo sapiens OX=9606 GN=CYC1 PE=1 SV=3		35.4	9	■	3312	High	0	20.714	68	2027.92	96	13.25	35	5	5	20	█	█	█	█	█	█	█	█	█	█	█	█	█	█	█	█	█	█	█	█	█	█
A6NHR9	Structural maintenance of chromosomes flexible hinge domain-containing protein 1 OS=Homo sapiens OX=9606 GN=SMCHD1 PE=1 SV=2	+	226.2	7.3	■	2684	High	0	20.63	129	2094.03	78	20.03	39	7	7	4	█	█	█	█	█	█	█	█	█	█	█	█	█	█	█	█	█	█	█	█	█	█
P61421	V-type proton ATPase subunit d 1 OS=Homo sapiens OX=9606 GN=ATP6V0D1 PE=1 SV=1		40.3	5	■	788	High	0	20.628	173	2697.55	65	20.04	47	6	6	16	█	█	█	█	█	█	█	█	█	█	█	█	█	█	█	█	█	█	█	█	█	█
Q9H2M9	Rab3 GTPase-activating protein non-catalytic subunit OS=Homo sapiens OX=9606 GN=RAB3GAP2 PE=1 SV=1		155.9	5.62	■	2000	High	0	20.596	112	2379.48	59	23.31	27	6	6	5	█	█	█	█	█	█	█	█	█	█	█	█	█	█	█	█	█	█	█	█	█	█
Q9NZH8	Interleukin-36 gamma OS=Homo sapiens OX=9606 GN=IL36G PE=1 SV=1	+	18.7	5.14	■	1656	High	0	20.588	121	2116.82	70	21.78	28	4	4	35	█	█	█	█	█	█	█	█	█	█	█	█	█	█	█	█	█	█	█	█	█	█
Q14165	Malectin OS=Homo sapiens OX=9606 GN=MLEC PE=1 SV=1		32.2	5.41	■	502	High	0	20.572	45	1757.63	61	14.9	28	6	6	22	█	█	█	█	█	█	█	█	█	█	█	█	█	█	█	█	█	█	█	█	█	█
Q9Y5X1	Sorting nexin-9 OS=Homo sapiens OX=9606 GN=SNX9 PE=1 SV=1	+	66.6	5.58	■	2068	High	0	20.542	83	2923.63	79	28.56	37	5	5	10	█	█	█	█	█	█	█	█	█	█	█	█	█	█	█	█	█	█	█	█	█	█
A0A075B6J9	Immunoglobulin lambda variable 2-18 OS=Homo sapiens OX=9606 GN=IGLV2-18 PE=3 SV=2		12.4	4.82	■	3219	High	0	20.487	95	3249.35	91	23.59	33	2	2	25	█	█	█	█	█	█	█	█	█	█	█	█	█	█	█	█	█	█	█	█	█	█
O95197	Reticulon-3 OS=Homo sapiens OX=9606 GN=RTN3 PE=1 SV=2		112.5	4.96	■	2789	High	0	20.464	145	2769.74	67	36.82	41	4	4	6	█	█	█	█	█	█	█	█	█	█	█	█	█	█	█	█	█	█	█	█	█	█
A0A0B4J2D9	Immunoglobulin kappa variable 1D-13 OS=Homo sapiens OX=9606 GN=IGKV1D-13 PE=3 SV=1		12.6	7.84	■	140	High	0	20.434	97	3858.08	122	32.97	36	2	2	29	█	█	█	█	█	█	█	█	█	█	█	█	█	█	█	█	█	█	█	█	█	█
O14638	Ectonucleotide pyrophosphatase/phosphodiesterase family member 3 OS=Homo sapiens OX=9606 GN=ENPP3 PE=1 SV=2		100.1	6.57	■	4023	High	0	20.386	46	1122.49	54	16.18	20	5	5	7	█	█	█	█	█	█	█	█	█	█	█	█	█	█	█	█	█	█	█	█	█	█
P14678	Small nuclear ribonucleoprotein-associated proteins B and B' OS=Homo sapiens OX=9606 GN=SNRPB PE=1 SV=2		24.6	11.19	■	2430	High	0	20.35	147	3327.79	90	31.14	51	5	5	19	█	█	█	█	█	█	█	█	█	█	█	█	█	█	█	█	█	█	█	█	█	█
P63162	Small nuclear ribonucleoprotein-associated protein N OS=Homo sapiens OX=9606 GN=SNRPN PE=1 SV=1		24.6	11.19	■	2430	High	0	20.35	147	3327.79	90	31.14	51	5	5	19	█	█	█	█	█	█	█	█	█	█	█	█	█	█	█	█	█	█	█	█	█	█
P10155	60 kDa SS-A/Ro ribonucleoprotein OS=Homo sapiens OX=9606 GN=RO60 PE=1 SV=2		60.6	8.03	■	520	High	0	20.315	91	2099.62	47	17.95	33	7	7	12	█	█	█	█	█	█	█	█	█	█	█	█	█	█	█	█	█	█	█	█	█	█
Q6UWW0	Lipocalin-15 OS=Homo sapiens OX=9606 GN=LCN15 PE=1 SV=1		20.4	4.94	■	626	High	0	20.21	174	3728.99	88	32.29	44	4	4	23	█	█	█	█	█	█	█	█	█	█	█	█	█	█	█	█	█	█	█	█	█	█
P84103	Serine/arginine-rich splicing factor 3 OS=Homo sapiens OX=9606 GN=SRSF3 PE=1 SV=1	+	19.3	11.65	■	3178	High	0	20.187	124	2188.84	95	21.5	39	5	4	27	█	█	█	█	█	█	█	█	█	█	█	█	█	█	█	█	█	█	█	█	█	█
Q15121	Astrocytic phosphoprotein PEA-15 OS=Homo sapiens OX=9606 GN=PEA15 PE=1 SV=2		15	5.02	■	1066	High	0	20.158	99	1114.26	56	10.42	15	4	4	38	█	█	█	█	█	█	█	█	█	█	█	█	█	█	█	█	█	█	█	█	█	█
Q9P289	Serine/threonine-protein kinase 26 OS=Homo sapiens OX=9606 GN=STK26 PE=1 SV=2		46.5	5.29	■	3447	High	0	20.13	122	3376.2	83	26.42	45	6	2	16	█	█	█	█	█	█	█	█	█	█	█	█	█	█	█	█	█	█	█	█	█	█
Q15904	V-type proton ATPase subunit S1 OS=Homo sapiens OX=9606 GN=ATP6AP1 PE=1 SV=2	+	52	6.14	■	1141	High	0	20.113	161	3048.46	78	16.07	48	7	7	11	█	█	█	█	█	█	█	█	█	█	█	█	█	█	█	█	█	█	█	█	█	█
P21266	Glutathione S-transferase Mu 3 OS=Homo sapiens OX=9606 GN=GSTM3 PE=1 SV=3	+	26.5	5.54	■	1402	High	0	20.048	86	2412.75	59	16.56	30	5	4	25	█	█	█	█	█	█	█	█	█	█	█	█	█	█	█	█	█	█	█	█	█	█
Q9HB90	Ras-related GTP-binding protein C OS=Homo sapiens OX=9606 GN=RRAGC PE=1 SV=1		44.2	5.1	■	1824	High	0	20.029	106	1580.84	32	17.17	20	5	5	14	█	█	█	█	█	█	█	█	█	█	█	█	█	█	█	█	█	█	█	█	█	█
P22059	Oxysterol-binding protein 1 OS=Homo sapiens OX=9606 GN=OSBP PE=1 SV=1		89.4	7.3	■	1659	High	0	19.976	102	1751.87	61	19.74	30	6	6	8	█	█	█	█	█	█	█	█	█	█	█	█	█	█	█	█	█	█	█	█	█	█
Q13155	Aminoacyl tRNA synthase complex-interacting multifunctional protein 2 OS=Homo sapiens OX=9606 GN=AIMP2 PE=1 SV=2		35.3	8.22	■	2393	High	0	19.931	151	3072.21	70	18.42	30	4	4	14	█	█	█	█	█	█	█	█	█	█	█	█	█	█	█	█	█	█	█	█	█	█
P12004	Proliferating cell nuclear antigen OS=Homo sapiens OX=9606 GN=PCNA PE=1 SV=1	+	28.8	4.69	■	3054	High	0	19.92	108	2636.59	74	25.67	26	5	5	27	█	█	█	█	█	█	█	█	█	█	█	█	█	█	█	█	█	█	█	█	█	█
O95837	Guanine nucleotide-binding protein subunit alpha-14 OS=Homo sapiens OX=9606 GN=GNA14 PE=1 SV=1		41.5	6.07	■	2887	High	0	19.914	166	3031.19	91	34.03	40	4	1	15	█	█	█	█	█	█	█	█	█	█	█	█	█	█	█	█	█	█	█	█	█	█
Q9NP79	Vacuolar protein sorting-associated protein VTA1 homolog OS=Homo sapiens OX=9606 GN=VTA1 PE=1 SV=1		33.9	6.29	■	3351	High	0	19.875	70	772.47	65	7.82	18	6	6	24	█	█	█	█	█	█	█	█	█	█	█	█	█	█	█	█	█	█	█	█	█	█
P17612	cAMP-dependent protein kinase catalytic subunit alpha OS=Homo sapiens OX=9606 GN=PRKACA PE=1 SV=2		40.6	8.79	■	2943	High	0	19.848	145	2819.47	72	21.26	35	6	6	15	█	█	█	█	█	█	█	█	█	█	█	█	█	█	█	█	█	█	█	█	█	█
A6NC98	Coiled-coil domain-containing protein 88B OS=Homo sapiens OX=9606 GN=CCDC88B PE=1 SV=1		164.7	5.11	■	3784	High	0	19.82	63	1287.02	50	9.46	15	6	6	5	█	█	█	█	█	█	█	█	█	█	█	█	█	█	█	█	█	█	█	█	█	█
O43681	ATPase GET3 OS=Homo sapiens OX=9606 GN=GET3 PE=1 SV=2		38.8	4.91	■	3590	High	0	19.784	153	1918.79	54	22.39	30	5	5	16	█	█	█	█	█	█	█	█	█	█	█	█	█	█	█	█	█	█	█	█	█	█
Q9Y3D6	Mitochondrial fission 1 protein OS=Homo sapiens OX=9606 GN=FIS1 PE=1 SV=2		16.9	8.79	■	4082	High	0	19.771	96	3531.23	58	28.23	37	4	4	21	█	█	█	█	█	█	█	█	█	█	█	█	█	█	█	█	█	█	█	█	█	█
Q9BXJ9	N-alpha-acetyltransferase 15, NatA auxiliary subunit OS=Homo sapiens OX=9606 GN=NAA15 PE=1 SV=1	+	101.2	7.42	■	198	High	0	19.76	73	1185.69	48	10.95	22	7	7	9	█	█	█	█	█	█	█	█	█	█	█	█	█	█	█	█	█	█	█	█	█	█
P05204	Non-histone chromosomal protein HMG-17 OS=Homo sapiens OX=9606 GN=HMGN2 PE=1 SV=3	+	9.4	9.99	■	1365	High	0	19.753	119	2195.26	67	18.16	36	4	4	38	█	█	█	█	█	█	█	█	█	█	█	█	█	█	█	█	█	█	█	█	█	█
P55327	Tumor protein D52 OS=Homo sapiens OX=9606 GN=TPD52 PE=1 SV=2		24.3	4.83	■	1168	High	0	19.691	108	2311.46	76	25.65	29	5	5	33	█	█	█	█	█	█	█	█	█	█	█	█	█	█	█	█	█	█	█	█	█	█
O95168	NADH dehydrogenase [ubiquinone] 1 beta subcomplex subunit 4 OS=Homo sapiens OX=9606 GN=NDUFB4 PE=1 SV=3		15.2	9.85	■	3208	High	0	19.645	134	2068.44	73	20.13	25	4	4	41	█	█	█	█	█	█	█	█	█	█	█	█	█	█	█	█	█	█	█	█	█	█
Q14118	Dystroglycan OS=Homo sapiens OX=9606 GN=DAG1 PE=1 SV=2	+	97.4	8.56	■	3657	High	0	19.644	93	1486.01	78	14.76	24	5	5	9	█	█	█	█	█	█	█	█	█	█	█	█	█	█	█	█	█	█	█	█	█	█
P00748	Coagulation factor XII OS=Homo sapiens OX=9606 GN=F12 PE=1 SV=3	+	67.7	7.74	■	2663	High	0	19.641	155	2771.13	76	28.63	33	5	5	10	█	█	█	█	█	█	█	█	█	█	█	█	█	█	█	█	█	█	█	█	█	█
Q9BUL8	Programmed cell death protein 10 OS=Homo sapiens OX=9606 GN=PDCD10 PE=1 SV=1		24.7	8.19	■	2364	High	0	19.63	156	3275.71	67	32.08	47	6	6	25	█	█	█	█	█	█	█	█	█	█	█	█	█	█	█	█	█	█	█	█	█	█
P10620	Microsomal glutathione S-transferase 1 OS=Homo sapiens OX=9606 GN=MGST1 PE=1 SV=1		17.6	9.39	■	1311	High	0	19.628	126	2934.76	100	22.2	29	4	4	27	█	█	█	█	█	█	█	█	█	█	█	█	█	█	█	█	█	█	█	█	█	█
P98171	Rho GTPase-activating protein 4 OS=Homo sapiens OX=9606 GN=ARHGAP4 PE=1 SV=2		105	6.34	■	3271	High	0	19.615	61	1583.56	64	17.07	24	5	5	8	█	█	█	█	█	█	█	█	█	█	█	█	█	█	█	█	█	█	█	█	█	█
Q9UMX0	Ubiquilin-1 OS=Homo sapiens OX=9606 GN=UBQLN1 PE=1 SV=2		62.5	5.11	■	518	High	0	19.611	72	1209.17	36	10.56	17	5	5	16	█	█	█	█	█	█	█	█	█	█	█	█	█	█	█	█	█	█	█	█	█	█
P55209	Nucleosome assembly protein 1-like 1 OS=Homo sapiens OX=9606 GN=NAP1L1 PE=1 SV=1		45.3	4.46	■	1101	High	0	19.59	87	1337.3	32	11.33	17	5	4	14	█	█	█	█	█	█	█	█	█	█	█	█	█	█	█	█	█	█	█	█	█	█
Q6ZUI0	Tumor protein p63-regulated gene 1 protein OS=Homo sapiens OX=9606 GN=TPRG1 PE=1 SV=1		31.2	7.09	■	3410	High	0	19.524	146	1989.94	61	21.66	31	6	6	25	█	█	█	█	█	█	█	█	█	█	█	█	█	█	█	█	█	█	█	█	█	█
Q13555	Calcium/calmodulin-dependent protein kinase type II subunit gamma OS=Homo sapiens OX=9606 GN=CAMK2G PE=1 SV=4		62.6	7.83	■	3892	High	0	19.491	51	2289.91	68	12.51	34	4	2	8	█	█	█	█	█	█	█	█	█	█	█	█	█	█	█	█	█	█	█	█	█	█
A0A075B6R9	Probable non-functional immunoglobulin kappa variable 2D-24 OS=Homo sapiens OX=9606 GN=IGKV2D-24 PE=1 SV=1		13.1	8.87	■	948	High	0	19.401	85	5528.81	98	23.66	41	2	1	17	█	█	█	█	█	█	█	█	█	█	█	█	█	█	█	█	█	█	█	█	█	█
A0A0C4DH68	Immunoglobulin kappa variable 2-24 OS=Homo sapiens OX=9606 GN=IGKV2-24 PE=3 SV=1		13.1	8.53	■	948	High	0	19.401	85	5528.81	98	23.66	41	2	1	17	█	█	█	█	█	█	█	█	█	█	█	█	█	█	█	█	█	█	█	█	█	█
Q96C23	Galactose mutarotase OS=Homo sapiens OX=9606 GN=GALM PE=1 SV=1		37.7	6.65	■	643	High	0	19.398	110	1973.85	56	13.69	22	4	4	18	█	█	█	█	█	█	█	█	█	█	█	█	█	█	█	█	█	█	█	█	█	█
P34913	Bifunctional epoxide hydrolase 2 OS=Homo sapiens OX=9606 GN=EPHX2 PE=1 SV=2		62.6	6.28	■	2114	High	0	19.373	96	1981.89	82	18.82	29	5	5	10	█	█	█	█	█	█	█	█	█	█	█	█	█	█	█	█	█	█	█	█	█	█
O43399	Tumor protein D54 OS=Homo sapiens OX=9606 GN=TPD52L2 PE=1 SV=2		22.2	5.36	■	742	High	0	19.353	127	2580.74	55	21.63	29	4	4	23	█	█	█	█	█	█	█	█	█	█	█	█	█	█	█	█	█	█	█	█	█	█
Q9H845	Complex I assembly factor ACAD9, mitochondrial OS=Homo sapiens OX=9606 GN=ACAD9 PE=1 SV=1		68.7	7.96	■	3167	High	0	19.346	60	1335.62	36	7.76	20	7	7	13	█	█	█	█	█	█	█	█	█	█	█	█	█	█	█	█	█	█	█	█	█	█
Q14002	Carcinoembryonic antigen-related cell adhesion molecule 7 OS=Homo sapiens OX=9606 GN=CEACAM7 PE=1 SV=1		29.4	5.54	■	3412	High	0	19.294	147	1607.49	84	26.14	26	4	4	20	█	█	█	█	█	█	█	█	█	█	█	█	█	█	█	█	█	█	█	█	█	█
Q15369	Elongin-C OS=Homo sapiens OX=9606 GN=ELOC PE=1 SV=1		12.5	4.78	■	1277	High	0	19.292	160	3694.83	125	45.4	45	4	4	44	█	█	█	█	█	█	█	█	█	█	█	█	█	█	█	█	█	█	█	█	█	█
Q03518	Antigen peptide transporter 1 OS=Homo sapiens OX=9606 GN=TAP1 PE=1 SV=2		87.2	8.02	■	1018	High	0	19.274	159	2244.77	92	20.37	32	5	5	8	█	█	█	█	█	█	█	█	█	█	█	█	█	█	█	█	█	█	█	█	█	█
Q07812	Apoptosis regulator BAX OS=Homo sapiens OX=9606 GN=BAX PE=1 SV=1		21.2	5.22	■	4088	High	0	19.251	103	1868.48	40	17.76	23	3	3	22	█	█	█	█	█	█	█	█	█	█	█	█	█	█	█	█	█	█	█	█	█	█
P46109	Crk-like protein OS=Homo sapiens OX=9606 GN=CRKL PE=1 SV=1		33.8	6.74	■	758	High	0	19.245	96	1610.8	54	15.34	22	5	5	20	█	█	█	█	█	█	█	█	█	█	█	█	█	█	█	█	█	█	█	█	█	█
Q15172	Serine/threonine-protein phosphatase 2A 56 kDa regulatory subunit alpha isoform OS=Homo sapiens OX=9606 GN=PPP2R5A PE=1 SV=1		56.2	6.71	■	2722	High	0	19.232	110	1815.08	45	16.73	24	6	5	13	█	█	█	█	█	█	█	█	█	█	█	█	█	█	█	█	█	█	█	█	█	█
Q8N766	ER membrane protein complex subunit 1 OS=Homo sapiens OX=9606 GN=EMC1 PE=1 SV=1		111.7	7.66	■	2677	High	0	19.22	67	1402.78	61	8.4	23	5	5	7	█	█	█	█	█	█	█	█	█	█	█	█	█	█	█	█	█	█	█	█	█	█
P0C869	Cytosolic phospholipase A2 beta OS=Homo sapiens OX=9606 GN=PLA2G4B PE=1 SV=2		87.9	5.96	■	3777	High	0	19.22	109	1172.32	58	16.05	25	6	6	11	█	█	█	█	█	█	█	█	█	█	█	█	█	█	█	█	█	█	█	█	█	█
O75347	Tubulin-specific chaperone A OS=Homo sapiens OX=9606 GN=TBCA PE=1 SV=3		12.8	5.29	■	206	High	0	19.202	55	2484.39	82	19.56	26	5	5	48	█	█	█	█	█	█	█	█	█	█	█	█	█	█	█	█	█	█	█	█	█	█
P24071	Immunoglobulin alpha Fc receptor OS=Homo sapiens OX=9606 GN=FCAR PE=1 SV=1		32.2	6.92	■	1855	High	0	19.175	99	1470.37	41	14.05	20	3	3	10	█	█	█	█	█	█	█	█	█	█	█	█	█	█	█	█	█	█	█	█	█	█
P13473	Lysosome-associated membrane glycoprotein 2 OS=Homo sapiens OX=9606 GN=LAMP2 PE=1 SV=2		44.9	5.63	■	82	High	0	19.171	128	3164.42	74	25.77	39	4	4	9	█	█	█	█	█	█	█	█	█	█	█	█	█	█	█	█	█	█	█	█	█	█
O00515	Ladinin-1 OS=Homo sapiens OX=9606 GN=LAD1 PE=1 SV=2		57.1	9.67	■	1596	High	0	19.155	58	1731.04	38	8.95	17	5	5	13	█	█	█	█	█	█	█	█	█	█	█	█	█	█	█	█	█	█	█	█	█	█
Q15436	Protein transport protein Sec23A OS=Homo sapiens OX=9606 GN=SEC23A PE=1 SV=2		86.1	7.08	■	2197	High	0	19.108	47	1317.77	56	8.6	18	4	1	7	█	█	█	█	█	█	█	█	█	█	█	█	█	█	█	█	█	█	█	█	█	█
P53582	Methionine aminopeptidase 1 OS=Homo sapiens OX=9606 GN=METAP1 PE=1 SV=2		43.2	7.17	■	1252	High	0	19.103	64	1105.15	53	13.44	20	5	5	16	█	█	█	█	█	█	█	█	█	█	█	█	█	█	█	█	█	█	█	█	█	█
P26572	Alpha-1,3-mannosyl-glycoprotein 2-beta-N-acetylglucosaminyltransferase OS=Homo sapiens OX=9606 GN=MGAT1 PE=1 SV=2	+	50.8	9.16	■	352	High	0	19.096	98	2218.25	62	24.2	35	6	6	13	█	█	█	█	█	█	█	█	█	█	█	█	█	█	█	█	█	█	█	█	█	█
P24821	Tenascin OS=Homo sapiens OX=9606 GN=TNC PE=1 SV=3	+	240.7	4.89	■	1231	High	0	19.079	119	1669.93	53	18.11	23	5	5	3	█	█	█	█	█	█	█	█	█	█	█	█	█	█	█	█	█	█	█	█	█	█
A0A0B4J1Y8	Immunoglobulin lambda variable 9-49 OS=Homo sapiens OX=9606 GN=IGLV9-49 PE=1 SV=1		13	7.28	■	3728	High	0	19.07	143	3375.66	97	19.46	44	4	3	30	█	█	█	█	█	█	█	█	█	█	█	█	█	█	█	█	█	█	█	█	█	█
Q13151	Heterogeneous nuclear ribonucleoprotein A0 OS=Homo sapiens OX=9606 GN=HNRNPA0 PE=1 SV=1	+	30.8	9.29	■	656	High	0	19.058	99	6216.72	123	20.75	53	4	2	13	█	█	█	█	█	█	█	█	█	█	█	█	█	█	█	█	█	█	█	█	█	█
O95292	Vesicle-associated membrane protein-associated protein B/C OS=Homo sapiens OX=9606 GN=VAPB PE=1 SV=3		27.2	7.3	■	327	High	0	19.034	101	1595.87	52	14.95	22	4	3	16	█	█	█	█	█	█	█	█	█	█	█	█	█	█	█	█	█	█	█	█	█	█
Q8N6C8	Leukocyte immunoglobulin-like receptor subfamily A member 3 OS=Homo sapiens OX=9606 GN=LILRA3 PE=1 SV=3		47.4	8.09	■	2229	High	0	19.026	141	2327.68	63	20.71	25	4	3	14	█	█	█	█	█	█	█	█	█	█	█	█	█	█	█	█	█	█	█	█	█	█
P42574	Caspase-3 OS=Homo sapiens OX=9606 GN=CASP3 PE=1 SV=2		31.6	6.54	■	3388	High	0	19.01	70	1368.97	52	10.38	24	6	5	22	█	█	█	█	█	█	█	█	█	█	█	█	█	█	█	█	█	█	█	█	█	█
Q9UIQ6	Leucyl-cystinyl aminopeptidase OS=Homo sapiens OX=9606 GN=LNPEP PE=1 SV=3		117.3	5.73	■	3953	High	0	18.99	102	1747.78	35	15.36	25	6	6	5	█	█	█	█	█	█	█	█	█	█	█	█	█	█	█	█	█	█	█	█	█	█
Q5VWZ2	Lysophospholipase-like protein 1 OS=Homo sapiens OX=9606 GN=LYPLAL1 PE=1 SV=3		26.3	7.84	■	350	High	0	18.922	103	1552.28	43	14.2	20	5	5	23	█	█	█	█	█	█	█	█	█	█	█	█	█	█	█	█	█	█	█	█	█	█
O96011	Peroxisomal membrane protein 11B OS=Homo sapiens OX=9606 GN=PEX11B PE=1 SV=1		28.4	9.85	■	3413	High	0	18.916	125	1830.14	40	19.21	29	6	6	23	█	█	█	█	█	█	█	█	█	█	█	█	█	█	█	█	█	█	█	█	█	█
Q969S9	Ribosome-releasing factor 2, mitochondrial OS=Homo sapiens OX=9606 GN=GFM2 PE=1 SV=1	+	86.5	6.51	■	3203	High	0	18.905	23	1281.61	39	9.29	14	2	2	4	█	█	█	█	█	█	█	█	█	█	█	█	█	█	█	█	█	█	█	█	█	█
P21741	Midkine OS=Homo sapiens OX=9606 GN=MDK PE=1 SV=1	+	15.6	9.79	■	173	High	0	18.844	42	2032.33	64	11.23	27	5	5	43	█	█	█	█	█	█	█	█	█	█	█	█	█	█	█	█	█	█	█	█	█	█
Q9BZF1	Oxysterol-binding protein-related protein 8 OS=Homo sapiens OX=9606 GN=OSBPL8 PE=1 SV=3		101.1	6.96	■	4056	High	0	18.807	46	1530.21	42	18.07	21	5	5	8	█	█	█	█	█	█	█	█	█	█	█	█	█	█	█	█	█	█	█	█	█	█
P14317	Hematopoietic lineage cell-specific protein OS=Homo sapiens OX=9606 GN=HCLS1 PE=1 SV=3	+	54	4.81	■	3221	High	0	18.807	139	1898.29	56	11.8	25	5	5	10	█	█	█	█	█	█	█	█	█	█	█	█	█	█	█	█	█	█	█	█	█	█
P61803	Dolichyl-diphosphooligosaccharide--protein glycosyltransferase subunit DAD1 OS=Homo sapiens OX=9606 GN=DAD1 PE=1 SV=3		12.5	7.08	■	2209	High	0	18.782	81	1241.47	45	10.06	19	5	5	36	█	█	█	█	█	█	█	█	█	█	█	█	█	█	█	█	█	█	█	█	█	█
Q92734	Protein TFG OS=Homo sapiens OX=9606 GN=TFG PE=1 SV=2		43.4	5.1	■	339	High	0	18.756	80	1843.78	27	13.66	24	5	5	11	█	█	█	█	█	█	█	█	█	█	█	█	█	█	█	█	█	█	█	█	█	█
Q9Y6W5	Wiskott-Aldrich syndrome protein family member 2 OS=Homo sapiens OX=9606 GN=WASF2 PE=1 SV=3	+	54.3	5.53	■	1361	High	0	18.722	96	1469.11	60	12.68	24	5	5	13	█	█	█	█	█	█	█	█	█	█	█	█	█	█	█	█	█	█	█	█	█	█
P49354	Protein farnesyltransferase/geranylgeranyltransferase type-1 subunit alpha OS=Homo sapiens OX=9606 GN=FNTA PE=1 SV=1		44.4	5.08	■	3964	High	0	18.716	151	2479.26	72	27.36	30	5	5	14	█	█	█	█	█	█	█	█	█	█	█	█	█	█	█	█	█	█	█	█	█	█
Q9BUJ2	Heterogeneous nuclear ribonucleoprotein U-like protein 1 OS=Homo sapiens OX=9606 GN=HNRNPUL1 PE=1 SV=2		95.7	6.92	■	1655	High	0	18.698	85	404.28	97	22.58	30	5	5	9	█	█	█	█	█	█	█	█	█	█	█	█	█	█	█	█	█	█	█	█	█	█
P05452	Tetranectin OS=Homo sapiens OX=9606 GN=CLEC3B PE=1 SV=3		22.5	5.67	■	1669	High	0	18.698	78	1202.3	45	16.92	25	6	6	35	█	█	█	█	█	█	█	█	█	█	█	█	█	█	█	█	█	█	█	█	█	█
Q9Y5M8	Signal recognition particle receptor subunit beta OS=Homo sapiens OX=9606 GN=SRPRB PE=1 SV=3		29.7	9.04	■	603	High	0	18.668	92	1421.87	46	12.86	19	4	4	20	█	█	█	█	█	█	█	█	█	█	█	█	█	█	█	█	█	█	█	█	█	█
O15427	Monocarboxylate transporter 4 OS=Homo sapiens OX=9606 GN=SLC16A3 PE=1 SV=1		49.4	7.96	■	508	High	0	18.642	147	1927.03	51	17.54	30	5	5	8	█	█	█	█	█	█	█	█	█	█	█	█	█	█	█	█	█	█	█	█	█	█
Q9HAB8	Phosphopantothenate--cysteine ligase OS=Homo sapiens OX=9606 GN=PPCS PE=1 SV=2		34	6.71	■	300	High	0	18.638	143	2230.93	60	18.83	30	5	5	14	█	█	█	█	█	█	█	█	█	█	█	█	█	█	█	█	█	█	█	█	█	█
P06730	Eukaryotic translation initiation factor 4E OS=Homo sapiens OX=9606 GN=EIF4E PE=1 SV=2		25.1	6.15	■	2431	High	0	18.627	117	2971.2	72	24.68	46	5	5	21	█	█	█	█	█	█	█	█	█	█	█	█	█	█	█	█	█	█	█	█	█	█
P24557	Thromboxane-A synthase OS=Homo sapiens OX=9606 GN=TBXAS1 PE=1 SV=3		60.5	7.62	■	1769	High	0	18.599	106	1289.54	42	14.1	18	5	5	7	█	█	█	█	█	█	█	█	█	█	█	█	█	█	█	█	█	█	█	█	█	█
O14744	Protein arginine N-methyltransferase 5 OS=Homo sapiens OX=9606 GN=PRMT5 PE=1 SV=4		72.6	6.29	■	2817	High	0	18.53	93	658.01	41	13.51	18	5	5	9	█	█	█	█	█	█	█	█	█	█	█	█	█	█	█	█	█	█	█	█	█	█
P46734	Dual specificity mitogen-activated protein kinase kinase 3 OS=Homo sapiens OX=9606 GN=MAP2K3 PE=1 SV=2	+	39.3	7.43	■	1630	High	0	18.496	62	1017.86	38	6.04	15	6	6	21	█	█	█	█	█	█	█	█	█	█	█	█	█	█	█	█	█	█	█	█	█	█
O15533	Tapasin OS=Homo sapiens OX=9606 GN=TAPBP PE=1 SV=1		47.6	7.15	■	3716	High	0	18.478	92	3706.49	56	17.46	31	5	5	12	█	█	█	█	█	█	█	█	█	█	█	█	█	█	█	█	█	█	█	█	█	█
A0A0J9YX35	Immunoglobulin heavy variable 3-64D OS=Homo sapiens OX=9606 GN=IGHV3-64D PE=3 SV=1		12.8	7.85	■	2152	High	0	18.445	49	3400.83	46	11.6	35	2	2	19	█	█	█	█	█	█	█	█	█	█	█	█	█	█	█	█	█	█	█	█	█	█
Q03519	Antigen peptide transporter 2 OS=Homo sapiens OX=9606 GN=TAP2 PE=1 SV=1		75.6	8.02	■	359	High	0	18.393	179	2299.46	44	22.78	31	6	5	7	█	█	█	█	█	█	█	█	█	█	█	█	█	█	█	█	█	█	█	█	█	█
P43251	Biotinidase OS=Homo sapiens OX=9606 GN=BTD PE=1 SV=2	+	61.1	6.25	■	1793	High	0	18.381	79	1863.33	71	16.06	25	4	4	8	█	█	█	█	█	█	█	█	█	█	█	█	█	█	█	█	█	█	█	█	█	█
P51812	Ribosomal protein S6 kinase alpha-3 OS=Homo sapiens OX=9606 GN=RPS6KA3 PE=1 SV=1		83.7	6.89	■	1416	High	0	18.351	80	1896.1	65	14.16	26	5	3	9	█	█	█	█	█	█	█	█	█	█	█	█	█	█	█	█	█	█	█	█	█	█
O95395	Beta-1,3-galactosyl-O-glycosyl-glycoprotein beta-1,6-N-acetylglucosaminyltransferase 3 OS=Homo sapiens OX=9606 GN=GCNT3 PE=2 SV=1	+	50.8	8.25	■	1693	High	0	18.347	126	1654.92	53	14.85	23	6	6	16	█	█	█	█	█	█	█	█	█	█	█	█	█	█	█	█	█	█	█	█	█	█
O60313	Dynamin-like 120 kDa protein, mitochondrial OS=Homo sapiens OX=9606 GN=OPA1 PE=1 SV=3		111.6	7.87	■	536	High	0	18.344	88	1477.8	37	11.83	22	6	6	7	█	█	█	█	█	█	█	█	█	█	█	█	█	█	█	█	█	█	█	█	█	█
Q96S96	Phosphatidylethanolamine-binding protein 4 OS=Homo sapiens OX=9606 GN=PEBP4 PE=1 SV=3	+	25.7	6.54	■	4051	High	0	18.315	118	2336.82	67	22.29	33	4	4	21	█	█	█	█	█	█	█	█	█	█	█	█	█	█	█	█	█	█	█	█	█	█
P50213	Isocitrate dehydrogenase [NAD] subunit alpha, mitochondrial OS=Homo sapiens OX=9606 GN=IDH3A PE=1 SV=1	+	39.6	6.92	■	3975	High	0	18.312	104	745.92	78	17.28	20	4	4	14	█	█	█	█	█	█	█	█	█	█	█	█	█	█	█	█	█	█	█	█	█	█
Q9NZP8	Complement C1r subcomponent-like protein OS=Homo sapiens OX=9606 GN=C1RL PE=1 SV=2		53.5	7.2	■	1550	High	0	18.307	139	1794.32	55	22.58	36	5	3	10	█	█	█	█	█	█	█	█	█	█	█	█	█	█	█	█	█	█	█	█	█	█
P45877	Peptidyl-prolyl cis-trans isomerase C OS=Homo sapiens OX=9606 GN=PPIC PE=1 SV=1	+	22.7	8.4	■	2001	High	0	18.29	191	7035.61	155	52.27	106	6	5	24	█	█	█	█	█	█	█	█	█	█	█	█	█	█	█	█	█	█	█	█	█	█
P84090	Enhancer of rudimentary homolog OS=Homo sapiens OX=9606 GN=ERH PE=1 SV=1		12.3	5.92	■	2356	High	0	18.218	98	534.84	25	8.62	17	5	5	50	█	█	█	█	█	█	█	█	█	█	█	█	█	█	█	█	█	█	█	█	█	█
Q9UNH7	Sorting nexin-6 OS=Homo sapiens OX=9606 GN=SNX6 PE=1 SV=1		46.6	6.16	■	686	High	0	18.215	65	2034.21	61	12.52	26	6	5	16	█	█	█	█	█	█	█	█	█	█	█	█	█	█	█	█	█	█	█	█	█	█
P17927	Complement receptor type 1 OS=Homo sapiens OX=9606 GN=CR1 PE=1 SV=3		223.5	6.95	■	99	High	0	18.197	51	941.21	30	12.09	15	5	5	6	█	█	█	█	█	█	█	█	█	█	█	█	█	█	█	█	█	█	█	█	█	█
Q9UBQ5	Eukaryotic translation initiation factor 3 subunit K OS=Homo sapiens OX=9606 GN=EIF3K PE=1 SV=1		25	4.93	■	1193	High	0	18.167	123	3188.17	102	30.61	44	4	4	22	█	█	█	█	█	█	█	█	█	█	█	█	█	█	█	█	█	█	█	█	█	█
O75503	Ceroid-lipofuscinosis neuronal protein 5 OS=Homo sapiens OX=9606 GN=CLN5 PE=1 SV=2		41.5	7.4	■	2122	High	0	18.148	103	1457.03	43	10.04	25	6	6	15	█	█	█	█	█	█	█	█	█	█	█	█	█	█	█	█	█	█	█	█	█	█
Q8IUI8	Cytokine receptor-like factor 3 OS=Homo sapiens OX=9606 GN=CRLF3 PE=1 SV=2		49.7	5.14	■	3694	High	0	18.138	142	2335.8	68	20.83	40	4	4	10	█	█	█	█	█	█	█	█	█	█	█	█	█	█	█	█	█	█	█	█	█	█
Q9H1E1	Ribonuclease 7 OS=Homo sapiens OX=9606 GN=RNASE7 PE=1 SV=2		17.4	9.69	■	452	High	0	18.084	128	2426.77	83	19.08	27	3	3	23	█	█	█	█	█	█	█	█	█	█	█	█	█	█	█	█	█	█	█	█	█	█
O15270	Serine palmitoyltransferase 2 OS=Homo sapiens OX=9606 GN=SPTLC2 PE=1 SV=1		62.9	7.78	■	3526	High	0	18.07	43	1089.85	43	10.21	17	5	5	12	█	█	█	█	█	█	█	█	█	█	█	█	█	█	█	█	█	█	█	█	█	█
Q9HCC0	Methylcrotonoyl-CoA carboxylase beta chain, mitochondrial OS=Homo sapiens OX=9606 GN=MCCC2 PE=1 SV=1		61.3	7.68	■	2013	High	0	18.06	57	1112.25	55	13.06	17	4	4	9	█	█	█	█	█	█	█	█	█	█	█	█	█	█	█	█	█	█	█	█	█	█
A0A0B4J1V6	Immunoglobulin heavy variable 3-73 OS=Homo sapiens OX=9606 GN=IGHV3-73 PE=3 SV=1		12.8	9.17	■	3939	High	0	18.057	58	3590.54	84	25.71	55	3	1	24	█	█	█	█	█	█	█	█	█	█	█	█	█	█	█	█	█	█	█	█	█	█
O75489	NADH dehydrogenase [ubiquinone] iron-sulfur protein 3, mitochondrial OS=Homo sapiens OX=9606 GN=NDUFS3 PE=1 SV=1		30.2	7.5	■	2071	High	0	18.057	89	1796.77	39	13.54	22	5	5	23	█	█	█	█	█	█	█	█	█	█	█	█	█	█	█	█	█	█	█	█	█	█
O15264	Mitogen-activated protein kinase 13 OS=Homo sapiens OX=9606 GN=MAPK13 PE=1 SV=1		42.1	8.38	■	46	High	0	18.052	106	2021.4	43	16.75	20	4	3	12	█	█	█	█	█	█	█	█	█	█	█	█	█	█	█	█	█	█	█	█	█	█
Q16555	Dihydropyrimidinase-related protein 2 OS=Homo sapiens OX=9606 GN=DPYSL2 PE=1 SV=1	+	62.3	6.38	■	782	High	0	18.047	86	748.57	45	6.81	13	5	5	12	█	█	█	█	█	█	█	█	█	█	█	█	█	█	█	█	█	█	█	█	█	█
P20702	Integrin alpha-X OS=Homo sapiens OX=9606 GN=ITGAX PE=1 SV=3	+	127.7	6.64	■	2267	High	0	18.034	162	2558.9	82	20.97	35	5	3	4	█	█	█	█	█	█	█	█	█	█	█	█	█	█	█	█	█	█	█	█	█	█
Q14210	Lymphocyte antigen 6D OS=Homo sapiens OX=9606 GN=LY6D PE=1 SV=1	+	13.3	8.21	■	1626	High	0	18.02	108	2564.5	51	17.85	32	3	3	23	█	█	█	█	█	█	█	█	█	█	█	█	█	█	█	█	█	█	█	█	█	█
O75636	Ficolin-3 OS=Homo sapiens OX=9606 GN=FCN3 PE=1 SV=2		32.9	6.67	■	3838	High	0	17.99	124	1918.2	59	19.37	24	4	4	13	█	█	█	█	█	█	█	█	█	█	█	█	█	█	█	█	█	█	█	█	█	█
Q16563	Synaptophysin-like protein 1 OS=Homo sapiens OX=9606 GN=SYPL1 PE=1 SV=1	+	28.5	8.43	■	1718	High	0	17.981	62	1873.6	64	13.99	20	3	3	20	█	█	█	█	█	█	█	█	█	█	█	█	█	█	█	█	█	█	█	█	█	█
Q14696	LRP chaperone MESD OS=Homo sapiens OX=9606 GN=MESD PE=1 SV=2		26.1	7.78	■	2101	High	0	17.962	141	1471.85	57	19.78	26	5	5	25	█	█	█	█	█	█	█	█	█	█	█	█	█	█	█	█	█	█	█	█	█	█
Q9UBM7	7-dehydrocholesterol reductase OS=Homo sapiens OX=9606 GN=DHCR7 PE=1 SV=1		54.5	8.7	■	3296	High	0	17.947	173	892.59	60	18.56	22	4	4	10	█	█	█	█	█	█	█	█	█	█	█	█	█	█	█	█	█	█	█	█	█	█
P17812	CTP synthase 1 OS=Homo sapiens OX=9606 GN=CTPS1 PE=1 SV=2		66.6	6.46	■	3885	High	0	17.923	49	1248.53	44	8.4	17	5	3	11	█	█	█	█	█	█	█	█	█	█	█	█	█	█	█	█	█	█	█	█	█	█
Q13637	Ras-related protein Rab-32 OS=Homo sapiens OX=9606 GN=RAB32 PE=1 SV=3		25	6.54	■	719	High	0	17.909	139	1140.12	34	8.87	17	4	4	26	█	█	█	█	█	█	█	█	█	█	█	█	█	█	█	█	█	█	█	█	█	█
Q9BZ29	Dedicator of cytokinesis protein 9 OS=Homo sapiens OX=9606 GN=DOCK9 PE=1 SV=2		236.3	7.49	■	2473	High	0	17.908	124	3023.65	69	29.43	48	6	5	3	█	█	█	█	█	█	█	█	█	█	█	█	█	█	█	█	█	█	█	█	█	█
Q63HN8	E3 ubiquitin-protein ligase RNF213 OS=Homo sapiens OX=9606 GN=RNF213 PE=1 SV=3	+	591	6.48	■	802	High	0	17.884	64	686.03	44	9.35	14	6	6	1	█	█	█	█	█	█	█	█	█	█	█	█	█	█	█	█	█	█	█	█	█	█
Q9Y4E8	Ubiquitin carboxyl-terminal hydrolase 15 OS=Homo sapiens OX=9606 GN=USP15 PE=1 SV=3		112.3	5.22	■	2307	High	0	17.87	76	1510.86	47	13.49	23	6	6	6	█	█	█	█	█	█	█	█	█	█	█	█	█	█	█	█	█	█	█	█	█	█
P57088	Transmembrane protein 33 OS=Homo sapiens OX=9606 GN=TMEM33 PE=1 SV=2		28	9.7	■	969	High	0	17.848	154	2889.63	59	27.69	37	4	4	16	█	█	█	█	█	█	█	█	█	█	█	█	█	█	█	█	█	█	█	█	█	█
P26196	Probable ATP-dependent RNA helicase DDX6 OS=Homo sapiens OX=9606 GN=DDX6 PE=1 SV=2		54.4	8.66	■	180	High	0	17.835	156	1823.9	47	16.89	17	4	4	10	█	█	█	█	█	█	█	█	█	█	█	█	█	█	█	█	█	█	█	█	█	█
P40616	ADP-ribosylation factor-like protein 1 OS=Homo sapiens OX=9606 GN=ARL1 PE=1 SV=1		20.4	5.72	■	3826	High	0	17.813	138	4299.75	99	34.43	56	4	4	23	█	█	█	█	█	█	█	█	█	█	█	█	█	█	█	█	█	█	█	█	█	█
P42677	40S ribosomal protein S27 OS=Homo sapiens OX=9606 GN=RPS27 PE=1 SV=3		9.5	9.45	■	1760	High	0	17.77	86	2216.22	56	20.55	28	3	3	38	█	█	█	█	█	█	█	█	█	█	█	█	█	█	█	█	█	█	█	█	█	█
Q9BZZ5	Apoptosis inhibitor 5 OS=Homo sapiens OX=9606 GN=API5 PE=1 SV=3		59	7.34	■	812	High	0	17.738	124	1740.03	42	12.25	30	7	7	15	█	█	█	█	█	█	█	█	█	█	█	█	█	█	█	█	█	█	█	█	█	█
P07203	Glutathione peroxidase 1 OS=Homo sapiens OX=9606 GN=GPX1 PE=1 SV=4		22.1	6.55	■	3465	High	0	17.712	50	1637.47	50	15.01	18	3	3	23	█	█	█	█	█	█	█	█	█	█	█	█	█	█	█	█	█	█	█	█	█	█
O75306	NADH dehydrogenase [ubiquinone] iron-sulfur protein 2, mitochondrial OS=Homo sapiens OX=9606 GN=NDUFS2 PE=1 SV=2		52.5	7.55	■	1983	High	0	17.675	89	1641.52	64	14.86	27	6	6	15	█	█	█	█	█	█	█	█	█	█	█	█	█	█	█	█	█	█	█	█	█	█
Q04206	Transcription factor p65 OS=Homo sapiens OX=9606 GN=RELA PE=1 SV=2		60.2	5.68	■	1834	High	0	17.664	109	1260.84	34	13.08	18	6	6	13	█	█	█	█	█	█	█	█	█	█	█	█	█	█	█	█	█	█	█	█	█	█
P20338	Ras-related protein Rab-4A OS=Homo sapiens OX=9606 GN=RAB4A PE=1 SV=3		24.4	6.07	■	2021	High	0	17.647	46	3073.43	97	9.99	24	3	1	16	█	█	█	█	█	█	█	█	█	█	█	█	█	█	█	█	█	█	█	█	█	█
Q7L5N7	Lysophosphatidylcholine acyltransferase 2 OS=Homo sapiens OX=9606 GN=LPCAT2 PE=1 SV=1		60.2	6.55	■	55	High	0	17.643	72	1701.98	75	15.65	29	6	6	11	█	█	█	█	█	█	█	█	█	█	█	█	█	█	█	█	█	█	█	█	█	█
Q99719	Septin-5 OS=Homo sapiens OX=9606 GN=SEPTIN5 PE=1 SV=1		42.8	6.67	■	1945	High	0	17.632	98	1488.38	53	17.51	21	5	5	16	█	█	█	█	█	█	█	█	█	█	█	█	█	█	█	█	█	█	█	█	█	█
O95470	Sphingosine-1-phosphate lyase 1 OS=Homo sapiens OX=9606 GN=SGPL1 PE=1 SV=3		63.5	9.16	■	759	High	0	17.6	17	753.13	38	5.78	15	7	7	11	█	█	█	█	█	█	█	█	█	█	█	█	█	█	█	█	█	█	█	█	█	█
Q9P0J0	NADH dehydrogenase [ubiquinone] 1 alpha subcomplex subunit 13 OS=Homo sapiens OX=9606 GN=NDUFA13 PE=1 SV=3		16.7	8.43	■	2580	High	0	17.583	51	924.26	41	5.09	16	5	5	34	█	█	█	█	█	█	█	█	█	█	█	█	█	█	█	█	█	█	█	█	█	█
P35659	Protein DEK OS=Homo sapiens OX=9606 GN=DEK PE=1 SV=1		42.6	8.56	■	3510	High	0	17.582	139	2590.38	57	25.17	36	5	5	15	█	█	█	█	█	█	█	█	█	█	█	█	█	█	█	█	█	█	█	█	█	█
Q8TAT6	Nuclear protein localization protein 4 homolog OS=Homo sapiens OX=9606 GN=NPLOC4 PE=1 SV=3		68.1	6.38	■	1059	High	0	17.574	73	1311.85	74	16.62	27	5	5	10	█	█	█	█	█	█	█	█	█	█	█	█	█	█	█	█	█	█	█	█	█	█
P07947	Tyrosine-protein kinase Yes OS=Homo sapiens OX=9606 GN=YES1 PE=1 SV=3		60.8	6.74	■	1005	High	0	17.564	124	3722.14	82	26.78	54	6	2	11	█	█	█	█	█	█	█	█	█	█	█	█	█	█	█	█	█	█	█	█	█	█
Q99598	Translin-associated protein X OS=Homo sapiens OX=9606 GN=TSNAX PE=1 SV=1	+	33.1	6.55	■	2399	High	0	17.557	88	2007.01	59	21.18	28	5	5	21	█	█	█	█	█	█	█	█	█	█	█	█	█	█	█	█	█	█	█	█	█	█
Q9HC07	Transmembrane protein 165 OS=Homo sapiens OX=9606 GN=TMEM165 PE=1 SV=1		34.9	7.02	■	3017	High	0	17.533	83	1624.1	42	12.46	14	3	3	17	█	█	█	█	█	█	█	█	█	█	█	█	█	█	█	█	█	█	█	█	█	█
Q08257	Quinone oxidoreductase OS=Homo sapiens OX=9606 GN=CRYZ PE=1 SV=1		35.2	8.44	■	1082	High	0	17.519	114	1831.66	45	16.54	33	5	5	15	█	█	█	█	█	█	█	█	█	█	█	█	█	█	█	█	█	█	█	█	█	█
P09488	Glutathione S-transferase Mu 1 OS=Homo sapiens OX=9606 GN=GSTM1 PE=1 SV=3		25.7	6.7	■	2167	High	0	17.502	112	2093.67	75	20.93	37	6	3	27	█	█	█	█	█	█	█	█	█	█	█	█	█	█	█	█	█	█	█	█	█	█
P28161	Glutathione S-transferase Mu 2 OS=Homo sapiens OX=9606 GN=GSTM2 PE=1 SV=2		25.7	6.37	■	3163	High	0	17.458	93	2331.37	60	17.66	31	5	1	21	█	█	█	█	█	█	█	█	█	█	█	█	█	█	█	█	█	█	█	█	█	█
P48506	Glutamate--cysteine ligase catalytic subunit OS=Homo sapiens OX=9606 GN=GCLC PE=1 SV=2		72.7	6.09	■	3144	High	0	17.455	98	1630.83	41	16.22	21	4	4	8	█	█	█	█	█	█	█	█	█	█	█	█	█	█	█	█	█	█	█	█	█	█
O95881	Thioredoxin domain-containing protein 12 OS=Homo sapiens OX=9606 GN=TXNDC12 PE=1 SV=1		19.2	5.4	■	2	High	0	17.449	136	2889	71	27.66	36	5	5	30	█	█	█	█	█	█	█	█	█	█	█	█	█	█	█	█	█	█	█	█	█	█
Q96SQ9	Cytochrome P450 2S1 OS=Homo sapiens OX=9606 GN=CYP2S1 PE=1 SV=2		55.8	8.62	■	2578	High	0	17.417	75	1493.96	57	15.04	19	4	4	10	█	█	█	█	█	█	█	█	█	█	█	█	█	█	█	█	█	█	█	█	█	█
O14979	Heterogeneous nuclear ribonucleoprotein D-like OS=Homo sapiens OX=9606 GN=HNRNPDL PE=1 SV=3		46.4	9.57	■	2968	High	0	17.416	83	2324.13	62	7.65	26	3	1	9	█	█	█	█	█	█	█	█	█	█	█	█	█	█	█	█	█	█	█	█	█	█
P30536	Translocator protein OS=Homo sapiens OX=9606 GN=TSPO PE=1 SV=3		18.8	9.36	■	2728	High	0	17.407	96	3612.31	79	38.32	53	4	4	38	█	█	█	█	█	█	█	█	█	█	█	█	█	█	█	█	█	█	█	█	█	█
O14841	5-oxoprolinase OS=Homo sapiens OX=9606 GN=OPLAH PE=1 SV=3		137.4	6.58	■	2724	High	0	17.402	31	408.87	44	4.32	10	5	5	6	█	█	█	█	█	█	█	█	█	█	█	█	█	█	█	█	█	█	█	█	█	█
O75694	Nuclear pore complex protein Nup155 OS=Homo sapiens OX=9606 GN=NUP155 PE=1 SV=1		155.1	6.16	■	708	High	0	17.384	68	974.48	44	11.67	22	6	6	5	█	█	█	█	█	█	█	█	█	█	█	█	█	█	█	█	█	█	█	█	█	█
P42226	Signal transducer and activator of transcription 6 OS=Homo sapiens OX=9606 GN=STAT6 PE=1 SV=1		94.1	6.23	■	4061	High	0	17.361	98	1930.39	53	17.15	28	5	5	6	█	█	█	█	█	█	█	█	█	█	█	█	█	█	█	█	█	█	█	█	█	█
O43592	Exportin-T OS=Homo sapiens OX=9606 GN=XPOT PE=1 SV=2		109.9	5.39	■	3596	High	0	17.358	71	1326.99	41	13.66	23	5	5	6	█	█	█	█	█	█	█	█	█	█	█	█	█	█	█	█	█	█	█	█	█	█
O75844	CAAX prenyl protease 1 homolog OS=Homo sapiens OX=9606 GN=ZMPSTE24 PE=1 SV=2		54.8	7.49	■	3989	High	0	17.321	3	1411.66	44	7.72	22	7	7	15	█	█	█	█	█	█	█	█	█	█	█	█	█	█	█	█	█	█	█	█	█	█
O95359	Transforming acidic coiled-coil-containing protein 2 OS=Homo sapiens OX=9606 GN=TACC2 PE=1 SV=3		309.2	4.79	■	1625	High	0	17.291	98	1195.84	41	11.03	20	5	5	2	█	█	█	█	█	█	█	█	█	█	█	█	█	█	█	█	█	█	█	█	█	█
P49585	Choline-phosphate cytidylyltransferase A OS=Homo sapiens OX=9606 GN=PCYT1A PE=1 SV=2		41.7	7.25	■	1560	High	0	17.277	78	679.45	37	9.96	12	4	4	17	█	█	█	█	█	█	█	█	█	█	█	█	█	█	█	█	█	█	█	█	█	█
O14880	Microsomal glutathione S-transferase 3 OS=Homo sapiens OX=9606 GN=MGST3 PE=1 SV=1		16.5	9.38	■	2169	High	0	17.223	95	3505.38	79	21.99	38	4	4	24	█	█	█	█	█	█	█	█	█	█	█	█	█	█	█	█	█	█	█	█	█	█
Q9Y3U8	60S ribosomal protein L36 OS=Homo sapiens OX=9606 GN=RPL36 PE=1 SV=3		12.2	11.59	■	1038	High	0	17.214	114	1779.6	63	14.74	27	3	3	22	█	█	█	█	█	█	█	█	█	█	█	█	█	█	█	█	█	█	█	█	█	█
Q9H9S4	Calcium-binding protein 39-like OS=Homo sapiens OX=9606 GN=CAB39L PE=1 SV=3		39.1	8.4	■	906	High	0	17.17	85	2984.58	88	15.64	47	6	2	17	█	█	█	█	█	█	█	█	█	█	█	█	█	█	█	█	█	█	█	█	█	█
O95777	U6 snRNA-associated Sm-like protein LSm8 OS=Homo sapiens OX=9606 GN=LSM8 PE=1 SV=3		10.4	4.48	■	3691	High	0	17.129	137	870.44	69	19.83	22	3	3	52	█	█	█	█	█	█	█	█	█	█	█	█	█	█	█	█	█	█	█	█	█	█
Q9UN76	Sodium- and chloride-dependent neutral and basic amino acid transporter B(0+) OS=Homo sapiens OX=9606 GN=SLC6A14 PE=2 SV=1		72.1	8.19	■	2213	High	0	17.122	61	1552.39	49	15.31	21	6	6	8	█	█	█	█	█	█	█	█	█	█	█	█	█	█	█	█	█	█	█	█	█	█
Q8IYJ3	Synaptotagmin-like protein 1 OS=Homo sapiens OX=9606 GN=SYTL1 PE=1 SV=1		61.8	5.48	■	3013	High	0	17.104	66	1431.39	40	10.14	20	5	5	11	█	█	█	█	█	█	█	█	█	█	█	█	█	█	█	█	█	█	█	█	█	█
P61018	Ras-related protein Rab-4B OS=Homo sapiens OX=9606 GN=RAB4B PE=1 SV=1		23.6	6.06	■	2141	High	0	17.094	56	3073.43	93	8.06	24	3	1	15	█	█	█	█	█	█	█	█	█	█	█	█	█	█	█	█	█	█	█	█	█	█
Q9Y5P4	Ceramide transfer protein OS=Homo sapiens OX=9606 GN=CERT1 PE=1 SV=1		70.8	5.48	■	1833	High	0	17.089	125	1263.19	43	12.81	20	5	5	9	█	█	█	█	█	█	█	█	█	█	█	█	█	█	█	█	█	█	█	█	█	█
O15389	Sialic acid-binding Ig-like lectin 5 OS=Homo sapiens OX=9606 GN=SIGLEC5 PE=1 SV=1		60.7	7.27	■	199	High	0	17.081	132	1349.84	39	16.2	14	4	1	8	█	█	█	█	█	█	█	█	█	█	█	█	█	█	█	█	█	█	█	█	█	█
P21397	Amine oxidase [flavin-containing] A OS=Homo sapiens OX=9606 GN=MAOA PE=1 SV=1		59.6	7.85	■	3814	High	0	17.049	125	1720.08	51	20.47	21	4	3	9	█	█	█	█	█	█	█	█	█	█	█	█	█	█	█	█	█	█	█	█	█	█
O95294	RasGAP-activating-like protein 1 OS=Homo sapiens OX=9606 GN=RASAL1 PE=1 SV=3		90	6.51	■	104	High	0	17.041	75	1189.43	44	15.66	20	5	5	7	█	█	█	█	█	█	█	█	█	█	█	█	█	█	█	█	█	█	█	█	█	█
P11908	Ribose-phosphate pyrophosphokinase 2 OS=Homo sapiens OX=9606 GN=PRPS2 PE=1 SV=2		34.7	6.61	■	491	High	0	17.018	90	3137.29	75	28.35	44	5	3	14	█	█	█	█	█	█	█	█	█	█	█	█	█	█	█	█	█	█	█	█	█	█
P20674	Cytochrome c oxidase subunit 5A, mitochondrial OS=Homo sapiens OX=9606 GN=COX5A PE=1 SV=2		16.8	6.79	■	1723	High	0	16.93	107	2986.07	94	27.17	44	5	5	37	█	█	█	█	█	█	█	█	█	█	█	█	█	█	█	█	█	█	█	█	█	█
P60866	40S ribosomal protein S20 OS=Homo sapiens OX=9606 GN=RPS20 PE=1 SV=1		13.4	9.94	■	884	High	0	16.925	134	3897.26	134	35.92	58	5	5	38	█	█	█	█	█	█	█	█	█	█	█	█	█	█	█	█	█	█	█	█	█	█
O43813	Glutathione S-transferase LANCL1 OS=Homo sapiens OX=9606 GN=LANCL1 PE=1 SV=1		45.3	7.75	■	3749	High	0	16.905	58	1734.16	82	18.07	32	5	5	14	█	█	█	█	█	█	█	█	█	█	█	█	█	█	█	█	█	█	█	█	█	█
O14727	Apoptotic protease-activating factor 1 OS=Homo sapiens OX=9606 GN=APAF1 PE=1 SV=2	+	141.7	6.4	■	218	High	0	16.893	48	795.15	43	6.82	19	6	6	5	█	█	█	█	█	█	█	█	█	█	█	█	█	█	█	█	█	█	█	█	█	█
O75843	AP-1 complex subunit gamma-like 2 OS=Homo sapiens OX=9606 GN=AP1G2 PE=1 SV=1		87.1	6.55	■	3342	High	0	16.88	58	2004.21	54	11.09	20	4	3	5	█	█	█	█	█	█	█	█	█	█	█	█	█	█	█	█	█	█	█	█	█	█
Q13586	Stromal interaction molecule 1 OS=Homo sapiens OX=9606 GN=STIM1 PE=1 SV=3		77.4	6.67	■	3987	High	0	16.874	39	670.77	34	5.56	14	5	5	11	█	█	█	█	█	█	█	█	█	█	█	█	█	█	█	█	█	█	█	█	█	█
P68400	Casein kinase II subunit alpha OS=Homo sapiens OX=9606 GN=CSNK2A1 PE=1 SV=1		45.1	7.74	■	2959	High	0	16.867	113	1751.16	59	16.61	21	4	4	14	█	█	█	█	█	█	█	█	█	█	█	█	█	█	█	█	█	█	█	█	█	█
O75822	Eukaryotic translation initiation factor 3 subunit J OS=Homo sapiens OX=9606 GN=EIF3J PE=1 SV=2		29	4.83	■	966	High	0	16.848	76	716.5	38	9.17	17	5	5	28	█	█	█	█	█	█	█	█	█	█	█	█	█	█	█	█	█	█	█	█	█	█
Q9HB07	MYG1 exonuclease OS=Homo sapiens OX=9606 GN=MYG1 PE=1 SV=3	+	42.5	6.77	■	3226	High	0	16.835	108	1699.92	54	15.61	24	5	5	19	█	█	█	█	█	█	█	█	█	█	█	█	█	█	█	█	█	█	█	█	█	█
Q9P2R3	Rabankyrin-5 OS=Homo sapiens OX=9606 GN=ANKFY1 PE=1 SV=2	+	128.3	6.1	■	3001	High	0	16.823	77	1718.57	38	15.5	28	6	6	6	█	█	█	█	█	█	█	█	█	█	█	█	█	█	█	█	█	█	█	█	█	█
Q99873	Protein arginine N-methyltransferase 1 OS=Homo sapiens OX=9606 GN=PRMT1 PE=1 SV=3		42.4	5.35	■	2024	High	0	16.809	33	928.56	37	9.51	15	3	3	11	█	█	█	█	█	█	█	█	█	█	█	█	█	█	█	█	█	█	█	█	█	█
Q9NX46	ADP-ribose glycohydrolase ARH3 OS=Homo sapiens OX=9606 GN=ADPRS PE=1 SV=1		38.9	5.07	■	2660	High	0	16.802	82	2543.72	72	19.44	27	4	4	13	█	█	█	█	█	█	█	█	█	█	█	█	█	█	█	█	█	█	█	█	█	█
Q8NHP8	Putative phospholipase B-like 2 OS=Homo sapiens OX=9606 GN=PLBD2 PE=1 SV=2		65.4	6.8	■	3959	High	0	16.757	106	1529.66	46	15.47	22	4	4	8	█	█	█	█	█	█	█	█	█	█	█	█	█	█	█	█	█	█	█	█	█	█
P56134	ATP synthase subunit f, mitochondrial OS=Homo sapiens OX=9606 GN=ATP5MF PE=1 SV=3		10.9	9.67	■	1534	High	0	16.75	108	2328.22	58	21.66	30	3	3	39	█	█	█	█	█	█	█	█	█	█	█	█	█	█	█	█	█	█	█	█	█	█
Q8N1G4	Leucine-rich repeat-containing protein 47 OS=Homo sapiens OX=9606 GN=LRRC47 PE=1 SV=1		63.4	8.28	■	3391	High	0	16.742	109	1440.82	43	15	18	5	5	11	█	█	█	█	█	█	█	█	█	█	█	█	█	█	█	█	█	█	█	█	█	█
Q9H1E3	Nuclear ubiquitous casein and cyclin-dependent kinase substrate 1 OS=Homo sapiens OX=9606 GN=NUCKS1 PE=1 SV=1		27.3	5.08	■	64	High	0	16.728	88	1552.84	52	16.67	22	3	3	19	█	█	█	█	█	█	█	█	█	█	█	█	█	█	█	█	█	█	█	█	█	█
P00966	Argininosuccinate synthase OS=Homo sapiens OX=9606 GN=ASS1 PE=1 SV=2		46.5	8.02	■	888	High	0	16.713	82	1118.1	46	8.83	18	5	5	15	█	█	█	█	█	█	█	█	█	█	█	█	█	█	█	█	█	█	█	█	█	█
O60635	Tetraspanin-1 OS=Homo sapiens OX=9606 GN=TSPAN1 PE=1 SV=2		26.3	5.25	■	93	High	0	16.677	73	4167.52	106	27.85	35	1	1	5	█	█	█	█	█	█	█	█	█	█	█	█	█	█	█	█	█	█	█	█	█	█
Q99805	Transmembrane 9 superfamily member 2 OS=Homo sapiens OX=9606 GN=TM9SF2 PE=1 SV=1		75.7	7.44	■	2190	High	0	16.663	122	3083.89	100	33.2	33	4	4	9	█	█	█	█	█	█	█	█	█	█	█	█	█	█	█	█	█	█	█	█	█	█
Q9UHA4	Ragulator complex protein LAMTOR3 OS=Homo sapiens OX=9606 GN=LAMTOR3 PE=1 SV=1		13.6	7.34	■	1298	High	0	16.661	107	1462.66	52	22.89	20	3	3	44	█	█	█	█	█	█	█	█	█	█	█	█	█	█	█	█	█	█	█	█	█	█
Q9BS40	Latexin OS=Homo sapiens OX=9606 GN=LXN PE=1 SV=2		25.7	5.78	■	1701	High	0	16.653	110	1928.55	54	17.55	19	3	3	17	█	█	█	█	█	█	█	█	█	█	█	█	█	█	█	█	█	█	█	█	█	█
Q96DB5	Regulator of microtubule dynamics protein 1 OS=Homo sapiens OX=9606 GN=RMDN1 PE=1 SV=1		35.8	8.5	■	2131	High	0	16.653	114	1667.62	55	15.21	22	4	4	15	█	█	█	█	█	█	█	█	█	█	█	█	█	█	█	█	█	█	█	█	█	█
O14949	Cytochrome b-c1 complex subunit 8 OS=Homo sapiens OX=9606 GN=UQCRQ PE=1 SV=4		9.9	10.08	■	2312	High	0	16.615	107	1679.85	49	17.72	27	5	5	55	█	█	█	█	█	█	█	█	█	█	█	█	█	█	█	█	█	█	█	█	█	█
Q15293	Reticulocalbin-1 OS=Homo sapiens OX=9606 GN=RCN1 PE=1 SV=1	+	38.9	5	■	3853	High	0	16.609	19	798.33	46	6.7	12	4	4	10	█	█	█	█	█	█	█	█	█	█	█	█	█	█	█	█	█	█	█	█	█	█
P30566	Adenylosuccinate lyase OS=Homo sapiens OX=9606 GN=ADSL PE=1 SV=2		54.9	7.11	■	3304	High	0	16.593	166	1143.55	41	9.57	14	4	4	11	█	█	█	█	█	█	█	█	█	█	█	█	█	█	█	█	█	█	█	█	█	█
Q92974	Rho guanine nucleotide exchange factor 2 OS=Homo sapiens OX=9606 GN=ARHGEF2 PE=1 SV=4	+	111.5	7.27	■	1177	High	0	16.592	45	1063.82	38	10.48	24	6	6	7	█	█	█	█	█	█	█	█	█	█	█	█	█	█	█	█	█	█	█	█	█	█
Q0VD83	Apolipoprotein B receptor OS=Homo sapiens OX=9606 GN=APOBR PE=1 SV=3	+	115.6	4.4	■	1593	High	0	16.579	75	972.19	50	7.22	14	4	4	4	█	█	█	█	█	█	█	█	█	█	█	█	█	█	█	█	█	█	█	█	█	█
Q96QR1	Secretoglobin family 3A member 1 OS=Homo sapiens OX=9606 GN=SCGB3A1 PE=1 SV=2	+	10.1	8.32	■	2540	High	0	16.523	92	1676.19	54	18.08	16	2	2	28	█	█	█	█	█	█	█	█	█	█	█	█	█	█	█	█	█	█	█	█	█	█
O14974	Protein phosphatase 1 regulatory subunit 12A OS=Homo sapiens OX=9606 GN=PPP1R12A PE=1 SV=1	+	115.2	5.4	■	285	High	0	16.5	51	1104.73	49	11.57	25	6	6	6	█	█	█	█	█	█	█	█	█	█	█	█	█	█	█	█	█	█	█	█	█	█
Q9H8H3	Methyltransferase-like protein 7A OS=Homo sapiens OX=9606 GN=METTL7A PE=1 SV=1		28.3	8.38	■	3929	High	0	16.496	166	2313.43	55	23	20	3	3	17	█	█	█	█	█	█	█	█	█	█	█	█	█	█	█	█	█	█	█	█	█	█
Q08554	Desmocollin-1 OS=Homo sapiens OX=9606 GN=DSC1 PE=1 SV=2	+	99.9	5.43	■	3856	High	0	16.489	106	1520.08	39	13.46	18	4	4	5	█	█	█	█	█	█	█	█	█	█	█	█	█	█	█	█	█	█	█	█	█	█
A0A075B6K2	Immunoglobulin lambda variable 3-12 OS=Homo sapiens OX=9606 GN=IGLV3-12 PE=3 SV=2		12.4	5.67	■	1530	High	0	16.483	53	2816.55	53	11.89	22	2	1	23	█	█	█	█	█	█	█	█	█	█	█	█	█	█	█	█	█	█	█	█	█	█
P51692	Signal transducer and activator of transcription 5B OS=Homo sapiens OX=9606 GN=STAT5B PE=1 SV=2		89.8	6.05	■	1768	High	0	16.483	87	1260.02	39	9.87	20	5	5	6	█	█	█	█	█	█	█	█	█	█	█	█	█	█	█	█	█	█	█	█	█	█
P42229	Signal transducer and activator of transcription 5A OS=Homo sapiens OX=9606 GN=STAT5A PE=1 SV=1		90.6	6.39	■	1768	High	0	16.483	87	1260.02	39	9.87	20	5	5	6	█	█	█	█	█	█	█	█	█	█	█	█	█	█	█	█	█	█	█	█	█	█
Q6Y1H2	Very-long-chain (3R)-3-hydroxyacyl-CoA dehydratase 2 OS=Homo sapiens OX=9606 GN=HACD2 PE=1 SV=1		28.4	9.55	■	1583	High	0	16.47	92	1236.45	30	9.31	13	4	4	14	█	█	█	█	█	█	█	█	█	█	█	█	█	█	█	█	█	█	█	█	█	█
P42126	Enoyl-CoA delta isomerase 1, mitochondrial OS=Homo sapiens OX=9606 GN=ECI1 PE=1 SV=1		32.8	8.54	■	939	High	0	16.446	84	1475.11	44	16.21	23	5	5	18	█	█	█	█	█	█	█	█	█	█	█	█	█	█	█	█	█	█	█	█	█	█
P55036	26S proteasome non-ATPase regulatory subunit 4 OS=Homo sapiens OX=9606 GN=PSMD4 PE=1 SV=1		40.7	4.79	■	947	High	0	16.424	60	1140.39	41	11.82	19	4	4	15	█	█	█	█	█	█	█	█	█	█	█	█	█	█	█	█	█	█	█	█	█	█
Q15042	Rab3 GTPase-activating protein catalytic subunit OS=Homo sapiens OX=9606 GN=RAB3GAP1 PE=1 SV=3	+	110.5	5.55	■	1976	High	0	16.409	67	1231.05	36	13.3	16	4	4	6	█	█	█	█	█	█	█	█	█	█	█	█	█	█	█	█	█	█	█	█	█	█
P61587	Rho-related GTP-binding protein RhoE OS=Homo sapiens OX=9606 GN=RND3 PE=1 SV=1		27.4	8.48	■	2246	High	0	16.405	100	1705.76	48	14.75	24	3	3	14	█	█	█	█	█	█	█	█	█	█	█	█	█	█	█	█	█	█	█	█	█	█
P83881	60S ribosomal protein L36a OS=Homo sapiens OX=9606 GN=RPL36A PE=1 SV=2		12.4	10.58	■	3457	High	0	16.379	123	2569.53	52	18.02	34	5	2	26	█	█	█	█	█	█	█	█	█	█	█	█	█	█	█	█	█	█	█	█	█	█
P25025	C-X-C chemokine receptor type 2 OS=Homo sapiens OX=9606 GN=CXCR2 PE=1 SV=2		40.7	8.37	■	3005	High	0	16.339	138	1136.32	50	16.99	21	4	4	17	█	█	█	█	█	█	█	█	█	█	█	█	█	█	█	█	█	█	█	█	█	█
Q9UEW8	STE20/SPS1-related proline-alanine-rich protein kinase OS=Homo sapiens OX=9606 GN=STK39 PE=1 SV=3		59.4	6.29	■	2776	High	0	16.308	101	937.08	45	17.03	17	4	4	10	█	█	█	█	█	█	█	█	█	█	█	█	█	█	█	█	█	█	█	█	█	█
P20701	Integrin alpha-L OS=Homo sapiens OX=9606 GN=ITGAL PE=1 SV=3	+	128.7	5.63	■	2690	High	0	16.299	103	1082.93	40	9.98	15	4	4	4	█	█	█	█	█	█	█	█	█	█	█	█	█	█	█	█	█	█	█	█	█	█
Q9NRX4	14 kDa phosphohistidine phosphatase OS=Homo sapiens OX=9606 GN=PHPT1 PE=1 SV=1		13.8	6.07	■	3004	High	0	16.243	118	578.11	32	2.61	14	5	5	48	█	█	█	█	█	█	█	█	█	█	█	█	█	█	█	█	█	█	█	█	█	█
Q9H7D7	WD repeat-containing protein 26 OS=Homo sapiens OX=9606 GN=WDR26 PE=1 SV=3		72.1	6.16	■	2384	High	0	16.228	10	710.16	39	5.88	14	6	6	11	█	█	█	█	█	█	█	█	█	█	█	█	█	█	█	█	█	█	█	█	█	█
Q8IUC0	Keratin-associated protein 13-1 OS=Homo sapiens OX=9606 GN=KRTAP13-1 PE=2 SV=2		18.3	8.12	■	630	High	0	16.205	76	1314.68	42	13.14	21	3	2	26	█	█	█	█	█	█	█	█	█	█	█	█	█	█	█	█	█	█	█	█	█	█
Q9UGP8	Translocation protein SEC63 homolog OS=Homo sapiens OX=9606 GN=SEC63 PE=1 SV=2		87.9	5.31	■	2333	High	0	16.154	49	1189.65	32	9.81	16	4	4	6	█	█	█	█	█	█	█	█	█	█	█	█	█	█	█	█	█	█	█	█	█	█
O95867	Lymphocyte antigen 6 complex locus protein G6c OS=Homo sapiens OX=9606 GN=LY6G6C PE=1 SV=1		13.8	8.15	■	1764	High	0	16.144	79	1936.47	55	18.47	21	3	3	26	█	█	█	█	█	█	█	█	█	█	█	█	█	█	█	█	█	█	█	█	█	█
O14975	Very long-chain acyl-CoA synthetase OS=Homo sapiens OX=9606 GN=SLC27A2 PE=1 SV=2		70.3	8.51	■	3123	High	0	16.142	59	1102.74	38	8	21	5	5	10	█	█	█	█	█	█	█	█	█	█	█	█	█	█	█	█	█	█	█	█	█	█
O00264	Membrane-associated progesterone receptor component 1 OS=Homo sapiens OX=9606 GN=PGRMC1 PE=1 SV=3		21.7	4.7	■	2257	High	0	16.098	58	1215.46	40	11.54	9	3	3	18	█	█	█	█	█	█	█	█	█	█	█	█	█	█	█	█	█	█	█	█	█	█
Q9UID3	Vacuolar protein sorting-associated protein 51 homolog OS=Homo sapiens OX=9606 GN=VPS51 PE=1 SV=2		86	6.47	■	265	High	0	16.098	83	1499.59	60	19.7	22	4	4	7	█	█	█	█	█	█	█	█	█	█	█	█	█	█	█	█	█	█	█	█	█	█
Q06828	Fibromodulin OS=Homo sapiens OX=9606 GN=FMOD PE=1 SV=2	+	43.2	6.04	■	2292	High	0	16.091	123	1731.26	67	22.08	33	5	5	15	█	█	█	█	█	█	█	█	█	█	█	█	█	█	█	█	█	█	█	█	█	█
Q9P260	RAB11-binding protein RELCH OS=Homo sapiens OX=9606 GN=RELCH PE=1 SV=2	+	134.5	5.45	■	3824	High	0	16.072	83	1119.68	44	6.49	17	5	5	5	█	█	█	█	█	█	█	█	█	█	█	█	█	█	█	█	█	█	█	█	█	█
Q9NX63	MICOS complex subunit MIC19 OS=Homo sapiens OX=9606 GN=CHCHD3 PE=1 SV=1		26.1	8.28	■	2886	High	0	16.066	125	3183.82	66	39.48	51	5	5	16	█	█	█	█	█	█	█	█	█	█	█	█	█	█	█	█	█	█	█	█	█	█
[truncated: 1,381 more rows]

## Sheet: C. Protein-List_QUANT-OnlyIS
S1.C. List of proteins quantified in both TMT experiments. The representative protein of each protein group (Master protein) was only considered for quantitation if it was identified and quantified (with abundance value) in both internal standards (one for each TMT experiment). As in the identification table, the following information is provided: the ID and annotation according to the UniProt da…																																				List of proteins quantified in both TMT experiments. The representative protein of each protein group (Master protein) was only considered for quantitation if it was identified and quantified (with abundance value) in both internal standards (one for each TMT experiment). As in the identification table, the following information is provided: the ID and annotation according to the UniProt database…
Accession	Description	Master	Protein Group ID	Confidence	Sum PEP Score	# Global PSMs	# Global Pepts	# Global Uniq. Pepts	Found in Sample																						Abundance Ratio						Abundance Ratio (log2)						Abundance Ratio Adj. P-Value						Abundances (Grouped)
						# PSMs			NcNs-43	NcNs-45	NcNs-65	NcNs-66	NcNs-71	IS-1	IS-2	Mcov-3	Mcov-5	Mcov-26	Mcov-68	Mcov-74	NcSus-16	NcSus-22	NcSus-24	NcSus-31	NcSus-59	Scov-20	Scov-35	Scov-157	Scov-162	Scov-177	Mcov vs NcNs	Scov vs NcNs	Scov vs Mcov	NcNs vs NcSus	Mcov vs NcSus	Scov vs NcSus	Mcov vs NcNs	Scov vs NcNs	Scov vs Mcov	NcNs vs NcSus	Mcov vs NcSus	Scov vs NcSus	Mcov vs NcNs	Scov vs NcNs	Scov vs Mcov	NcNs vs NcSus	Mcov vs NcSus	Scov vs NcSus	NcNs
O75556	Mammaglobin-B OS=Homo sapiens OX=9606 GN=SCGB2A1 PE=1 SV=1	■	2096	High	63.592	125	4	4	█	█	█	█	█	█	█	█	█	█	█	█	█	█	█	█	█	█	█	█	█	█	5.019	4.99	0.994	0.742	3.722	3.7	2.33	2.32	-0.01	-0.43	1.9	1.89	1.65166e-12	2.32357e-07	0.997547	0.140281	4.43673e-07	7.20475e-05	10.9
O95968	Secretoglobin family 1D member 1 OS=Homo sapiens OX=9606 GN=SCGB1D1 PE=1 SV=1	■	2460	High	37.658	75	4	4	█	█	█	█	█	█	█	█	█	█	█	█	█	█	█	█	█	█	█	█	█	█	3.472	3.523	1.014	1.264	4.388	4.451	1.8	1.82	0.02	0.34	2.13	2.15	7.57653e-07	0.000151838	0.997547	0.852344	2.39335e-09	2.46318e-06	11.9
Q96CN9	GRIP and coiled-coil domain-containing protein 1 OS=Homo sapiens OX=9606 GN=GCC1 PE=1 SV=1	■	1315	High	4.247	17	1	1	█	█	█	█	█	█	█	█	█	█	█	█	█	█	█	█	█	█	█	█	█	█	0.261	0.181	0.693	2.336	0.61	0.423	-1.94	-2.47	-0.53	1.22	-0.71	-1.24	8.68932e-07	4.10482e-06	0.727537	2.65505e-07	0.364927	0.0779847	175.4
P02741	C-reactive protein OS=Homo sapiens OX=9606 GN=CRP PE=1 SV=1	■	1600	High	47.369	137	8	8	█	█	█	█	█	█	█	█	█	█	█	█	█	█	█	█	█	█	█	█	█	█	3.741	9.848	2.633	1.066	3.987	10.497	1.9	3.3	1.4	0.09	2	3.39	9.10214e-07	4.75089e-09	0.00045411	0.999922	5.9727e-07	1.62069e-10	21
P59826	BPI fold-containing family B member 3 OS=Homo sapiens OX=9606 GN=BPIFB3 PE=1 SV=2	■	3530	High	36.826	47	9	9	█	█	█	█	█	█	█	█	█	█	█	█	█	█	█	█	█	█	█	█	█	█	3.481	3.138	0.902	0.759	2.642	2.382	1.8	1.65	-0.15	-0.4	1.4	1.25	1.83837e-05	0.015693	0.996861	0.452365	0.00422421	0.137898	17.2
P01714	Immunoglobulin lambda variable 3-19 OS=Homo sapiens OX=9606 GN=IGLV3-19 PE=1 SV=2	■	3607	High	9.919	63	3	3	█	█	█	█	█	█	█	█	█	█	█	█	█	█	█	█	█	█	█	█	█	█	2.727	2.114	0.775	0.727	1.981	1.536	1.45	1.08	-0.37	-0.46	0.99	0.62	0.000118938	0.0621003	0.904495	0.0712051	0.0504211	0.587456	42.2
Q9Y2G3	Probable phospholipid-transporting ATPase IF OS=Homo sapiens OX=9606 GN=ATP11B PE=1 SV=2	■	3730	High	14.553	14	4	4	█	█	█	█	█	█	█	█	█	█	█	█	█	█	█	█	█	█	█	█	█	█	0.292	0.299	1.024	1.497	0.437	0.447	-1.78	-1.74	0.03	0.58	-1.2	-1.16	0.000196842	0.0208558	0.997547	0.403232	0.0245706	0.126748	190.3
Q12841	Follistatin-related protein 1 OS=Homo sapiens OX=9606 GN=FSTL1 PE=1 SV=1	■	2110	High	26.277	39	7	7	█	█	█	█	█	█	█	█	█	█	█	█	█	█	█	█	█	█	█	█	█	█	2.607	2.686	1.03	0.813	2.12	2.184	1.38	1.43	0.04	-0.3	1.08	1.13	0.000224037	0.00903691	0.997547	0.34695	0.0191512	0.0890032	51.1
Q13421	Mesothelin OS=Homo sapiens OX=9606 GN=MSLN PE=1 SV=2	■	3683	High	52.423	104	13	13	█	█	█	█	█	█	█	█	█	█	█	█	█	█	█	█	█	█	█	█	█	█	2.851	2.074	0.728	0.996	2.839	2.065	1.51	1.05	-0.46	-0.01	1.51	1.05	0.000400782	0.135234	0.817949	0.998201	0.00674664	0.162739	54.5
Q0JRZ9	F-BAR domain only protein 2 OS=Homo sapiens OX=9606 GN=FCHO2 PE=1 SV=2	■	1692	High	5.306	13	2	2	█	█	█	█	█	█	█	█	█	█	█	█	█	█	█	█	█	█	█	█	█	█	0.308	0.243	0.788	2.172	0.669	0.527	-1.7	-2.04	-0.34	1.12	-0.58	-0.92	0.00068778	0.000606007	0.953263	0.00103812	0.590224	0.38917	192.5
Q9GZZ8	Extracellular glycoprotein lacritin OS=Homo sapiens OX=9606 GN=LACRT PE=1 SV=1	■	799	High	33.195	100	6	6	█	█	█	█	█	█	█	█	█	█	█	█	█	█	█	█	█	█	█	█	█	█	2.445	2.882	1.179	0.42	1.026	1.209	1.29	1.53	0.24	-1.25	0.04	0.27	0.00117639	0.00427354	0.892232	2.79381e-10	0.99434	0.925633	24.2
A0A0B4J1V7	Probable non-functional immunoglobulin heavy variable 7-81 OS=Homo sapiens OX=9606 GN=IGHV7-81 PE=1 SV=1	■	1126	High	3.656	29	2	2	█	█	█	█	█	█	█	█	█	█	█	█	█	█	█	█	█	█	█	█	█	█	2.397	1.667	0.695	0.974	2.336	1.624	1.26	0.74	-0.52	-0.04	1.22	0.7	0.00118922	0.341	0.637341	0.965743	0.00574996	0.456417	53.6
P0C0L4	Complement C4-A OS=Homo sapiens OX=9606 GN=C4A PE=1 SV=2	■	3082	High	691.259	1459	76	3	█	█	█	█	█	█	█	█	█	█	█	█	█	█	█	█	█	█	█	█	█	█	2.486	6.21	2.498	0.657	1.634	4.083	1.31	2.63	1.32	-0.61	0.71	2.03	0.0012467	4.75089e-09	0.000146208	0.0308639	0.338494	6.74012e-05	27.6
P61769	Beta-2-microglobulin OS=Homo sapiens OX=9606 GN=B2M PE=1 SV=1	■	1459	High	62.215	198	8	8	█	█	█	█	█	█	█	█	█	█	█	█	█	█	█	█	█	█	█	█	█	█	2.93	2.725	0.93	0.894	2.62	2.437	1.55	1.45	-0.1	-0.16	1.39	1.29	0.0012931	0.043933	0.997547	0.867365	0.0206137	0.0923686	54.5
Q52LG2	Keratin-associated protein 13-2 OS=Homo sapiens OX=9606 GN=KRTAP13-2 PE=1 SV=1	■	2524	High	27.448	45	4	3	█	█	█	█	█	█	█	█	█	█	█	█	█	█	█	█	█	█	█	█	█	█	0.361	0.432	1.195	2.815	1.016	1.215	-1.47	-1.21	0.26	1.49	0.02	0.28	0.00298296	0.217896	0.970681	1.50658e-06	0.996469	0.974514	85.4
P31025	Lipocalin-1 OS=Homo sapiens OX=9606 GN=LCN1 PE=1 SV=1	■	343	High	225.2	1016	17	17	█	█	█	█	█	█	█	█	█	█	█	█	█	█	█	█	█	█	█	█	█	█	2.748	1.526	0.556	1.313	3.607	2.004	1.46	0.61	-0.85	0.39	1.85	1	0.00313651	0.666684	0.192193	0.64843	0.000511014	0.260048	49.4
O43653	Prostate stem cell antigen OS=Homo sapiens OX=9606 GN=PSCA PE=1 SV=2	■	63	High	13.513	26	2	2	█	█	█	█	█	█	█	█	█	█	█	█	█	█	█	█	█	█	█	█	█	█	2.252	1.902	0.845	1.076	2.422	2.046	1.17	0.93	-0.24	0.11	1.28	1.03	0.00388039	0.230642	0.978278	0.999922	0.00216767	0.188153	74.9
P27216	Annexin A13 OS=Homo sapiens OX=9606 GN=ANXA13 PE=1 SV=3	■	1928	High	8.845	32	2	1	█	█	█	█	█	█	█	█	█	█	█	█	█	█	█	█	█	█	█	█	█	█	0.329	0.321	0.976	3.023	0.995	0.971	-1.6	-1.64	-0.04	1.6	-0.01	-0.04	0.00544386	0.0400904	0.997547	2.30099e-08	0.99434	0.989218	81.8
A0A0C4DH35	Probable non-functional immunoglobulin heavy variable 3-35 OS=Homo sapiens OX=9606 GN=IGHV3-35 PE=1 SV=1	■	2784	High	8.509	24	2	2	█	█	█	█	█	█	█	█	█	█	█	█	█	█	█	█	█	█	█	█	█	█	2.197	1.989	0.905	0.944	2.073	1.876	1.14	0.99	-0.14	-0.08	1.05	0.91	0.00552091	0.124863	0.997547	0.911128	0.0298423	0.207513	56
Q5VUJ6	Leucine-rich repeat and calponin homology domain-containing protein 2 OS=Homo sapiens OX=9606 GN=LRCH2 PE=1 SV=2	■	2902	High	3.705	17	1	1	█	█	█	█	█	█	█	█	█	█	█	█	█	█	█	█	█	█	█	█	█	█	0.391	0.329	0.84	1.16	0.454	0.381	-1.35	-1.61	-0.25	0.21	-1.14	-1.39	0.00688516	0.0196693	0.972237	0.952468	0.0106931	0.0282184	177.2
P84103	Serine/arginine-rich splicing factor 3 OS=Homo sapiens OX=9606 GN=SRSF3 PE=1 SV=1	■	3178	High	20.187	39	5	4	█	█	█	█	█	█	█	█	█	█	█	█	█	█	█	█	█	█	█	█	█	█	0.425	0.7	1.647	1.112	0.473	0.779	-1.23	-0.51	0.72	0.15	-1.08	-0.36	0.00907151	0.9521	0.195216	0.986994	0.0124966	0.972905	103.8
P01111	GTPase NRas OS=Homo sapiens OX=9606 GN=NRAS PE=1 SV=1	■	3201	High	25.117	31	5	2	█	█	█	█	█	█	█	█	█	█	█	█	█	█	█	█	█	█	█	█	█	█	0.412	0.298	0.724	2.604	1.072	0.776	-1.28	-1.75	-0.47	1.38	0.1	-0.37	0.00912953	0.00435904	0.91189	1.46474e-07	0.99434	0.950701	86.5
Q08380	Galectin-3-binding protein OS=Homo sapiens OX=9606 GN=LGALS3BP PE=1 SV=1	■	3993	High	291.324	882	27	27	█	█	█	█	█	█	█	█	█	█	█	█	█	█	█	█	█	█	█	█	█	█	2.475	2.034	0.822	0.826	2.044	1.68	1.31	1.02	-0.28	-0.28	1.03	0.75	0.0116933	0.254067	0.963353	0.615444	0.176567	0.527856	52.2
P05161	Ubiquitin-like protein ISG15 OS=Homo sapiens OX=9606 GN=ISG15 PE=1 SV=5	■	3260	High	41.101	56	9	9	█	█	█	█	█	█	█	█	█	█	█	█	█	█	█	█	█	█	█	█	█	█	2.257	2.829	1.253	1.024	2.311	2.897	1.17	1.5	0.33	0.03	1.21	1.53	0.0133377	0.0186805	0.833832	0.998201	0.0384737	0.0192431	55
Q2M2I5	Keratin, type I cytoskeletal 24 OS=Homo sapiens OX=9606 GN=KRT24 PE=1 SV=1	■	932	High	102.801	376	17	13	█	█	█	█	█	█	█	█	█	█	█	█	█	█	█	█	█	█	█	█	█	█	0.444	0.691	1.558	1.425	0.632	0.985	-1.17	-0.53	0.64	0.51	-0.66	-0.02	0.0168589	0.946382	0.266342	0.265381	0.331943	0.996848	118.2
P12035	Keratin, type II cytoskeletal 3 OS=Homo sapiens OX=9606 GN=KRT3 PE=1 SV=3	■	2176	High	502.757	2445	55	29	█	█	█	█	█	█	█	█	█	█	█	█	█	█	█	█	█	█	█	█	█	█	0.36	0.387	1.076	1.169	0.421	0.453	-1.47	-1.37	0.11	0.23	-1.25	-1.14	0.0168589	0.284683	0.978278	0.957031	0.117716	0.390492	154.4
Q14210	Lymphocyte antigen 6D OS=Homo sapiens OX=9606 GN=LY6D PE=1 SV=1	■	1626	High	18.02	32	3	3	█	█	█	█	█	█	█	█	█	█	█	█	█	█	█	█	█	█	█	█	█	█	0.434	0.445	1.024	1.14	0.495	0.507	-1.2	-1.17	0.03	0.19	-1.01	-0.98	0.0182176	0.221354	0.997547	0.972698	0.0271878	0.260048	94.9
O75179	Ankyrin repeat domain-containing protein 17 OS=Homo sapiens OX=9606 GN=ANKRD17 PE=1 SV=3	■	738	High	5.24	8	2	1	█	█	█	█	█	█	█	█	█	█	█	█	█	█	█	█	█	█	█	█	█	█	0.337	0.305	0.904	4.291	1.446	1.307	-1.57	-1.71	-0.15	2.1	0.53	0.39	0.0186307	0.0553274	0.992774	9.73133e-08	0.829022	0.972905	149.5
P16150	Leukosialin OS=Homo sapiens OX=9606 GN=SPN PE=1 SV=1	■	3134	High	8.82	12	3	3	█	█	█	█	█	█	█	█	█	█	█	█	█	█	█	█	█	█	█	█	█	█	0.374	0.384	1.029	1.435	0.536	0.551	-1.42	-1.38	0.04	0.52	-0.9	-0.86	0.0210161	0.138996	0.997547	0.45128	0.199579	0.44052	136.4
P01699	Immunoglobulin lambda variable 1-44 OS=Homo sapiens OX=9606 GN=IGLV1-44 PE=1 SV=2	■	1333	High	28.124	43	2	1	█	█	█	█	█	█	█	█	█	█	█	█	█	█	█	█	█	█	█	█	█	█	2.948	1.96	0.665	0.954	2.812	1.87	1.56	0.97	-0.59	-0.07	1.49	0.9	0.0215969	0.409695	0.816849	0.9869	0.0243188	0.520378	49.5
P03973	Antileukoproteinase OS=Homo sapiens OX=9606 GN=SLPI PE=1 SV=2	■	1140	High	226.907	642	15	15	█	█	█	█	█	█	█	█	█	█	█	█	█	█	█	█	█	█	█	█	█	█	2.322	1.269	0.547	0.459	1.064	0.582	1.22	0.34	-0.87	-1.13	0.09	-0.78	0.0215969	0.911761	0.162863	3.66081e-06	0.99434	0.772206	42.5
[truncated: 2,690 more rows]
[truncated: 31 more columns]

## Sheet: D. DEPs_Mcov-NcNs
S1.D. List of the proteins found differentially expressed in Mcov compared to NcSus group (Abundance Ratio Adj. P-Value<0.05). Differential expression is color-coded: proteins up-regulated are represented with a red color gradient and the down-regulated with a green color gradient (stronger colors represent higher differential expression level), while proteins with q-value<0.05 are represented at…
[truncated: 41 more rows]
[truncated: 31 more columns]

[truncated: 5 more sheets: E. DEPs_Scov-NcNs, F. DEPs_Scov-Mcov, G. DEPs_NcNs-NcSus, H. DEPs_Mcov-NcSus, I. DEPs_Scov-NcSus]
