# Supplementary material for: Proteomic snapshot of saliva samples predicts new pathways implicated in SARS-CoV-2 pathogenesis
Source: Clin Proteomics. 2024 May 22;21:37. doi: 10.1186/s12014-024-09482-9 (PMC11112864; doi:10.1186/s12014-024-09482-9)
Supplement: Supplementary file 1 — Additional file 1: Figure S1. Main interaction network from IPA analysis for DE proteins in saliva of the comparison of Moderate COVID (Mcov) vs Non-COVID nonsusceptible (NcNs). Figure S2. Main interaction networks from IPA analysis for DE proteins in saliva of the comparison of Moderate COVID (Mcov) vs Non-COVID susceptible (NcSus). Figure S3. Main interaction network from IPA analysis for DE proteins in saliva of the comparison of severe COVID (Scov) vs non-COVID susceptible (NcSus). Figure S4. Main interaction networks from IPA analysis for DE proteins in saliva of the comparison of severe COVID (Scov) vs non-COVID nonsusceptible (NcNs). Figure S5. Main interaction networks from IPA analysis for DE proteins in saliva of the comparison of severe COVID (Scov) vs moderate COVID (Mcov). Figure S6. Comparisons with other databases were performed to infer the main transcription factors, transcription factor targets, cell types, and tissues. Table S1. Quality-filtered nonredundant human proteins identified from saliva samples, their expression level, and their functional annotation. Table S2. Lists of DE human proteins identified from saliva samples that were used for functional analysis based on IPA. Table S3. Discriminatory pathways associated with DE human proteins herein identified in saliva samples of all conditions compared to those in all the -omic studies published related to COVID-19 by using Metascape. Table S4. Quality-filtered nonredundant microbial-produced proteins identified from the saliva samples and their expression levels. [file 12014_2024_9482_MOESM1_ESM.zip › Supp Info Feb24/Table S2.xlsx]

## Sheet: A. Mcov vs NcSus
© 2000-2021 QIAGEN. All rights reserved.
Analysis Details for My Projects->Manuel Ferrer_Saliva_Cov->SA_COVID_IPA_Mcov vs NcNs - 2021-08-13 11:35 AM
Workspace	My Projects
Project	Manuel Ferrer_Saliva_Cov
Analysis	SA_COVID_IPA_Mcov vs NcNs - 2021-08-13 11:35 AM
Date	Fri Aug 13 02:35:52 PDT 2021
Analysis ID	38706156
Analysis Settings
Cutoff before duplicate resolution	true
Resolve duplicate on	Expression logfoldchange
Color using	Expression logfoldchange
Cutoff for Expression logfoldchange	--
Cutoff for Expression qvalue	--
Reference set	Ingenuity Knowledge Base (Genes Only)
Relationship to include	Direct and Indirect
Includes Endogenous Chemicals	Yes
Optional Analyses	My Pathways My List
Filter Summary
Consider only molecules and/or relationships where
(confidence = Experimentally Observed) AND
(mol. types = biologic drug OR canonical pathway OR chemical - endogenous mammalian OR chemical - endogenous non-mammalian OR chemical - kinase inhibitor OR chemical - other OR chemical - protease inhibitor OR chemical drug OR chemical reagent OR chemical toxicant OR complex OR cytokine OR disease OR enzyme OR function OR fusion gene/product OR G-protein coupled receptor OR group OR growth factor…
Canonical Pathways for My Projects->Manuel Ferrer_Saliva_Cov->SA_COVID_IPA_Mcov vs NcNs - 2021-08-13 11:35 AM
Ingenuity Canonical Pathways	-log(p-value)	zScore	Ratio	Molecules
CDC42 Signaling	0		0.00174	B2M
CREB Signaling in Neurons	0		0.00166	GNAS
Cardiac Hypertrophy Signaling (Enhanced)	0		0.00186	GNAS
Dendritic Cell Maturation	0		0.0017	B2M
Phagosome Formation	0		0.00145	TLN2
Phospholipase C Signaling	0		0.00148	GNAS
Role of NFAT in Regulation of the Immune Response	0		0.0017	GNAS
T Cell Receptor Signaling	0		0.00163	B2M
TEC Kinase Signaling	0		0.00173	GNAS
NUR77 Signaling in T Lymphocytes	0.202		0.00195	B2M
Type I Diabetes Mellitus Signaling	0.204		0.00196	NOS2
Axonal Guidance Signaling	0.205		0.00198	GNAS
CCR5 Signaling in Macrophages	0.209		0.002	GNAS
Allograft Rejection Signaling	0.217		0.00207	B2M
OX40 Signaling Pathway	0.22		0.00209	B2M
CTLA4 Signaling in Cytotoxic T Lymphocytes	0.22		0.00209	B2M
Molecular Mechanisms of Cancer	0.24		0.00225	GNAS
Cytotoxic T Lymphocyte-mediated Apoptosis of Target Cells	0.253		0.00235	B2M
Lipid Antigen Presentation by CD1	0.259		0.0024	B2M
Role of Macrophages, Fibroblasts and Endothelial Cells in Rheumatoid Arthritis	0.333		0.00308	NOS2
Xenobiotic Metabolism Signaling	0.372		0.00347	NOS2
Huntington's Disease Signaling	0.38		0.00356	DYNC1I2
G-Protein Coupled Receptor Signaling	0.386		0.00362	GNAS
Opioid Signaling Pathway	0.386		0.00362	GNAS
Protein Ubiquitination Pathway	0.387		0.00364	B2M
Insulin Secretion Signaling Pathway	0.396		0.00373	GNAS
Cardiac Hypertrophy Signaling	0.408		0.00388	GNAS
Sperm Motility	0.414		0.00394	GNAS
Actin Cytoskeleton Signaling	0.426		0.00408	TLN2
AMPK Signaling	0.43		0.00413	GNAS
Osteoarthritis Pathway	0.442		0.00427	NOS2
cAMP-mediated signaling	0.449		0.00437	GNAS
Systemic Lupus Erythematosus In T Cell Signaling Pathway	0.462		0.00313	B2M,NOS2
Role of NFAT in Cardiac Hypertrophy	0.463		0.00455	GNAS
RHOGDI Signaling	0.471		0.00465	GNAS
Agranulocyte Adhesion and Diapedesis	0.473		0.00467	CCL28
ERK/MAPK Signaling	0.473		0.00467	TLN2
Integrin Signaling	0.475		0.00469	TLN2
IL-8 Signaling	0.478		0.00474	GNAS
Thrombin Signaling	0.48		0.00476	GNAS
Sertoli Cell-Sertoli Cell Junction Signaling	0.486		0.00485	NOS2
Ephrin Receptor Signaling	0.495		0.00498	GNAS
Adrenomedullin signaling pathway	0.499		0.00503	GNAS
Natural Killer Cell Signaling	0.499		0.00503	B2M
Gap Junction Signaling	0.501		0.00505	GNAS
PPARα/RXRα Activation	0.51		0.00518	GNAS
Regulation Of The Epithelial Mesenchymal Transition By Growth Factors Pathway	0.512		0.00521	VIM
Production of Nitric Oxide and Reactive Oxygen Species in Macrophages	0.514		0.00524	NOS2
Xenobiotic Metabolism PXR Signaling Pathway	0.514		0.00524	NOS2
Glucocorticoid Receptor Signaling	0.517		0.00344	B2M,NOS2
Granulocyte Adhesion and Diapedesis	0.517		0.00529	CCL28
GNRH Signaling	0.519		0.00532	GNAS
Xenobiotic Metabolism CAR Signaling Pathway	0.519		0.00532	NOS2
IL-17 Signaling	0.521		0.00535	NOS2
Acute Phase Response Signaling	0.525		0.00541	CRP
Dopamine-DARPP32 Feedback in cAMP Signaling	0.533		0.00552	GNAS
Tumor Microenvironment Pathway	0.537		0.00559	NOS2
Cardiac β-adrenergic Signaling	0.547		0.00575	GNAS
Gαq Signaling	0.556		0.00588	GNAS
Androgen Signaling	0.558		0.00592	GNAS
CXCR4 Signaling	0.563		0.00599	GNAS
Human Embryonic Stem Cell Pluripotency	0.565		0.00602	GNAS
HOTAIR Regulatory Pathway	0.572		0.00613	VIM
Inhibition of ARE-Mediated mRNA Degradation Pathway	0.576		0.00621	CNOT1
eNOS Signaling	0.581		0.00629	GNAS
Cellular Effects of Sildenafil (Viagra)	0.605		0.00671	GNAS
Dilated Cardiomyopathy Signaling Pathway	0.613		0.00685	GNAS
Apelin Endothelial Signaling Pathway	0.631		0.00719	GNAS
Gαi Signaling	0.634		0.00725	GNAS
MSP-RON Signaling In Cancer Cells Pathway	0.634		0.00725	VIM
IL-12 Signaling and Production in Macrophages	0.64		0.00735	NOS2
White Adipose Tissue Browning Pathway	0.64		0.00735	GNAS
CCR3 Signaling in Eosinophils	0.643		0.00741	GNAS
GABA Receptor Signaling	0.654		0.00763	GNAS
fMLP Signaling in Neutrophils	0.654		0.00763	GNAS
G Beta Gamma Signaling	0.66		0.00775	GNAS
IL-6 Signaling	0.663		0.00781	CRP
14-3-3-mediated Signaling	0.666		0.00787	VIM
LXR/RXR Activation	0.678		0.00813	NOS2
Gαs Signaling	0.685		0.00826	GNAS
Airway Pathology in Chronic Obstructive Pulmonary Disease	0.694		0.00847	LCN1
FAK Signaling	0.698		0.00855	TLN2
MSP-RON Signaling In Macrophages Pathway	0.698		0.00855	NOS2
GPCR-Mediated Nutrient Sensing in Enteroendocrine Cells	0.701		0.00862	GNAS
CDK5 Signaling	0.715		0.00893	GNAS
Paxillin Signaling	0.729		0.00926	TLN2
PD-1, PD-L1 cancer immunotherapy pathway	0.736		0.00943	B2M
α-Adrenergic Signaling	0.736		0.00943	GNAS
Virus Entry via Endocytic Pathways	0.744		0.00962	B2M
Estrogen Receptor Signaling	0.745		0.00495	GNAS,MED12L
Sumoylation Pathway	0.748		0.00971	RANBP2
Fcγ Receptor-mediated Phagocytosis in Macrophages and Monocytes	0.784		0.0106	TLN2
IL-1 Signaling	0.784		0.0106	GNAS
Melanocyte Development and Pigmentation Signaling	0.784		0.0106	GNAS
Crosstalk between Dendritic Cells and Natural Killer Cells	0.797		0.011	TLN2
Regulation of Cellular Mechanics by Calpain Protease	0.805		0.0112	TLN2
Role of Hypercytokinemia/hyperchemokinemia in the Pathogenesis of Influenza	0.819		0.0116	ISG15
Caveolar-mediated Endocytosis Signaling	0.874		0.0133	B2M
GPCR-Mediated Integration of Enteroendocrine Signaling Exemplified by an L Cell	0.885		0.0137	GNAS
Ephrin B Signaling	0.891		0.0139	GNAS
Activation of IRF by Cytosolic Pattern Recognition Receptors	0.932		0.0154	ISG15
MSP-RON Signaling Pathway	0.979		0.0172	NOS2
Role of IL-17A in Arthritis	0.986		0.0175	NOS2
CSDE1 Signaling Pathway	0.994		0.0179	VIM
Colorectal Cancer Metastasis Signaling	1.03		0.00743	GNAS,NOS2
Signaling by Rho Family GTPases	1.03		0.00746	GNAS,VIM
Apelin Muscle Signaling Pathway	1.06		0.0208	GNAS
iNOS Signaling	1.07		0.0213	NOS2
PFKFB4 Signaling Pathway	1.08		0.0217	GNAS
G Protein Signaling Mediated by Tubby	1.09		0.0227	GNAS
MIF Regulation of Innate Immunity	1.09		0.0227	NOS2
Antigen Presentation Pathway	1.14		0.0256	B2M
HIF1α Signaling	1.22		0.00962	NOS2,VIM
ILK Signaling	1.26		0.0101	NOS2,VIM
Synaptic Long Term Depression	1.28		0.0103	GNAS,NOS2
Endothelin-1 Signaling	1.29		0.0105	GNAS,NOS2
Phagosome Maturation	1.43		0.0126	B2M,DYNC1I2
Purine Nucleotides Degradation II (Aerobic)	1.45		0.0526	IMPDH1
Relaxin Signaling	1.46		0.0131	GNAS,NOS2
Corticotropin Releasing Hormone Signaling	1.48		0.0134	GNAS,NOS2
RAN Signaling	1.5		0.0588	RANBP2
Endocannabinoid Cancer Inhibition Pathway	1.52		0.014	NOS2,VIM
Superpathway of Citrulline Metabolism	1.55		0.0667	NOS2
Urate Biosynthesis/Inosine 5'-phosphate Degradation	1.58		0.0714	IMPDH1
Neuroinflammation Signaling Pathway	1.66		0.00952	B2M,CRP,NOS2
Purine Nucleotides De Novo Biosynthesis II	1.68		0.0909	IMPDH1
Citrulline-Nitric Oxide Cycle	2.02		0.2	NOS2
Communication between Innate and Adaptive Immune Cells	2.09		0.00646	B2M,IGHV3-35,IGHV7-81,IGLV1-44,IGLV3-19,IGLV7-46
B Cell Receptor Signaling	2.17		0.00795	IGHV3-35,IGHV7-81,IGLV1-44,IGLV3-19,IGLV7-46
IL-15 Signaling	2.49		0.00947	IGHV3-35,IGHV7-81,IGLV1-44,IGLV3-19,IGLV7-46
Systemic Lupus Erythematosus In B Cell Signaling Pathway	2.62		0.0083	IGHV3-35,IGHV7-81,IGLV1-44,IGLV3-19,IGLV7-46,ISG15
Interferon Signaling	2.67		0.0556	IFIT1,ISG15
Protein Kinase A Signaling	3.96	-2.44949	0.0149	GNAS,H1-10,H1-2,H1-3,H1-4,H1-5
Sirtuin Signaling Pathway	4.73	-2.44949	0.0205	H1-10,H1-2,H1-3,H1-4,H1-5,NOS2
NAD Signaling Pathway	5	-2.23607	0.0331	H1-10,H1-2,H1-3,H1-4,H1-5
Granzyme A Signaling	9.64		0.263	H1-10,H1-2,H1-3,H1-4,H1-5
Upstream Regulators for My Projects->Manuel Ferrer_Saliva_Cov->SA_COVID_IPA_Mcov vs NcNs - 2021-08-13 11:35 AM
Analysis	ID	Upstream Regulator	Expr Log Ratio	Molecule Type	Predicted Activation State	Activation z-score	Notes	Bias Term	Bias-corrected z-score	p-value of overlap	Target molecules in dataset	Mechanistic Network
SA_COVID_IPA_Mcov vs NcNs - 2021-08-13 11:35 AM		MSR1		transmembrane receptor						7.36e-06	IFIT1,ISG15,NOS2	CREBBP,IRF8,MSR1,SPI1,STAT1,STAT3
SA_COVID_IPA_Mcov vs NcNs - 2021-08-13 11:35 AM		TERT		enzyme						8.69e-06	B2M,IFIT1,ISG15,PSCA,VIM	IRF3,PML,SPI1,STAT3,TERT
SA_COVID_IPA_Mcov vs NcNs - 2021-08-13 11:35 AM		2-aminopurine		chemical reagent						1.3e-05	IFIT1,ISG15,NOS2	2-aminopurine,EIF2AK2,IRF1,IRF3,STAT1,STAT3
SA_COVID_IPA_Mcov vs NcNs - 2021-08-13 11:35 AM		PRL		cytokine		-0.346		-0.11	-0.081	1.63e-05	B2M,IFIT1,ISG15,MGP,NOS2,VIM	CREBBP,IRF1,IRF8,MAPK1,NFKB1,NFkB (complex),PRL,REL,RELA,SPI1,STAT1,STAT3
SA_COVID_IPA_Mcov vs NcNs - 2021-08-13 11:35 AM		KRAS		enzyme		-1.912		-0.005	-1.899	1.79e-05	B2M,FSTL1,H1-2,IFIT1,ISG15,MSLN,NOS2,SRSF3,VIM	KRAS,MAPK1,NFkB (complex),STAT1,STAT3
SA_COVID_IPA_Mcov vs NcNs - 2021-08-13 11:35 AM		ferrous sulfate		chemical drug						2.16e-05	LCN1,NOS2
SA_COVID_IPA_Mcov vs NcNs - 2021-08-13 11:35 AM		GLIS2		transcription regulator						3.79e-05	CCL28,MGP,VIM
SA_COVID_IPA_Mcov vs NcNs - 2021-08-13 11:35 AM		IRF3		transcription regulator	Activated	2.153		-0.128	2.429	4.77e-05	B2M,IFIT1,ISG15,NOS2,VIM	CREBBP,IL1B,IL27,IRF1,IRF3,IRF8,Ifn,NFKB1,NFkB (complex),RELA,SPI1,STAT1,STAT3,TNF
SA_COVID_IPA_Mcov vs NcNs - 2021-08-13 11:35 AM		KPNA2		other						5.38e-05	IFIT1,ISG15
SA_COVID_IPA_Mcov vs NcNs - 2021-08-13 11:35 AM		ESR2		ligand-dependent nuclear receptor		-1.698		-0.056	-1.562	6.49e-05	CCL28,CST2,CST5,FSTL1,MGP,MSLN,NOS2,VIM
SA_COVID_IPA_Mcov vs NcNs - 2021-08-13 11:35 AM		RCE1		peptidase						6.69e-05	B2M,FSTL1,MGP
SA_COVID_IPA_Mcov vs NcNs - 2021-08-13 11:35 AM		ST6GALNAC1		enzyme						7.52e-05	B2M,VIM
SA_COVID_IPA_Mcov vs NcNs - 2021-08-13 11:35 AM		JAK		group						7.72e-05	IFIT1,ISG15,VIM	IRF9,JAK,NFKB1,NFkB (complex),RELA,STAT1,STAT2,STAT3
SA_COVID_IPA_Mcov vs NcNs - 2021-08-13 11:35 AM		mir-96		microrna						7.72e-05	IFIT1,ISG15,VIM
SA_COVID_IPA_Mcov vs NcNs - 2021-08-13 11:35 AM		Ifn		group		1.96		-0.112	2.18	8.79e-05	B2M,IFIT1,ISG15,NOS2	CREBBP,EIF2AK2,IFNAR1,IRF1,IRF3,IRF8,Ifn,NFKB1,NFkB (complex),RELA,SPI1,STAT1,STAT3
SA_COVID_IPA_Mcov vs NcNs - 2021-08-13 11:35 AM		stallimycin		biologic drug						9.46e-05	IFIT1,ISG15,NOS2	CREBBP,IRF8,NFKB1,NFkB (complex),RELA,SPI1,STAT1,STAT3,stallimycin
SA_COVID_IPA_Mcov vs NcNs - 2021-08-13 11:35 AM		dimethylnitrosamine		chemical toxicant						0.000108	CRP,NOS2,VIM	NFKB1,NFkB (complex),RELA,STAT3,dimethylnitrosamine
SA_COVID_IPA_Mcov vs NcNs - 2021-08-13 11:35 AM		Sb202190		chemical - kinase inhibitor		-1.015		0.11	-1.232	0.000126	CRP,IFIT1,NOS2,VIM	IL1B,IRF3,MAPK1,NFKB1,NFkB (complex),RELA,SPI1,STAT1,STAT3,Sb202190,TNF
SA_COVID_IPA_Mcov vs NcNs - 2021-08-13 11:35 AM		mir-183		microrna						0.000137	IFIT1,ISG15,VIM	CREBBP,IRF3,STAT1,mir-183
SA_COVID_IPA_Mcov vs NcNs - 2021-08-13 11:35 AM		IRGM		enzyme						0.000145	B2M,IFIT1,ISG15
SA_COVID_IPA_Mcov vs NcNs - 2021-08-13 11:35 AM		IL1B		cytokine		1.711		-0.06	1.872	0.000151	B2M,CCL28,CRP,GNAS,H1-10,IFIT1,ISG15,NOS2,VIM	CREBBP,IL17A,IL1B,IRF1,IRF3,NFKB1,NFkB (complex),REL,RELA,STAT1,STAT3
SA_COVID_IPA_Mcov vs NcNs - 2021-08-13 11:35 AM		PARP		group						0.000161	NOS2,VIM
SA_COVID_IPA_Mcov vs NcNs - 2021-08-13 11:35 AM		LMNB1		other						0.00017	B2M,FSTL1,MGP
SA_COVID_IPA_Mcov vs NcNs - 2021-08-13 11:35 AM		filgrastim		biologic drug		-1.501		0.039	-1.595	0.000186	ATP11B,B2M,CST5,IFIT1,ISG15,VIM
SA_COVID_IPA_Mcov vs NcNs - 2021-08-13 11:35 AM		emactuzumab		biologic drug						0.000196	IFIT1,ISG15
SA_COVID_IPA_Mcov vs NcNs - 2021-08-13 11:35 AM		CD3		complex		0		-0.12	0.239	0.000197	ATP11B,GNAS,HMGN2,IFIT1,MSLN,NOS2,RANBP2
SA_COVID_IPA_Mcov vs NcNs - 2021-08-13 11:35 AM		methylprednisolone		chemical drug		-1.731		-0.004	-1.721	0.000205	B2M,FSTL1,IGLV1-44,IGLV3-19,IGLV7-46,MGP,VIM
SA_COVID_IPA_Mcov vs NcNs - 2021-08-13 11:35 AM		1-((2-chlorophenyl)diphenylmethyl)-1H-pyrazole		chemical reagent						0.000235	NOS2,VIM
SA_COVID_IPA_Mcov vs NcNs - 2021-08-13 11:35 AM		RNF216		enzyme						0.000235	IFIT1,ISG15
SA_COVID_IPA_Mcov vs NcNs - 2021-08-13 11:35 AM		IL17A		cytokine		0.674		-0.091	0.872	0.000245	B2M,CRP,ISG15,NOS2,VIM	IL17A,IL1B,IRF1,IRF3,NFKB1,NFkB (complex),REL,RELA,SPI1,STAT1,STAT3
SA_COVID_IPA_Mcov vs NcNs - 2021-08-13 11:35 AM		ATXN3		peptidase						0.000277	IFIT1,ISG15
SA_COVID_IPA_Mcov vs NcNs - 2021-08-13 11:35 AM		IFNL4		cytokine						0.000277	IFIT1,ISG15	IFNL4,IRF9,STAT2
SA_COVID_IPA_Mcov vs NcNs - 2021-08-13 11:35 AM		OPRM1		g-protein coupled receptor						0.000277	TLN2,VIM
SA_COVID_IPA_Mcov vs NcNs - 2021-08-13 11:35 AM		HRAS		enzyme		-0.152		-0.049	-0.056	0.000285	B2M,BPIFB4,CRP,FSTL1,NOS2,TLN2,VIM	HRAS,IRF1,NFKB1,NFkB (complex),REL,RELA,STAT3
SA_COVID_IPA_Mcov vs NcNs - 2021-08-13 11:35 AM		RHO		g-protein coupled receptor						0.00029	B2M,H1-2,IMPDH1
SA_COVID_IPA_Mcov vs NcNs - 2021-08-13 11:35 AM		3,3'-diindolylmethane		chemical drug						0.000303	IFIT1,NOS2,VIM	3,3'-diindolylmethane,NFKB1,NFkB (complex),RELA,STAT1,STAT3
SA_COVID_IPA_Mcov vs NcNs - 2021-08-13 11:35 AM		STING1		other						0.000317	IFIT1,ISG15,NOS2	CREBBP,IFN type 1,IRF3,IRF8,IRF9,NFKB1,NFkB (complex),RELA,SPI1,STAT1,STAT2,STAT3,STING1
SA_COVID_IPA_Mcov vs NcNs - 2021-08-13 11:35 AM		IFNA10		cytokine						0.000323	IFIT1,ISG15
SA_COVID_IPA_Mcov vs NcNs - 2021-08-13 11:35 AM		IFNA14		cytokine						0.000323	IFIT1,ISG15
SA_COVID_IPA_Mcov vs NcNs - 2021-08-13 11:35 AM		IFNA21		cytokine						0.000323	IFIT1,ISG15
SA_COVID_IPA_Mcov vs NcNs - 2021-08-13 11:35 AM		IFNA5		cytokine						0.000323	IFIT1,ISG15
SA_COVID_IPA_Mcov vs NcNs - 2021-08-13 11:35 AM		IFNA6		cytokine						0.000323	IFIT1,ISG15
SA_COVID_IPA_Mcov vs NcNs - 2021-08-13 11:35 AM		IFNA7		cytokine						0.000323	IFIT1,ISG15
SA_COVID_IPA_Mcov vs NcNs - 2021-08-13 11:35 AM		IFNA16		cytokine						0.000372	IFIT1,ISG15
SA_COVID_IPA_Mcov vs NcNs - 2021-08-13 11:35 AM		IFNA8		cytokine						0.000372	IFIT1,ISG15
SA_COVID_IPA_Mcov vs NcNs - 2021-08-13 11:35 AM		KLF17		transcription regulator						0.000372	CCL28,VIM
SA_COVID_IPA_Mcov vs NcNs - 2021-08-13 11:35 AM		cadmium chloride		chemical toxicant						0.000374	CRP,NOS2,VIM
SA_COVID_IPA_Mcov vs NcNs - 2021-08-13 11:35 AM		HMGA1		transcription regulator		0.218		-0.05	0.316	0.000433	B2M,FSTL1,NOS2,VIM	HMGA1,REL
SA_COVID_IPA_Mcov vs NcNs - 2021-08-13 11:35 AM		IRF1		transcription regulator		1.953		-0.121	2.191	0.000479	B2M,IFIT1,ISG15,NOS2	CREBBP,EIF2AK2,IFN Beta,IRF1,IRF3,IRF8,NFKB1,NFkB (complex),RELA,SPI1,STAT1,STAT2,STAT3
SA_COVID_IPA_Mcov vs NcNs - 2021-08-13 11:35 AM		PARP9		enzyme						0.000541	IFIT1,ISG15
SA_COVID_IPA_Mcov vs NcNs - 2021-08-13 11:35 AM		diethylmaleate		chemical toxicant						0.000604	NOS2,RANBP2
SA_COVID_IPA_Mcov vs NcNs - 2021-08-13 11:35 AM		NRAS		enzyme						0.000673	B2M,IFIT1,ISG15,MGP	CREBBP,IRF8,NRAS,SPI1,STAT1,STAT3
SA_COVID_IPA_Mcov vs NcNs - 2021-08-13 11:35 AM		FN1		enzyme		0		-0.093	0.186	0.000723	CRP,MGP,NOS2,VIM	CEBPB,FN1,IRF1,IRF3,NFKB1,NFkB (complex),REL,RELA,SPI1,STAT1,STAT3,TGFB1,TNF
SA_COVID_IPA_Mcov vs NcNs - 2021-08-13 11:35 AM		simvastatin		chemical drug						0.000788	CRP,H1-2,NOS2,VIM	CEBPB,IRF1,NFKB1,NFkB (complex),REL,RELA,STAT1,STAT3,simvastatin
SA_COVID_IPA_Mcov vs NcNs - 2021-08-13 11:35 AM		cycloheximide		chemical reagent		-0.353		0.023	-0.404	0.000815	B2M,GNAS,IFIT1,NOS2,PSCA	CREBBP,IRF8,SPI1,STAT1,STAT3,cycloheximide
SA_COVID_IPA_Mcov vs NcNs - 2021-08-13 11:35 AM		PC-SPES		chemical drug						0.000858	B2M,IMPDH1,VIM
SA_COVID_IPA_Mcov vs NcNs - 2021-08-13 11:35 AM		bezafibrate		chemical drug						0.000858	CRP,LY6D,NOS2
SA_COVID_IPA_Mcov vs NcNs - 2021-08-13 11:35 AM		flutamide		chemical drug						0.000858	NOS2,PSCA,VIM
SA_COVID_IPA_Mcov vs NcNs - 2021-08-13 11:35 AM		miR-146a-5p (and other miRNAs w/seed GAGAACU)		mature microrna						0.000884	CRP,LALBA,NOS2
SA_COVID_IPA_Mcov vs NcNs - 2021-08-13 11:35 AM		TNFAIP6		other						0.000889	NOS2,VIM
SA_COVID_IPA_Mcov vs NcNs - 2021-08-13 11:35 AM		TREX1		enzyme						0.000889	IFIT1,ISG15
SA_COVID_IPA_Mcov vs NcNs - 2021-08-13 11:35 AM		EIF2AK2		kinase						0.000911	IFIT1,ISG15,NOS2	CREBBP,EIF2AK2,IFN type 1,IRF1,IRF3,IRF8,IRF9,NFKB1,NFkB (complex),RELA,SPI1,STAT1,STAT2,STAT3
SA_COVID_IPA_Mcov vs NcNs - 2021-08-13 11:35 AM		dexamethasone		chemical drug		-1.568		-0.022	-1.497	0.000969	ATP11B,B2M,CRP,CST5,FSTL1,HMGN2,IFIT1,ISG15,MGP,MSLN,NOS2,VIM	CREBBP,IL17A,IRF1,IRF3,NFKB1,NFkB (complex),PRL,RELA,SPI1,STAT1,STAT3,TNF,dexamethasone
SA_COVID_IPA_Mcov vs NcNs - 2021-08-13 11:35 AM		SGPL1		enzyme						0.00114	IFIT1,ISG15
SA_COVID_IPA_Mcov vs NcNs - 2021-08-13 11:35 AM		trametinib		chemical drug						0.00114	IFIT1,ISG15
SA_COVID_IPA_Mcov vs NcNs - 2021-08-13 11:35 AM		REL		transcription regulator						0.00118	B2M,MED12L,NOS2,VIM
SA_COVID_IPA_Mcov vs NcNs - 2021-08-13 11:35 AM		RNY3		other						0.00123	IFIT1,ISG15
SA_COVID_IPA_Mcov vs NcNs - 2021-08-13 11:35 AM		SLC9A3		ion channel						0.00123	B2M,NOS2
SA_COVID_IPA_Mcov vs NcNs - 2021-08-13 11:35 AM		IFNA2		cytokine						0.00127	B2M,GNAS,IFIT1,ISG15	CREBBP,IFNA2,IRF8,SPI1,STAT1,STAT3
SA_COVID_IPA_Mcov vs NcNs - 2021-08-13 11:35 AM		PI3K (family)		group						0.00133	IFIT1,ISG15,NOS2	CREBBP,IRF3,IRF8,NFKB1,NFkB (complex),PI3K (family),RELA,SPI1,SQSTM1,STAT1,STAT3
SA_COVID_IPA_Mcov vs NcNs - 2021-08-13 11:35 AM		IRAK3		kinase						0.00142	NOS2,VIM
SA_COVID_IPA_Mcov vs NcNs - 2021-08-13 11:35 AM		uric acid		chemical - endogenous mammalian						0.00147	CRP,ISG15,NOS2	IL17A,NFKB1,NFkB (complex),RELA,STAT1,STAT3,uric acid
SA_COVID_IPA_Mcov vs NcNs - 2021-08-13 11:35 AM		PTPN22		phosphatase						0.00152	ISG15,NOS2
SA_COVID_IPA_Mcov vs NcNs - 2021-08-13 11:35 AM		RACK1		enzyme						0.00152	ISG15,PSCA
SA_COVID_IPA_Mcov vs NcNs - 2021-08-13 11:35 AM		RPSA		translation regulator						0.00152	ISG15,NOS2
SA_COVID_IPA_Mcov vs NcNs - 2021-08-13 11:35 AM		fucoidin		chemical reagent						0.00152	ISG15,NOS2	MSR1,STAT1,fucoidin
SA_COVID_IPA_Mcov vs NcNs - 2021-08-13 11:35 AM		CNOT7		transcription regulator						0.00162	B2M,ISG15
SA_COVID_IPA_Mcov vs NcNs - 2021-08-13 11:35 AM		ROR1		kinase						0.00172	FSTL1,VIM
SA_COVID_IPA_Mcov vs NcNs - 2021-08-13 11:35 AM		grape seed extract		chemical drug						0.00172	NOS2,VIM
SA_COVID_IPA_Mcov vs NcNs - 2021-08-13 11:35 AM		PRKCA		kinase						0.00178	CST2,IFIT1,NOS2
SA_COVID_IPA_Mcov vs NcNs - 2021-08-13 11:35 AM		CGAS		enzyme						0.00183	IFIT1,ISG15	CGAS,IFN type 1,IRF9,STAT2
SA_COVID_IPA_Mcov vs NcNs - 2021-08-13 11:35 AM		IL15		cytokine						0.00185	GNAS,IFIT1,ISG15,MSLN,NOS2	CREBBP,IL15,IRF8,MAPK1,NFkB (complex),SPI1,STAT1,STAT3
SA_COVID_IPA_Mcov vs NcNs - 2021-08-13 11:35 AM		(S)-norcoclaurine		chemical - endogenous non-mammalian						0.00192	NOS2
SA_COVID_IPA_Mcov vs NcNs - 2021-08-13 11:35 AM		3-hydroxy-3-methylglutaryl-coenzyme A		chemical - endogenous mammalian						0.00192	NOS2
SA_COVID_IPA_Mcov vs NcNs - 2021-08-13 11:35 AM		6-shogaol		chemical - endogenous non-mammalian						0.00192	NOS2
SA_COVID_IPA_Mcov vs NcNs - 2021-08-13 11:35 AM		8-prenylkaempferol		chemical - endogenous non-mammalian						0.00192	NOS2
SA_COVID_IPA_Mcov vs NcNs - 2021-08-13 11:35 AM		CE-2072		chemical reagent						0.00192	NOS2
SA_COVID_IPA_Mcov vs NcNs - 2021-08-13 11:35 AM		D-cysteine		chemical - endogenous non-mammalian						0.00192	NOS2
SA_COVID_IPA_Mcov vs NcNs - 2021-08-13 11:35 AM		LSM10		other						0.00192	H1-2
SA_COVID_IPA_Mcov vs NcNs - 2021-08-13 11:35 AM		NF-kappaB inhibitor		chemical drug						0.00192	NOS2
SA_COVID_IPA_Mcov vs NcNs - 2021-08-13 11:35 AM		RPL9		other						0.00192	VIM
SA_COVID_IPA_Mcov vs NcNs - 2021-08-13 11:35 AM		TCHH		other						0.00192	NOS2
SA_COVID_IPA_Mcov vs NcNs - 2021-08-13 11:35 AM		acyl-coenzyme A		chemical - endogenous mammalian						0.00192	NOS2
SA_COVID_IPA_Mcov vs NcNs - 2021-08-13 11:35 AM		benznidazole		chemical drug						0.00192	NOS2
SA_COVID_IPA_Mcov vs NcNs - 2021-08-13 11:35 AM		chlorpheniramine		chemical drug						0.00192	NOS2
SA_COVID_IPA_Mcov vs NcNs - 2021-08-13 11:35 AM		diethylthiocarbamate		chemical reagent						0.00192	NOS2
SA_COVID_IPA_Mcov vs NcNs - 2021-08-13 11:35 AM		ethyl vanillin		chemical reagent						0.00192	NOS2
SA_COVID_IPA_Mcov vs NcNs - 2021-08-13 11:35 AM		iothalamate meglumine		chemical drug						0.00192	NOS2
SA_COVID_IPA_Mcov vs NcNs - 2021-08-13 11:35 AM		leukadherin 1		chemical reagent						0.00192	NOS2
SA_COVID_IPA_Mcov vs NcNs - 2021-08-13 11:35 AM		metaproterenol		chemical drug						0.00192	NOS2
SA_COVID_IPA_Mcov vs NcNs - 2021-08-13 11:35 AM		tyrphostin AG 1288		chemical - kinase inhibitor						0.00192	NOS2
SA_COVID_IPA_Mcov vs NcNs - 2021-08-13 11:35 AM		xanthotoxol		chemical - endogenous non-mammalian						0.00192	NOS2
SA_COVID_IPA_Mcov vs NcNs - 2021-08-13 11:35 AM		FHIT		enzyme						0.00194	RANBP2,VIM
SA_COVID_IPA_Mcov vs NcNs - 2021-08-13 11:35 AM		SOD1		enzyme						0.00196	B2M,GNAS,ISG15,NOS2	CREBBP,IL1B,IRF3,IRF8,NFKB1,NFkB (complex),RELA,SOD1,SPI1,STAT1,STAT3
SA_COVID_IPA_Mcov vs NcNs - 2021-08-13 11:35 AM		poly rI:rC-RNA		biologic drug	Activated	2.357		-0.111	2.618	0.00196	B2M,CRP,IFIT1,ISG15,NOS2,VIM	CREBBP,IL17A,IL1B,IRF1,IRF3,NFKB1,NFkB (complex),REL,RELA,SPI1,STAT1,STAT3,poly rI:rC-RNA
SA_COVID_IPA_Mcov vs NcNs - 2021-08-13 11:35 AM		AXL		kinase						0.00206	NOS2,VIM
SA_COVID_IPA_Mcov vs NcNs - 2021-08-13 11:35 AM		PLAAT4		enzyme						0.00206	IFIT1,ISG15	IFN type 1,IRF9,PLAAT4,STAT2
SA_COVID_IPA_Mcov vs NcNs - 2021-08-13 11:35 AM		RELA		transcription regulator		0.992		-0.113	1.217	0.00211	B2M,CRP,ISG15,NOS2,VIM	IL1B,IRF1,IRF3,NFKB1,NFkB (complex),RELA,SPI1,STAT1,STAT3,TNF
SA_COVID_IPA_Mcov vs NcNs - 2021-08-13 11:35 AM		IRF2		transcription regulator						0.00213	B2M,ISG15,NOS2	CREBBP,IRF1,IRF2,IRF8,Ifn,NFKB1,RELA,SPI1,STAT1,STAT3
SA_COVID_IPA_Mcov vs NcNs - 2021-08-13 11:35 AM		JQ1		chemical reagent						0.00213	H1-2,IFIT1,ISG15
SA_COVID_IPA_Mcov vs NcNs - 2021-08-13 11:35 AM		SB203580		chemical - kinase inhibitor		-1.455		0.132	-1.743	0.00224	CRP,IFIT1,ISG15,NOS2,VIM	IL1B,IRF1,IRF3,MAPK1,NFKB1,NFkB (complex),REL,RELA,SB203580,SPI1,STAT1,STAT3
SA_COVID_IPA_Mcov vs NcNs - 2021-08-13 11:35 AM		CASP1		peptidase						0.0023	NOS2,VIM
SA_COVID_IPA_Mcov vs NcNs - 2021-08-13 11:35 AM		TANK		other						0.0023	IFIT1,NOS2
SA_COVID_IPA_Mcov vs NcNs - 2021-08-13 11:35 AM		GJA1		transporter						0.00243	NOS2,VIM
SA_COVID_IPA_Mcov vs NcNs - 2021-08-13 11:35 AM		NFKB1		transcription regulator						0.00243	B2M,CRP,ISG15,NOS2	CREBBP,IRF1,IRF3,IRF8,NFKB1,NFkB (complex),REL,RELA,SPI1,STAT1,STAT3,TNF
SA_COVID_IPA_Mcov vs NcNs - 2021-08-13 11:35 AM		taurine		chemical - endogenous mammalian						0.00255	NOS2,VIM
SA_COVID_IPA_Mcov vs NcNs - 2021-08-13 11:35 AM		SOCS1		other						0.00256	IFIT1,ISG15,NOS2	CREBBP,IRF1,IRF8,IRF9,MAPK1,NFKB1,NFkB (complex),RELA,SOCS1,SPI1,STAT1,STAT2,STAT3
SA_COVID_IPA_Mcov vs NcNs - 2021-08-13 11:35 AM		SPI1		transcription regulator	Activated	2		-0.07	2.141	0.00259	IFIT1,ISG15,NOS2,VIM	IL1B,IL4,IRF1,IRF3,NFKB1,NFkB (complex),RELA,SPI1,STAT1,STAT3,TNF
SA_COVID_IPA_Mcov vs NcNs - 2021-08-13 11:35 AM		IRF8		transcription regulator						0.00267	B2M,ISG15,NOS2	CREBBP,IRF1,IRF8,NFKB1,RELA,SPI1,STAT1,STAT3
SA_COVID_IPA_Mcov vs NcNs - 2021-08-13 11:35 AM		pimagedine		chemical drug						0.00268	CRP,NOS2
SA_COVID_IPA_Mcov vs NcNs - 2021-08-13 11:35 AM		TGFB1		growth factor		-1.602		-0.05	-1.467	0.00279	B2M,CRP,GNAS,H1-10,HMGN2,IMPDH1,MGP,NOS2,SRSF3,VIM	CEBPB,FN1,NFkB (complex),RELA,STAT3,TGFB1
SA_COVID_IPA_Mcov vs NcNs - 2021-08-13 11:35 AM		MALAT1		other						0.00282	ISG15,VIM
SA_COVID_IPA_Mcov vs NcNs - 2021-08-13 11:35 AM		IL27		cytokine						0.00283	B2M,NOS2,VIM	IL17A,IL27,IRF1,NFKB1,NFkB (complex),REL,RELA,STAT1,STAT3
SA_COVID_IPA_Mcov vs NcNs - 2021-08-13 11:35 AM		naringenin		chemical - endogenous non-mammalian						0.00296	NOS2,VIM
SA_COVID_IPA_Mcov vs NcNs - 2021-08-13 11:35 AM		pristane		chemical toxicant						0.0031	ISG15,VIM
SA_COVID_IPA_Mcov vs NcNs - 2021-08-13 11:35 AM		TNF		cytokine	Activated	2.046		-0.057	2.194	0.00314	B2M,CCL28,CRP,IFIT1,ISG15,LY6D,MGP,MSLN,NOS2,VIM	CREBBP,IL17A,IL1B,IRF1,IRF3,NFKB1,NFkB (complex),PRL,RELA,SPI1,STAT1,STAT3,TNF
SA_COVID_IPA_Mcov vs NcNs - 2021-08-13 11:35 AM		rifampin		chemical drug						0.00316	HMGN2,MGP,NOS2
SA_COVID_IPA_Mcov vs NcNs - 2021-08-13 11:35 AM		hydrocortisone		chemical - endogenous mammalian						0.00322	GNAS,LALBA,VIM
SA_COVID_IPA_Mcov vs NcNs - 2021-08-13 11:35 AM		ouabain		chemical drug						0.00324	NOS2,VIM
SA_COVID_IPA_Mcov vs NcNs - 2021-08-13 11:35 AM		pembrolizumab		biologic drug						0.00324	B2M,IFIT1
SA_COVID_IPA_Mcov vs NcNs - 2021-08-13 11:35 AM		DUSP1		phosphatase						0.00328	IFIT1,ISG15,NOS2	CREBBP,DUSP1,IRF8,MAPK1,NFKB1,NFkB (complex),RELA,SPI1,STAT1,STAT3
SA_COVID_IPA_Mcov vs NcNs - 2021-08-13 11:35 AM		IFNAR1		transmembrane receptor						0.00334	B2M,ISG15,NOS2	CREBBP,IFNAR1,IL17A,IRF1,IRF3,IRF8,NFKB1,NFkB (complex),RELA,SPI1,STAT1,STAT3
SA_COVID_IPA_Mcov vs NcNs - 2021-08-13 11:35 AM		3-methyladenine		chemical toxicant						0.00339	NOS2,VIM
SA_COVID_IPA_Mcov vs NcNs - 2021-08-13 11:35 AM		HBEGF		growth factor						0.00339	LALBA,NOS2
SA_COVID_IPA_Mcov vs NcNs - 2021-08-13 11:35 AM		KLF4		transcription regulator						0.00352	CCL28,NOS2,RPTN,VIM
SA_COVID_IPA_Mcov vs NcNs - 2021-08-13 11:35 AM		ZBTB10		other						0.00352	B2M,IFIT1,ISG15
SA_COVID_IPA_Mcov vs NcNs - 2021-08-13 11:35 AM		miR-200b-3p (and other miRNAs w/seed AAUACUG)		mature microrna						0.00354	MSLN,VIM
SA_COVID_IPA_Mcov vs NcNs - 2021-08-13 11:35 AM		HDAC6		transcription regulator						0.00369	NOS2,VIM
SA_COVID_IPA_Mcov vs NcNs - 2021-08-13 11:35 AM		IFIH1		enzyme						0.00369	IFIT1,ISG15	IFIH1,IFN Beta,IFN type 1,IRF1,IRF9,STAT1,STAT2,STAT3
SA_COVID_IPA_Mcov vs NcNs - 2021-08-13 11:35 AM		ST1926		chemical drug						0.00371	GNAS,HMGN2,SRSF3
SA_COVID_IPA_Mcov vs NcNs - 2021-08-13 11:35 AM		2-hydroxyarachidonic acid		chemical reagent						0.00384	NOS2
SA_COVID_IPA_Mcov vs NcNs - 2021-08-13 11:35 AM		D-erythro-C16-ceramide		chemical - endogenous mammalian						0.00384	NOS2
SA_COVID_IPA_Mcov vs NcNs - 2021-08-13 11:35 AM		EIF4B		translation regulator						0.00384	ISG15
SA_COVID_IPA_Mcov vs NcNs - 2021-08-13 11:35 AM		GAB3		other						0.00384	IFIT1
SA_COVID_IPA_Mcov vs NcNs - 2021-08-13 11:35 AM		GAP43		other						0.00384	NOS2
SA_COVID_IPA_Mcov vs NcNs - 2021-08-13 11:35 AM		Hat		complex						0.00384	NOS2
SA_COVID_IPA_Mcov vs NcNs - 2021-08-13 11:35 AM		INTERLEUKIN		group						0.00384	NOS2
SA_COVID_IPA_Mcov vs NcNs - 2021-08-13 11:35 AM		LY3039478		chemical drug						0.00384	VIM
SA_COVID_IPA_Mcov vs NcNs - 2021-08-13 11:35 AM		MAP3K21		kinase						0.00384	VIM
SA_COVID_IPA_Mcov vs NcNs - 2021-08-13 11:35 AM		MIR5590		microrna						0.00384	VIM
SA_COVID_IPA_Mcov vs NcNs - 2021-08-13 11:35 AM		PI 3-kinase inhibitor		chemical drug						0.00384	NOS2
SA_COVID_IPA_Mcov vs NcNs - 2021-08-13 11:35 AM		POLDIP3		other						0.00384	ISG15
SA_COVID_IPA_Mcov vs NcNs - 2021-08-13 11:35 AM		RAMP3		g-protein coupled receptor						0.00384	VIM
SA_COVID_IPA_Mcov vs NcNs - 2021-08-13 11:35 AM		RPS4Y1		other						0.00384	VIM
SA_COVID_IPA_Mcov vs NcNs - 2021-08-13 11:35 AM		SB 220025		chemical - kinase inhibitor						0.00384	NOS2
SA_COVID_IPA_Mcov vs NcNs - 2021-08-13 11:35 AM		SC68376		chemical - kinase inhibitor						0.00384	NOS2
SA_COVID_IPA_Mcov vs NcNs - 2021-08-13 11:35 AM		SIGLEC11		other						0.00384	NOS2
SA_COVID_IPA_Mcov vs NcNs - 2021-08-13 11:35 AM		SIX2		transcription regulator						0.00384	CCL28
SA_COVID_IPA_Mcov vs NcNs - 2021-08-13 11:35 AM		TIAM2		enzyme						0.00384	VIM
SA_COVID_IPA_Mcov vs NcNs - 2021-08-13 11:35 AM		abciximab		biologic drug						0.00384	CRP
SA_COVID_IPA_Mcov vs NcNs - 2021-08-13 11:35 AM		benzylamine		chemical - endogenous mammalian						0.00384	NOS2
SA_COVID_IPA_Mcov vs NcNs - 2021-08-13 11:35 AM		citrulline		chemical - endogenous mammalian						0.00384	NOS2
SA_COVID_IPA_Mcov vs NcNs - 2021-08-13 11:35 AM		clorgyline		chemical drug						0.00384	GNAS
SA_COVID_IPA_Mcov vs NcNs - 2021-08-13 11:35 AM		cyclophosphamide/doxorubicin		chemical drug						0.00384	CRP
SA_COVID_IPA_Mcov vs NcNs - 2021-08-13 11:35 AM		erbstatin		chemical - endogenous non-mammalian						0.00384	NOS2
SA_COVID_IPA_Mcov vs NcNs - 2021-08-13 11:35 AM		flunisolide		chemical drug						0.00384	NOS2
SA_COVID_IPA_Mcov vs NcNs - 2021-08-13 11:35 AM		gamma tocopherol		chemical drug						0.00384	NOS2
SA_COVID_IPA_Mcov vs NcNs - 2021-08-13 11:35 AM		homoorientin		chemical - endogenous non-mammalian						0.00384	NOS2
SA_COVID_IPA_Mcov vs NcNs - 2021-08-13 11:35 AM		lapatinib/trastuzumab		biologic drug						0.00384	CRP
SA_COVID_IPA_Mcov vs NcNs - 2021-08-13 11:35 AM		lipooligosaccharide		chemical toxicant						0.00384	NOS2
SA_COVID_IPA_Mcov vs NcNs - 2021-08-13 11:35 AM		lysine clonixinate		chemical drug						0.00384	NOS2
SA_COVID_IPA_Mcov vs NcNs - 2021-08-13 11:35 AM		microcystin		chemical toxicant						0.00384	NOS2
SA_COVID_IPA_Mcov vs NcNs - 2021-08-13 11:35 AM		neuropeptide Y		biologic drug						0.00384	NOS2
SA_COVID_IPA_Mcov vs NcNs - 2021-08-13 11:35 AM		peroxisome proliferator-activated receptor gamma agonist		chemical drug						0.00384	NOS2
SA_COVID_IPA_Mcov vs NcNs - 2021-08-13 11:35 AM		pyrilamine		chemical drug						0.00384	NOS2
SA_COVID_IPA_Mcov vs NcNs - 2021-08-13 11:35 AM		sinapinic acid		chemical - endogenous non-mammalian						0.00384	NOS2
SA_COVID_IPA_Mcov vs NcNs - 2021-08-13 11:35 AM		theaflavin-3,3'-digallate		chemical - endogenous non-mammalian						0.00384	NOS2
SA_COVID_IPA_Mcov vs NcNs - 2021-08-13 11:35 AM		tyrphostin 47		chemical - kinase inhibitor						0.00384	NOS2
SA_COVID_IPA_Mcov vs NcNs - 2021-08-13 11:35 AM		vitamin K1		chemical - endogenous mammalian						0.00384	MGP
SA_COVID_IPA_Mcov vs NcNs - 2021-08-13 11:35 AM		PML		transcription regulator						0.00391	IFIT1,ISG15,VIM	CREBBP,IRF3,NFKB1,NFkB (complex),PML,RELA,SPI1,STAT1,STAT3
SA_COVID_IPA_Mcov vs NcNs - 2021-08-13 11:35 AM		PRKAA		group						0.004	NOS2,VIM
SA_COVID_IPA_Mcov vs NcNs - 2021-08-13 11:35 AM		BSG		transporter						0.00416	CRP,VIM
SA_COVID_IPA_Mcov vs NcNs - 2021-08-13 11:35 AM		KAT2B		transcription regulator						0.00416	B2M,ISG15	IRF1,IRF2,IRF8,KAT2B,STAT1
SA_COVID_IPA_Mcov vs NcNs - 2021-08-13 11:35 AM		HSPA5		enzyme						0.00433	IFIT1,ISG15
SA_COVID_IPA_Mcov vs NcNs - 2021-08-13 11:35 AM		IFN type 1		group						0.00433	IFIT1,ISG15	IFN type 1,IRF9,STAT2
SA_COVID_IPA_Mcov vs NcNs - 2021-08-13 11:35 AM		IFNA4		cytokine						0.00433	IFIT1,ISG15
SA_COVID_IPA_Mcov vs NcNs - 2021-08-13 11:35 AM		IRF9		transcription regulator						0.00433	IFIT1,ISG15	IRF9,STAT2
SA_COVID_IPA_Mcov vs NcNs - 2021-08-13 11:35 AM		OSM		cytokine		0.339		-0.06	0.457	0.00439	B2M,CRP,LY6D,NOS2,VIM	IRF1,NFKB1,NFkB (complex),OSM,RELA,STAT1,STAT3
SA_COVID_IPA_Mcov vs NcNs - 2021-08-13 11:35 AM		SQSTM1		transcription regulator						0.0045	ISG15,NOS2	IRF1,IRF3,IRF8,SQSTM1,STAT1,STAT3,STING1
SA_COVID_IPA_Mcov vs NcNs - 2021-08-13 11:35 AM		bromodeoxyuridine		chemical drug						0.00467	IFIT1,ISG15
SA_COVID_IPA_Mcov vs NcNs - 2021-08-13 11:35 AM		IL21		cytokine						0.00476	IFIT1,ISG15,NOS2	CREBBP,IL21,IL4,IRF8,NFKB1,NFkB (complex),RELA,SPI1,STAT1,STAT3
SA_COVID_IPA_Mcov vs NcNs - 2021-08-13 11:35 AM		CD28		transmembrane receptor		0		-0.101	0.203	0.00476	ATP11B,HMGN2,MSLN,RANBP2
SA_COVID_IPA_Mcov vs NcNs - 2021-08-13 11:35 AM		FCGR2A		transmembrane receptor						0.00502	ISG15,NOS2
SA_COVID_IPA_Mcov vs NcNs - 2021-08-13 11:35 AM		oblimersen		biologic drug						0.00502	IFIT1,ISG15
SA_COVID_IPA_Mcov vs NcNs - 2021-08-13 11:35 AM		CASP8		peptidase						0.0052	ISG15,RPTN
SA_COVID_IPA_Mcov vs NcNs - 2021-08-13 11:35 AM		CAT		enzyme						0.0052	NOS2,VIM
SA_COVID_IPA_Mcov vs NcNs - 2021-08-13 11:35 AM		IFN Beta		group						0.00538	IFIT1,ISG15,NOS2	CREBBP,IFN Beta,IRF1,IRF8,IRF9,MAPK1,NFKB1,NFkB (complex),RELA,SPI1,STAT1,STAT2,STAT3
SA_COVID_IPA_Mcov vs NcNs - 2021-08-13 11:35 AM		IL32		cytokine						0.00538	NOS2,VIM
SA_COVID_IPA_Mcov vs NcNs - 2021-08-13 11:35 AM		SERPINF1		other						0.00538	NOS2,VIM
SA_COVID_IPA_Mcov vs NcNs - 2021-08-13 11:35 AM		CCL11		cytokine						0.00557	CCL28,NOS2
SA_COVID_IPA_Mcov vs NcNs - 2021-08-13 11:35 AM		CD14		transmembrane receptor						0.00557	IFIT1,NOS2
SA_COVID_IPA_Mcov vs NcNs - 2021-08-13 11:35 AM		CpG ODN 1668		chemical reagent						0.00557	ISG15,NOS2
SA_COVID_IPA_Mcov vs NcNs - 2021-08-13 11:35 AM		IFNA1/IFNA13		cytokine						0.00557	IFIT1,ISG15	IFNA1/IFNA13,IRF9,STAT2
SA_COVID_IPA_Mcov vs NcNs - 2021-08-13 11:35 AM		MAP2K4		kinase						0.00557	CRP,NOS2	CEBPB,MAP2K4,MAPK14,NFkB (complex)
SA_COVID_IPA_Mcov vs NcNs - 2021-08-13 11:35 AM		sirolimus		chemical drug		-0.651		0.065	-0.792	0.00569	B2M,ISG15,NOS2,SRSF3,VIM	CREBBP,IRF1,IRF8,MAPK1,NFKB1,NFkB (complex),REL,RELA,SPI1,STAT1,STAT3,sirolimus
SA_COVID_IPA_Mcov vs NcNs - 2021-08-13 11:35 AM		NOS2	1.12	enzyme						0.0057	ISG15,NOS2,RPTN
SA_COVID_IPA_Mcov vs NcNs - 2021-08-13 11:35 AM		ADRM1		other						0.00575	NOS2
SA_COVID_IPA_Mcov vs NcNs - 2021-08-13 11:35 AM		BI113823		chemical reagent						0.00575	NOS2
SA_COVID_IPA_Mcov vs NcNs - 2021-08-13 11:35 AM		CHD5		enzyme						0.00575	VIM
SA_COVID_IPA_Mcov vs NcNs - 2021-08-13 11:35 AM		CNP		enzyme						0.00575	NOS2
SA_COVID_IPA_Mcov vs NcNs - 2021-08-13 11:35 AM		CSPG4		other						0.00575	NOS2
SA_COVID_IPA_Mcov vs NcNs - 2021-08-13 11:35 AM		FGD5-AS1		other						0.00575	VIM
SA_COVID_IPA_Mcov vs NcNs - 2021-08-13 11:35 AM		FK 409		chemical drug						0.00575	NOS2
SA_COVID_IPA_Mcov vs NcNs - 2021-08-13 11:35 AM		HOXA-AS3		other						0.00575	VIM
SA_COVID_IPA_Mcov vs NcNs - 2021-08-13 11:35 AM		LMK-235		chemical reagent						0.00575	IFIT1
SA_COVID_IPA_Mcov vs NcNs - 2021-08-13 11:35 AM		LNPEP		peptidase						0.00575	NOS2
SA_COVID_IPA_Mcov vs NcNs - 2021-08-13 11:35 AM		LORICRIN		other						0.00575	RPTN
SA_COVID_IPA_Mcov vs NcNs - 2021-08-13 11:35 AM		MKNK2		kinase						0.00575	ISG15
SA_COVID_IPA_Mcov vs NcNs - 2021-08-13 11:35 AM		MLST8		other						0.00575	ISG15
SA_COVID_IPA_Mcov vs NcNs - 2021-08-13 11:35 AM		NECTIN1		other						0.00575	RPTN
SA_COVID_IPA_Mcov vs NcNs - 2021-08-13 11:35 AM		Naip1 (includes others)		other						0.00575	NOS2
SA_COVID_IPA_Mcov vs NcNs - 2021-08-13 11:35 AM		PRDX4		enzyme						0.00575	NOS2
SA_COVID_IPA_Mcov vs NcNs - 2021-08-13 11:35 AM		PTPN23		phosphatase						0.00575	VIM
SA_COVID_IPA_Mcov vs NcNs - 2021-08-13 11:35 AM		RAB11FIP1		other						0.00575	VIM
SA_COVID_IPA_Mcov vs NcNs - 2021-08-13 11:35 AM		RADIL		other						0.00575	VIM
SA_COVID_IPA_Mcov vs NcNs - 2021-08-13 11:35 AM		SLC12A6		transporter						0.00575	VIM
SA_COVID_IPA_Mcov vs NcNs - 2021-08-13 11:35 AM		SPRED2		cytokine						0.00575	VIM
SA_COVID_IPA_Mcov vs NcNs - 2021-08-13 11:35 AM		actinomycin		chemical - endogenous non-mammalian						0.00575	PSCA
SA_COVID_IPA_Mcov vs NcNs - 2021-08-13 11:35 AM		capivasertib		chemical drug						0.00575	VIM
SA_COVID_IPA_Mcov vs NcNs - 2021-08-13 11:35 AM		cardamomin		chemical - endogenous non-mammalian						0.00575	NOS2
SA_COVID_IPA_Mcov vs NcNs - 2021-08-13 11:35 AM		endosulfan		chemical toxicant						0.00575	NOS2
SA_COVID_IPA_Mcov vs NcNs - 2021-08-13 11:35 AM		imperatorin		chemical - endogenous non-mammalian						0.00575	NOS2
SA_COVID_IPA_Mcov vs NcNs - 2021-08-13 11:35 AM		irisolidone		chemical - endogenous non-mammalian						0.00575	NOS2
SA_COVID_IPA_Mcov vs NcNs - 2021-08-13 11:35 AM		lanthanum chloride		chemical reagent						0.00575	MGP
SA_COVID_IPA_Mcov vs NcNs - 2021-08-13 11:35 AM		methylmalonic acid		chemical - endogenous mammalian						0.00575	NOS2
SA_COVID_IPA_Mcov vs NcNs - 2021-08-13 11:35 AM		miR-142-5p (and other miRNAs w/seed AUAAAGU)		mature microrna						0.00575	VIM
SA_COVID_IPA_Mcov vs NcNs - 2021-08-13 11:35 AM		oxodiperoxo(pyridine-2-carboxylate)vanadate(V)		chemical reagent						0.00575	NOS2
SA_COVID_IPA_Mcov vs NcNs - 2021-08-13 11:35 AM		pinoresinol		chemical - endogenous non-mammalian						0.00575	NOS2
SA_COVID_IPA_Mcov vs NcNs - 2021-08-13 11:35 AM		poly(ADP-ribose)		chemical - endogenous mammalian						0.00575	NOS2
SA_COVID_IPA_Mcov vs NcNs - 2021-08-13 11:35 AM		tempo		chemical reagent						0.00575	NOS2
SA_COVID_IPA_Mcov vs NcNs - 2021-08-13 11:35 AM		STAT1		transcription regulator		1.969		-0.102	2.17	0.00577	B2M,IFIT1,ISG15,NOS2	EIF2AK2,IRF1,IRF3,IRF8,Ifn,MAPK1,NFkB (complex),SPI1,STAT1,STAT3
SA_COVID_IPA_Mcov vs NcNs - 2021-08-13 11:35 AM		FAS		transmembrane receptor						0.00582	IFIT1,MGP,NOS2,TLN2
SA_COVID_IPA_Mcov vs NcNs - 2021-08-13 11:35 AM		PTGES		enzyme						0.00594	NOS2,VIM
SA_COVID_IPA_Mcov vs NcNs - 2021-08-13 11:35 AM		STAT2		transcription regulator						0.00594	IFIT1,ISG15	IFN type 1,IRF9,STAT2
SA_COVID_IPA_Mcov vs NcNs - 2021-08-13 11:35 AM		CEBPB		transcription regulator		0.486		-0.112	0.704	0.00605	CRP,GNAS,MGP,NOS2,VIM	CEBPB,NFKB1,NFkB (complex),RELA,STAT3
SA_COVID_IPA_Mcov vs NcNs - 2021-08-13 11:35 AM		MAPK14		kinase						0.00613	CRP,GNAS,NOS2	CEBPB,MAPK14,NFKB1,NFkB (complex),RELA,STAT3
SA_COVID_IPA_Mcov vs NcNs - 2021-08-13 11:35 AM		pravastatin		chemical drug						0.00614	CRP,NOS2
SA_COVID_IPA_Mcov vs NcNs - 2021-08-13 11:35 AM		vitamin D		chemical drug						0.00614	MGP,NOS2
SA_COVID_IPA_Mcov vs NcNs - 2021-08-13 11:35 AM		WNT5A		cytokine						0.00622	LRCH2,NOS2,VIM
SA_COVID_IPA_Mcov vs NcNs - 2021-08-13 11:35 AM		MAPK1		kinase		-1.969		-0.004	-1.962	0.00649	IFIT1,ISG15,NOS2,VIM	CREBBP,DUSP1,IRF1,IRF8,MAPK1,NFKB1,NFkB (complex),PRL,RELA,SPI1,STAT1,STAT3
SA_COVID_IPA_Mcov vs NcNs - 2021-08-13 11:35 AM		IL4		cytokine	Inhibited	-2.206		-0.092	-1.973	0.00659	IFIT1,IMPDH1,ISG15,LY6D,NOS2,TLN2,VIM	IL21,IL4,IRF1,JAK,MAPK1,NFKB1,NFkB (complex),RELA,SOCS1,STAT1,STAT2,STAT3
SA_COVID_IPA_Mcov vs NcNs - 2021-08-13 11:35 AM		MSC		transcription regulator						0.00674	CCL28,IFIT1
SA_COVID_IPA_Mcov vs NcNs - 2021-08-13 11:35 AM		Sn50 peptide		chemical toxicant						0.00674	CRP,NOS2
SA_COVID_IPA_Mcov vs NcNs - 2021-08-13 11:35 AM		miR-182-5p (and other miRNAs w/seed UUGGCAA)		mature microrna						0.00674	IFIT1,ISG15
SA_COVID_IPA_Mcov vs NcNs - 2021-08-13 11:35 AM		CREBBP		transcription regulator						0.00691	B2M,GNAS,ISG15,NOS2	CREBBP,IRF1,IRF8,NFKB1,NFkB (complex),REL,RELA,SPI1,STAT1,STAT3
SA_COVID_IPA_Mcov vs NcNs - 2021-08-13 11:35 AM		CUX1		transcription regulator						0.00694	H1-5,VIM
SA_COVID_IPA_Mcov vs NcNs - 2021-08-13 11:35 AM		CD40LG		cytokine						0.00709	B2M,IFIT1,ISG15,NOS2	CD40LG,IL1B,IRF1,IRF3,IRF8,MAPK1,NFKB1,NFkB (complex),RELA,SPI1,STAT1,STAT3,TNF
SA_COVID_IPA_Mcov vs NcNs - 2021-08-13 11:35 AM		CD 437		chemical drug						0.00714	GNAS,HMGN2,SRSF3
SA_COVID_IPA_Mcov vs NcNs - 2021-08-13 11:35 AM		ELAVL1		other						0.00733	B2M,NOS2,VIM
SA_COVID_IPA_Mcov vs NcNs - 2021-08-13 11:35 AM		SOX4		transcription regulator						0.00733	H1-10,LY6D,VIM
SA_COVID_IPA_Mcov vs NcNs - 2021-08-13 11:35 AM		MMP12		peptidase						0.00758	NOS2,TLN2
SA_COVID_IPA_Mcov vs NcNs - 2021-08-13 11:35 AM		wortmannin		chemical - kinase inhibitor						0.00762	CRP,NOS2,VIM	FN1,IL17A,IRF1,NFKB1,NFkB (complex),REL,RELA,STAT1,STAT3,wortmannin
SA_COVID_IPA_Mcov vs NcNs - 2021-08-13 11:35 AM		(+)-epicatechin		chemical drug						0.00766	NOS2
SA_COVID_IPA_Mcov vs NcNs - 2021-08-13 11:35 AM		15-hydroxyeicosatetraenoic acid		chemical - endogenous mammalian						0.00766	NOS2
SA_COVID_IPA_Mcov vs NcNs - 2021-08-13 11:35 AM		3-D-glucosyl-1,2-diacylglycerol		chemical - endogenous non-mammalian						0.00766	NOS2
SA_COVID_IPA_Mcov vs NcNs - 2021-08-13 11:35 AM		5,6,7,8-tetrahydrobiopterin		chemical - endogenous mammalian						0.00766	NOS2
SA_COVID_IPA_Mcov vs NcNs - 2021-08-13 11:35 AM		A4GALT		enzyme						0.00766	NOS2
SA_COVID_IPA_Mcov vs NcNs - 2021-08-13 11:35 AM		BICD2		other						0.00766	IFIT1
SA_COVID_IPA_Mcov vs NcNs - 2021-08-13 11:35 AM		Bvr		group						0.00766	NOS2
SA_COVID_IPA_Mcov vs NcNs - 2021-08-13 11:35 AM		CEBPZ		transcription regulator						0.00766	CRP
SA_COVID_IPA_Mcov vs NcNs - 2021-08-13 11:35 AM		GATAD2A		transcription regulator						0.00766	NOS2
SA_COVID_IPA_Mcov vs NcNs - 2021-08-13 11:35 AM		GLIPR2		other						0.00766	VIM
SA_COVID_IPA_Mcov vs NcNs - 2021-08-13 11:35 AM		GR-MD-02		chemical drug						0.00766	NOS2
SA_COVID_IPA_Mcov vs NcNs - 2021-08-13 11:35 AM		K-604		chemical drug						0.00766	NOS2
SA_COVID_IPA_Mcov vs NcNs - 2021-08-13 11:35 AM		KP-SD-1		chemical - kinase inhibitor						0.00766	NOS2
SA_COVID_IPA_Mcov vs NcNs - 2021-08-13 11:35 AM		LDN-193189		chemical - kinase inhibitor						0.00766	VIM
SA_COVID_IPA_Mcov vs NcNs - 2021-08-13 11:35 AM		LINC00887		other						0.00766	VIM
SA_COVID_IPA_Mcov vs NcNs - 2021-08-13 11:35 AM		NBR2		other						0.00766	VIM
SA_COVID_IPA_Mcov vs NcNs - 2021-08-13 11:35 AM		NR2F1-AS1		other						0.00766	VIM
SA_COVID_IPA_Mcov vs NcNs - 2021-08-13 11:35 AM		OASL		enzyme						0.00766	IFIT1
SA_COVID_IPA_Mcov vs NcNs - 2021-08-13 11:35 AM		PDLIM1		transcription regulator						0.00766	VIM
SA_COVID_IPA_Mcov vs NcNs - 2021-08-13 11:35 AM		PF-4691502		chemical drug						0.00766	VIM
SA_COVID_IPA_Mcov vs NcNs - 2021-08-13 11:35 AM		PODXL		kinase						0.00766	VIM
SA_COVID_IPA_Mcov vs NcNs - 2021-08-13 11:35 AM		Rps6ka5		kinase						0.00766	NOS2
SA_COVID_IPA_Mcov vs NcNs - 2021-08-13 11:35 AM		S-18886		chemical drug						0.00766	NOS2
SA_COVID_IPA_Mcov vs NcNs - 2021-08-13 11:35 AM		SEMA3E		other						0.00766	NOS2
SA_COVID_IPA_Mcov vs NcNs - 2021-08-13 11:35 AM		SKLB023		chemical reagent						0.00766	NOS2
SA_COVID_IPA_Mcov vs NcNs - 2021-08-13 11:35 AM		Serine Protease		group						0.00766	NOS2
SA_COVID_IPA_Mcov vs NcNs - 2021-08-13 11:35 AM		TPG-1 proteoglycan		chemical reagent						0.00766	NOS2
SA_COVID_IPA_Mcov vs NcNs - 2021-08-13 11:35 AM		anatabine		chemical - endogenous non-mammalian						0.00766	NOS2
SA_COVID_IPA_Mcov vs NcNs - 2021-08-13 11:35 AM		apicularen A		chemical reagent						0.00766	NOS2
SA_COVID_IPA_Mcov vs NcNs - 2021-08-13 11:35 AM		crocin		chemical drug						0.00766	NOS2
SA_COVID_IPA_Mcov vs NcNs - 2021-08-13 11:35 AM		diethylcarbamazine		chemical drug						0.00766	NOS2
SA_COVID_IPA_Mcov vs NcNs - 2021-08-13 11:35 AM		erucic acid		chemical - endogenous non-mammalian						0.00766	NOS2
SA_COVID_IPA_Mcov vs NcNs - 2021-08-13 11:35 AM		ethyl linoleate		chemical - endogenous mammalian						0.00766	NOS2
SA_COVID_IPA_Mcov vs NcNs - 2021-08-13 11:35 AM		felodipine		chemical drug						0.00766	NOS2
SA_COVID_IPA_Mcov vs NcNs - 2021-08-13 11:35 AM		flavone		chemical - endogenous non-mammalian						0.00766	NOS2
SA_COVID_IPA_Mcov vs NcNs - 2021-08-13 11:35 AM		galangin		chemical - endogenous non-mammalian						0.00766	NOS2
SA_COVID_IPA_Mcov vs NcNs - 2021-08-13 11:35 AM		glabridin		chemical - endogenous non-mammalian						0.00766	NOS2
SA_COVID_IPA_Mcov vs NcNs - 2021-08-13 11:35 AM		methyleugenol		chemical toxicant						0.00766	NOS2
SA_COVID_IPA_Mcov vs NcNs - 2021-08-13 11:35 AM		miR-191-5p (and other miRNAs w/seed AACGGAA)		mature microrna						0.00766	CRP
SA_COVID_IPA_Mcov vs NcNs - 2021-08-13 11:35 AM		mir-138		microrna						0.00766	VIM
SA_COVID_IPA_Mcov vs NcNs - 2021-08-13 11:35 AM		pyrazole		chemical - endogenous non-mammalian						0.00766	NOS2
SA_COVID_IPA_Mcov vs NcNs - 2021-08-13 11:35 AM		receptor protein tyrosine kinase		group						0.00766	NOS2
SA_COVID_IPA_Mcov vs NcNs - 2021-08-13 11:35 AM		smectite		chemical drug						0.00766	NOS2
SA_COVID_IPA_Mcov vs NcNs - 2021-08-13 11:35 AM		tetrahydrocurcumin		chemical - endogenous mammalian						0.00766	NOS2
SA_COVID_IPA_Mcov vs NcNs - 2021-08-13 11:35 AM		trehalose		chemical - endogenous mammalian						0.00766	VIM
SA_COVID_IPA_Mcov vs NcNs - 2021-08-13 11:35 AM		tylophorine		chemical drug						0.00766	NOS2
SA_COVID_IPA_Mcov vs NcNs - 2021-08-13 11:35 AM		unsaturated guluronate oligosaccharide		chemical reagent						0.00766	NOS2
SA_COVID_IPA_Mcov vs NcNs - 2021-08-13 11:35 AM		caffeine		chemical drug						0.00779	SRSF3,VIM
SA_COVID_IPA_Mcov vs NcNs - 2021-08-13 11:35 AM		NFkB (complex)		complex						0.00797	CRP,GNAS,ISG15,NOS2,VIM	CREBBP,FN1,IL1B,IRF1,IRF3,NFKB1,NFkB (complex),REL,RELA,SPI1,STAT1,STAT3
SA_COVID_IPA_Mcov vs NcNs - 2021-08-13 11:35 AM		emodin		chemical drug						0.00801	NOS2,VIM
SA_COVID_IPA_Mcov vs NcNs - 2021-08-13 11:35 AM		JAK1/2		group						0.00824	ISG15,NOS2
SA_COVID_IPA_Mcov vs NcNs - 2021-08-13 11:35 AM		MAP2K3		kinase						0.00824	ISG15,NOS2	IRF3,MAP2K3,STAT1,STAT3,STING1
SA_COVID_IPA_Mcov vs NcNs - 2021-08-13 11:35 AM		gemfibrozil		chemical drug						0.00824	CRP,NOS2
SA_COVID_IPA_Mcov vs NcNs - 2021-08-13 11:35 AM		MAVS		other						0.00846	IFIT1,ISG15	DDX58,EIF2AK2,IFN Beta,IRF1,IRF3,MAVS,STAT1,STAT2,STAT3
SA_COVID_IPA_Mcov vs NcNs - 2021-08-13 11:35 AM		RC3H1		enzyme						0.00846	IFIT1,ISG15
SA_COVID_IPA_Mcov vs NcNs - 2021-08-13 11:35 AM		TRAF6		enzyme						0.00846	CRP,NOS2	CEBPB,MAPK14,NFkB (complex),TRAF6
SA_COVID_IPA_Mcov vs NcNs - 2021-08-13 11:35 AM		clopidogrel		chemical drug						0.00846	CRP,IFIT1
SA_COVID_IPA_Mcov vs NcNs - 2021-08-13 11:35 AM		silibinin		chemical drug						0.00846	NOS2,VIM
SA_COVID_IPA_Mcov vs NcNs - 2021-08-13 11:35 AM		SERPINE1		other						0.00869	NOS2,VIM
SA_COVID_IPA_Mcov vs NcNs - 2021-08-13 11:35 AM		TRAF3IP2		enzyme						0.00869	ISG15,NOS2
SA_COVID_IPA_Mcov vs NcNs - 2021-08-13 11:35 AM		STAT3		transcription regulator		-0.862		-0.074	-0.715	0.0088	CRP,IFIT1,ISG15,NOS2,VIM	CREBBP,IL17A,IL1B,IRF1,IRF3,NFKB1,NFkB (complex),REL,RELA,SPI1,STAT1,STAT3,TNF
SA_COVID_IPA_Mcov vs NcNs - 2021-08-13 11:35 AM		PIK3CA		kinase						0.00915	NOS2,VIM
SA_COVID_IPA_Mcov vs NcNs - 2021-08-13 11:35 AM		cadmium		chemical toxicant						0.00915	B2M,MGP
SA_COVID_IPA_Mcov vs NcNs - 2021-08-13 11:35 AM		miR-141-3p (and other miRNAs w/seed AACACUG)		mature microrna						0.00915	MSLN,VIM
SA_COVID_IPA_Mcov vs NcNs - 2021-08-13 11:35 AM		2-cyclohexen-1-one		chemical - endogenous non-mammalian						0.00957	NOS2
SA_COVID_IPA_Mcov vs NcNs - 2021-08-13 11:35 AM		4-aminophenol		chemical - endogenous mammalian						0.00957	VIM
SA_COVID_IPA_Mcov vs NcNs - 2021-08-13 11:35 AM		APAF1		other						0.00957	VIM
SA_COVID_IPA_Mcov vs NcNs - 2021-08-13 11:35 AM		EGOT		other						0.00957	ISG15
SA_COVID_IPA_Mcov vs NcNs - 2021-08-13 11:35 AM		FGG		other						0.00957	NOS2
SA_COVID_IPA_Mcov vs NcNs - 2021-08-13 11:35 AM		H-8		chemical toxicant						0.00957	NOS2
SA_COVID_IPA_Mcov vs NcNs - 2021-08-13 11:35 AM		ITSN1		other						0.00957	NOS2
SA_COVID_IPA_Mcov vs NcNs - 2021-08-13 11:35 AM		MPO		enzyme						0.00957	NOS2
SA_COVID_IPA_Mcov vs NcNs - 2021-08-13 11:35 AM		MRAS		enzyme						0.00957	VIM
SA_COVID_IPA_Mcov vs NcNs - 2021-08-13 11:35 AM		NF-kappaB decoy		biologic drug						0.00957	NOS2
SA_COVID_IPA_Mcov vs NcNs - 2021-08-13 11:35 AM		NME3		kinase						0.00957	VIM
SA_COVID_IPA_Mcov vs NcNs - 2021-08-13 11:35 AM		Orm1 (includes others)		other						0.00957	NOS2
SA_COVID_IPA_Mcov vs NcNs - 2021-08-13 11:35 AM		PFN1		other						0.00957	NOS2
SA_COVID_IPA_Mcov vs NcNs - 2021-08-13 11:35 AM		SD-282		chemical - kinase inhibitor						0.00957	NOS2
SA_COVID_IPA_Mcov vs NcNs - 2021-08-13 11:35 AM		SPRY4		other						0.00957	ISG15
SA_COVID_IPA_Mcov vs NcNs - 2021-08-13 11:35 AM		TH1 Cytokine		group						0.00957	NOS2
SA_COVID_IPA_Mcov vs NcNs - 2021-08-13 11:35 AM		arginase		group						0.00957	NOS2
SA_COVID_IPA_Mcov vs NcNs - 2021-08-13 11:35 AM		atenolol		chemical drug						0.00957	B2M
SA_COVID_IPA_Mcov vs NcNs - 2021-08-13 11:35 AM		chondroitin sulfate		chemical - endogenous mammalian						0.00957	NOS2
SA_COVID_IPA_Mcov vs NcNs - 2021-08-13 11:35 AM		cinnamyl-3,4-dihydroxy-alpha-cyanocinnamate		chemical reagent						0.00957	NOS2
SA_COVID_IPA_Mcov vs NcNs - 2021-08-13 11:35 AM		fentanyl		chemical drug						0.00957	TLN2
SA_COVID_IPA_Mcov vs NcNs - 2021-08-13 11:35 AM		fluticasone		chemical drug						0.00957	NOS2
SA_COVID_IPA_Mcov vs NcNs - 2021-08-13 11:35 AM		galunisertib		chemical drug						0.00957	VIM
SA_COVID_IPA_Mcov vs NcNs - 2021-08-13 11:35 AM		hesperidin		chemical drug						0.00957	NOS2
SA_COVID_IPA_Mcov vs NcNs - 2021-08-13 11:35 AM		hydroxycitric acid		chemical - endogenous non-mammalian						0.00957	NOS2
SA_COVID_IPA_Mcov vs NcNs - 2021-08-13 11:35 AM		miR-1285-3p (and other miRNAs w/seed CUGGGCA)		mature microrna						0.00957	VIM
SA_COVID_IPA_Mcov vs NcNs - 2021-08-13 11:35 AM		miR-382-5p (miRNAs w/seed AAGUUGU)		mature microrna						0.00957	VIM
SA_COVID_IPA_Mcov vs NcNs - 2021-08-13 11:35 AM		miR-508-3p (miRNAs w/seed GAUUGUA)		mature microrna						0.00957	VIM
SA_COVID_IPA_Mcov vs NcNs - 2021-08-13 11:35 AM		mir-190		microrna						0.00957	VIM
SA_COVID_IPA_Mcov vs NcNs - 2021-08-13 11:35 AM		pegintron		biologic drug						0.00957	ISG15
SA_COVID_IPA_Mcov vs NcNs - 2021-08-13 11:35 AM		picolinic acid		chemical toxicant						0.00957	NOS2
SA_COVID_IPA_Mcov vs NcNs - 2021-08-13 11:35 AM		pubchem compound 11483544		chemical reagent						0.00957	NOS2
SA_COVID_IPA_Mcov vs NcNs - 2021-08-13 11:35 AM		pyridoxal phosphate-6-azophenyl-2',4'-disulfonic acid		chemical reagent						0.00957	NOS2
SA_COVID_IPA_Mcov vs NcNs - 2021-08-13 11:35 AM		roflumilast		chemical drug						0.00957	NOS2
SA_COVID_IPA_Mcov vs NcNs - 2021-08-13 11:35 AM		sappanone A		chemical - endogenous non-mammalian						0.00957	NOS2
SA_COVID_IPA_Mcov vs NcNs - 2021-08-13 11:35 AM		triacylglycerol		chemical - endogenous mammalian						0.00957	NOS2
SA_COVID_IPA_Mcov vs NcNs - 2021-08-13 11:35 AM		MAP2K6		kinase						0.00963	ISG15,NOS2	IRF3,MAP2K6,STAT1,STAT3,STING1
SA_COVID_IPA_Mcov vs NcNs - 2021-08-13 11:35 AM		NEIL2		enzyme						0.00963	CRP,NOS2
SA_COVID_IPA_Mcov vs NcNs - 2021-08-13 11:35 AM		DDX58		enzyme						0.00987	IFIT1,ISG15	DDX58,IFN Beta,IFN type 1,IRF1,IRF9,STAT1,STAT2,STAT3
SA_COVID_IPA_Mcov vs NcNs - 2021-08-13 11:35 AM		PRKCE		kinase						0.00987	CRP,NOS2
SA_COVID_IPA_Mcov vs NcNs - 2021-08-13 11:35 AM		RELB		transcription regulator						0.00987	B2M,NOS2
SA_COVID_IPA_Mcov vs NcNs - 2021-08-13 11:35 AM		GNA12		enzyme						0.0101	NOS2,VIM
SA_COVID_IPA_Mcov vs NcNs - 2021-08-13 11:35 AM		MAP2K1/2		group						0.0101	NOS2,VIM
SA_COVID_IPA_Mcov vs NcNs - 2021-08-13 11:35 AM		NTRK2		kinase						0.0101	NOS2,VIM
SA_COVID_IPA_Mcov vs NcNs - 2021-08-13 11:35 AM		epigallocatechin-gallate		chemical drug						0.0103	ISG15,NOS2,VIM
SA_COVID_IPA_Mcov vs NcNs - 2021-08-13 11:35 AM		heparin		chemical - endogenous mammalian						0.0104	NOS2,VIM
SA_COVID_IPA_Mcov vs NcNs - 2021-08-13 11:35 AM		pirinixic acid		chemical toxicant						0.0106	CRP,H1-2,LY6D,NOS2
SA_COVID_IPA_Mcov vs NcNs - 2021-08-13 11:35 AM		dehydroisoandrosterone		chemical - endogenous mammalian						0.0106	B2M,NOS2
SA_COVID_IPA_Mcov vs NcNs - 2021-08-13 11:35 AM		C3		peptidase						0.0109	CRP,NOS2
SA_COVID_IPA_Mcov vs NcNs - 2021-08-13 11:35 AM		CNTF		cytokine						0.0111	CRP,VIM
SA_COVID_IPA_Mcov vs NcNs - 2021-08-13 11:35 AM		mir-15		microrna						0.0114	IFIT1,ISG15
SA_COVID_IPA_Mcov vs NcNs - 2021-08-13 11:35 AM		Interferon alpha		group		1.946		-0.101	2.143	0.0114	B2M,IFIT1,ISG15,NOS2
SA_COVID_IPA_Mcov vs NcNs - 2021-08-13 11:35 AM		(S)-mevalonic acid		chemical - endogenous mammalian						0.0115	NOS2
SA_COVID_IPA_Mcov vs NcNs - 2021-08-13 11:35 AM		13-hydroxyoctadecadienoic acid		chemical - endogenous mammalian						0.0115	NOS2
SA_COVID_IPA_Mcov vs NcNs - 2021-08-13 11:35 AM		3-hydroxyanthranilic acid		chemical - endogenous mammalian						0.0115	NOS2
SA_COVID_IPA_Mcov vs NcNs - 2021-08-13 11:35 AM		5R-hydroxytriptolide		chemical drug						0.0115	NOS2
SA_COVID_IPA_Mcov vs NcNs - 2021-08-13 11:35 AM		ABCD2		transporter						0.0115	NOS2
SA_COVID_IPA_Mcov vs NcNs - 2021-08-13 11:35 AM		Atg5		other						0.0115	NOS2
SA_COVID_IPA_Mcov vs NcNs - 2021-08-13 11:35 AM		CFH		other						0.0115	CRP
SA_COVID_IPA_Mcov vs NcNs - 2021-08-13 11:35 AM		CLDN1		other						0.0115	VIM
SA_COVID_IPA_Mcov vs NcNs - 2021-08-13 11:35 AM		CLEC12A		other						0.0115	ISG15
SA_COVID_IPA_Mcov vs NcNs - 2021-08-13 11:35 AM		COG112 peptide		chemical reagent						0.0115	NOS2
SA_COVID_IPA_Mcov vs NcNs - 2021-08-13 11:35 AM		Cobra Venom Factor		chemical - endogenous non-mammalian						0.0115	CRP
SA_COVID_IPA_Mcov vs NcNs - 2021-08-13 11:35 AM		DRD4		g-protein coupled receptor						0.0115	GNAS
SA_COVID_IPA_Mcov vs NcNs - 2021-08-13 11:35 AM		Dgk		group						0.0115	NOS2
SA_COVID_IPA_Mcov vs NcNs - 2021-08-13 11:35 AM		EEF2K		kinase						0.0115	VIM
SA_COVID_IPA_Mcov vs NcNs - 2021-08-13 11:35 AM		EIF5A		translation regulator						0.0115	NOS2
SA_COVID_IPA_Mcov vs NcNs - 2021-08-13 11:35 AM		FOXQ1		transcription regulator						0.0115	VIM
SA_COVID_IPA_Mcov vs NcNs - 2021-08-13 11:35 AM		Ifna4		other						0.0115	ISG15
SA_COVID_IPA_Mcov vs NcNs - 2021-08-13 11:35 AM		LINC00842		other						0.0115	VIM
SA_COVID_IPA_Mcov vs NcNs - 2021-08-13 11:35 AM		MTUS1		other						0.0115	VIM
SA_COVID_IPA_Mcov vs NcNs - 2021-08-13 11:35 AM		NLRP11		other						0.0115	IFIT1
SA_COVID_IPA_Mcov vs NcNs - 2021-08-13 11:35 AM		NSD3		enzyme						0.0115	VIM
SA_COVID_IPA_Mcov vs NcNs - 2021-08-13 11:35 AM		PPID		enzyme						0.0115	VIM
SA_COVID_IPA_Mcov vs NcNs - 2021-08-13 11:35 AM		PPP4C		phosphatase						0.0115	ISG15
SA_COVID_IPA_Mcov vs NcNs - 2021-08-13 11:35 AM		PRKAB1		kinase						0.0115	NOS2
SA_COVID_IPA_Mcov vs NcNs - 2021-08-13 11:35 AM		RAB7A		enzyme						0.0115	VIM
SA_COVID_IPA_Mcov vs NcNs - 2021-08-13 11:35 AM		SMPD2		enzyme						0.0115	NOS2
SA_COVID_IPA_Mcov vs NcNs - 2021-08-13 11:35 AM		SRGN		other						0.0115	VIM
SA_COVID_IPA_Mcov vs NcNs - 2021-08-13 11:35 AM		TAB2		other						0.0115	NOS2
SA_COVID_IPA_Mcov vs NcNs - 2021-08-13 11:35 AM		ZDHHC2		enzyme						0.0115	VIM
SA_COVID_IPA_Mcov vs NcNs - 2021-08-13 11:35 AM		ZNF395		transcription regulator						0.0115	IFIT1
SA_COVID_IPA_Mcov vs NcNs - 2021-08-13 11:35 AM		alpha-hydroxyglutarate		chemical - endogenous mammalian						0.0115	VIM
SA_COVID_IPA_Mcov vs NcNs - 2021-08-13 11:35 AM		ferric nitrilotriacetate		chemical toxicant						0.0115	NOS2
SA_COVID_IPA_Mcov vs NcNs - 2021-08-13 11:35 AM		glaucocalyxin A		chemical - endogenous non-mammalian						0.0115	NOS2
SA_COVID_IPA_Mcov vs NcNs - 2021-08-13 11:35 AM		glycitein		chemical drug						0.0115	NOS2
SA_COVID_IPA_Mcov vs NcNs - 2021-08-13 11:35 AM		ifosfamide		chemical drug						0.0115	NOS2
SA_COVID_IPA_Mcov vs NcNs - 2021-08-13 11:35 AM		lumefantrine		chemical drug						0.0115	VIM
SA_COVID_IPA_Mcov vs NcNs - 2021-08-13 11:35 AM		miR-320b (and other miRNAs w/seed AAAGCUG)		mature microrna						0.0115	VIM
SA_COVID_IPA_Mcov vs NcNs - 2021-08-13 11:35 AM		phenelzine		chemical drug						0.0115	NOS2
SA_COVID_IPA_Mcov vs NcNs - 2021-08-13 11:35 AM		psychosine		chemical - endogenous mammalian						0.0115	NOS2
SA_COVID_IPA_Mcov vs NcNs - 2021-08-13 11:35 AM		pyridoxamine		chemical - endogenous mammalian						0.0115	CRP
SA_COVID_IPA_Mcov vs NcNs - 2021-08-13 11:35 AM		quinapril		chemical drug						0.0115	NOS2
SA_COVID_IPA_Mcov vs NcNs - 2021-08-13 11:35 AM		remifentanil		chemical drug						0.0115	NOS2
SA_COVID_IPA_Mcov vs NcNs - 2021-08-13 11:35 AM		resiniferatoxin		chemical drug						0.0115	NOS2
SA_COVID_IPA_Mcov vs NcNs - 2021-08-13 11:35 AM		teichoic acid		chemical - endogenous non-mammalian						0.0115	NOS2
SA_COVID_IPA_Mcov vs NcNs - 2021-08-13 11:35 AM		thioinosine		chemical toxicant						0.0115	NOS2
SA_COVID_IPA_Mcov vs NcNs - 2021-08-13 11:35 AM		TLR9		transmembrane receptor						0.0116	IFIT1,ISG15,NOS2
SA_COVID_IPA_Mcov vs NcNs - 2021-08-13 11:35 AM		butyric acid		chemical - endogenous mammalian						0.0116	FSTL1,H1-2,IFIT1,NOS2
SA_COVID_IPA_Mcov vs NcNs - 2021-08-13 11:35 AM		IFNL1		cytokine						0.0119	IFIT1,ISG15
SA_COVID_IPA_Mcov vs NcNs - 2021-08-13 11:35 AM		PIK3R1		kinase						0.0119	ISG15,NOS2
SA_COVID_IPA_Mcov vs NcNs - 2021-08-13 11:35 AM		sodium chloride		chemical - endogenous mammalian						0.0119	CRP,NOS2
SA_COVID_IPA_Mcov vs NcNs - 2021-08-13 11:35 AM		cardiotoxin		chemical - other						0.012	B2M,FSTL1,NOS2
SA_COVID_IPA_Mcov vs NcNs - 2021-08-13 11:35 AM		STAT6		transcription regulator		-0.958		-0.024	-0.912	0.012	IMPDH1,ISG15,LY6D,VIM
SA_COVID_IPA_Mcov vs NcNs - 2021-08-13 11:35 AM		IRF5		transcription regulator						0.0124	IFIT1,ISG15
SA_COVID_IPA_Mcov vs NcNs - 2021-08-13 11:35 AM		KLF6		transcription regulator						0.0124	MSLN,NOS2
SA_COVID_IPA_Mcov vs NcNs - 2021-08-13 11:35 AM		LCN2		transporter						0.0127	NOS2,VIM
SA_COVID_IPA_Mcov vs NcNs - 2021-08-13 11:35 AM		cyclophosphamide		chemical drug						0.0127	B2M,NOS2
SA_COVID_IPA_Mcov vs NcNs - 2021-08-13 11:35 AM		diclofenac		chemical drug						0.013	CRP,NOS2
SA_COVID_IPA_Mcov vs NcNs - 2021-08-13 11:35 AM		estrogen receptor		group						0.013	CST2,MGP,VIM
SA_COVID_IPA_Mcov vs NcNs - 2021-08-13 11:35 AM		phorbol esters		chemical - other						0.0132	B2M,PSCA
SA_COVID_IPA_Mcov vs NcNs - 2021-08-13 11:35 AM		ADCY5		enzyme						0.0134	GNAS
SA_COVID_IPA_Mcov vs NcNs - 2021-08-13 11:35 AM		BCAR4		other						0.0134	VIM
SA_COVID_IPA_Mcov vs NcNs - 2021-08-13 11:35 AM		CBR3-AS1		other						0.0134	VIM
SA_COVID_IPA_Mcov vs NcNs - 2021-08-13 11:35 AM		FAF1		other						0.0134	VIM
SA_COVID_IPA_Mcov vs NcNs - 2021-08-13 11:35 AM		GRM5		g-protein coupled receptor						0.0134	NOS2
SA_COVID_IPA_Mcov vs NcNs - 2021-08-13 11:35 AM		GSK1268267X		chemical reagent						0.0134	NOS2
SA_COVID_IPA_Mcov vs NcNs - 2021-08-13 11:35 AM		KLF12		transcription regulator						0.0134	CCL28
SA_COVID_IPA_Mcov vs NcNs - 2021-08-13 11:35 AM		MAD2L2		enzyme						0.0134	VIM
SA_COVID_IPA_Mcov vs NcNs - 2021-08-13 11:35 AM		MIR9-1HG		other						0.0134	VIM
SA_COVID_IPA_Mcov vs NcNs - 2021-08-13 11:35 AM		MRC1		transmembrane receptor						0.0134	NOS2
SA_COVID_IPA_Mcov vs NcNs - 2021-08-13 11:35 AM		MRPS18B		other						0.0134	VIM
SA_COVID_IPA_Mcov vs NcNs - 2021-08-13 11:35 AM		NKRF		transcription regulator						0.0134	NOS2
SA_COVID_IPA_Mcov vs NcNs - 2021-08-13 11:35 AM		NUP107		other						0.0134	RANBP2
SA_COVID_IPA_Mcov vs NcNs - 2021-08-13 11:35 AM		PDK1		kinase						0.0134	VIM
SA_COVID_IPA_Mcov vs NcNs - 2021-08-13 11:35 AM		PGK1		kinase						0.0134	VIM
SA_COVID_IPA_Mcov vs NcNs - 2021-08-13 11:35 AM		PLA2G2A		enzyme						0.0134	NOS2
SA_COVID_IPA_Mcov vs NcNs - 2021-08-13 11:35 AM		PTBP3		other						0.0134	VIM
SA_COVID_IPA_Mcov vs NcNs - 2021-08-13 11:35 AM		PTGIS		enzyme						0.0134	NOS2
SA_COVID_IPA_Mcov vs NcNs - 2021-08-13 11:35 AM		RNU7-1		other						0.0134	H1-2
SA_COVID_IPA_Mcov vs NcNs - 2021-08-13 11:35 AM		RTN4R		transmembrane receptor						0.0134	NOS2
SA_COVID_IPA_Mcov vs NcNs - 2021-08-13 11:35 AM		SIX6		transcription regulator						0.0134	CCL28
SA_COVID_IPA_Mcov vs NcNs - 2021-08-13 11:35 AM		Sfk		group						0.0134	NOS2
SA_COVID_IPA_Mcov vs NcNs - 2021-08-13 11:35 AM		Stat1 dimer		complex						0.0134	NOS2
SA_COVID_IPA_Mcov vs NcNs - 2021-08-13 11:35 AM		USP21		peptidase						0.0134	ISG15
SA_COVID_IPA_Mcov vs NcNs - 2021-08-13 11:35 AM		ZNF652		other						0.0134	VIM
SA_COVID_IPA_Mcov vs NcNs - 2021-08-13 11:35 AM		butylidenephthalide		chemical reagent						0.0134	VIM
SA_COVID_IPA_Mcov vs NcNs - 2021-08-13 11:35 AM		cAMP-Gef		group						0.0134	NOS2
SA_COVID_IPA_Mcov vs NcNs - 2021-08-13 11:35 AM		coconut oil		chemical drug						0.0134	NOS2
SA_COVID_IPA_Mcov vs NcNs - 2021-08-13 11:35 AM		dimercaptopropanol		chemical drug						0.0134	NOS2
SA_COVID_IPA_Mcov vs NcNs - 2021-08-13 11:35 AM		geranylgeraniol		chemical - endogenous mammalian						0.0134	NOS2
SA_COVID_IPA_Mcov vs NcNs - 2021-08-13 11:35 AM		lemairamin		chemical reagent						0.0134	NOS2
SA_COVID_IPA_Mcov vs NcNs - 2021-08-13 11:35 AM		miR-508-3p inhibitor		chemical reagent						0.0134	VIM
SA_COVID_IPA_Mcov vs NcNs - 2021-08-13 11:35 AM		phosphatidic acid		chemical - endogenous mammalian						0.0134	NOS2
SA_COVID_IPA_Mcov vs NcNs - 2021-08-13 11:35 AM		phytanic acid		chemical - endogenous mammalian						0.0134	NOS2
SA_COVID_IPA_Mcov vs NcNs - 2021-08-13 11:35 AM		poly rI:rC-RNA HMW		chemical reagent						0.0134	NOS2
SA_COVID_IPA_Mcov vs NcNs - 2021-08-13 11:35 AM		poly(dG-dC)		chemical reagent						0.0134	ISG15
SA_COVID_IPA_Mcov vs NcNs - 2021-08-13 11:35 AM		rutin		chemical drug						0.0134	NOS2
SA_COVID_IPA_Mcov vs NcNs - 2021-08-13 11:35 AM		sesamol		chemical - endogenous mammalian						0.0134	NOS2
SA_COVID_IPA_Mcov vs NcNs - 2021-08-13 11:35 AM		warfarin		chemical drug						0.0134	MGP
SA_COVID_IPA_Mcov vs NcNs - 2021-08-13 11:35 AM		IKBKE		kinase						0.0135	IFIT1,NOS2
SA_COVID_IPA_Mcov vs NcNs - 2021-08-13 11:35 AM		SOCS3		phosphatase						0.0135	IFIT1,NOS2
SA_COVID_IPA_Mcov vs NcNs - 2021-08-13 11:35 AM		E. coli B5 lipopolysaccharide		chemical - endogenous non-mammalian						0.0139	B2M,IFIT1,NOS2
SA_COVID_IPA_Mcov vs NcNs - 2021-08-13 11:35 AM		TLR3		transmembrane receptor						0.014	IFIT1,ISG15,NOS2
SA_COVID_IPA_Mcov vs NcNs - 2021-08-13 11:35 AM		FGF2		growth factor						0.0144	LALBA,MGP,NOS2,VIM
SA_COVID_IPA_Mcov vs NcNs - 2021-08-13 11:35 AM		okadaic acid		chemical toxicant						0.0144	NOS2,SRSF3
SA_COVID_IPA_Mcov vs NcNs - 2021-08-13 11:35 AM		LEP		growth factor		0.125		-0.068	0.253	0.0145	CRP,GNAS,NOS2,VIM
SA_COVID_IPA_Mcov vs NcNs - 2021-08-13 11:35 AM		Ifnar		group						0.0147	B2M,ISG15
SA_COVID_IPA_Mcov vs NcNs - 2021-08-13 11:35 AM		epicatechin		chemical drug						0.0147	IMPDH1,NOS2
SA_COVID_IPA_Mcov vs NcNs - 2021-08-13 11:35 AM		Irgm1		other						0.0152	B2M,ISG15
SA_COVID_IPA_Mcov vs NcNs - 2021-08-13 11:35 AM		12(S)-hydroxyeicosatetraenoic acid		chemical - endogenous non-mammalian						0.0153	NOS2
SA_COVID_IPA_Mcov vs NcNs - 2021-08-13 11:35 AM		ACTA2		other						0.0153	VIM
SA_COVID_IPA_Mcov vs NcNs - 2021-08-13 11:35 AM		AGI-1067		chemical drug						0.0153	NOS2
SA_COVID_IPA_Mcov vs NcNs - 2021-08-13 11:35 AM		BAY 61-3606		chemical - kinase inhibitor						0.0153	NOS2
SA_COVID_IPA_Mcov vs NcNs - 2021-08-13 11:35 AM		BLACAT1		other						0.0153	VIM
SA_COVID_IPA_Mcov vs NcNs - 2021-08-13 11:35 AM		BLM		enzyme						0.0153	IFIT1
SA_COVID_IPA_Mcov vs NcNs - 2021-08-13 11:35 AM		CERS6		transcription regulator						0.0153	NOS2
SA_COVID_IPA_Mcov vs NcNs - 2021-08-13 11:35 AM		CUL7		enzyme						0.0153	VIM
SA_COVID_IPA_Mcov vs NcNs - 2021-08-13 11:35 AM		Cyclin A		group						0.0153	H1-5
SA_COVID_IPA_Mcov vs NcNs - 2021-08-13 11:35 AM		DKC1		enzyme						0.0153	VIM
SA_COVID_IPA_Mcov vs NcNs - 2021-08-13 11:35 AM		DUOXA1		other						0.0153	VIM
SA_COVID_IPA_Mcov vs NcNs - 2021-08-13 11:35 AM		EFEMP1		enzyme						0.0153	VIM
SA_COVID_IPA_Mcov vs NcNs - 2021-08-13 11:35 AM		GPR84		g-protein coupled receptor						0.0153	NOS2
SA_COVID_IPA_Mcov vs NcNs - 2021-08-13 11:35 AM		Gm20703		other						0.0153	IFIT1
SA_COVID_IPA_Mcov vs NcNs - 2021-08-13 11:35 AM		HYOU1		other						0.0153	NOS2
SA_COVID_IPA_Mcov vs NcNs - 2021-08-13 11:35 AM		IDO		group						0.0153	NOS2
SA_COVID_IPA_Mcov vs NcNs - 2021-08-13 11:35 AM		LASP1		transporter						0.0153	VIM
SA_COVID_IPA_Mcov vs NcNs - 2021-08-13 11:35 AM		N-propyl bromide		chemical reagent						0.0153	NOS2
SA_COVID_IPA_Mcov vs NcNs - 2021-08-13 11:35 AM		NCX-4040		chemical drug						0.0153	NOS2
SA_COVID_IPA_Mcov vs NcNs - 2021-08-13 11:35 AM		PKD2		ion channel						0.0153	NOS2
SA_COVID_IPA_Mcov vs NcNs - 2021-08-13 11:35 AM		PLCD1		enzyme						0.0153	VIM
SA_COVID_IPA_Mcov vs NcNs - 2021-08-13 11:35 AM		PNU282987		chemical reagent						0.0153	NOS2
SA_COVID_IPA_Mcov vs NcNs - 2021-08-13 11:35 AM		PROKR1		g-protein coupled receptor						0.0153	VIM
SA_COVID_IPA_Mcov vs NcNs - 2021-08-13 11:35 AM		R59949		chemical - kinase inhibitor						0.0153	NOS2
SA_COVID_IPA_Mcov vs NcNs - 2021-08-13 11:35 AM		SENP7		peptidase						0.0153	VIM
SA_COVID_IPA_Mcov vs NcNs - 2021-08-13 11:35 AM		STRN		other						0.0153	VIM
SA_COVID_IPA_Mcov vs NcNs - 2021-08-13 11:35 AM		benzoic acid		chemical - endogenous mammalian						0.0153	NOS2
SA_COVID_IPA_Mcov vs NcNs - 2021-08-13 11:35 AM		bisperoxovanadium 1,10-phenanthroline		chemical reagent						0.0153	NOS2
SA_COVID_IPA_Mcov vs NcNs - 2021-08-13 11:35 AM		citrinin		chemical toxicant						0.0153	NOS2
SA_COVID_IPA_Mcov vs NcNs - 2021-08-13 11:35 AM		domoic acid		chemical toxicant						0.0153	NOS2
SA_COVID_IPA_Mcov vs NcNs - 2021-08-13 11:35 AM		exemestane		chemical drug						0.0153	NOS2
SA_COVID_IPA_Mcov vs NcNs - 2021-08-13 11:35 AM		farnesyl transferase		complex						0.0153	NOS2
SA_COVID_IPA_Mcov vs NcNs - 2021-08-13 11:35 AM		hydrogel		chemical drug						0.0153	VIM
SA_COVID_IPA_Mcov vs NcNs - 2021-08-13 11:35 AM		levetiracetam		chemical drug						0.0153	NOS2
SA_COVID_IPA_Mcov vs NcNs - 2021-08-13 11:35 AM		magnesium sulfate		chemical drug						0.0153	NOS2
SA_COVID_IPA_Mcov vs NcNs - 2021-08-13 11:35 AM		pyrogallol		chemical toxicant						0.0153	NOS2
SA_COVID_IPA_Mcov vs NcNs - 2021-08-13 11:35 AM		saikosaponin A		chemical reagent						0.0153	NOS2
SA_COVID_IPA_Mcov vs NcNs - 2021-08-13 11:35 AM		tosyllysine chloromethyl ketone		chemical - protease inhibitor						0.0153	NOS2
SA_COVID_IPA_Mcov vs NcNs - 2021-08-13 11:35 AM		UDP		chemical - endogenous mammalian						0.0153	NOS2
SA_COVID_IPA_Mcov vs NcNs - 2021-08-13 11:35 AM		streptozocin		chemical drug						0.0155	GNAS,NOS2,VIM
SA_COVID_IPA_Mcov vs NcNs - 2021-08-13 11:35 AM		sphingosine-1-phosphate		chemical - endogenous mammalian						0.0155	NOS2,VIM
SA_COVID_IPA_Mcov vs NcNs - 2021-08-13 11:35 AM		MKNK1		kinase						0.0164	ISG15,VIM
SA_COVID_IPA_Mcov vs NcNs - 2021-08-13 11:35 AM		TNFSF10		cytokine						0.0164	IFIT1,ISG15
SA_COVID_IPA_Mcov vs NcNs - 2021-08-13 11:35 AM		beta-estradiol		chemical - endogenous mammalian		-1.801		-0.067	-1.624	0.0166	CRP,CST2,CST5,FSTL1,ISG15,MGP,NOS2,SCGB2A1,TLN2,VIM
SA_COVID_IPA_Mcov vs NcNs - 2021-08-13 11:35 AM		NR1H2		ligand-dependent nuclear receptor						0.0167	CRP,NOS2
SA_COVID_IPA_Mcov vs NcNs - 2021-08-13 11:35 AM		2',3'-dialdehyde ATP		chemical reagent						0.0172	NOS2
SA_COVID_IPA_Mcov vs NcNs - 2021-08-13 11:35 AM		ABCD1		transporter						0.0172	NOS2
SA_COVID_IPA_Mcov vs NcNs - 2021-08-13 11:35 AM		APC/APC2		group						0.0172	NOS2
SA_COVID_IPA_Mcov vs NcNs - 2021-08-13 11:35 AM		ARG2		enzyme						0.0172	NOS2
SA_COVID_IPA_Mcov vs NcNs - 2021-08-13 11:35 AM		Agtr1b		g-protein coupled receptor						0.0172	NOS2
SA_COVID_IPA_Mcov vs NcNs - 2021-08-13 11:35 AM		CTDSP1		phosphatase						0.0172	VIM
SA_COVID_IPA_Mcov vs NcNs - 2021-08-13 11:35 AM		CTNND1		other						0.0172	VIM
SA_COVID_IPA_Mcov vs NcNs - 2021-08-13 11:35 AM		EIF3A		other						0.0172	ISG15
SA_COVID_IPA_Mcov vs NcNs - 2021-08-13 11:35 AM		FA2H		enzyme						0.0172	VIM
SA_COVID_IPA_Mcov vs NcNs - 2021-08-13 11:35 AM		Ferritin		complex						0.0172	NOS2
SA_COVID_IPA_Mcov vs NcNs - 2021-08-13 11:35 AM		HMMR		transmembrane receptor						0.0172	VIM
SA_COVID_IPA_Mcov vs NcNs - 2021-08-13 11:35 AM		IL22RA1		transmembrane receptor						0.0172	NOS2
SA_COVID_IPA_Mcov vs NcNs - 2021-08-13 11:35 AM		IRF3 dimer		complex						0.0172	ISG15
SA_COVID_IPA_Mcov vs NcNs - 2021-08-13 11:35 AM		KDM4B		enzyme						0.0172	VIM
SA_COVID_IPA_Mcov vs NcNs - 2021-08-13 11:35 AM		KHSRP		enzyme						0.0172	NOS2
SA_COVID_IPA_Mcov vs NcNs - 2021-08-13 11:35 AM		L-N6-(1-iminoethyl)-lysine		chemical reagent						0.0172	NOS2
SA_COVID_IPA_Mcov vs NcNs - 2021-08-13 11:35 AM		L-cysteine		chemical - endogenous mammalian						0.0172	NOS2
SA_COVID_IPA_Mcov vs NcNs - 2021-08-13 11:35 AM		LRRK2		kinase						0.0172	NOS2
SA_COVID_IPA_Mcov vs NcNs - 2021-08-13 11:35 AM		MCAM		other						0.0172	VIM
SA_COVID_IPA_Mcov vs NcNs - 2021-08-13 11:35 AM		NEK7		kinase						0.0172	ISG15
SA_COVID_IPA_Mcov vs NcNs - 2021-08-13 11:35 AM		R 59022		chemical - kinase inhibitor						0.0172	NOS2
SA_COVID_IPA_Mcov vs NcNs - 2021-08-13 11:35 AM		RFXAP		transcription regulator						0.0172	B2M
SA_COVID_IPA_Mcov vs NcNs - 2021-08-13 11:35 AM		RPS6KB2		kinase						0.0172	ISG15
SA_COVID_IPA_Mcov vs NcNs - 2021-08-13 11:35 AM		RTKN		other						0.0172	VIM
SA_COVID_IPA_Mcov vs NcNs - 2021-08-13 11:35 AM		SCUBE3		other						0.0172	VIM
SA_COVID_IPA_Mcov vs NcNs - 2021-08-13 11:35 AM		SERPINC1		enzyme						0.0172	NOS2
SA_COVID_IPA_Mcov vs NcNs - 2021-08-13 11:35 AM		SERPINH1		other						0.0172	VIM
SA_COVID_IPA_Mcov vs NcNs - 2021-08-13 11:35 AM		SIX3		transcription regulator						0.0172	CCL28
SA_COVID_IPA_Mcov vs NcNs - 2021-08-13 11:35 AM		SLC16A3		transporter						0.0172	NOS2
SA_COVID_IPA_Mcov vs NcNs - 2021-08-13 11:35 AM		SLR14		chemical reagent						0.0172	NOS2
SA_COVID_IPA_Mcov vs NcNs - 2021-08-13 11:35 AM		SNHG7		other						0.0172	VIM
SA_COVID_IPA_Mcov vs NcNs - 2021-08-13 11:35 AM		TENM1		transmembrane receptor						0.0172	MGP
SA_COVID_IPA_Mcov vs NcNs - 2021-08-13 11:35 AM		UBA7		enzyme						0.0172	ISG15
SA_COVID_IPA_Mcov vs NcNs - 2021-08-13 11:35 AM		UBQLN1		other						0.0172	VIM
SA_COVID_IPA_Mcov vs NcNs - 2021-08-13 11:35 AM		acrylamide		chemical toxicant						0.0172	NOS2
SA_COVID_IPA_Mcov vs NcNs - 2021-08-13 11:35 AM		arachidonyltrifluoromethane		chemical reagent						0.0172	NOS2
SA_COVID_IPA_Mcov vs NcNs - 2021-08-13 11:35 AM		cyclopentenone		chemical reagent						0.0172	NOS2
SA_COVID_IPA_Mcov vs NcNs - 2021-08-13 11:35 AM		ganglioside		chemical - endogenous mammalian						0.0172	NOS2
SA_COVID_IPA_Mcov vs NcNs - 2021-08-13 11:35 AM		hexamethoxyflavone		chemical toxicant						0.0172	NOS2
SA_COVID_IPA_Mcov vs NcNs - 2021-08-13 11:35 AM		lentinan		chemical drug						0.0172	NOS2
SA_COVID_IPA_Mcov vs NcNs - 2021-08-13 11:35 AM		mir-338		microrna						0.0172	VIM
SA_COVID_IPA_Mcov vs NcNs - 2021-08-13 11:35 AM		nicotiflorin		chemical reagent						0.0172	NOS2
SA_COVID_IPA_Mcov vs NcNs - 2021-08-13 11:35 AM		oleoylethanolamide		chemical - endogenous mammalian						0.0172	NOS2
SA_COVID_IPA_Mcov vs NcNs - 2021-08-13 11:35 AM		quisinostat		chemical drug						0.0172	VIM
SA_COVID_IPA_Mcov vs NcNs - 2021-08-13 11:35 AM		salmonella typhimurium lipopolysaccharide		chemical - endogenous non-mammalian						0.0172	NOS2
SA_COVID_IPA_Mcov vs NcNs - 2021-08-13 11:35 AM		sitagliptin		chemical drug						0.0172	NOS2
SA_COVID_IPA_Mcov vs NcNs - 2021-08-13 11:35 AM		tannic acid		chemical toxicant						0.0172	NOS2
SA_COVID_IPA_Mcov vs NcNs - 2021-08-13 11:35 AM		tyrphostin AG 127		chemical - kinase inhibitor						0.0172	NOS2
SA_COVID_IPA_Mcov vs NcNs - 2021-08-13 11:35 AM		lipopolysaccharide		chemical drug	Activated	2.73		-0.082	2.953	0.0173	CRP,FSTL1,H1-10,IFIT1,ISG15,NOS2,RANBP2,RPTN,VIM
SA_COVID_IPA_Mcov vs NcNs - 2021-08-13 11:35 AM		SMAD3		transcription regulator						0.0173	CRP,NOS2,VIM
SA_COVID_IPA_Mcov vs NcNs - 2021-08-13 11:35 AM		arachidonic acid		chemical - endogenous mammalian						0.0174	SRSF3,VIM
SA_COVID_IPA_Mcov vs NcNs - 2021-08-13 11:35 AM		MMP3		peptidase						0.0177	SRSF3,VIM
SA_COVID_IPA_Mcov vs NcNs - 2021-08-13 11:35 AM		OGT		enzyme						0.0177	NOS2,VIM
SA_COVID_IPA_Mcov vs NcNs - 2021-08-13 11:35 AM		PIK3CG		kinase						0.0177	B2M,NOS2
SA_COVID_IPA_Mcov vs NcNs - 2021-08-13 11:35 AM		TBK1		kinase						0.0177	IFIT1,ISG15
SA_COVID_IPA_Mcov vs NcNs - 2021-08-13 11:35 AM		resiquimod		chemical drug						0.018	IFIT1,ISG15,NOS2
SA_COVID_IPA_Mcov vs NcNs - 2021-08-13 11:35 AM		MYF6		transcription regulator						0.0183	CCL28,FSTL1
SA_COVID_IPA_Mcov vs NcNs - 2021-08-13 11:35 AM		IKBKB		kinase						0.0185	ISG15,MGP,NOS2
SA_COVID_IPA_Mcov vs NcNs - 2021-08-13 11:35 AM		VIP		other						0.0186	NOS2,VIM
SA_COVID_IPA_Mcov vs NcNs - 2021-08-13 11:35 AM		caffeic acid phenethyl ester		chemical drug						0.0186	NOS2,VIM
SA_COVID_IPA_Mcov vs NcNs - 2021-08-13 11:35 AM		2,4-dinitrobenzenesulfonic acid		chemical reagent						0.019	NOS2
SA_COVID_IPA_Mcov vs NcNs - 2021-08-13 11:35 AM		AEBP1		peptidase						0.019	NOS2
SA_COVID_IPA_Mcov vs NcNs - 2021-08-13 11:35 AM		ALOX15B		enzyme						0.019	PSCA
SA_COVID_IPA_Mcov vs NcNs - 2021-08-13 11:35 AM		B4GALT6		enzyme						0.019	NOS2
SA_COVID_IPA_Mcov vs NcNs - 2021-08-13 11:35 AM		DAB2IP		other						0.019	VIM
SA_COVID_IPA_Mcov vs NcNs - 2021-08-13 11:35 AM		IGBP1		phosphatase						0.019	NOS2
SA_COVID_IPA_Mcov vs NcNs - 2021-08-13 11:35 AM		IH636 grape seed proanthocyanidin extract		chemical drug						0.019	NOS2
SA_COVID_IPA_Mcov vs NcNs - 2021-08-13 11:35 AM		LRRC32		other						0.019	VIM
SA_COVID_IPA_Mcov vs NcNs - 2021-08-13 11:35 AM		LY6K		other						0.019	PSCA
SA_COVID_IPA_Mcov vs NcNs - 2021-08-13 11:35 AM		N-chlorotaurine		chemical - kinase inhibitor						0.019	NOS2
SA_COVID_IPA_Mcov vs NcNs - 2021-08-13 11:35 AM		NQO2		enzyme						0.019	NOS2
SA_COVID_IPA_Mcov vs NcNs - 2021-08-13 11:35 AM		PARP14		enzyme						0.019	ISG15
SA_COVID_IPA_Mcov vs NcNs - 2021-08-13 11:35 AM		PDGF (family)		group						0.019	VIM
SA_COVID_IPA_Mcov vs NcNs - 2021-08-13 11:35 AM		PDK2		kinase						0.019	NOS2
SA_COVID_IPA_Mcov vs NcNs - 2021-08-13 11:35 AM		RNASEH2B		other						0.019	ISG15
SA_COVID_IPA_Mcov vs NcNs - 2021-08-13 11:35 AM		SETD7		enzyme						0.019	NOS2
SA_COVID_IPA_Mcov vs NcNs - 2021-08-13 11:35 AM		SPRY4-IT1		other						0.019	VIM
SA_COVID_IPA_Mcov vs NcNs - 2021-08-13 11:35 AM		Sox2ot		other						0.019	VIM
SA_COVID_IPA_Mcov vs NcNs - 2021-08-13 11:35 AM		Sry		transcription regulator						0.019	NOS2
SA_COVID_IPA_Mcov vs NcNs - 2021-08-13 11:35 AM		TP53BP2		other						0.019	VIM
SA_COVID_IPA_Mcov vs NcNs - 2021-08-13 11:35 AM		mastoparan		chemical toxicant						0.019	NOS2
SA_COVID_IPA_Mcov vs NcNs - 2021-08-13 11:35 AM		mir-506		microrna						0.019	VIM
SA_COVID_IPA_Mcov vs NcNs - 2021-08-13 11:35 AM		pubchem compound 11368987		chemical reagent						0.019	NOS2
SA_COVID_IPA_Mcov vs NcNs - 2021-08-13 11:35 AM		IFNB1		cytokine						0.0196	IFIT1,ISG15,NOS2
SA_COVID_IPA_Mcov vs NcNs - 2021-08-13 11:35 AM		AKT1		kinase						0.0198	FSTL1,NOS2,VIM
SA_COVID_IPA_Mcov vs NcNs - 2021-08-13 11:35 AM		Rxr		group						0.0203	MGP,NOS2
SA_COVID_IPA_Mcov vs NcNs - 2021-08-13 11:35 AM		MAPT		other						0.0205	ISG15,NOS2,TLN2,VIM
SA_COVID_IPA_Mcov vs NcNs - 2021-08-13 11:35 AM		diethylnitrosamine		chemical toxicant						0.0206	LY6D,NOS2
SA_COVID_IPA_Mcov vs NcNs - 2021-08-13 11:35 AM		CDKN2A		transcription regulator						0.0207	CRP,GNAS,VIM
SA_COVID_IPA_Mcov vs NcNs - 2021-08-13 11:35 AM		Tgf beta		group						0.0207	FSTL1,NOS2,VIM
SA_COVID_IPA_Mcov vs NcNs - 2021-08-13 11:35 AM		2-[[9-isopropyl-6-[[4-(2-pyridyl)phenyl]methylamino]purin-2-yl]amino]butan-1-ol		chemical - kinase inhibitor						0.0209	NOS2
SA_COVID_IPA_Mcov vs NcNs - 2021-08-13 11:35 AM		COPA		transporter						0.0209	ISG15
SA_COVID_IPA_Mcov vs NcNs - 2021-08-13 11:35 AM		DGCR5		other						0.0209	VIM
SA_COVID_IPA_Mcov vs NcNs - 2021-08-13 11:35 AM		ELK3		transcription regulator						0.0209	NOS2
SA_COVID_IPA_Mcov vs NcNs - 2021-08-13 11:35 AM		ENO1		enzyme						0.0209	VIM
SA_COVID_IPA_Mcov vs NcNs - 2021-08-13 11:35 AM		G2535		chemical reagent						0.0209	VIM
SA_COVID_IPA_Mcov vs NcNs - 2021-08-13 11:35 AM		Gcn5l		group						0.0209	B2M
SA_COVID_IPA_Mcov vs NcNs - 2021-08-13 11:35 AM		HDAC11		transcription regulator						0.0209	ISG15
SA_COVID_IPA_Mcov vs NcNs - 2021-08-13 11:35 AM		ISG15	1.21	other						0.0209	IFIT1
SA_COVID_IPA_Mcov vs NcNs - 2021-08-13 11:35 AM		KLF7		transcription regulator						0.0209	IFIT1
SA_COVID_IPA_Mcov vs NcNs - 2021-08-13 11:35 AM		LIMA1		other						0.0209	VIM
SA_COVID_IPA_Mcov vs NcNs - 2021-08-13 11:35 AM		MED14		transcription regulator						0.0209	ISG15
SA_COVID_IPA_Mcov vs NcNs - 2021-08-13 11:35 AM		MGAT1		enzyme						0.0209	VIM
SA_COVID_IPA_Mcov vs NcNs - 2021-08-13 11:35 AM		N,N-dimethylarginine		chemical - endogenous mammalian						0.0209	NOS2
SA_COVID_IPA_Mcov vs NcNs - 2021-08-13 11:35 AM		NPAT		transcription regulator						0.0209	H1-5
SA_COVID_IPA_Mcov vs NcNs - 2021-08-13 11:35 AM		RLIM		enzyme						0.0209	VIM
SA_COVID_IPA_Mcov vs NcNs - 2021-08-13 11:35 AM		SLC9A1		ion channel						0.0209	NOS2
SA_COVID_IPA_Mcov vs NcNs - 2021-08-13 11:35 AM		SNHG20		other						0.0209	VIM
SA_COVID_IPA_Mcov vs NcNs - 2021-08-13 11:35 AM		VASP		other						0.0209	NOS2
SA_COVID_IPA_Mcov vs NcNs - 2021-08-13 11:35 AM		WWP2		enzyme						0.0209	VIM
SA_COVID_IPA_Mcov vs NcNs - 2021-08-13 11:35 AM		YOD1		enzyme						0.0209	IFIT1
SA_COVID_IPA_Mcov vs NcNs - 2021-08-13 11:35 AM		ZFAS1		other						0.0209	VIM
SA_COVID_IPA_Mcov vs NcNs - 2021-08-13 11:35 AM		astragalin		chemical - endogenous non-mammalian						0.0209	NOS2
SA_COVID_IPA_Mcov vs NcNs - 2021-08-13 11:35 AM		astragaloside IV		chemical - endogenous non-mammalian						0.0209	NOS2
SA_COVID_IPA_Mcov vs NcNs - 2021-08-13 11:35 AM		capsazepine		chemical toxicant						0.0209	NOS2
SA_COVID_IPA_Mcov vs NcNs - 2021-08-13 11:35 AM		docosapentaenoic acid		chemical reagent						0.0209	NOS2
SA_COVID_IPA_Mcov vs NcNs - 2021-08-13 11:35 AM		ficusin		chemical drug						0.0209	NOS2
SA_COVID_IPA_Mcov vs NcNs - 2021-08-13 11:35 AM		kukoamine A		chemical - endogenous non-mammalian						0.0209	VIM
SA_COVID_IPA_Mcov vs NcNs - 2021-08-13 11:35 AM		miR-186-5p (miRNAs w/seed AAAGAAU)		mature microrna						0.0209	VIM
SA_COVID_IPA_Mcov vs NcNs - 2021-08-13 11:35 AM		sesame oil		chemical reagent						0.0209	NOS2
SA_COVID_IPA_Mcov vs NcNs - 2021-08-13 11:35 AM		theophylline		chemical drug						0.0209	NOS2
SA_COVID_IPA_Mcov vs NcNs - 2021-08-13 11:35 AM		5-N-ethylcarboxamido adenosine		chemical reagent						0.0209	NOS2,VIM
SA_COVID_IPA_Mcov vs NcNs - 2021-08-13 11:35 AM		L-glutamic acid		chemical - endogenous mammalian						0.0209	B2M,NOS2
SA_COVID_IPA_Mcov vs NcNs - 2021-08-13 11:35 AM		BTK		kinase						0.0213	IFIT1,ISG15
SA_COVID_IPA_Mcov vs NcNs - 2021-08-13 11:35 AM		GH1		growth factor						0.0213	NOS2,VIM
SA_COVID_IPA_Mcov vs NcNs - 2021-08-13 11:35 AM		ERK1/2		group						0.0214	B2M,IFIT1,NOS2
SA_COVID_IPA_Mcov vs NcNs - 2021-08-13 11:35 AM		IFNG		cytokine		1.07		-0.065	1.226	0.0217	B2M,CCL28,GNAS,IFIT1,ISG15,NOS2,VIM
SA_COVID_IPA_Mcov vs NcNs - 2021-08-13 11:35 AM		PTP4A1		phosphatase						0.022	SRSF3,VIM
SA_COVID_IPA_Mcov vs NcNs - 2021-08-13 11:35 AM		melatonin		chemical - endogenous mammalian						0.022	NOS2,VIM
SA_COVID_IPA_Mcov vs NcNs - 2021-08-13 11:35 AM		resveratrol		chemical drug						0.0221	IFIT1,ISG15,NOS2
SA_COVID_IPA_Mcov vs NcNs - 2021-08-13 11:35 AM		berberine		chemical drug						0.0223	NOS2,VIM
SA_COVID_IPA_Mcov vs NcNs - 2021-08-13 11:35 AM		AMPK		complex						0.0226	NOS2,VIM
SA_COVID_IPA_Mcov vs NcNs - 2021-08-13 11:35 AM		Alpha catenin		group						0.0226	FSTL1,VIM
SA_COVID_IPA_Mcov vs NcNs - 2021-08-13 11:35 AM		IgG		complex						0.0227	B2M,GNAS,ISG15
SA_COVID_IPA_Mcov vs NcNs - 2021-08-13 11:35 AM		1L-6-hydroxymethyl-chiro-inositol 2-(R)-2-O-methyl-3-O-octadecylcarbonate		chemical - kinase inhibitor						0.0228	NOS2
SA_COVID_IPA_Mcov vs NcNs - 2021-08-13 11:35 AM		4-octyl itaconate		chemical reagent						0.0228	ISG15
SA_COVID_IPA_Mcov vs NcNs - 2021-08-13 11:35 AM		8-oxo-7-hydrodeoxyguanosine		chemical - endogenous mammalian						0.0228	NOS2
SA_COVID_IPA_Mcov vs NcNs - 2021-08-13 11:35 AM		ANTXR2		transmembrane receptor						0.0228	VIM
SA_COVID_IPA_Mcov vs NcNs - 2021-08-13 11:35 AM		ARF6		transporter						0.0228	ISG15
SA_COVID_IPA_Mcov vs NcNs - 2021-08-13 11:35 AM		CCAT1		other						0.0228	VIM
SA_COVID_IPA_Mcov vs NcNs - 2021-08-13 11:35 AM		CLCA2		ion channel						0.0228	VIM
SA_COVID_IPA_Mcov vs NcNs - 2021-08-13 11:35 AM		DEPTOR		other						0.0228	VIM
SA_COVID_IPA_Mcov vs NcNs - 2021-08-13 11:35 AM		DGKZ		kinase						0.0228	NOS2
SA_COVID_IPA_Mcov vs NcNs - 2021-08-13 11:35 AM		FLZ		chemical drug						0.0228	NOS2
SA_COVID_IPA_Mcov vs NcNs - 2021-08-13 11:35 AM		HNRNPAB		enzyme						0.0228	VIM
SA_COVID_IPA_Mcov vs NcNs - 2021-08-13 11:35 AM		HSF4		transcription regulator						0.0228	VIM
SA_COVID_IPA_Mcov vs NcNs - 2021-08-13 11:35 AM		IRF		group						0.0228	ISG15
SA_COVID_IPA_Mcov vs NcNs - 2021-08-13 11:35 AM		MAS1		g-protein coupled receptor						0.0228	NOS2
SA_COVID_IPA_Mcov vs NcNs - 2021-08-13 11:35 AM		MTORC2		complex						0.0228	ISG15
SA_COVID_IPA_Mcov vs NcNs - 2021-08-13 11:35 AM		PAK4		kinase						0.0228	VIM
SA_COVID_IPA_Mcov vs NcNs - 2021-08-13 11:35 AM		PAX4		transcription regulator						0.0228	VIM
SA_COVID_IPA_Mcov vs NcNs - 2021-08-13 11:35 AM		PELI1		enzyme						0.0228	NOS2
SA_COVID_IPA_Mcov vs NcNs - 2021-08-13 11:35 AM		SNHG11		other						0.0228	VIM
SA_COVID_IPA_Mcov vs NcNs - 2021-08-13 11:35 AM		SOX2-OT		other						0.0228	VIM
SA_COVID_IPA_Mcov vs NcNs - 2021-08-13 11:35 AM		WWC1		transcription regulator						0.0228	VIM
SA_COVID_IPA_Mcov vs NcNs - 2021-08-13 11:35 AM		brusatol		chemical reagent						0.0228	NOS2
SA_COVID_IPA_Mcov vs NcNs - 2021-08-13 11:35 AM		diaminopimelic acid		chemical - endogenous non-mammalian						0.0228	ISG15
SA_COVID_IPA_Mcov vs NcNs - 2021-08-13 11:35 AM		doxazosin		chemical drug						0.0228	NOS2
SA_COVID_IPA_Mcov vs NcNs - 2021-08-13 11:35 AM		midostaurin		chemical drug						0.0228	VIM
SA_COVID_IPA_Mcov vs NcNs - 2021-08-13 11:35 AM		nicardipine		chemical drug						0.0228	NOS2
SA_COVID_IPA_Mcov vs NcNs - 2021-08-13 11:35 AM		oxophenylarsine		chemical reagent						0.0228	NOS2
SA_COVID_IPA_Mcov vs NcNs - 2021-08-13 11:35 AM		pterostilbene		chemical drug						0.0228	NOS2
SA_COVID_IPA_Mcov vs NcNs - 2021-08-13 11:35 AM		tectorigenin		chemical - endogenous non-mammalian						0.0228	NOS2
SA_COVID_IPA_Mcov vs NcNs - 2021-08-13 11:35 AM		GW3965		chemical reagent						0.023	CRP,NOS2
SA_COVID_IPA_Mcov vs NcNs - 2021-08-13 11:35 AM		POU2F1		transcription regulator						0.023	CRP,NOS2
SA_COVID_IPA_Mcov vs NcNs - 2021-08-13 11:35 AM		staurosporine		chemical - kinase inhibitor						0.0234	ISG15,NOS2
SA_COVID_IPA_Mcov vs NcNs - 2021-08-13 11:35 AM		GSK3B		kinase						0.0241	ISG15,NOS2
SA_COVID_IPA_Mcov vs NcNs - 2021-08-13 11:35 AM		NR0B2		ligand-dependent nuclear receptor						0.0241	LY6D,NOS2
SA_COVID_IPA_Mcov vs NcNs - 2021-08-13 11:35 AM		celecoxib		chemical drug						0.0244	CRP,NOS2
SA_COVID_IPA_Mcov vs NcNs - 2021-08-13 11:35 AM		1,2-dimethylhydrazine		chemical toxicant						0.0247	NOS2
SA_COVID_IPA_Mcov vs NcNs - 2021-08-13 11:35 AM		4-hydroxycinnamyl aldehyde		chemical - endogenous non-mammalian						0.0247	VIM
SA_COVID_IPA_Mcov vs NcNs - 2021-08-13 11:35 AM		6-aminopyrazolopyrimidine derivative compound II		chemical - kinase inhibitor						0.0247	ISG15
SA_COVID_IPA_Mcov vs NcNs - 2021-08-13 11:35 AM		APOC3		transporter						0.0247	NOS2
SA_COVID_IPA_Mcov vs NcNs - 2021-08-13 11:35 AM		DANCR		other						0.0247	VIM
SA_COVID_IPA_Mcov vs NcNs - 2021-08-13 11:35 AM		ISGF3		complex						0.0247	ISG15
SA_COVID_IPA_Mcov vs NcNs - 2021-08-13 11:35 AM		KT5720		chemical - kinase inhibitor						0.0247	NOS2
SA_COVID_IPA_Mcov vs NcNs - 2021-08-13 11:35 AM		L1CAM		other						0.0247	NOS2
SA_COVID_IPA_Mcov vs NcNs - 2021-08-13 11:35 AM		MALAT1		other						0.0247	VIM
SA_COVID_IPA_Mcov vs NcNs - 2021-08-13 11:35 AM		MED16		transcription regulator						0.0247	VIM
SA_COVID_IPA_Mcov vs NcNs - 2021-08-13 11:35 AM		MIA-602		chemical reagent						0.0247	NOS2
SA_COVID_IPA_Mcov vs NcNs - 2021-08-13 11:35 AM		PIK3R2		kinase						0.0247	ISG15
SA_COVID_IPA_Mcov vs NcNs - 2021-08-13 11:35 AM		Pdgfr		group						0.0247	VIM
SA_COVID_IPA_Mcov vs NcNs - 2021-08-13 11:35 AM		RV 538		chemical reagent						0.0247	NOS2
SA_COVID_IPA_Mcov vs NcNs - 2021-08-13 11:35 AM		cantharidin		chemical drug						0.0247	NOS2
SA_COVID_IPA_Mcov vs NcNs - 2021-08-13 11:35 AM		echinomycin		chemical drug						0.0247	NOS2
SA_COVID_IPA_Mcov vs NcNs - 2021-08-13 11:35 AM		gamma-linolenic acid		chemical - endogenous mammalian						0.0247	NOS2
SA_COVID_IPA_Mcov vs NcNs - 2021-08-13 11:35 AM		iodoacetic acid		chemical toxicant						0.0247	NOS2
SA_COVID_IPA_Mcov vs NcNs - 2021-08-13 11:35 AM		mannosylated lipoarabinomannan		chemical - endogenous non-mammalian						0.0247	NOS2
SA_COVID_IPA_Mcov vs NcNs - 2021-08-13 11:35 AM		methylene blue		chemical drug						0.0247	NOS2
SA_COVID_IPA_Mcov vs NcNs - 2021-08-13 11:35 AM		mir-127		microrna						0.0247	NOS2
SA_COVID_IPA_Mcov vs NcNs - 2021-08-13 11:35 AM		TMPRSS2-ERG		fusion gene/product						0.0255	MSLN,VIM
SA_COVID_IPA_Mcov vs NcNs - 2021-08-13 11:35 AM		RUNX3		transcription regulator						0.0259	FSTL1,VIM
SA_COVID_IPA_Mcov vs NcNs - 2021-08-13 11:35 AM		5'-methylthioadenosine		chemical - endogenous mammalian						0.0266	NOS2
SA_COVID_IPA_Mcov vs NcNs - 2021-08-13 11:35 AM		Adaptor protein 1		complex						0.0266	NOS2
SA_COVID_IPA_Mcov vs NcNs - 2021-08-13 11:35 AM		BAR501		chemical reagent						0.0266	NOS2
SA_COVID_IPA_Mcov vs NcNs - 2021-08-13 11:35 AM		FCER2		transmembrane receptor						0.0266	NOS2
SA_COVID_IPA_Mcov vs NcNs - 2021-08-13 11:35 AM		Ginkgo biloba		chemical drug						0.0266	NOS2
SA_COVID_IPA_Mcov vs NcNs - 2021-08-13 11:35 AM		ID4		transcription regulator						0.0266	VIM
SA_COVID_IPA_Mcov vs NcNs - 2021-08-13 11:35 AM		IDH2		enzyme						0.0266	VIM
SA_COVID_IPA_Mcov vs NcNs - 2021-08-13 11:35 AM		LAMC1		other						0.0266	VIM
SA_COVID_IPA_Mcov vs NcNs - 2021-08-13 11:35 AM		LOXL2		enzyme						0.0266	VIM
SA_COVID_IPA_Mcov vs NcNs - 2021-08-13 11:35 AM		MEG3		other						0.0266	VIM
SA_COVID_IPA_Mcov vs NcNs - 2021-08-13 11:35 AM		N-acetylglucosamine		chemical - endogenous mammalian						0.0266	NOS2
SA_COVID_IPA_Mcov vs NcNs - 2021-08-13 11:35 AM		NLRC4		other						0.0266	NOS2
SA_COVID_IPA_Mcov vs NcNs - 2021-08-13 11:35 AM		NPPC		other						0.0266	NOS2
SA_COVID_IPA_Mcov vs NcNs - 2021-08-13 11:35 AM		PIK3CB		kinase						0.0266	NOS2
SA_COVID_IPA_Mcov vs NcNs - 2021-08-13 11:35 AM		PSMB10		peptidase						0.0266	NOS2
SA_COVID_IPA_Mcov vs NcNs - 2021-08-13 11:35 AM		PTGDR		g-protein coupled receptor						0.0266	NOS2
SA_COVID_IPA_Mcov vs NcNs - 2021-08-13 11:35 AM		SGPP1		phosphatase						0.0266	RPTN
SA_COVID_IPA_Mcov vs NcNs - 2021-08-13 11:35 AM		TFAP2E		transcription regulator						0.0266	CCL28
SA_COVID_IPA_Mcov vs NcNs - 2021-08-13 11:35 AM		amiloride		chemical drug						0.0266	SRSF3
SA_COVID_IPA_Mcov vs NcNs - 2021-08-13 11:35 AM		auranofin		chemical drug						0.0266	NOS2
SA_COVID_IPA_Mcov vs NcNs - 2021-08-13 11:35 AM		ebselen		chemical drug						0.0266	NOS2
SA_COVID_IPA_Mcov vs NcNs - 2021-08-13 11:35 AM		glycochenodeoxycholate		chemical - endogenous mammalian						0.0266	NOS2
SA_COVID_IPA_Mcov vs NcNs - 2021-08-13 11:35 AM		palmitoleic acid		chemical - endogenous mammalian						0.0266	NOS2
SA_COVID_IPA_Mcov vs NcNs - 2021-08-13 11:35 AM		prostaglandin		chemical drug						0.0266	NOS2
SA_COVID_IPA_Mcov vs NcNs - 2021-08-13 11:35 AM		MIF		cytokine						0.0266	CRP,NOS2
SA_COVID_IPA_Mcov vs NcNs - 2021-08-13 11:35 AM		NONO		transcription regulator						0.0266	IFIT1,ISG15
SA_COVID_IPA_Mcov vs NcNs - 2021-08-13 11:35 AM		NR5A2		ligand-dependent nuclear receptor						0.0266	CCL28,CRP
SA_COVID_IPA_Mcov vs NcNs - 2021-08-13 11:35 AM		RAS		group						0.0266	NOS2,VIM
SA_COVID_IPA_Mcov vs NcNs - 2021-08-13 11:35 AM		1-naphthylisothiocyanate		chemical toxicant						0.0284	NOS2
SA_COVID_IPA_Mcov vs NcNs - 2021-08-13 11:35 AM		CALC		group						0.0284	NOS2
SA_COVID_IPA_Mcov vs NcNs - 2021-08-13 11:35 AM		CLCN5		ion channel						0.0284	B2M
SA_COVID_IPA_Mcov vs NcNs - 2021-08-13 11:35 AM		EHHADH		enzyme						0.0284	LY6D
SA_COVID_IPA_Mcov vs NcNs - 2021-08-13 11:35 AM		IFNL2		other						0.0284	IFIT1
SA_COVID_IPA_Mcov vs NcNs - 2021-08-13 11:35 AM		ITIH1		other						0.0284	NOS2
SA_COVID_IPA_Mcov vs NcNs - 2021-08-13 11:35 AM		LINC00662		other						0.0284	NOS2
SA_COVID_IPA_Mcov vs NcNs - 2021-08-13 11:35 AM		N-carbobenzyloxy-leucine-leucine-norvalinal		chemical - protease inhibitor						0.0284	NOS2
SA_COVID_IPA_Mcov vs NcNs - 2021-08-13 11:35 AM		N-ethyl-N-nitrosourea		chemical toxicant						0.0284	CRP
SA_COVID_IPA_Mcov vs NcNs - 2021-08-13 11:35 AM		PDE5A		enzyme						0.0284	NOS2
SA_COVID_IPA_Mcov vs NcNs - 2021-08-13 11:35 AM		PTBP1		enzyme						0.0284	NOS2
SA_COVID_IPA_Mcov vs NcNs - 2021-08-13 11:35 AM		RFX5		transcription regulator						0.0284	B2M
SA_COVID_IPA_Mcov vs NcNs - 2021-08-13 11:35 AM		RGCC		other						0.0284	NOS2
SA_COVID_IPA_Mcov vs NcNs - 2021-08-13 11:35 AM		TAP1		transporter						0.0284	IFIT1
SA_COVID_IPA_Mcov vs NcNs - 2021-08-13 11:35 AM		TCF/LEF		group						0.0284	VIM
SA_COVID_IPA_Mcov vs NcNs - 2021-08-13 11:35 AM		VEGFC		growth factor						0.0284	NOS2
SA_COVID_IPA_Mcov vs NcNs - 2021-08-13 11:35 AM		albuterol		chemical drug						0.0284	GNAS
SA_COVID_IPA_Mcov vs NcNs - 2021-08-13 11:35 AM		calpeptin		chemical reagent						0.0284	VIM
SA_COVID_IPA_Mcov vs NcNs - 2021-08-13 11:35 AM		dexmedetomidine		chemical drug						0.0284	NOS2
SA_COVID_IPA_Mcov vs NcNs - 2021-08-13 11:35 AM		hyperforin		chemical drug						0.0284	MGP
SA_COVID_IPA_Mcov vs NcNs - 2021-08-13 11:35 AM		lauric acid		chemical - endogenous mammalian						0.0284	NOS2
SA_COVID_IPA_Mcov vs NcNs - 2021-08-13 11:35 AM		lonafarnib		chemical drug						0.0284	NOS2
SA_COVID_IPA_Mcov vs NcNs - 2021-08-13 11:35 AM		miR-10a-5p (and other miRNAs w/seed ACCCUGU)		mature microrna						0.0284	VIM
SA_COVID_IPA_Mcov vs NcNs - 2021-08-13 11:35 AM		mir-140		microrna						0.0284	VIM
SA_COVID_IPA_Mcov vs NcNs - 2021-08-13 11:35 AM		monorden		chemical - endogenous non-mammalian						0.0284	NOS2
SA_COVID_IPA_Mcov vs NcNs - 2021-08-13 11:35 AM		vadimezan		chemical drug						0.0284	ISG15
SA_COVID_IPA_Mcov vs NcNs - 2021-08-13 11:35 AM		zinc protoporphyrin IX		chemical - endogenous mammalian						0.0284	NOS2
SA_COVID_IPA_Mcov vs NcNs - 2021-08-13 11:35 AM		HDAC4		transcription regulator						0.0293	ISG15,NOS2
SA_COVID_IPA_Mcov vs NcNs - 2021-08-13 11:35 AM		IKBKG		kinase						0.0293	ISG15,MGP
SA_COVID_IPA_Mcov vs NcNs - 2021-08-13 11:35 AM		TCF12		transcription regulator						0.0293	CCL28,LY6D
SA_COVID_IPA_Mcov vs NcNs - 2021-08-13 11:35 AM		molybdenum disulfide		chemical reagent						0.0297	FSTL1,IFIT1
SA_COVID_IPA_Mcov vs NcNs - 2021-08-13 11:35 AM		ITGB1		transmembrane receptor						0.0301	NOS2,VIM
SA_COVID_IPA_Mcov vs NcNs - 2021-08-13 11:35 AM		10-nitrooleate		chemical - endogenous mammalian						0.0303	NOS2
SA_COVID_IPA_Mcov vs NcNs - 2021-08-13 11:35 AM		101.10 peptide		chemical reagent						0.0303	CRP
SA_COVID_IPA_Mcov vs NcNs - 2021-08-13 11:35 AM		DMH1		chemical reagent						0.0303	NOS2
SA_COVID_IPA_Mcov vs NcNs - 2021-08-13 11:35 AM		FAT1		other						0.0303	VIM
SA_COVID_IPA_Mcov vs NcNs - 2021-08-13 11:35 AM		GFAP		other						0.0303	VIM
SA_COVID_IPA_Mcov vs NcNs - 2021-08-13 11:35 AM		HPX		transporter						0.0303	NOS2
SA_COVID_IPA_Mcov vs NcNs - 2021-08-13 11:35 AM		IRAK2		kinase						0.0303	NOS2
SA_COVID_IPA_Mcov vs NcNs - 2021-08-13 11:35 AM		KT5823		chemical - kinase inhibitor						0.0303	NOS2
SA_COVID_IPA_Mcov vs NcNs - 2021-08-13 11:35 AM		RCOR1		transcription regulator						0.0303	NOS2
SA_COVID_IPA_Mcov vs NcNs - 2021-08-13 11:35 AM		RHOB		enzyme						0.0303	NOS2
SA_COVID_IPA_Mcov vs NcNs - 2021-08-13 11:35 AM		SHARPIN		other						0.0303	ISG15
SA_COVID_IPA_Mcov vs NcNs - 2021-08-13 11:35 AM		TNFAIP2		other						0.0303	VIM
SA_COVID_IPA_Mcov vs NcNs - 2021-08-13 11:35 AM		VIPR1		g-protein coupled receptor						0.0303	NOS2
SA_COVID_IPA_Mcov vs NcNs - 2021-08-13 11:35 AM		WIN 55,212-2		chemical - other						0.0303	NOS2
SA_COVID_IPA_Mcov vs NcNs - 2021-08-13 11:35 AM		concanamycin A		chemical drug						0.0303	NOS2
SA_COVID_IPA_Mcov vs NcNs - 2021-08-13 11:35 AM		cyclopiazonic acid		chemical - endogenous non-mammalian						0.0303	NOS2
SA_COVID_IPA_Mcov vs NcNs - 2021-08-13 11:35 AM		farnesyl pyrophosphate		chemical - endogenous mammalian						0.0303	NOS2
SA_COVID_IPA_Mcov vs NcNs - 2021-08-13 11:35 AM		mir-199		microrna						0.0303	NOS2
SA_COVID_IPA_Mcov vs NcNs - 2021-08-13 11:35 AM		morin		chemical - endogenous non-mammalian						0.0303	NOS2
SA_COVID_IPA_Mcov vs NcNs - 2021-08-13 11:35 AM		polyamines		chemical - other						0.0303	NOS2
SA_COVID_IPA_Mcov vs NcNs - 2021-08-13 11:35 AM		reserpine		chemical drug						0.0303	GNAS
SA_COVID_IPA_Mcov vs NcNs - 2021-08-13 11:35 AM		tofacitinib		chemical drug						0.0303	ISG15
SA_COVID_IPA_Mcov vs NcNs - 2021-08-13 11:35 AM		sulforafan		chemical drug						0.0316	NOS2,VIM
SA_COVID_IPA_Mcov vs NcNs - 2021-08-13 11:35 AM		TICAM1		other						0.032	IFIT1,ISG15
SA_COVID_IPA_Mcov vs NcNs - 2021-08-13 11:35 AM		ciprofibrate		chemical drug						0.032	CRP,LY6D
SA_COVID_IPA_Mcov vs NcNs - 2021-08-13 11:35 AM		3-deoxy-2-octulosonic acid(2)-lipid A		chemical - endogenous non-mammalian						0.0322	NOS2
SA_COVID_IPA_Mcov vs NcNs - 2021-08-13 11:35 AM		7-nitroindazole		chemical reagent						0.0322	NOS2
SA_COVID_IPA_Mcov vs NcNs - 2021-08-13 11:35 AM		AQP7		transporter						0.0322	NOS2
SA_COVID_IPA_Mcov vs NcNs - 2021-08-13 11:35 AM		ARG1		enzyme						0.0322	NOS2
SA_COVID_IPA_Mcov vs NcNs - 2021-08-13 11:35 AM		CCAT2		other						0.0322	VIM
SA_COVID_IPA_Mcov vs NcNs - 2021-08-13 11:35 AM		CSDE1		enzyme						0.0322	VIM
SA_COVID_IPA_Mcov vs NcNs - 2021-08-13 11:35 AM		D609		chemical reagent						0.0322	NOS2
SA_COVID_IPA_Mcov vs NcNs - 2021-08-13 11:35 AM		DNAJB6		transcription regulator						0.0322	VIM
SA_COVID_IPA_Mcov vs NcNs - 2021-08-13 11:35 AM		ECM1		transporter						0.0322	VIM
SA_COVID_IPA_Mcov vs NcNs - 2021-08-13 11:35 AM		FKBP4		enzyme						0.0322	NOS2
SA_COVID_IPA_Mcov vs NcNs - 2021-08-13 11:35 AM		FZD9		g-protein coupled receptor						0.0322	ISG15
SA_COVID_IPA_Mcov vs NcNs - 2021-08-13 11:35 AM		Hmgb1		transcription regulator						0.0322	NOS2
SA_COVID_IPA_Mcov vs NcNs - 2021-08-13 11:35 AM		IFIT2		other						0.0322	ISG15
SA_COVID_IPA_Mcov vs NcNs - 2021-08-13 11:35 AM		LBP		transporter						0.0322	IFIT1
SA_COVID_IPA_Mcov vs NcNs - 2021-08-13 11:35 AM		PLD2		enzyme						0.0322	NOS2
SA_COVID_IPA_Mcov vs NcNs - 2021-08-13 11:35 AM		PPP1R1B		phosphatase						0.0322	SRSF3
SA_COVID_IPA_Mcov vs NcNs - 2021-08-13 11:35 AM		PSMB8		peptidase						0.0322	NOS2
SA_COVID_IPA_Mcov vs NcNs - 2021-08-13 11:35 AM		SMAD6		transcription regulator						0.0322	NOS2
SA_COVID_IPA_Mcov vs NcNs - 2021-08-13 11:35 AM		THY1		other						0.0322	VIM
SA_COVID_IPA_Mcov vs NcNs - 2021-08-13 11:35 AM		TNK1		kinase						0.0322	NOS2
SA_COVID_IPA_Mcov vs NcNs - 2021-08-13 11:35 AM		Tnfsf9		other						0.0322	NOS2
SA_COVID_IPA_Mcov vs NcNs - 2021-08-13 11:35 AM		bevacizumab		biologic drug						0.0322	VIM
SA_COVID_IPA_Mcov vs NcNs - 2021-08-13 11:35 AM		desoxycorticosterone		chemical - endogenous mammalian						0.0322	NOS2
SA_COVID_IPA_Mcov vs NcNs - 2021-08-13 11:35 AM		ethyl pyruvate		chemical drug						0.0322	NOS2
SA_COVID_IPA_Mcov vs NcNs - 2021-08-13 11:35 AM		fontolizumab		biologic drug						0.0322	ISG15
SA_COVID_IPA_Mcov vs NcNs - 2021-08-13 11:35 AM		mir-205		microrna						0.0322	VIM
SA_COVID_IPA_Mcov vs NcNs - 2021-08-13 11:35 AM		nimesulide		chemical drug						0.0322	NOS2
SA_COVID_IPA_Mcov vs NcNs - 2021-08-13 11:35 AM		nimodipine		chemical drug						0.0322	NOS2
SA_COVID_IPA_Mcov vs NcNs - 2021-08-13 11:35 AM		phenyl-N-tert-butylnitrone		chemical reagent						0.0322	NOS2
SA_COVID_IPA_Mcov vs NcNs - 2021-08-13 11:35 AM		rofecoxib		chemical drug						0.0322	NOS2
SA_COVID_IPA_Mcov vs NcNs - 2021-08-13 11:35 AM		verteporfin		chemical drug						0.0322	VIM
SA_COVID_IPA_Mcov vs NcNs - 2021-08-13 11:35 AM		FOXM1		transcription regulator						0.0324	CRP,VIM
SA_COVID_IPA_Mcov vs NcNs - 2021-08-13 11:35 AM		morphine		chemical drug						0.0324	GNAS,NOS2
SA_COVID_IPA_Mcov vs NcNs - 2021-08-13 11:35 AM		SMARCA4		transcription regulator		0		-0.135	0.27	0.0331	H1-10,IFIT1,MGP,VIM
SA_COVID_IPA_Mcov vs NcNs - 2021-08-13 11:35 AM		EGF		growth factor						0.0339	FSTL1,LALBA,NOS2,VIM
SA_COVID_IPA_Mcov vs NcNs - 2021-08-13 11:35 AM		15(S)-HETE		chemical - endogenous mammalian						0.034	NOS2
SA_COVID_IPA_Mcov vs NcNs - 2021-08-13 11:35 AM		8-(4-chlorophenylthio)-guanosine-3', 5'-cyclic monophosphate		chemical reagent						0.034	NOS2
SA_COVID_IPA_Mcov vs NcNs - 2021-08-13 11:35 AM		AKR1B1		enzyme						0.034	NOS2
SA_COVID_IPA_Mcov vs NcNs - 2021-08-13 11:35 AM		CDKN2B-AS1		other						0.034	NOS2
SA_COVID_IPA_Mcov vs NcNs - 2021-08-13 11:35 AM		CRBN		enzyme						0.034	NOS2
SA_COVID_IPA_Mcov vs NcNs - 2021-08-13 11:35 AM		DEF6		other						0.034	VIM
SA_COVID_IPA_Mcov vs NcNs - 2021-08-13 11:35 AM		FZD8		g-protein coupled receptor						0.034	VIM
SA_COVID_IPA_Mcov vs NcNs - 2021-08-13 11:35 AM		GPI		enzyme						0.034	VIM
SA_COVID_IPA_Mcov vs NcNs - 2021-08-13 11:35 AM		NMDA Receptor		complex						0.034	NOS2
SA_COVID_IPA_Mcov vs NcNs - 2021-08-13 11:35 AM		PDK4		kinase						0.034	NOS2
SA_COVID_IPA_Mcov vs NcNs - 2021-08-13 11:35 AM		PLA2G4A		enzyme						0.034	NOS2
SA_COVID_IPA_Mcov vs NcNs - 2021-08-13 11:35 AM		PLC		group						0.034	NOS2
SA_COVID_IPA_Mcov vs NcNs - 2021-08-13 11:35 AM		XPO1		transporter						0.034	NOS2
SA_COVID_IPA_Mcov vs NcNs - 2021-08-13 11:35 AM		cryptotanshinone		chemical drug						0.034	NOS2
SA_COVID_IPA_Mcov vs NcNs - 2021-08-13 11:35 AM		glycine		chemical - endogenous mammalian						0.034	NOS2
SA_COVID_IPA_Mcov vs NcNs - 2021-08-13 11:35 AM		iloprost		chemical drug						0.034	NOS2
SA_COVID_IPA_Mcov vs NcNs - 2021-08-13 11:35 AM		isoliquiritigenin		chemical - endogenous non-mammalian						0.034	NOS2
SA_COVID_IPA_Mcov vs NcNs - 2021-08-13 11:35 AM		magnolol		chemical - endogenous non-mammalian						0.034	NOS2
SA_COVID_IPA_Mcov vs NcNs - 2021-08-13 11:35 AM		mir-322		microrna						0.034	VIM
SA_COVID_IPA_Mcov vs NcNs - 2021-08-13 11:35 AM		p85 (pik3r)		group						0.034	NOS2
SA_COVID_IPA_Mcov vs NcNs - 2021-08-13 11:35 AM		sertraline		chemical drug						0.034	NOS2
SA_COVID_IPA_Mcov vs NcNs - 2021-08-13 11:35 AM		vinorelbine		chemical drug						0.034	B2M
SA_COVID_IPA_Mcov vs NcNs - 2021-08-13 11:35 AM		CAV1		transmembrane receptor						0.0353	NOS2,VIM
SA_COVID_IPA_Mcov vs NcNs - 2021-08-13 11:35 AM		SMAD7		transcription regulator						0.0357	CRP,NOS2
SA_COVID_IPA_Mcov vs NcNs - 2021-08-13 11:35 AM		cytokine		group						0.0357	CRP,NOS2
SA_COVID_IPA_Mcov vs NcNs - 2021-08-13 11:35 AM		CEP-1347		chemical drug						0.0359	NOS2
SA_COVID_IPA_Mcov vs NcNs - 2021-08-13 11:35 AM		Cux1		transcription regulator						0.0359	LALBA
SA_COVID_IPA_Mcov vs NcNs - 2021-08-13 11:35 AM		L-carnitine		chemical - endogenous mammalian						0.0359	NOS2
SA_COVID_IPA_Mcov vs NcNs - 2021-08-13 11:35 AM		MST1R		kinase						0.0359	VIM
SA_COVID_IPA_Mcov vs NcNs - 2021-08-13 11:35 AM		MUC4		other						0.0359	VIM
SA_COVID_IPA_Mcov vs NcNs - 2021-08-13 11:35 AM		N-(1-carbamoyl-2-phenyl-ethyl) butyramide		chemical reagent						0.0359	NOS2
SA_COVID_IPA_Mcov vs NcNs - 2021-08-13 11:35 AM		NUMB		other						0.0359	PSCA
SA_COVID_IPA_Mcov vs NcNs - 2021-08-13 11:35 AM		PTPN2		phosphatase						0.0359	NOS2
SA_COVID_IPA_Mcov vs NcNs - 2021-08-13 11:35 AM		Rp-cAMPS		chemical - kinase inhibitor						0.0359	NOS2
SA_COVID_IPA_Mcov vs NcNs - 2021-08-13 11:35 AM		SMURF1		enzyme						0.0359	NOS2
SA_COVID_IPA_Mcov vs NcNs - 2021-08-13 11:35 AM		XRCC6		enzyme						0.0359	IFIT1
SA_COVID_IPA_Mcov vs NcNs - 2021-08-13 11:35 AM		ZBP1		other						0.0359	ISG15
SA_COVID_IPA_Mcov vs NcNs - 2021-08-13 11:35 AM		mir-7		microrna						0.0359	VIM
SA_COVID_IPA_Mcov vs NcNs - 2021-08-13 11:35 AM		peroxynitrite		chemical toxicant						0.0359	NOS2
SA_COVID_IPA_Mcov vs NcNs - 2021-08-13 11:35 AM		vanadate		chemical - other						0.0359	NOS2
SA_COVID_IPA_Mcov vs NcNs - 2021-08-13 11:35 AM		vitamin K2		chemical drug						0.0359	MGP
SA_COVID_IPA_Mcov vs NcNs - 2021-08-13 11:35 AM		NCOA2		transcription regulator						0.0374	ISG15,NOS2
SA_COVID_IPA_Mcov vs NcNs - 2021-08-13 11:35 AM		alitretinoin		chemical drug						0.0374	ISG15,VIM
SA_COVID_IPA_Mcov vs NcNs - 2021-08-13 11:35 AM		curcumin		chemical drug						0.0375	CRP,NOS2,VIM
SA_COVID_IPA_Mcov vs NcNs - 2021-08-13 11:35 AM		BCOR		transcription regulator						0.0377	ISG15
SA_COVID_IPA_Mcov vs NcNs - 2021-08-13 11:35 AM		CDK1		kinase						0.0377	H1-5
SA_COVID_IPA_Mcov vs NcNs - 2021-08-13 11:35 AM		CREB3L1		transcription regulator						0.0377	NOS2
SA_COVID_IPA_Mcov vs NcNs - 2021-08-13 11:35 AM		CSNK2A1		kinase						0.0377	VIM
SA_COVID_IPA_Mcov vs NcNs - 2021-08-13 11:35 AM		ERVW-1		other						0.0377	NOS2
SA_COVID_IPA_Mcov vs NcNs - 2021-08-13 11:35 AM		FCER1A		transmembrane receptor						0.0377	CCL28
SA_COVID_IPA_Mcov vs NcNs - 2021-08-13 11:35 AM		FKBP5		enzyme						0.0377	NOS2
SA_COVID_IPA_Mcov vs NcNs - 2021-08-13 11:35 AM		GPBAR1		g-protein coupled receptor						0.0377	NOS2
SA_COVID_IPA_Mcov vs NcNs - 2021-08-13 11:35 AM		HULC		other						0.0377	VIM
SA_COVID_IPA_Mcov vs NcNs - 2021-08-13 11:35 AM		LY6E		other						0.0377	PSCA
SA_COVID_IPA_Mcov vs NcNs - 2021-08-13 11:35 AM		NOD1		other						0.0377	NOS2
SA_COVID_IPA_Mcov vs NcNs - 2021-08-13 11:35 AM		Ncoa-Nr1i2-Rxra		complex						0.0377	NOS2
SA_COVID_IPA_Mcov vs NcNs - 2021-08-13 11:35 AM		PKNOX2		transcription regulator						0.0377	VIM
SA_COVID_IPA_Mcov vs NcNs - 2021-08-13 11:35 AM		SAV1		other						0.0377	VIM
SA_COVID_IPA_Mcov vs NcNs - 2021-08-13 11:35 AM		SMARCD3		transcription regulator						0.0377	MGP
SA_COVID_IPA_Mcov vs NcNs - 2021-08-13 11:35 AM		ZNF148		transcription regulator						0.0377	VIM
SA_COVID_IPA_Mcov vs NcNs - 2021-08-13 11:35 AM		artesunic acid		chemical drug						0.0377	VIM
SA_COVID_IPA_Mcov vs NcNs - 2021-08-13 11:35 AM		betaine		chemical - endogenous mammalian						0.0377	B2M
SA_COVID_IPA_Mcov vs NcNs - 2021-08-13 11:35 AM		biochanin A		chemical toxicant						0.0377	NOS2
SA_COVID_IPA_Mcov vs NcNs - 2021-08-13 11:35 AM		kawain		chemical - endogenous non-mammalian						0.0377	NOS2
SA_COVID_IPA_Mcov vs NcNs - 2021-08-13 11:35 AM		trastuzumab		biologic drug						0.0377	NOS2
SA_COVID_IPA_Mcov vs NcNs - 2021-08-13 11:35 AM		ADM2		other						0.0396	NOS2
SA_COVID_IPA_Mcov vs NcNs - 2021-08-13 11:35 AM		ADORA3		g-protein coupled receptor						0.0396	NOS2
SA_COVID_IPA_Mcov vs NcNs - 2021-08-13 11:35 AM		DHX9		enzyme						0.0396	NOS2
SA_COVID_IPA_Mcov vs NcNs - 2021-08-13 11:35 AM		DUSP11		phosphatase						0.0396	ISG15
SA_COVID_IPA_Mcov vs NcNs - 2021-08-13 11:35 AM		GNA13		enzyme						0.0396	NOS2
SA_COVID_IPA_Mcov vs NcNs - 2021-08-13 11:35 AM		NLRC5		transcription regulator						0.0396	B2M
SA_COVID_IPA_Mcov vs NcNs - 2021-08-13 11:35 AM		NR6A1		ligand-dependent nuclear receptor						0.0396	VIM
SA_COVID_IPA_Mcov vs NcNs - 2021-08-13 11:35 AM		ODC1		enzyme						0.0396	NOS2
SA_COVID_IPA_Mcov vs NcNs - 2021-08-13 11:35 AM		PADI2		enzyme						0.0396	VIM
SA_COVID_IPA_Mcov vs NcNs - 2021-08-13 11:35 AM		PARG		enzyme						0.0396	NOS2
SA_COVID_IPA_Mcov vs NcNs - 2021-08-13 11:35 AM		PD 169316		chemical - kinase inhibitor						0.0396	VIM
SA_COVID_IPA_Mcov vs NcNs - 2021-08-13 11:35 AM		PER1		transcription regulator						0.0396	B2M
SA_COVID_IPA_Mcov vs NcNs - 2021-08-13 11:35 AM		RND3		enzyme						0.0396	VIM
SA_COVID_IPA_Mcov vs NcNs - 2021-08-13 11:35 AM		SPZ1		transcription regulator						0.0396	VIM
SA_COVID_IPA_Mcov vs NcNs - 2021-08-13 11:35 AM		butaprost		chemical drug						0.0396	NOS2
SA_COVID_IPA_Mcov vs NcNs - 2021-08-13 11:35 AM		tranilast		chemical drug						0.0396	NOS2
SA_COVID_IPA_Mcov vs NcNs - 2021-08-13 11:35 AM		IL2		cytokine		-0.152		-0.091	0.029	0.0402	H1-2,ISG15,NOS2,VIM
SA_COVID_IPA_Mcov vs NcNs - 2021-08-13 11:35 AM		FOXA1		transcription regulator						0.0409	FSTL1,MGP
SA_COVID_IPA_Mcov vs NcNs - 2021-08-13 11:35 AM		TWIST1		transcription regulator						0.0409	LALBA,VIM
SA_COVID_IPA_Mcov vs NcNs - 2021-08-13 11:35 AM		VCAN		other						0.0409	IFIT1,MSLN
SA_COVID_IPA_Mcov vs NcNs - 2021-08-13 11:35 AM		APC		enzyme						0.0414	B2M,NOS2
SA_COVID_IPA_Mcov vs NcNs - 2021-08-13 11:35 AM		ADIPOR1		transmembrane receptor						0.0414	NOS2
SA_COVID_IPA_Mcov vs NcNs - 2021-08-13 11:35 AM		ADRB1		g-protein coupled receptor						0.0414	GNAS
SA_COVID_IPA_Mcov vs NcNs - 2021-08-13 11:35 AM		CD200		other						0.0414	NOS2
SA_COVID_IPA_Mcov vs NcNs - 2021-08-13 11:35 AM		HSP90AB1		enzyme						0.0414	NOS2
SA_COVID_IPA_Mcov vs NcNs - 2021-08-13 11:35 AM		ITGA9		other						0.0414	VIM
SA_COVID_IPA_Mcov vs NcNs - 2021-08-13 11:35 AM		NOX1		enzyme						0.0414	NOS2
SA_COVID_IPA_Mcov vs NcNs - 2021-08-13 11:35 AM		Ncoa-Nr1i3-Rxra		complex						0.0414	NOS2
SA_COVID_IPA_Mcov vs NcNs - 2021-08-13 11:35 AM		PTAFR		g-protein coupled receptor						0.0414	VIM
SA_COVID_IPA_Mcov vs NcNs - 2021-08-13 11:35 AM		TNFRSF18		transmembrane receptor						0.0414	NOS2
SA_COVID_IPA_Mcov vs NcNs - 2021-08-13 11:35 AM		Tnf receptor		group						0.0414	NOS2
SA_COVID_IPA_Mcov vs NcNs - 2021-08-13 11:35 AM		Zn2+		chemical - endogenous mammalian						0.0414	NOS2
SA_COVID_IPA_Mcov vs NcNs - 2021-08-13 11:35 AM		aphidicolin		chemical toxicant						0.0414	IFIT1
SA_COVID_IPA_Mcov vs NcNs - 2021-08-13 11:35 AM		coenzyme Q10		chemical drug						0.0414	NOS2
SA_COVID_IPA_Mcov vs NcNs - 2021-08-13 11:35 AM		dimethyl fumarate		chemical drug						0.0414	VIM
SA_COVID_IPA_Mcov vs NcNs - 2021-08-13 11:35 AM		irinotecan		chemical drug						0.0414	NOS2
SA_COVID_IPA_Mcov vs NcNs - 2021-08-13 11:35 AM		lactosylceramide		chemical - endogenous mammalian						0.0414	NOS2
SA_COVID_IPA_Mcov vs NcNs - 2021-08-13 11:35 AM		mezerein		chemical - endogenous non-mammalian						0.0414	IFIT1
SA_COVID_IPA_Mcov vs NcNs - 2021-08-13 11:35 AM		miR-218-5p (and other miRNAs w/seed UGUGCUU)		mature microrna						0.0414	VIM
SA_COVID_IPA_Mcov vs NcNs - 2021-08-13 11:35 AM		naltrexone		chemical drug						0.0414	NOS2
SA_COVID_IPA_Mcov vs NcNs - 2021-08-13 11:35 AM		resatorvid		chemical drug						0.0414	NOS2
SA_COVID_IPA_Mcov vs NcNs - 2021-08-13 11:35 AM		zinc sulfate		chemical drug						0.0414	NOS2
SA_COVID_IPA_Mcov vs NcNs - 2021-08-13 11:35 AM		tretinoin		chemical - endogenous mammalian		1.4		-0.053	1.528	0.0427	GNAS,IFIT1,ISG15,MGP,MSLN,NOS2,VIM
SA_COVID_IPA_Mcov vs NcNs - 2021-08-13 11:35 AM		S100A9		other						0.0432	ISG15,NOS2
SA_COVID_IPA_Mcov vs NcNs - 2021-08-13 11:35 AM		androgen		chemical drug						0.0432	CRP,PSCA
SA_COVID_IPA_Mcov vs NcNs - 2021-08-13 11:35 AM		2'3'-cyclic guanosine monophosphate-adenosine monophosphate		chemical - endogenous mammalian						0.0433	ISG15
SA_COVID_IPA_Mcov vs NcNs - 2021-08-13 11:35 AM		CXCR2		g-protein coupled receptor						0.0433	NOS2
SA_COVID_IPA_Mcov vs NcNs - 2021-08-13 11:35 AM		HFE		transmembrane receptor						0.0433	B2M
SA_COVID_IPA_Mcov vs NcNs - 2021-08-13 11:35 AM		HMGXB4		other						0.0433	NOS2
SA_COVID_IPA_Mcov vs NcNs - 2021-08-13 11:35 AM		LTB		cytokine						0.0433	CRP
SA_COVID_IPA_Mcov vs NcNs - 2021-08-13 11:35 AM		PLA2G6		enzyme						0.0433	NOS2
SA_COVID_IPA_Mcov vs NcNs - 2021-08-13 11:35 AM		WDR5		transcription regulator						0.0433	VIM
SA_COVID_IPA_Mcov vs NcNs - 2021-08-13 11:35 AM		beta-glycerophosphoric acid		chemical - endogenous mammalian						0.0433	MGP
SA_COVID_IPA_Mcov vs NcNs - 2021-08-13 11:35 AM		cannabidiol		chemical drug						0.0433	NOS2
SA_COVID_IPA_Mcov vs NcNs - 2021-08-13 11:35 AM		dipyridamole		chemical drug						0.0433	NOS2
SA_COVID_IPA_Mcov vs NcNs - 2021-08-13 11:35 AM		epicatechin gallate		chemical drug						0.0433	NOS2
SA_COVID_IPA_Mcov vs NcNs - 2021-08-13 11:35 AM		oxymatrine		chemical drug						0.0433	NOS2
SA_COVID_IPA_Mcov vs NcNs - 2021-08-13 11:35 AM		GSTP1		enzyme						0.0436	ATP11B,H1-10
SA_COVID_IPA_Mcov vs NcNs - 2021-08-13 11:35 AM		fluticasone propionate		chemical drug						0.0436	CRP,IFIT1
SA_COVID_IPA_Mcov vs NcNs - 2021-08-13 11:35 AM		CX3CR1		g-protein coupled receptor						0.0445	ATP11B,NOS2
SA_COVID_IPA_Mcov vs NcNs - 2021-08-13 11:35 AM		IRF7		transcription regulator						0.0445	IFIT1,ISG15
SA_COVID_IPA_Mcov vs NcNs - 2021-08-13 11:35 AM		MAPK9		kinase						0.0445	HMGN2,NOS2
SA_COVID_IPA_Mcov vs NcNs - 2021-08-13 11:35 AM		2,4-dinitrofluorobenzene		chemical toxicant						0.0451	NOS2
SA_COVID_IPA_Mcov vs NcNs - 2021-08-13 11:35 AM		BMPER		other						0.0451	MGP
SA_COVID_IPA_Mcov vs NcNs - 2021-08-13 11:35 AM		BRD7		transcription regulator						0.0451	VIM
SA_COVID_IPA_Mcov vs NcNs - 2021-08-13 11:35 AM		CYP7A1		enzyme						0.0451	NOS2
SA_COVID_IPA_Mcov vs NcNs - 2021-08-13 11:35 AM		DRAP1		transcription regulator						0.0451	H1-5
SA_COVID_IPA_Mcov vs NcNs - 2021-08-13 11:35 AM		FUS		transcription regulator						0.0451	CNOT1
SA_COVID_IPA_Mcov vs NcNs - 2021-08-13 11:35 AM		ITGA1		other						0.0451	NOS2
SA_COVID_IPA_Mcov vs NcNs - 2021-08-13 11:35 AM		NR2F6		ligand-dependent nuclear receptor						0.0451	CCL28
SA_COVID_IPA_Mcov vs NcNs - 2021-08-13 11:35 AM		P2RX7		ion channel						0.0451	NOS2
SA_COVID_IPA_Mcov vs NcNs - 2021-08-13 11:35 AM		PLD1		enzyme						0.0451	NOS2
SA_COVID_IPA_Mcov vs NcNs - 2021-08-13 11:35 AM		SAFB2		other						0.0451	B2M
SA_COVID_IPA_Mcov vs NcNs - 2021-08-13 11:35 AM		THZ2		chemical - kinase inhibitor						0.0451	SRSF3
SA_COVID_IPA_Mcov vs NcNs - 2021-08-13 11:35 AM		UBA1		enzyme						0.0451	VIM
SA_COVID_IPA_Mcov vs NcNs - 2021-08-13 11:35 AM		UCN		other						0.0451	GNAS
SA_COVID_IPA_Mcov vs NcNs - 2021-08-13 11:35 AM		WDR77		transcription regulator						0.0451	PSCA
SA_COVID_IPA_Mcov vs NcNs - 2021-08-13 11:35 AM		WNT7A		cytokine						0.0451	VIM
SA_COVID_IPA_Mcov vs NcNs - 2021-08-13 11:35 AM		aristolochic acid I		chemical toxicant						0.0451	NOS2
SA_COVID_IPA_Mcov vs NcNs - 2021-08-13 11:35 AM		bisindolylmaleimide iv		chemical - kinase inhibitor						0.0451	NOS2
SA_COVID_IPA_Mcov vs NcNs - 2021-08-13 11:35 AM		chelerythrine		chemical drug						0.0451	NOS2
SA_COVID_IPA_Mcov vs NcNs - 2021-08-13 11:35 AM		diosgenin		chemical - endogenous non-mammalian						0.0451	NOS2
SA_COVID_IPA_Mcov vs NcNs - 2021-08-13 11:35 AM		ketamine		chemical drug						0.0451	NOS2
SA_COVID_IPA_Mcov vs NcNs - 2021-08-13 11:35 AM		paroxetine		chemical drug						0.0451	NOS2
SA_COVID_IPA_Mcov vs NcNs - 2021-08-13 11:35 AM		poly dA-dT		chemical reagent						0.0451	ISG15
SA_COVID_IPA_Mcov vs NcNs - 2021-08-13 11:35 AM		DNMT3B		enzyme						0.0454	IFIT1,NOS2
SA_COVID_IPA_Mcov vs NcNs - 2021-08-13 11:35 AM		aspirin		chemical drug						0.0454	CRP,NOS2
SA_COVID_IPA_Mcov vs NcNs - 2021-08-13 11:35 AM		aldosterone		chemical - endogenous mammalian						0.0459	NOS2,PSCA
SA_COVID_IPA_Mcov vs NcNs - 2021-08-13 11:35 AM		BRCA1		transcription regulator						0.0468	IFIT1,VIM
SA_COVID_IPA_Mcov vs NcNs - 2021-08-13 11:35 AM		CLEC4E		other						0.047	NOS2
SA_COVID_IPA_Mcov vs NcNs - 2021-08-13 11:35 AM		EIF4EBP2		translation regulator						0.047	NOS2
SA_COVID_IPA_Mcov vs NcNs - 2021-08-13 11:35 AM		Gm21596/Hmgb1		transcription regulator						0.047	NOS2
SA_COVID_IPA_Mcov vs NcNs - 2021-08-13 11:35 AM		HEXIM1		transcription regulator						0.047	VIM
SA_COVID_IPA_Mcov vs NcNs - 2021-08-13 11:35 AM		HSD17B4		enzyme						0.047	LY6D
SA_COVID_IPA_Mcov vs NcNs - 2021-08-13 11:35 AM		NODAL		growth factor						0.047	NOS2
SA_COVID_IPA_Mcov vs NcNs - 2021-08-13 11:35 AM		NfkB-RelA		complex						0.047	NOS2
SA_COVID_IPA_Mcov vs NcNs - 2021-08-13 11:35 AM		SDCBP		enzyme						0.047	VIM
SA_COVID_IPA_Mcov vs NcNs - 2021-08-13 11:35 AM		SSTR2		g-protein coupled receptor						0.047	VIM
SA_COVID_IPA_Mcov vs NcNs - 2021-08-13 11:35 AM		STK4		kinase						0.047	NOS2
SA_COVID_IPA_Mcov vs NcNs - 2021-08-13 11:35 AM		TNFRSF11B		transmembrane receptor						0.047	NOS2
SA_COVID_IPA_Mcov vs NcNs - 2021-08-13 11:35 AM		UCP2		transporter						0.047	NOS2
SA_COVID_IPA_Mcov vs NcNs - 2021-08-13 11:35 AM		kaempferol		chemical toxicant						0.047	NOS2
SA_COVID_IPA_Mcov vs NcNs - 2021-08-13 11:35 AM		ochratoxin A		chemical toxicant						0.047	NOS2
SA_COVID_IPA_Mcov vs NcNs - 2021-08-13 11:35 AM		piceatannol		chemical - endogenous non-mammalian						0.047	NOS2
SA_COVID_IPA_Mcov vs NcNs - 2021-08-13 11:35 AM		tosylphenylalanyl chloromethyl ketone		chemical - protease inhibitor						0.047	NOS2
SA_COVID_IPA_Mcov vs NcNs - 2021-08-13 11:35 AM		PTEN		phosphatase		0.254		0.006	0.244	0.0471	ISG15,LALBA,NOS2,PSCA
SA_COVID_IPA_Mcov vs NcNs - 2021-08-13 11:35 AM		OGA		enzyme						0.0471	CNOT1,HRNR,VIM
SA_COVID_IPA_Mcov vs NcNs - 2021-08-13 11:35 AM		CpG oligonucleotide		chemical drug						0.0473	ISG15,NOS2
SA_COVID_IPA_Mcov vs NcNs - 2021-08-13 11:35 AM		HOXA9		transcription regulator						0.0478	HMGN2,VIM
SA_COVID_IPA_Mcov vs NcNs - 2021-08-13 11:35 AM		MAPK8		kinase						0.0478	CRP,NOS2
SA_COVID_IPA_Mcov vs NcNs - 2021-08-13 11:35 AM		S100A8		other						0.0482	ISG15,NOS2
SA_COVID_IPA_Mcov vs NcNs - 2021-08-13 11:35 AM		1-methyl-4-phenylpyridinium		chemical toxicant						0.0488	NOS2
SA_COVID_IPA_Mcov vs NcNs - 2021-08-13 11:35 AM		ADAMTS12		peptidase						0.0488	MGP
SA_COVID_IPA_Mcov vs NcNs - 2021-08-13 11:35 AM		AZGP1		transporter						0.0488	VIM
SA_COVID_IPA_Mcov vs NcNs - 2021-08-13 11:35 AM		CDC73		other						0.0488	H1-2
SA_COVID_IPA_Mcov vs NcNs - 2021-08-13 11:35 AM		FOXF2		transcription regulator						0.0488	VIM
SA_COVID_IPA_Mcov vs NcNs - 2021-08-13 11:35 AM		Fus		transcription regulator						0.0488	H1-2
SA_COVID_IPA_Mcov vs NcNs - 2021-08-13 11:35 AM		PARK7		enzyme						0.0488	VIM
SA_COVID_IPA_Mcov vs NcNs - 2021-08-13 11:35 AM		PDGF-AA		complex						0.0488	VIM
SA_COVID_IPA_Mcov vs NcNs - 2021-08-13 11:35 AM		PSMD10		transcription regulator						0.0488	GNAS
SA_COVID_IPA_Mcov vs NcNs - 2021-08-13 11:35 AM		SIRT2		transcription regulator						0.0488	ISG15
SA_COVID_IPA_Mcov vs NcNs - 2021-08-13 11:35 AM		SPRY1		other						0.0488	ISG15
SA_COVID_IPA_Mcov vs NcNs - 2021-08-13 11:35 AM		SUPT16H		transcription regulator						0.0488	H1-2
SA_COVID_IPA_Mcov vs NcNs - 2021-08-13 11:35 AM		calyculin A		chemical toxicant						0.0488	NOS2
SA_COVID_IPA_Mcov vs NcNs - 2021-08-13 11:35 AM		geranylgeranyl pyrophosphate		chemical - endogenous mammalian						0.0488	NOS2
SA_COVID_IPA_Mcov vs NcNs - 2021-08-13 11:35 AM		hemocyanin		biologic drug						0.0488	NOS2
SA_COVID_IPA_Mcov vs NcNs - 2021-08-13 11:35 AM		resolvin E1		chemical - endogenous mammalian						0.0488	NOS2
SA_COVID_IPA_Mcov vs NcNs - 2021-08-13 11:35 AM		acetaminophen		chemical drug						0.0492	CRP,NOS2
Causal Networks for My Projects->Manuel Ferrer_Saliva_Cov->SA_COVID_IPA_Mcov vs NcNs - 2021-08-13 11:35 AM
Master Regulator	Molecule Type	Expr Log Ratio	Depth	Predicted Activation State	Notes	Activation z-score	p-value of overlap	Network bias-corrected p-value	Participating regulators	Target molecules in dataset	Causal network	Target-connected regulators	Relationships Between Master Regulators(Increases/Downstream)	Relationships Between Master Regulators(Decreases/Downstream)	Relationships Between Master Regulators(Affects/Downstream)	Relationships Between Master Regulators(Increases/Upstream)	Relationships Between Master Regulators(Decreases/Upstream)	Relationships Between Master Regulators(Affects/Upstream)	Relationships Between Master Regulators(Increases/Both)	Relationships Between Master Regulators(Decreases/Both)	Relationships Between Master Regulators(Affects/Both)
KRAS	enzyme		1			-1.89	1.26e-06	0.0002	KRAS	B2M,FSTL1,IFIT1,ISG15,MSLN,NOS2,VIM	7 (1)	1	methylprednisolone	NRAS,PLAAT4		CCND1,CD44,IL1B,SCNN1G,XIAP	GJA1,IRF1
CCL11	cytokine		2			-1.265	4.84e-06	0.0013	CCL11,ERK1/2,HRAS,MAPK1,MAPK14,RAS	B2M,BPIFB4,CCL28,CRP,FSTL1,GNAS,IFIT1,ISG15,NOS2,VIM	10 (6)	6	IL17A
IL10R	group		2			-0.632	8.25e-06	0.0006	CD28,IL10R,IL10RA,STAT3	ATP11B,CRP,FSTL1,HMGN2,IFIT1,ISG15,MSLN,NOS2,RANBP2,VIM	10 (4)	3
2-aminopurine	chemical reagent		1			-1.732	1.3e-05	0.002	2-aminopurine	IFIT1,ISG15,NOS2	3 (1)	1
PRL	cytokine		1			0	1.33e-05	0.0019	PRL	B2M,IFIT1,ISG15,MGP,NOS2,VIM	6 (1)	1	bisphenol A,EP300,sphingosylphosphocholine	endosulfan		CCND1,FN1,IRF1,PARP14,USP18
ferrous sulfate	chemical drug		1			0	2.16e-05	0.0017	ferrous sulfate	LCN1,NOS2	2 (1)	1
IRF3	transcription regulator		1	Activated		2.236	2.26e-05	0.0023	IRF3	B2M,IFIT1,ISG15,NOS2,VIM	5 (1)	1	CLEC12A,mir-183,PLAAT4,SGPL1,STING1,TANK	RNF216		CX3CL1,IFNA10,IFNA14,IFNA16,IFNA21,IFNA5,IFNA6,IFNA7,IFNA8,IRF1,IRGM,OASL,PARP14,TREX1,USP18	FN1,IL17A
norethindrone acetate	chemical drug		2	Inhibited		-2.309	2.29e-05	0.0012	ESR1,ESR2,norethindrone acetate,PGR	CST5,DYNC1I2,FSTL1,GNAS,IFIT1,ISG15,LCN1,MGP,MSLN,NOS2,RANBP2,VIM	12 (4)	3				ESR2
KPNA2	other		1			1.414	3.59e-05	0.0007	KPNA2	IFIT1,ISG15	2 (1)	1	ESR2	CD 437,ST1926
JAK	group		1			0.577	3.79e-05	0.0044	JAK	IFIT1,ISG15,VIM	3 (1)	1	Ifn	ESR2		IL17A,NEUROG3
RGS9	enzyme		3			0.378	4.27e-05	0.0033	CHUK,GNAT1,GNAT2,IKBKB,MAPK14,RGS9,TWIST1	CRP,GNAS,ISG15,LALBA,MGP,NOS2,VIM	7 (7)	4
Ifn	group		1	Activated		2	4.37e-05	0.005	Ifn	B2M,IFIT1,ISG15,NOS2	4 (1)	1	EP300,hydrochloric acid,STING1	mir-146		CD44,JAK,OASL	IL17A
NR0B1	ligand-dependent nuclear receptor		2			1.604	5.99e-05	0.002	AR,ESR1,ESR2,HNF4A,NR0B1,NR1H3,PGR	CST5,DYNC1I2,FSTL1,GNAS,IFIT1,ISG15,LCN1,MGP,MSLN,NOS2,PSCA,RANBP2,SRSF3,VIM	14 (7)	6					ESR2
UBA3	enzyme		2			1.604	6.35e-05	0.0011	AR,CDKN1B,ESR1,ESR2,NFkB (complex),NFKB1,PGR,UBA3	B2M,CRP,CST5,DYNC1I2,FSTL1,GNAS,IFIT1,ISG15,LCN1,MGP,MSLN,PSCA,RANBP2,VIM	14 (8)	7					ESR2
RAB6A	enzyme		3			-0.577	6.69e-05	0.0069	BICD2,CASP3,NSF,RAB6A,RAMP3	IFIT1,NOS2,VIM	3 (5)	3				BICD2
Sn50 peptide	chemical toxicant		2			-0.333	6.92e-05	0.0106	AKT1,CASP8,MMP9,NFkB (complex),RELA,Sn50 peptide,TERT	B2M,CRP,FSTL1,GNAS,ISG15,NOS2,PSCA,RPTN,VIM	9 (7)	7					GJA1,IL1B,XIAP
methylprednisolone	chemical drug		1			-1.89	7.02e-05	0.0035	methylprednisolone	B2M,FSTL1,IGLV1-44,IGLV3-19,IGLV7-46,MGP,VIM	7 (1)	1				FN1,ITGA5,KRAS,RAMP3,SRI	CCND1,IL17A,IL1B,IRF1,IRGM,TNIP1
ST6GALNAC1	enzyme		1			0	7.52e-05	0.0023	ST6GALNAC1	B2M,VIM	2 (1)	1		CCND1
mir-96	microRNA		1			0.577	7.72e-05	0.0008	mir-96	IFIT1,ISG15,VIM	3 (1)	1		miR-200b-3p (and other miRNAs w/seed AAUACUG)		FN1
CCAR1	transcription regulator		2			0.816	8.49e-05	0.0177	CASP8,CCAR1,RELA	B2M,CRP,ISG15,NOS2,RPTN,VIM	6 (3)	2	CD 437
stallimycin	biologic drug		1			0.577	9.46e-05	0.0082	stallimycin	IFIT1,ISG15,NOS2	3 (1)	1				IL1B,IRF1
ATXN3	peptidase		1			1.414	0.0001	0.0008	ATXN3	IFIT1,ISG15	2 (1)	1				UBE3A
Sb202190	chemical - kinase inhibitor		1			-1	0.000112	0.0295	Sb202190	CRP,IFIT1,NOS2,VIM	4 (1)	1				CCND1,SPI1	ESR2,FN1,IL1B,LORICRIN
10-gingerol	chemical - endogenous non-mammalian		3			0.905	0.000119	0.0045	10-gingerol,acetaminophen,Akt,AKT1,arachidonic acid,clopidogrel,Cpla2,Creb,cyclophosphamide,CYP,MAPK9,PLA2G6,PPARG	B2M,CRP,FSTL1,GNAS,HMGN2,IFIT1,LY6D,MSLN,NOS2,SRSF3,VIM	11 (13)	10
IMMT	other		2			-1.667	0.00012	0.0195	IL1B,IMMT,NOS2	B2M,CCL28,CRP,H1-10,IFIT1,ISG15,NOS2,RPTN,VIM	9 (3)	2					IL1B
TNIP1	other		2			0	0.000126	0.0165	IKBKG,NFkB (complex),RELA,TNIP1	B2M,CRP,GNAS,ISG15,MGP,NOS2,RPTN,VIM	8 (4)	4		FN1,methylprednisolone			IL17A,IL1B,SERPINB4
GRK1	kinase		2			1.342	0.000127	0.0168	ADRB,ADRB1,ADRB2,GRK1,RHO	B2M,GNAS,H1-2,IMPDH1,NOS2	5 (5)	4		CX3CL1
PARP	group		1			0	0.000129	0.023	PARP	NOS2,VIM	2 (1)	1
DIABLO	other		2			-0.816	0.00013	0.015	CASP3,CASP8,DIABLO,RELA	B2M,CRP,ISG15,NOS2,RPTN,VIM	6 (4)	3
RAP2B	enzyme		2			-1.134	0.000134	0.02	HRAS,MAPK1,PLC,RAP2B	BPIFB4,CRP,FSTL1,IFIT1,ISG15,NOS2,VIM	7 (4)	3
mir-183	microRNA		1			0.577	0.000137	0.0017	mir-183	IFIT1,ISG15,VIM	3 (1)	1		miR-200b-3p (and other miRNAs w/seed AAUACUG)		IRF3	FN1
IRGM	enzyme		1			-1.732	0.000145	0.0018	IRGM	B2M,IFIT1,ISG15	3 (1)	1	IRF3	methylprednisolone,mir-21			IL1B,OASL,USP18
aprotinin	biologic drug		2			0.302	0.000151	0.0097	aprotinin,NOS2,PLAU,PLG,Tgf beta,TGFB1	CRP,FSTL1,GNAS,HMGN2,IMPDH1,ISG15,MGP,NOS2,RPTN,SRSF3,VIM	11 (6)	5
IL17A	cytokine		1			0.447	0.000174	0.0298	IL17A	B2M,CRP,ISG15,NOS2,VIM	5 (1)	1	JAK,MALT1,RC3H1	FOXO3,HDAC11,Ifn,IRF3,methylprednisolone,mir-146,TNIP1		CCL11,CCND1,CX3CL1,EP300,HBEGF,NME3,SCNN1G,SPSB1	IRF1
bisphenol A	chemical - endogenous mammalian		2	Inhibited		-2.324	0.000179	0.0025	Akt,AR,bisphenol A,Creb,ERK1/2,ESR1,ESR2,NFE2L2,PPARG,STAT3	B2M,CST5,DYNC1I2,FSTL1,GNAS,IFIT1,IMPDH1,ISG15,LCN1,LY6D,MGP,MSLN,PSCA,RANBP2,SRSF3	15 (10)	10				ESR2,mir-146,PRL,RBM4B,RPL9	CCND1,SCNN1G
RHO	G-protein coupled receptor		1			-1.732	0.00018	0.0015	RHO	B2M,H1-2,IMPDH1	3 (1)	1					CD44
dihydrosphingosine 1-phosphate	chemical - endogenous mammalian		2			-1	0.00018	0.0048	Akt,ALOX5,dihydrosphingosine 1-phosphate,ERK1/2,PTEN,RHOA,SGPP1,SMAD2,SMAD3	B2M,CRP,ISG15,LALBA,MSLN,NOS2,PSCA,RPTN,VIM	9 (9)	8		SGPL1
filgrastim	biologic drug		1			-1.633	0.000186	0.0037	filgrastim	ATP11B,B2M,CST5,IFIT1,ISG15,VIM	6 (1)	1				CD44,EMILIN2,F5,XBP1	HMGA1,NOD1,OASL,PARP14,TREX1,ZNF395
CRLF2	transmembrane receptor		2			0	0.000195	0.02	BTK,CRLF2,MAPK8,MAPK9,SRC	CRP,HMGN2,IFIT1,ISG15,NOS2,VIM	6 (5)	4
RNF216	enzyme		1			-1.414	0.000196	0.0029	RNF216	IFIT1,ISG15	2 (1)	1					IRF3
emactuzumab	biologic drug		1			1.414	0.000196	0.0014	emactuzumab	IFIT1,ISG15	2 (1)	1
DDX54	transcription regulator		2	Activated		2.111	0.000203	0.0068	DDX54,ESR1,ESR2,PGR	CST5,DYNC1I2,FSTL1,GNAS,IFIT1,ISG15,LCN1,MSLN,NOS2,RANBP2,VIM	11 (4)	3					ESR2
ospemifene	chemical drug		2			0.632	0.000203	0.0093	ESR1,ESR2,ospemifene	CST5,DYNC1I2,FSTL1,GNAS,LCN1,MGP,MSLN,NOS2,RANBP2,VIM	10 (3)	2					ESR2
chlordecone	chemical toxicant		2			0.632	0.000205	0.0093	chlordecone,ESR1,ESR2	CST5,DYNC1I2,FSTL1,GNAS,LCN1,MGP,MSLN,NOS2,RANBP2,VIM	10 (3)	2					ESR2
endosulfan	chemical toxicant		2			0.632	0.000205	0.0093	endosulfan,ESR1,ESR2	CST5,DYNC1I2,FSTL1,GNAS,LCN1,MGP,MSLN,NOS2,RANBP2,VIM	10 (3)	2					ESR2,PRL
clomiphene	chemical drug		2			0.632	0.000206	0.0095	clomiphene,ESR1,ESR2	CST5,DYNC1I2,FSTL1,GNAS,LCN1,MGP,MSLN,NOS2,RANBP2,VIM	10 (3)	2					ESR2
STING1	other		1			1.732	0.000209	0.0208	STING1	IFIT1,ISG15,NOS2	3 (1)	1		RC3H1		Ifn,IL1B,IRF3,OASL,USP18
diethyl pyrocarbonate	chemical reagent		2			-0.577	0.000209	0.0152	diethyl pyrocarbonate,FHIT,SLC9A1	NOS2,RANBP2,VIM	3 (3)	2					FHIT
methoxychlor	chemical toxicant		2			0.632	0.000216	0.0097	ESR1,ESR2,methoxychlor	CST5,DYNC1I2,FSTL1,GNAS,LCN1,MGP,MSLN,NOS2,RANBP2,VIM	10 (3)	2					ESR2
3,3'-diindolylmethane	chemical drug		1			0.577	0.00022	0.0284	3,3'-diindolylmethane	IFIT1,NOS2,VIM	3 (1)	1				ESR2,FOXO3,mir-146	CCND1,IL1B
edelfosine	chemical drug		2			1.134	0.000242	0.0059	Akt,CASP8,edelfosine,FAS,SMAD2,SMAD3	CRP,IFIT1,ISG15,MGP,MSLN,RPTN,VIM	7 (6)	5
endrin	chemical toxicant		2			0.905	0.000243	0.0099	endrin,ESR1,ESR2,NFkB (complex)	CRP,CST5,DYNC1I2,FSTL1,GNAS,LCN1,MGP,MSLN,NOS2,RANBP2,VIM	11 (4)	3					ESR2
4-hydroxy-2',4',6'-trichlorobiphenyl	chemical toxicant		2			-1.897	0.000244	0.0091	4-hydroxy-2',4',6'-trichlorobiphenyl,ESR1,ESR2	CST5,DYNC1I2,FSTL1,GNAS,LCN1,MGP,MSLN,NOS2,RANBP2,VIM	10 (3)	2				ESR2
MITO-4509	chemical drug		2			-1.897	0.000244	0.0091	ESR1,ESR2,MITO-4509	CST5,DYNC1I2,FSTL1,GNAS,LCN1,MGP,MSLN,NOS2,RANBP2,VIM	10 (3)	2				ESR2
TAS-108	chemical drug		2			1.897	0.000244	0.0091	ESR1,ESR2,TAS-108	CST5,DYNC1I2,FSTL1,GNAS,LCN1,MGP,MSLN,NOS2,RANBP2,VIM	10 (3)	2					ESR2
carbaryl	chemical toxicant		2			1.897	0.000244	0.0091	carbaryl,ESR1,ESR2	CST5,DYNC1I2,FSTL1,GNAS,LCN1,MGP,MSLN,NOS2,RANBP2,VIM	10 (3)	2					ESR2
diethylstilbestrol diphosphate	chemical drug		2			-1.897	0.000244	0.0091	diethylstilbestrol diphosphate,ESR1,ESR2	CST5,DYNC1I2,FSTL1,GNAS,LCN1,MGP,MSLN,NOS2,RANBP2,VIM	10 (3)	2				ESR2
esterified estrogens	chemical drug		2			-1.897	0.000244	0.0091	ESR1,ESR2,esterified estrogens	CST5,DYNC1I2,FSTL1,GNAS,LCN1,MGP,MSLN,NOS2,RANBP2,VIM	10 (3)	2				ESR2
estradiol acetate	chemical drug		2			-1.897	0.000244	0.0091	ESR1,ESR2,estradiol acetate	CST5,DYNC1I2,FSTL1,GNAS,LCN1,MGP,MSLN,NOS2,RANBP2,VIM	10 (3)	2				ESR2
estramustine phosphate	chemical drug		2			-1.897	0.000244	0.0091	ESR1,ESR2,estramustine phosphate	CST5,DYNC1I2,FSTL1,GNAS,LCN1,MGP,MSLN,NOS2,RANBP2,VIM	10 (3)	2				ESR2
synthetic conjugated estrogens, B	chemical drug		2			-1.897	0.000244	0.0091	ESR1,ESR2,synthetic conjugated estrogens, B	CST5,DYNC1I2,FSTL1,GNAS,LCN1,MGP,MSLN,NOS2,RANBP2,VIM	10 (3)	2				ESR2
trans-nonachlor	chemical toxicant		2			-1.897	0.000244	0.0091	ESR1,ESR2,trans-nonachlor	CST5,DYNC1I2,FSTL1,GNAS,LCN1,MGP,MSLN,NOS2,RANBP2,VIM	10 (3)	2				ESR2
2,2'-dipyridyl disulfide	chemical reagent		2			-1.633	0.000244	0.029	2,2'-dipyridyl disulfide,MAPK1,MAPK14	CRP,GNAS,IFIT1,ISG15,NOS2,VIM	6 (3)	2
CITED1	transcription regulator		2			-1.897	0.000245	0.0092	CITED1,ESR1,ESR2	CST5,DYNC1I2,FSTL1,GNAS,LCN1,MGP,MSLN,NOS2,RANBP2,VIM	10 (3)	2		HMGA1		ESR2
chlordane	chemical toxicant		2			-1.897	0.000245	0.0093	chlordane,ESR1,ESR2	CST5,DYNC1I2,FSTL1,GNAS,LCN1,MGP,MSLN,NOS2,RANBP2,VIM	10 (3)	2				ESR2
pydrin	chemical toxicant		2			-1.897	0.000245	0.0091	ESR1,ESR2,pydrin	CST5,DYNC1I2,FSTL1,GNAS,LCN1,MGP,MSLN,NOS2,RANBP2,VIM	10 (3)	2				ESR2
nafamostat	chemical drug		3	Activated		2.121	0.000247	0.0172	ERK1/2,GZMK,MAPK1,MAPK14,MAPK8,MAPK9,MMP3,nafamostat,PRKAA,SLC22A1,TPSAB1/TPSB2,TPSD1	B2M,CRP,GNAS,HMGN2,IFIT1,ISG15,SRSF3,VIM	8 (12)	7
CC8490	chemical drug		2			1.897	0.000248	0.0103	CC8490,ESR1,ESR2	CST5,DYNC1I2,FSTL1,GNAS,LCN1,MGP,MSLN,NOS2,RANBP2,VIM	10 (3)	2					ESR2
NFATC4	transcription regulator		2			-1.897	0.000259	0.0101	ESR1,ESR2,NFATC4	CST5,DYNC1I2,FSTL1,GNAS,LCN1,MGP,MSLN,NOS2,RANBP2,VIM	10 (3)	2				ESR2
IRF1	transcription regulator		1	Activated		2	0.000268	0.0331	IRF1	B2M,IFIT1,ISG15,NOS2	4 (1)	1	IRF3,JAK1/2,pembrolizumab,PRL,SMARCA4,stallimycin	IL17A,KRAS,methylprednisolone,mir-21,PARP9,RC3H1,USP18		APOL6,CIITA,OASL	CCND1,SLPI
acolbifene	chemical drug		2			1.897	0.000272	0.009	acolbifene,ESR1,ESR2,NOS3	CST5,DYNC1I2,FSTL1,GNAS,LCN1,MGP,MSLN,NOS2,RANBP2,VIM	10 (4)	3					ESR2
SCGB3A2	other		2			1.633	0.000274	0.0331	SCGB3A2,SMAD2,SMAD3,STAT1	B2M,CRP,IFIT1,ISG15,NOS2,VIM	6 (4)	3
IFNA10	cytokine		1			1.414	0.000277	0.0091	IFNA10	IFIT1,ISG15	2 (1)	1	FN1,IRF3			PLAAT4
IFNA14	cytokine		1			1.414	0.000277	0.0091	IFNA14	IFIT1,ISG15	2 (1)	1	IRF3			PLAAT4
IFNA21	cytokine		1			1.414	0.000277	0.0091	IFNA21	IFIT1,ISG15	2 (1)	1	IRF3			PLAAT4
IFNA5	cytokine		1			1.414	0.000277	0.0091	IFNA5	IFIT1,ISG15	2 (1)	1	IRF3			PLAAT4
IFNA6	cytokine		1			1.414	0.000277	0.0091	IFNA6	IFIT1,ISG15	2 (1)	1	IRF3			PLAAT4
IFNA7	cytokine		1			1.414	0.000277	0.0091	IFNA7	IFIT1,ISG15	2 (1)	1	IRF3			PLAAT4
IFNL4	cytokine		1			1.414	0.000277	0.0022	IFNL4	IFIT1,ISG15	2 (1)	1				OASL
XIAP	enzyme		2			-0.302	0.000285	0.0082	Akt,CASP8,IKBKB,MAP3K7,MAPK8,MAPK9,NFkB (complex),NFKBIA,PTEN,RELA,XIAP	B2M,CRP,GNAS,HMGN2,IFIT1,ISG15,LALBA,MGP,MSLN,PSCA,RPTN	11 (11)	10	CD44,FN1,KRAS	Sn50 peptide,UBE3A		CCND1	CASP9
estradiol 17beta-cypionate	chemical drug		2			-1.897	0.000291	0.0073	ESR1,ESR2,estradiol 17beta-cypionate,Mapk	CST5,DYNC1I2,FSTL1,GNAS,LCN1,MGP,MSLN,NOS2,RANBP2,VIM	10 (4)	3				ESR2
ESR2	ligand-dependent nuclear receptor		1			-1.633	0.000296	0.0152	ESR2	CST5,FSTL1,MGP,MSLN,NOS2,VIM	6 (1)	1	3,3'-diindolylmethane,4-hydroxy-2',4',6'-trichlorobiphenyl,bisphenol A,chlordane,CITED1,diethylstilbestrol diphosphate,esterified estrogens,estradiol 17beta-cypionate,estradiol acetate,estramustine phosphate,methylselenic acid,MITO-4509,NFATC4,norethindrone acetate,pydrin,synthetic conjugated estrogens, B,trans-nonachlor	acolbifene,carbaryl,CC8490,chlordecone,clomiphene,DDX54,endosulfan,endrin,methoxychlor,NR0B1,ospemifene,Sb202190,TAS-108,UBA3		CKS1B,FN1,FOXO3,GJA1,HMGA1,KPNA2	IL1B,JAK,PARP14
CD 437	chemical drug		2	Activated		2.121	0.000309	0.0237	CASP8,CD 437,MAPK14,MAPK8,TGM2	CRP,GNAS,HMGN2,IFIT1,ISG15,MGP,RPTN,SRSF3	8 (5)	5				CASP9,CCAR1	EIF4B,KPNA2,SOX4
FN1	enzyme		1			0	0.000322	0.0366	FN1	CRP,MGP,NOS2,VIM	4 (1)	1	CD44,EP300,EPRS1,ESR2,methylprednisolone,mir-21,mir-96,NR1H4,PRL,SOX4	emodin,FOXO3,IRF3,miR-182-5p (and other miRNAs w/seed UUGGCAA),mir-183,Sb202190,verteporfin,XBP1		CCND1,EIF4B,IFNA10,ITGA5,XIAP	GJA1,SMARCA4,TNIP1
IFNA16	cytokine		1			1.414	0.000323	0.0102	IFNA16	IFIT1,ISG15	2 (1)	1	IRF3			PLAAT4
IFNA8	cytokine		1			1.414	0.000323	0.0102	IFNA8	IFIT1,ISG15	2 (1)	1	IRF3			PLAAT4
HMGA1	transcription regulator		1			0	0.000336	0.0143	HMGA1	B2M,FSTL1,NOS2,VIM	4 (1)	1	ESR2,IL1B	filgrastim		APOL6,CCND1,CD44,MAPT,NECTIN1,SOX4	CITED1
1843U89	chemical drug		3			0	0.000341	0.0122	1843U89,Akt,CASP8,EGFR,ERK1/2,FAS,MAPK8,NFkB (complex),PRKAA,SMPD1,SMPD2	B2M,CCL28,CRP,GNAS,IFIT1,MGP,MSLN,NOS2,RPTN,VIM	10 (11)	10
hydrochloric acid	chemical - endogenous mammalian		2			0.577	0.000345	0.0463	CASP8,hydrochloric acid,SLC9A1	ISG15,NOS2,RPTN	3 (3)	2				Ifn,IL1B
HBEGF	growth factor		2			-1.732	0.000347	0.0069	Akt,AKT1,AXL,EGFR,ERBB2,ERBB3,ERK1/2,HBEGF,HIF1A,MAP2K1/2,MAPK1,MMP9,NFkB (complex),NFKBIA	B2M,CRP,FSTL1,GNAS,H1-2,IFIT1,ISG15,LALBA,MGP,MSLN,NOS2,VIM	12 (14)	14	IL17A,IL1B			CCND1	GJA1
PF-670462	chemical - kinase inhibitor		3			0	0.000354	0.0072	Akt,ERK1/2,GJA1,NFkB (complex),PF-670462,PTEN,SLC12A3,tetradecanoylphorbol acetate,TP53	ATP11B,B2M,CRP,FSTL1,GNAS,H1-10,HMGN2,ISG15,LALBA,MSLN,NOS2,PSCA,SRSF3,VIM	14 (9)	7				GJA1
EMILIN2	other		2			-0.577	0.000359	0.0377	CASP3,CASP8,EMILIN2	ISG15,NOS2,RPTN	3 (3)	2	filgrastim
USP18	peptidase		2			-1.667	0.000367	0.0201	CASP8,MAP3K7,NFkB (complex),NFKB1,P38 MAPK,REL,RELA,STAT,STAT1,STAT2,TAB1,USP18	B2M,CRP,GNAS,IFIT1,ISG15,MED12L,NOS2,RPTN,VIM	9 (12)	12	CLEC12A,IL1B,IRF3,pegintron,PRL,SPI1,STING1	IRGM,NRAS,TREX1			IRF1
acetyl-coenzyme A	chemical - endogenous mammalian		3			-0.243	0.000371	0.0063	acetyl-coenzyme A,Akt,AKT1,AR,BCL6,BTK,CASP8,EP300,ESR1,FASN,HIF1A,HNF4A,NFE2L2,PDK,PPARG,STAT3,TP53	B2M,DYNC1I2,FSTL1,H1-2,HMGN2,IFIT1,IMPDH1,LCN1,LY6D,MGP,MSLN,NOS2,PSCA,RANBP2,RPTN,SRSF3,VIM	17 (17)	15				EP300
IETD-fmk	chemical reagent		2			0.577	0.000374	0.0407	CASP3,CASP8,IETD-fmk	ISG15,NOS2,RPTN	3 (3)	2
ZNF385B	other		2			-0.577	0.000374	0.0379	CASP3,CASP8,ZNF385B	ISG15,NOS2,RPTN	3 (3)	2
IL1B	cytokine		1			1.414	0.000376	0.0442	IL1B	B2M,CCL28,CRP,H1-10,IFIT1,ISG15,NOS2,VIM	8 (1)	1	cladribine,cyclophosphamide,hydrochloric acid,KRAS,lipoarabinomannan,MALT1,MSR1,NOD1,pembrolizumab,SMARCA4,SPI1,stallimycin,STING1	3,3'-diindolylmethane,bardoxolone methyl,benzoic acid,CD300LF,diethylmaleate,emodin,ESR2,HDAC11,IMMT,IRGM,methylprednisolone,R-WIN 55,212,Sb202190,Sn50 peptide,TNIP1,UBE3A		APOL6,CASP9,CCND1,EGOT,EP300,HBEGF,HMGA1,UBE2V2,USP18	CIITA,SCNN1G,SGPL1,TRAF1
PARP9	enzyme		2	Activated		2.236	0.000383	0.0496	PARP9,STAT,STAT1	B2M,CRP,IFIT1,ISG15,NOS2	5 (3)	3		RC3H1			IRF1
EBAG9	other		2			-0.577	0.000389	0.0358	CASP3,CASP8,EBAG9	ISG15,NOS2,RPTN	3 (3)	2
FAIM2	other		2			0.577	0.000389	0.04	CASP3,CASP8,FAIM2	ISG15,NOS2,RPTN	3 (3)	2
SYNGAP1	other		2			0.447	0.000399	0.0223	HRAS,RAS,SYNGAP1	BPIFB4,CRP,FSTL1,NOS2,VIM	5 (3)	2
HYPK	other		2			0.577	0.000405	0.0405	CASP3,CASP8,HYPK	ISG15,NOS2,RPTN	3 (3)	2
Fe2+	chemical - endogenous mammalian		2			-0.378	0.000413	0.0129	Akt,AKT1,Fe2+,GSK3B,MAP3K7,TRAF6,TSC2	FSTL1,IFIT1,ISG15,MGP,MSLN,NOS2,VIM	7 (7)	6
GNLY	other		3			-0.302	0.000414	0.0066	Akt,AKT1,CASP3,CASP7,CASP8,CASP9,EIF2AK2,ERK1/2,GNLY,MAPK8,NFkB (complex),PTEN,SMPD1	B2M,CCL28,CRP,FSTL1,GNAS,IFIT1,LALBA,MSLN,NOS2,PSCA,RPTN	11 (13)	10				CASP9
XK469	chemical drug		3			-0.302	0.000414	0.0066	Akt,AKT1,CASP3,CASP7,CASP8,CASP9,EIF2AK2,ERK1/2,MAPK8,NFkB (complex),PTEN,SMPD1,TOP2B,XK469	B2M,CCL28,CRP,FSTL1,GNAS,IFIT1,LALBA,MSLN,NOS2,PSCA,RPTN	11 (14)	10				CASP9
IAP inhibitor 3	chemical reagent		2			-0.577	0.000421	0.0427	CASP3,CASP8,IAP inhibitor 3	ISG15,NOS2,RPTN	3 (3)	2				CASP9
SGMS1	enzyme		2			-0.577	0.000421	0.0404	CASP3,CASP8,SGMS1	ISG15,NOS2,RPTN	3 (3)	2
lexatumumab	biologic drug		2			-0.577	0.000421	0.0427	CASP3,CASP8,lexatumumab	ISG15,NOS2,RPTN	3 (3)	2				CASP9
MSR1	transmembrane receptor		1			1.414	0.000425	0.0351	MSR1	IFIT1,ISG15	2 (1)	1		CX3CL1		IL1B
singlet oxygen	chemical - endogenous mammalian		2			0.378	0.000434	0.0172	AKT1,CASP8,EGFR,ERK1/2,MAPK14,singlet oxygen	B2M,CRP,FSTL1,GNAS,ISG15,RPTN,VIM	7 (6)	5
(4-(3-chlorophenyl)piperazin-1-yl)(2-ethoxyphenyl)methanone	chemical reagent		2			-0.577	0.000437	0.0438	(4-(3-chlorophenyl)piperazin-1-yl)(2-ethoxyphenyl)methanone,CASP3,CASP8	ISG15,NOS2,RPTN	3 (3)	2				CASP9
APOL6	transporter		2			-0.577	0.000437	0.0434	APOL6,CASP3,CASP8	ISG15,NOS2,RPTN	3 (3)	2	HMGA1,IL1B,IRF1			CASP9
KCNJ6	ion channel		2			0.577	0.000437	0.0435	CASP3,CASP8,KCNJ6	ISG15,NOS2,RPTN	3 (3)	2	GNAO1				CASP9
VX-944	chemical drug		2			-0.577	0.000437	0.0428	CASP3,CASP8,VX-944	ISG15,NOS2,RPTN	3 (3)	2				CASP9
penicillic acid	chemical - endogenous non-mammalian		2			0.577	0.000437	0.0433	CASP3,CASP8,penicillic acid	ISG15,NOS2,RPTN	3 (3)	2					CASP9
IKKA/B	group		2			0.816	0.00044	0.0399	CHUK,IKBKB,IKKA/B,RELA	B2M,CRP,ISG15,MGP,NOS2,VIM	6 (4)	3		XBP1
loxoribine	chemical drug		2			0	0.000444	0.0294	loxoribine,RELA,TLR7	B2M,CRP,IFIT1,ISG15,NOS2,VIM	6 (3)	2
CpG ODN D-19	chemical reagent		3			-0.243	0.000453	0.0124	Akt,AR,CASP8,CEBPA,CHUK,CpG ODN D-19,ERBB2,FOS,HRAS,JAK2,mir-21,MYC,NFkB (complex),RACK1,STAT3,STAT6	BPIFB4,CRP,FSTL1,GNAS,H1-10,IFIT1,IMPDH1,ISG15,LY6D,MGP,MSLN,NOS2,PSCA,RANBP2,RPTN,SRSF3,VIM	17 (16)	15
O-(6)-methylguanine	chemical - endogenous mammalian		2			-0.577	0.000454	0.0388	CASP3,CASP8,O-(6)-methylguanine	ISG15,NOS2,RPTN	3 (3)	2				CASP9
LXM-10	chemical reagent		3			0.243	0.000454	0.0124	Akt,AR,CASP8,CEBPA,CHUK,ERBB2,FOS,HRAS,JAK2,LXM-10,mir-21,MYC,NFkB (complex),RACK1,STAT3,STAT6	BPIFB4,CRP,FSTL1,GNAS,H1-10,IFIT1,IMPDH1,ISG15,LY6D,MGP,MSLN,NOS2,PSCA,RANBP2,RPTN,SRSF3,VIM	17 (16)	15
miR-296-3p (miRNAs w/seed AGGGUUG)	mature microRNA		3			-0.243	0.000454	0.0124	Akt,AR,CASP8,CEBPA,CHUK,ERBB2,FOS,HRAS,JAK2,mir-21,miR-296-3p (miRNAs w/seed AGGGUUG),MYC,NFkB (complex),RACK1,STAT3,STAT6	BPIFB4,CRP,FSTL1,GNAS,H1-10,IFIT1,IMPDH1,ISG15,LY6D,MGP,MSLN,NOS2,PSCA,RANBP2,RPTN,SRSF3,VIM	17 (16)	15
verteporfin	chemical drug		3			0.258	0.000457	0.0175	AKT1,AR,CASP8,CEBPA,CHUK,ERBB4,FOS,mir-21,MYC,NFkB (complex),STAT3,TAZ,TP73,verteporfin,YAP1	CRP,FSTL1,GNAS,H1-10,IFIT1,ISG15,LALBA,LY6D,MGP,MSLN,PSCA,RANBP2,RPTN,SRSF3,VIM	15 (15)	14					FN1
R-WIN 55,212	chemical reagent		2			-1.414	0.00046	0.0211	Akt,AKT1,ERK1/2,IRF7,NFkB (complex),R-WIN 55,212	B2M,CRP,FSTL1,GNAS,IFIT1,ISG15,MSLN,VIM	8 (6)	5					CASP9,CCND1,IL1B
CKS1B	kinase		3			0.535	0.000463	0.0082	CASP8,CDK2,CDKN1A,CDKN1B,CEBPB,CKS1B,E2F3,FOXM1,HRAS,NFE2L2,NFkB (complex),NFKBIA,NPAT,PELP1,REL,SMARCA4	B2M,BPIFB4,GNAS,H1-10,H1-2,H1-5,IMPDH1,ISG15,MED12L,MGP,NOS2,RPTN,SCGB2A1,VIM	14 (16)	14	ESR2
tetraphenylphosphonium	chemical reagent		3			0	0.000489	0.0482	ABCB1,CASP1,CASP3,CASP8,P glycoprotein,tetraphenylphosphonium	ISG15,NOS2,RPTN,VIM	4 (6)	3
HYAL1	enzyme		2			-0.577	0.000489	0.0472	CASP3,CASP8,HYAL1	ISG15,NOS2,RPTN	3 (3)	2				CASP9
cladribine	chemical drug		2			-0.577	0.000489	0.0454	CASP3,CASP8,cladribine	ISG15,NOS2,RPTN	3 (3)	2				CASP9,IL1B
rubitecan	chemical drug		2			-0.577	0.000507	0.0463	CASP3,CASP8,rubitecan	ISG15,NOS2,RPTN	3 (3)	2
D-Pen-2,5-enkephalin	chemical reagent		3			-1.789	0.000521	0.0045	Akt,BCL6,CASP8,CCND1,CEBPA,CEBPB,CHUK,Creb,D-Pen-2,5-enkephalin,ERBB4,ERK1/2,ESR1,FOS,HIF1A,mir-21,MITF,MYC,NFE2L2,NFkB (complex),NFKBIA,RGS4,STAT3,TP53,TSC2	B2M,CRP,DYNC1I2,GNAS,H1-10,H1-2,HMGN2,HRNR,IFIT1,IMPDH1,ISG15,LALBA,LCN1,MGP,MSLN,NOS2,RANBP2,RPTN,SRSF3,VIM	20 (24)	22
AIFM1	enzyme		2			-0.577	0.000526	0.0434	AIFM1,CASP3,CASP8	ISG15,NOS2,RPTN	3 (3)	2
PARP14	enzyme		2			-0.577	0.000526	0.0369	F3,GPI,PARP14	ISG15,MSLN,VIM	3 (3)	3	IRF3,PRL	ESR2,filgrastim
CD300LF	other		2			-1.134	0.000527	0.0411	CD300LF,NFkB (complex),STAT6	CRP,GNAS,IMPDH1,ISG15,LY6D,NOS2,VIM	7 (3)	2					IL1B
tropicamide	chemical drug		3			0.5	0.000529	0.0138	AKT1,AR,CASP8,CEBPA,CHRM1,CHRM2,CHUK,FOS,HRAS,JAK2,MAPK9,mir-21,MYC,RACK1,STAT3,STAT6,tropicamide	BPIFB4,CRP,FSTL1,H1-10,HMGN2,IFIT1,IMPDH1,ISG15,LY6D,MGP,NOS2,PSCA,RANBP2,RPTN,SRSF3,VIM	16 (17)	14					CHRM1
benzoic acid	chemical - endogenous mammalian		2			-1.134	0.000531	0.0415	benzoic acid,NFkB (complex),STAT6	CRP,GNAS,IMPDH1,ISG15,LY6D,NOS2,VIM	7 (3)	3					IL1B
NCX-4040	chemical drug		3			0.258	0.000533	0.0092	acetaminophen,Akt,AKT1,CASP3,CASP8,CASP9,CCND1,clopidogrel,cyclophosphamide,CYP,CYP1A2,CYP1B1,EIF2AK2,MAPK8,MAPK9,NCX-4040,NFkB (complex),NFKBIA,PTEN,REL,RELA,TCF7L2	B2M,CRP,FSTL1,GNAS,HMGN2,HRNR,IFIT1,ISG15,LALBA,MED12L,MGP,MSLN,NOS2,RPTN,VIM	15 (22)	17				CASP9
RASAL1	other		2			0	0.000539	0.0298	NRAS,RAS,RASAL1	B2M,ISG15,MGP,VIM	4 (3)	2				NRAS
GLIS2	transcription regulator		1			1.414	0.000541	0.0443	GLIS2	MGP,VIM	2 (1)	1					CCND1
PARP9	enzyme		1			1.414	0.000541	0.0025	PARP9	IFIT1,ISG15	2 (1)	1		RC3H1			IRF1
SLPI	other		2			-1.732	0.000542	0.0284	lipopolysaccharide,MMP9,NFkB (complex),NFKBIA,RELA,Serine Protease,SLPI	B2M,CRP,FSTL1,GNAS,H1-10,IFIT1,ISG15,MGP,NOS2,RANBP2,RPTN,VIM	12 (7)	6		IRF1,mir-21		CCND1
IL13RA1	transmembrane receptor		2			-0.378	0.000553	0.0486	IL13RA1,JAK2,STAT3,STAT6	CRP,IFIT1,IMPDH1,ISG15,LY6D,NOS2,VIM	7 (4)	3		NRAS
SPI1	transcription regulator		1	Activated		2	0.00057	0.0329	SPI1	IFIT1,ISG15,NOS2,VIM	4 (1)	1	Sb202190	SOX4		CIITA,IL1B,ITGA5,miR-200b-3p (and other miRNAs w/seed AAUACUG),OASL,USP18	CCND1
lipoarabinomannan	chemical - endogenous non-mammalian		2			1.134	0.000588	0.0439	CEBPB,lipoarabinomannan,STAT1	B2M,CRP,GNAS,IFIT1,ISG15,NOS2,VIM	7 (3)	2				IL1B
2-(4-(4-(benzyloxy)benzyl)piperazin-1-yl)-N'-(3,5-di-tert-butyl-2-hydroxybenzylidene)acetohydrazide	chemical reagent		3			0	0.000596	0.0128	2-(4-(4-(benzyloxy)benzyl)piperazin-1-yl)-N'-(3,5-di-tert-butyl-2-hydroxybenzylidene)acetohydrazide,Akt,CASP3,CASP7,CASP8,CAT,EIF2AK2,ERK1/2,MAPK8,PTEN,SMPD1	B2M,CCL28,CRP,IFIT1,LALBA,MSLN,NOS2,PSCA,RPTN,VIM	10 (11)	9
RBM4B	other		3			0	0.000596	0.0128	Akt,CASP3,CASP7,CASP8,CAT,EIF2AK2,ERK1/2,MAPK8,PTEN,RBM4B,SMPD1	B2M,CCL28,CRP,IFIT1,LALBA,MSLN,NOS2,PSCA,RPTN,VIM	10 (11)	9	bisphenol A,SMARCA4
Rasgrp	group		2			-1	0.000603	0.0482	NRAS,RAS,Rasgrp	B2M,ISG15,MGP,VIM	4 (3)	2				NRAS
diethylmaleate	chemical toxicant		1			-1.414	0.000604	0.0267	diethylmaleate	NOS2,RANBP2	2 (1)	1					IL1B
BCL2L12	other		3			0	0.000605	0.0131	Akt,BCL2L12,CASP3,CASP7,CASP8,CAT,EIF2AK2,ERK1/2,MAPK8,PTEN,SMPD1	B2M,CCL28,CRP,IFIT1,LALBA,MSLN,NOS2,PSCA,RPTN,VIM	10 (11)	9
vapreotide	biologic drug		3			-0.302	0.000607	0.0087	DUSP1,ERK1/2,HRAS,MAPK8,NFkB (complex),NOS1,PTEN,PTP4A1,PTPase,STAT6,vapreotide	B2M,BPIFB4,CRP,FSTL1,GNAS,IFIT1,IMPDH1,LALBA,LY6D,PSCA,SRSF3	11 (11)	8
CIITA	transcription regulator		2	Activated		2.121	0.000637	0.0378	CIITA,IL4	B2M,IFIT1,IMPDH1,ISG15,LY6D,NOS2,TLN2,VIM	8 (2)	2	IRF1,JAK1/2,SPI1	IL1B			CCND1
EPRS1	enzyme		2			-0.447	0.000641	0.0342	EPRS1,MTORC1,STAT6	IMPDH1,ISG15,LY6D,NOS2,VIM	5 (3)	2				FN1
SRI	transporter		2			-0.577	0.000647	0.0406	CASP3,HSPA5,SRI	IFIT1,ISG15,NOS2	3 (3)	2	methylprednisolone
honokiol	chemical - endogenous non-mammalian		2			-0.333	0.000648	0.0232	Akt,AR,CASP8,ERK1/2,honokiol,NFkB (complex)	B2M,CRP,GNAS,ISG15,MSLN,NOS2,PSCA,RPTN,VIM	9 (6)	6
cyclophosphamide	chemical drug		2			-0.707	0.000649	0.0491	Akt,CASP1,CAT,cyclophosphamide,MAPK9,NOS2,NR1I2	B2M,HMGN2,ISG15,MGP,MSLN,NOS2,RPTN,VIM	8 (7)	7				CD44,IL1B
methylselenic acid	chemical reagent		2			0	0.000666	0.017	Akt,CASP1,CASP8,CCND1,ERK1/2,methylselenic acid,NFkB (complex)	B2M,CRP,GNAS,HRNR,ISG15,MSLN,RPTN,VIM	8 (7)	6				CASP9,ESR2	CCND1
TREX1	enzyme		1			-1.414	0.00067	0.0065	TREX1	IFIT1,ISG15	2 (1)	1	IRF3	filgrastim			OASL,USP18
PLCB1	enzyme		2			1.134	0.000696	0.0377	CD38,ERK1/2,Pkc(s),PLCB1,PRKCA,STAT6	B2M,IFIT1,IMPDH1,ISG15,LY6D,NOS2,VIM	7 (6)	5
NEUROG3	transcription regulator		3			-0.243	0.0007	0.0108	Akt,AR,BCL6,BTK,EP300,ESR1,HIF1A,HNF4A,INSM1,NEUROG3,NFE2L2,NFkB (complex),PPARG,STAT3,TP53	B2M,CRP,DYNC1I2,FSTL1,GNAS,H1-2,HMGN2,IFIT1,IMPDH1,LCN1,LY6D,MGP,MSLN,NOS2,PSCA,RANBP2,SRSF3	17 (15)	13	JAK			EP300
PLAAT4	enzyme		1			1.414	0.00074	0.0105	PLAAT4	IFIT1,ISG15	2 (1)	1	IFNA10,IFNA14,IFNA16,IFNA21,IFNA5,IFNA6,IFNA7,IFNA8,TANK			IRF3	KRAS
UBE2V2	enzyme		3			-0.333	0.00074	0.0422	CASP8,EP300,MAPK8,MAPK9,NFKBIA,PCNA,REL,UBE2V2	B2M,CRP,HMGN2,ISG15,MED12L,MGP,NOS2,RPTN,VIM	9 (8)	6	IL1B
bezafibrate	chemical drug		1			-1.732	0.00076	0.0061	bezafibrate	CRP,LY6D,NOS2	3 (1)	1					MAPT
H6PD	enzyme		2			0	0.000802	0.0355	DDIT3,H6PD,HSD11B1,HSPA5	IFIT1,ISG15,NOS2,VIM	4 (4)	3
CD3-TCR	complex		2			-1.414	0.000814	0.0393	CD3,CD3-TCR,MAP2K1/2,MAPK1	ATP11B,HMGN2,IFIT1,ISG15,MSLN,NOS2,RANBP2,VIM	8 (4)	3
HINT1	enzyme		2			1.342	0.000844	0.0428	HINT1,MAP2K1,MITF,OPRM1,USF2	B2M,CRP,MGP,NOS2,VIM	5 (5)	4
F5	other		3			-0.447	0.000854	0.043	F3,F5,F8,F9,IgG,Mapk	B2M,GNAS,ISG15,MSLN,NOS2	5 (6)	3	filgrastim
KIF5B-RET	fusion gene/product		3			-0.943	0.000857	0.0137	AR,CCND1,CEBPA,CHUK,Creb,ESR1,FGF2,FGFR1,FOS,HRAS,IKBKB,KIF5B-RET,mir-21,MYC,NFE2L2,NFkB (complex),NFKBIA,SRC (family),STAT3,STAT6,TERT	BPIFB4,CRP,DYNC1I2,FSTL1,GNAS,H1-10,HRNR,IFIT1,IMPDH1,ISG15,LALBA,LCN1,LY6D,MGP,PSCA,RANBP2,SRSF3,VIM	18 (21)	19
pembrolizumab	biologic drug		2			0.577	0.000858	0.0451	PDCD1,pembrolizumab	B2M,IFIT1,NOS2	3 (2)	2				IL1B,IRF1
ITGA5	transmembrane receptor		2			0.333	0.00087	0.0212	Akt,AKT1,CASP8,ERK1/2,ITGA5,NFkB (complex),RAC1,Tgf beta	B2M,CRP,FSTL1,GNAS,ISG15,MSLN,NOS2,RPTN,VIM	9 (8)	8	FN1,methylprednisolone,SPI1			CCND1
miR-146a-5p (and other miRNAs w/seed GAGAACU)	mature microRNA		1			-0.577	0.000884	0.0203	miR-146a-5p (and other miRNAs w/seed GAGAACU)	CRP,LALBA,NOS2	3 (1)	1	mir-146
SMARCA4	transcription regulator		2			0	0.000921	0.0242	AR,ESR1,SMARCA4,TP53	DYNC1I2,FSTL1,GNAS,H1-10,HMGN2,IFIT1,ISG15,LCN1,MGP,NOS2,PSCA,RANBP2,SRSF3,VIM	14 (4)	4	mir-21	FN1		BIRC7,CCND1,CD44,IL1B,IRF1,NECTIN1,RBM4B
BIRC7	enzyme		2			1	0.000979	0.0455	BIRC7,CASP1,CASP8,MAPK8	CRP,ISG15,RPTN,VIM	4 (4)	3	SMARCA4
GJA1	transporter		2			-0.277	0.000985	0.0162	Akt,GJA1,NFkB (complex),PTEN,tetradecanoylphorbol acetate,TP53	ATP11B,CRP,FSTL1,GNAS,H1-10,HMGN2,ISG15,LALBA,MSLN,NOS2,PSCA,SRSF3,VIM	13 (6)	6	ESR2,PF-670462,PTGS1	FN1,HBEGF,KRAS,NRAS,Sn50 peptide		CASP9,CCND1
HDAC11	transcription regulator		2			-1.732	0.000993	0.045	HDAC11,IFNAR1	B2M,ISG15,NOS2	3 (2)	2					IL17A,IL1B
RSU1	other		2			-1.633	0.00101	0.046	Jnk,MAPK1,MAPK9,RAC1,RHOA,RSU1	CRP,HMGN2,IFIT1,ISG15,NOS2,VIM	6 (6)	5
ST1926	chemical drug		2			1.633	0.00101	0.0279	CASP8,ERK1/2,ST1926	B2M,GNAS,HMGN2,ISG15,RPTN,SRSF3	6 (3)	3					EIF4B,KPNA2,SOX4
mir-146	microRNA		2			-1	0.00104	0.05	EGFR,mir-146,NFkB (complex),NFKB1,NFKBIA,REL,RELA,STAT,STAT1	B2M,CRP,GNAS,IFIT1,ISG15,MED12L,MGP,NOS2,VIM	9 (9)	8	3,3'-diindolylmethane,bisphenol A			miR-146a-5p (and other miRNAs w/seed GAGAACU)	Ifn,IL17A
N-chlorotaurine	chemical - kinase inhibitor		2			-1.414	0.00107	0.0336	MAPK1,N-chlorotaurine,NFkB (complex),NFKBIA,NOS2	CRP,GNAS,IFIT1,ISG15,MGP,NOS2,RPTN,VIM	8 (5)	5
Zn2+	chemical - endogenous mammalian		2			-0.302	0.00107	0.0153	ADAM12,Akt,EGFR,ERK1/2,GH1,HRAS,MAPK8,PTEN,SMPD1,SRC,WDR5,Zn2+	B2M,BPIFB4,CCL28,CRP,FSTL1,LALBA,MGP,MSLN,NOS2,PSCA,VIM	11 (12)	12
mir-21	microRNA		2			-1.265	0.00113	0.0383	Akt,mir-21,NFkB (complex),PTEN,SMAD7,STAT1,TSC2	B2M,CRP,GNAS,IFIT1,LALBA,MGP,MSLN,NOS2,PSCA,SRSF3	10 (7)	7	CD44	FOXO3		FN1,SMARCA4	IRF1,IRGM,SLPI,TRAF1
SGPL1	enzyme		1			1.414	0.00114	0.0462	SGPL1	IFIT1,ISG15	2 (1)	1		IL1B		CASP9,IRF3	dihydrosphingosine 1-phosphate,LORICRIN
PKD2	ion channel		2			-0.378	0.00118	0.0426	JUN,MAP2K1,NFkB (complex),PKD2,STAT1	B2M,CRP,GNAS,IFIT1,ISG15,NOS2,VIM	7 (5)	5
FKHR	group		3			0	0.00118	0.033	Akt,AKT1,AR,ATF4,CASP8,ESR1,FKHR,FOXO1,FOXO3,HIF1A,NR1I2,PPARG,RELA	CRP,DYNC1I2,FSTL1,H1-2,LALBA,LCN1,LY6D,MGP,MSLN,NOS2,PSCA,RANBP2,RPTN,VIM	14 (13)	11
glycochenodeoxycholate	chemical - endogenous mammalian		2			0	0.00119	0.028	CASP8,CFLAR,EGFR,glycochenodeoxycholate,NFkB (complex),TP73	B2M,CRP,GNAS,ISG15,LY6D,NOS2,RPTN,VIM	8 (6)	6				CASP9
FOXO3	transcription regulator		2			0	0.00122	0.0413	Akt,AKT1,CASP8,ERK1/2,ESR1,FOXO3,HIF1A,RELA	B2M,CRP,DYNC1I2,FSTL1,GNAS,H1-2,LCN1,MSLN,NOS2,RANBP2,RPTN,VIM	12 (8)	8	3,3'-diindolylmethane,ESR2,MALT1	miR-182-5p (and other miRNAs w/seed UUGGCAA)			CCND1,FN1,IL17A,mir-21,PTGS1
RNY3	other		1			1.414	0.00123	0.0054	RNY3	IFIT1,ISG15	2 (1)	1				OASL
PEG-interferon alfa-2a	biologic drug		2			1.732	0.00127	0.0437	IFNAR1,IFNAR2,PEG-interferon alfa-2a	B2M,ISG15,NOS2	3 (3)	2
interferon alfa-n1	biologic drug		2			1.732	0.00127	0.0437	IFNAR1,IFNAR2,interferon alfa-n1	B2M,ISG15,NOS2	3 (3)	2
recombinant interferon	biologic drug		2			1.732	0.00127	0.0437	IFNAR1,IFNAR2,recombinant interferon	B2M,ISG15,NOS2	3 (3)	2
TRAF1	other		2			-0.816	0.00129	0.0463	CASP8,ERK1/2,Jnk,MAPK8,Mek,TICAM1,TRAF1	B2M,CRP,IFIT1,NOS2,RPTN,VIM	6 (7)	6		bardoxolone methyl,IL1B,mir-21
emodin	chemical drug		2			0.302	0.00129	0.0428	AMPK,EGFR,emodin,ERBB2,ERK1/2,MAP2K1,NFkB (complex),NFKBIA,NOS2,PTEN	B2M,CRP,GNAS,ISG15,LALBA,MGP,MSLN,NOS2,PSCA,RPTN,VIM	11 (10)	10					FN1,IL1B
pegintron	biologic drug		2			1.732	0.0013	0.0442	IFNAR1,pegintron	B2M,ISG15,NOS2	3 (2)	2				USP18
NOD1	other		2			0.378	0.00133	0.0404	CASP1,ERK1/2,IKBKG,NFkB (complex),NFKB1,NOD1	B2M,CRP,GNAS,ISG15,MGP,NOS2,VIM	7 (6)	6		filgrastim		CASP9,IL1B
8-shogaol	chemical - endogenous non-mammalian		3			0	0.00135	0.0297	8-shogaol,Akt,AKT1,arachidonic acid,Cpla2,Creb,MAPK9,PLA2G6,PPARG	FSTL1,GNAS,HMGN2,LY6D,MSLN,NOS2,SRSF3,VIM	8 (9)	7
10-shogaol	chemical - endogenous non-mammalian		3			0	0.00135	0.0299	10-shogaol,Akt,AKT1,arachidonic acid,Cpla2,Creb,MAPK9,PLA2G6,PPARG	FSTL1,GNAS,HMGN2,LY6D,MSLN,NOS2,SRSF3,VIM	8 (9)	7
sphingosylphosphocholine	chemical - endogenous mammalian		2			-1.667	0.00135	0.0484	Akt,Ap1,CASP3,ERK1/2,Jnk,NFkB (complex),NOS3,P38 MAPK,RHOA,SGPP1,sphingosylphosphocholine,STAT3	B2M,CRP,GNAS,IFIT1,ISG15,MSLN,NOS2,RPTN,VIM	9 (12)	11				PRL	CASP9
interferon beta-1b	biologic drug		2			1.732	0.00137	0.0487	IFNAR1,IFNAR2,interferon beta-1b	B2M,ISG15,NOS2	3 (3)	2
SVIL	other		3			-1.147	0.00142	0.0175	Akt,CASP8,CCND1,CDKN2A,CEBPA,ERBB2,ESR1,HIF1A,HRAS,MAPK14,NFkB (complex),NPAT,NUMB,RAC1,SVIL,TERT,TP53	BPIFB4,CRP,DYNC1I2,FSTL1,GNAS,H1-10,H1-2,H1-5,HMGN2,HRNR,ISG15,LCN1,MSLN,NOS2,PSCA,RANBP2,RPTN,SRSF3,VIM	19 (17)	16
dibucaine	chemical drug		3			0.333	0.00144	0.022	Akt,CASP8,dibucaine,EGFR,ERK1/2,FAS,MAPK8,NFkB (complex),PRKAA,SCN5A,SMPD1	B2M,CCL28,CRP,GNAS,IFIT1,MGP,MSLN,RPTN,VIM	9 (11)	9
Glycine Receptor	complex		3			-0.632	0.00147	0.0291	Akt,CASP8,CREB1,DUSP1,ERK1/2,Glycine Receptor,L-glutamic acid,MAPK1,MAPK14,NMDA Receptor,NRAS,RAS,RPS6,SRC	B2M,CRP,GNAS,IFIT1,ISG15,MGP,MSLN,NOS2,RPTN,VIM	10 (14)	12
MALT1	peptidase		2			0.333	0.00151	0.0349	Akt,CASP8,MALT1,MTORC1,NFkB (complex),NFKBIA,REL,RELA,STAT3,TNFAIP3,TRAF6	B2M,CRP,GNAS,IFIT1,MED12L,MSLN,NOS2,RPTN,VIM	9 (11)	10				BCL10,CD44,FOXO3,IL17A,IL1B
RNASEH2B	other		2			-1.414	0.00152	0.0369	H2AX,RNASEH2B	ISG15,NOS2	2 (2)	2
ROR1	kinase		1			0	0.00152	0.0157	ROR1	FSTL1,VIM	2 (1)	1
diosgenin	chemical - endogenous non-mammalian		2			0.378	0.00163	0.0432	CFLAR,diosgenin,F3,HIF1A,MAPK8,STAT3	CRP,H1-2,IFIT1,ISG15,MSLN,NOS2,VIM	7 (6)	6					CCND1
EP300	transcription regulator		2			0	0.00163	0.021	AR,BCL6,BTK,EP300,ESR1,HIF1A,HNF4A,NFE2L2,NFkB (complex),PPARG,STAT3,TP53	B2M,CRP,DYNC1I2,FSTL1,GNAS,H1-2,HMGN2,IFIT1,IMPDH1,LCN1,LY6D,MGP,NOS2,PSCA,RANBP2,SRSF3	16 (12)	12	acetyl-coenzyme A,CD44,IL17A,IL1B,NEUROG3			FN1,Ifn,LORICRIN,MAPT,PRL,XBP1
8-oxo-7-hydrodeoxyguanosine	chemical - endogenous mammalian		3			0.728	0.00165	0.0265	8-oxo-7-hydrodeoxyguanosine,Akt,AR,CASP8,CEBPA,CHUK,ESR1,FOS,HIF1A,HRAS,MAPK14,MYC,NFkB (complex),NFKBIA,RAC1,STAT3,TP53	BPIFB4,CRP,DYNC1I2,GNAS,H1-10,H1-2,HMGN2,IFIT1,ISG15,LCN1,MGP,MSLN,NOS2,PSCA,RANBP2,RPTN,VIM	17 (17)	17
mir-19	microRNA		2			0	0.00165	0.0447	ESR1,mir-19,PTEN,STAT,STAT3	CRP,DYNC1I2,GNAS,IFIT1,LALBA,LCN1,NOS2,PSCA,RANBP2,VIM	10 (5)	4
concanamycin A	chemical drug		2			-1.134	0.00172	0.0473	concanamycin A,JUN,NFkB (complex),STAT1	B2M,CRP,GNAS,IFIT1,ISG15,NOS2,VIM	7 (4)	4
PTGS1	enzyme		3			-0.243	0.00174	0.03	AR,CASP8,CEBPA,Creb,HBEGF,MMP2,MMP9,MYC,NFkB (complex),PTGS1,RELA,STAT3,TGFB1,TNF,VEGFA	B2M,CCL28,CRP,CST2,GNAS,H1-10,HMGN2,IFIT1,IMPDH1,ISG15,LALBA,LY6D,NOS2,PSCA,RANBP2,RPTN,VIM	17 (15)	14		FOXO3,NR1H4		GJA1
SPSB1	other		2			-0.816	0.00175	0.0427	NOS2,SMAD2,SMAD3,SPSB1,TGFBR2	CRP,ISG15,LY6D,NOS2,RPTN,VIM	6 (5)	4	IL17A
NRAS	enzyme		1			-0.577	0.00178	0.0316	NRAS	B2M,ISG15,MGP	3 (1)	1	RASAL1,Rasgrp			CCND1	CX3CL1,GJA1,IL13RA1,KRAS,USP18
artesunic acid	chemical drug		2			1.265	0.00182	0.0227	Akt,artesunic acid,ERK1/2,IL4,MAPK8,NFkB (complex),NFKBIA	B2M,CRP,GNAS,IFIT1,IMPDH1,LY6D,MGP,MSLN,TLN2,VIM	10 (7)	7
origanum majorana extract	chemical reagent		3			0.775	0.00182	0.0275	AKT1,CASP8,Creb,HBEGF,MAPK1,MMP2,MMP9,NFkB (complex),NFKBIA,origanum majorana extract,REL,STAT3,Tgf beta,TGFB1,TNF,VEGFA	CCL28,CST2,FSTL1,GNAS,IFIT1,IMPDH1,ISG15,LALBA,LY6D,MED12L,MGP,NOS2,RPTN,SRSF3,VIM	15 (16)	14
CHRM1	G-protein coupled receptor		2			-1.667	0.00183	0.0277	Akt,AKT1,CHRM1,EGFR,ERK1/2,MAPK1,MAPK14,MAPK8,MAPK9	B2M,CRP,FSTL1,GNAS,HMGN2,IFIT1,ISG15,MSLN,VIM	9 (9)	8		tropicamide
LSM10	other		1			1	0.00192	0.0021	LSM10	H1-2	1 (1)	1
RAMP3	G-protein coupled receptor		1			-1	0.00192	0.0308	RAMP3	VIM	1 (1)	1	methylprednisolone
RPL9	other		1			-1	0.00192	0.0308	RPL9	VIM	1 (1)	1	bisphenol A
oleoylethanolamide	chemical - endogenous mammalian		2			0	0.00192	0.0442	Akt,AKT1,ERK1/2,NFkB (complex),oleoylethanolamide,PPARA	B2M,CRP,FSTL1,GNAS,LY6D,MSLN,NOS2,VIM	8 (6)	6
CASP9	peptidase		2			0	0.00192	0.0491	AKT1,CASP8,CASP9,NFkB (complex)	CRP,FSTL1,GNAS,ISG15,RPTN,VIM	6 (4)	3	(4-(3-chlorophenyl)piperazin-1-yl)(2-ethoxyphenyl)methanone,APOL6,bardoxolone methyl,CD 437,cladribine,EGOT,GJA1,glycochenodeoxycholate,GNLY,HYAL1,IAP inhibitor 3,IL1B,lexatumumab,methylselenic acid,NCX-4040,NOD1,NR1H4,O-(6)-methylguanine,SGPL1,VX-944,XK469	KCNJ6,penicillic acid,R-WIN 55,212,sphingosylphosphocholine,ursodeoxycholic acid,XIAP
FHIT	enzyme		1			0	0.00194	0.0233	FHIT	RANBP2,VIM	2 (1)	1		diethyl pyrocarbonate
TANK	other		1			0	0.00194	0.0293	TANK	IFIT1,NOS2	2 (1)	1				IRF3,PLAAT4
NR1H4	ligand-dependent nuclear receptor		2			-0.632	0.00197	0.0338	Akt,AKT1,HNF4A,NFkB (complex),NR0B2,NR1H4,RELA,STAT3	B2M,FSTL1,GNAS,IFIT1,ISG15,LY6D,MSLN,NOS2,SRSF3,VIM	10 (8)	8	ursodeoxycholic acid			CASP9,FN1	PTGS1
MARCHF8	enzyme		3			0.577	0.00201	0.022	CASP8,CD28,CD86,IFNG,IL4,MAPK8,MARCHF8,NFkB (complex),NFKB1,TNFRSF10A	ATP11B,B2M,CCL28,CRP,GNAS,HMGN2,IMPDH1,LY6D,RANBP2,RPTN,TLN2,VIM	12 (10)	7
MAPT	other		2			1.667	0.00201	0.0334	Akt,Creb,CTNNB1,GSK3B,MAPT,PTEN,STAT1	B2M,GNAS,IFIT1,ISG15,LALBA,MSLN,NOS2,PSCA,VIM	9 (7)	7	EP300,HMGA1	bezafibrate,CX3CL1
felodipine	chemical drug		3			1.265	0.00205	0.0289	26s Proteasome,CACNA1C,CACNA1D,Creb,CYP2C9,CYP3A4,ERK1/2,felodipine,HIF1A,MAPK9,Nos,NOS2,okadaic acid,STAT3,warfarin	B2M,GNAS,H1-2,HMGN2,ISG15,MGP,NOS2,RPTN,SRSF3,VIM	10 (15)	10
U 50488H	chemical reagent		2			0	0.00211	0.0349	Akt,ERK1/2,MAPK14,MAPK8,NOS2,U 50488H	B2M,CRP,GNAS,ISG15,MSLN,RPTN	6 (6)	5
bardoxolone methyl	chemical drug		2			0.302	0.00214	0.0424	AKT1,AMPK,bardoxolone methyl,CASP8,CHUK,ERBB2,ERK1/2,NFE2L2,NFkB (complex),NFKBIA,RELA,SRC,STAT3	B2M,CRP,FSTL1,GNAS,IFIT1,IMPDH1,MGP,MSLN,NOS2,RPTN,VIM	11 (13)	13				CASP9	CCND1,IL1B,TRAF1
ursodeoxycholic acid	chemical - endogenous mammalian		2			-1.508	0.00217	0.0363	Akt,ERK1/2,NFkB (complex),NR1I2,PRKCA,TP53,ursodeoxycholic acid	B2M,CRP,FSTL1,GNAS,HMGN2,IFIT1,ISG15,MGP,MSLN,NOS2,SRSF3	11 (7)	7				NR1H4	CASP9,CX3CL1
GNAO1	enzyme		2			1.134	0.0022	0.043	ERK1/2,GNAO1,MAPK1,MAPK14,Pka,PLC,SRC,STAT3	B2M,CRP,GNAS,IFIT1,ISG15,NOS2,VIM	7 (8)	7				KCNJ6
CX3CL1	cytokine		2			-1	0.00221	0.025	Akt,AKT1,CHUK,CX3CL1,CX3CR1,ERK1/2,MAPK1,MAPK14,MAPK8,RAC1	ATP11B,B2M,CRP,FSTL1,GNAS,IFIT1,IMPDH1,MGP,MSLN	9 (10)	10	CD44,IL17A,IRF3	NRAS,ursodeoxycholic acid			GRK1,MAPT,MSR1
CD44	other		2			-1.604	0.00229	0.0307	Akt,CASP8,CD44,ERBB2,ESR1,MAPK1,NFkB (complex),TGFB1	DYNC1I2,GNAS,HMGN2,IFIT1,IMPDH1,ISG15,LCN1,LY6D,MGP,MSLN,RANBP2,RPTN,SRSF3,VIM	14 (8)	8	cyclophosphamide,filgrastim,HMGA1,Ifn,KRAS,MALT1,SMARCA4	RC3H1,RHO		CX3CL1,EP300,FN1,mir-21,XIAP
nitazoxanide	chemical drug		3			1.667	0.00248	0.0425	AKR1B1,Akt,CHUK,ERK1/2,MAPK1,NFkB (complex),NFKBIA,nitazoxanide,NQO1,STAT6	B2M,CRP,GNAS,IFIT1,IMPDH1,LY6D,MGP,MSLN,NOS2	9 (10)	8
CCND1	transcription regulator		2			-0.905	0.00249	0.0217	Akt,AR,CCND1,E2F3,EP300,PPARG,RPS6KB1,RUNX3,STAT3,TSC2	B2M,CRP,FSTL1,H1-2,HRNR,IFIT1,ISG15,LY6D,MGP,MSLN,PSCA	11 (10)	10	FN1,GJA1,HBEGF,HMGA1,IL17A,IL1B,ITGA5,KRAS,NRAS,PRL,Sb202190,SLPI,SMARCA4,XIAP	3,3'-diindolylmethane,bardoxolone methyl,bisphenol A,CIITA,diosgenin,FOXO3,GLIS2,IRF1,methylprednisolone,methylselenic acid,R-WIN 55,212,SPI1		SOX4	ST6GALNAC1
UBE3A	enzyme		2			-0.577	0.00253	0.0337	Akt,ESR1,PGR,TERT,TP53,UBE3A	DYNC1I2,FSTL1,GNAS,HMGN2,IFIT1,ISG15,LCN1,MSLN,PSCA,RANBP2,SRSF3,VIM	12 (6)	5	ATXN3				IL1B,XIAP
MALAT1	other		1			-1.414	0.00282	0.0225	MALAT1	ISG15,VIM	2 (1)	1		miR-182-5p (and other miRNAs w/seed UUGGCAA)
XBP1	transcription regulator		2			-0.302	0.00287	0.0358	Akt,CEBPA,ERK1/2,ESR1,NFkB (complex),NFKBIA,RELA,XBP1	B2M,DYNC1I2,GNAS,H1-10,ISG15,LCN1,MGP,MSLN,NOS2,RANBP2,VIM	11 (8)	8	EP300,filgrastim				FN1,IKKA/B
SWI-SNF	complex		2			0	0.00294	0.0484	BRD7,RHOA,SMARCA4,SMARCB1,SMARCD3,SWI-SNF	CRP,H1-10,IFIT1,MGP,NOS2,VIM	6 (6)	5
pembrolizumab	biologic drug		1			1.414	0.0031	0.0458	pembrolizumab	B2M,IFIT1	2 (1)	1				IL1B,IRF1
BCL10	transcription regulator		2			1.414	0.0033	0.0426	Akt,BCL10,CASP8,MAP3K7,NFkB (complex),NFKB1,RAC1,REL,RELA	B2M,CRP,GNAS,IFIT1,MED12L,MSLN,RPTN,VIM	8 (9)	8	MALT1
miR-200b-3p (and other miRNAs w/seed AAUACUG)	mature microRNA		1			0	0.00339	0.0147	miR-200b-3p (and other miRNAs w/seed AAUACUG)	MSLN,VIM	2 (1)	1	SPI1				mir-183,mir-96
Dlg	group		3			-1.134	0.00345	0.0284	AKT1,Dlg,DLG1,DLG4,ERBB4,ERK1/2,GSK3B,MAPK14,MAPK8,NFkB (complex),RAC1,RHOG	B2M,CRP,FSTL1,GNAS,ISG15,LALBA,VIM	7 (12)	8
SERPINB4	other		3			1.155	0.00357	0.0192	CMA1,CTSG,ERK1/2,PTEN,SERPINB4,TGFB1,TNF	B2M,CCL28,CRP,GNAS,HMGN2,IMPDH1,ISG15,LALBA,LY6D,MGP,PSCA,SRSF3	12 (7)	4		TNIP1
ST1926	chemical drug		1			1.732	0.00371	0.0153	ST1926	GNAS,HMGN2,SRSF3	3 (1)	1					EIF4B,KPNA2,SOX4
EIF4B	translation regulator		1			1	0.00384	0.0163	EIF4B	ISG15	1 (1)	1	FN1	CD 437,ST1926
GAB3	other		1			1	0.00384	0.0077	GAB3	IFIT1	1 (1)	1
LY3039478	chemical drug		1			1	0.00384	0.0344	LY3039478	VIM	1 (1)	1
MAP3K21	kinase		1			-1	0.00384	0.0386	MAP3K21	VIM	1 (1)	1
RPS4Y1	other		1			1	0.00384	0.0383	RPS4Y1	VIM	1 (1)	1
abciximab	biologic drug		1			-1	0.00384	0.0038	abciximab	CRP	1 (1)	1
capivasertib	chemical drug		1			1	0.00384	0.0344	capivasertib	VIM	1 (1)	1
clorgyline	chemical drug		1			1	0.00384	0.0299	clorgyline	GNAS	1 (1)	1
cyclophosphamide/doxorubicin	chemical drug		1			1	0.00384	0.0057	cyclophosphamide/doxorubicin	CRP	1 (1)	1
lanthanum chloride	chemical reagent		1			1	0.00384	0.0085	lanthanum chloride	MGP	1 (1)	1
lapatinib/trastuzumab	biologic drug		1			1	0.00384	0.0057	lapatinib/trastuzumab	CRP	1 (1)	1
dichlorphenamide	chemical drug		3			-1.414	0.00433	0.0497	CA2,CA4,dichlorphenamide,SLC9A1	NOS2,RPTN	2 (4)	2					CA4
SCNN1G	ion channel		3			0.577	0.00439	0.0373	ADRB2,Akt,AKT1,CFTR,ERBB3,ERK1/2,NEDD4,NFkB (complex),NFKBIA,PGR,PTEN,SCNN1G,SMPD1,TP53	B2M,CCL28,CRP,FSTL1,GNAS,HMGN2,IFIT1,LALBA,MGP,MSLN,PSCA,SRSF3	12 (14)	11	IL17A,KRAS	bisphenol A,IL1B
RC3H1	enzyme		1			-1.414	0.0045	0.0454	RC3H1	IFIT1,ISG15	2 (1)	1				IL17A	CD44,IRF1,PARP9,STING1
4-aminophenol	chemical - endogenous mammalian		1			-1	0.00575	0.0417	4-aminophenol	VIM	1 (1)	1
CEBPZ	transcription regulator		1			-1	0.00575	0.0187	CEBPZ	CRP	1 (1)	1
LMK-235	chemical reagent		1			-1	0.00575	0.0104	LMK-235	IFIT1	1 (1)	1
LORICRIN	other		1			1	0.00575	0.0073	LORICRIN	RPTN	1 (1)	1	EP300,NECTIN1	CA4,Sb202190,SGPL1
MKNK2	kinase		1			1	0.00575	0.0149	MKNK2	ISG15	1 (1)	1
MLST8	other		1			1	0.00575	0.0198	MLST8	ISG15	1 (1)	1
NECTIN1	other		1			1	0.00575	0.0079	NECTIN1	RPTN	1 (1)	1	HMGA1,SMARCA4			LORICRIN
PTPN23	phosphatase		1			1	0.00575	0.0461	PTPN23	VIM	1 (1)	1
RADIL	other		1			-1	0.00575	0.0424	RADIL	VIM	1 (1)	1
SPRED2	cytokine		1			1	0.00575	0.0358	SPRED2	VIM	1 (1)	1
actinomycin	chemical - endogenous non-mammalian		1			-1	0.00575	0.0109	actinomycin	PSCA	1 (1)	1
SUMO	group		2			-1.414	0.00614	0.0484	SUMO,SUMO1,SUMO2,SUMO3	ISG15,NOS2	2 (4)	3
miR-182-5p (and other miRNAs w/seed UUGGCAA)	mature microRNA		1			-1.414	0.00674	0.0486	miR-182-5p (and other miRNAs w/seed UUGGCAA)	IFIT1,ISG15	2 (1)	1					FN1,FOXO3,MALAT1
SOX4	transcription regulator		1			-1.732	0.00695	0.0353	SOX4	H1-10,LY6D,VIM	3 (1)	1	CCND1,HMGA1	CD 437,ST1926		FN1	SPI1
BICD2	other		1			-1	0.00766	0.0463	BICD2	IFIT1	1 (1)	1	RAB6A
NBR2	other		1			1	0.00766	0.0494	NBR2	VIM	1 (1)	1
OASL	enzyme		1			-1	0.00766	0.0417	OASL	IFIT1	1 (1)	1	Ifn,IFNL4,IRF1,IRF3,RNY3,SPI1,STING1	filgrastim,IRGM,TREX1
PF-4691502	chemical drug		1			1	0.00766	0.0463	PF-4691502	VIM	1 (1)	1
miR-191-5p (and other miRNAs w/seed AACGGAA)	mature microRNA		1			-1	0.00766	0.0119	miR-191-5p (and other miRNAs w/seed AACGGAA)	CRP	1 (1)	1
mir-138	microRNA		1			1	0.00766	0.0404	mir-138	VIM	1 (1)	1
JAK1/2	group		1			1.414	0.00824	0.0428	JAK1/2	ISG15,NOS2	2 (1)	1				CIITA,IRF1
EGOT	other		1			-1	0.00957	0.0244	EGOT	ISG15	1 (1)	1	IL1B			CASP9
NME3	kinase		1			-1	0.00957	0.048	NME3	VIM	1 (1)	1	IL17A
SPRY4	other		1			-1	0.00957	0.0232	SPRY4	ISG15	1 (1)	1
atenolol	chemical drug		1			-1	0.00957	0.0259	atenolol	B2M	1 (1)	1
fentanyl	chemical drug		1			1	0.00957	0.0379	fentanyl	TLN2	1 (1)	1
miR-382-5p (miRNAs w/seed AAGUUGU)	mature microRNA		1			1	0.00957	0.0405	miR-382-5p (miRNAs w/seed AAGUUGU)	VIM	1 (1)	1
pegintron	biologic drug		1			1	0.00957	0.048	pegintron	ISG15	1 (1)	1				USP18
CLEC12A	other		1			1	0.0115	0.0261	CLEC12A	ISG15	1 (1)	1				IRF3,USP18
ZNF395	transcription regulator		1			1	0.0115	0.0236	ZNF395	IFIT1	1 (1)	1		filgrastim
RNU7-1	other		1			1	0.0134	0.0199	RNU7-1	H1-2	1 (1)	1
warfarin	chemical drug		1			1	0.0134	0.0167	warfarin	MGP	1 (1)	1
NPAT	transcription regulator		1			-1	0.0172	0.0214	NPAT	H1-5	1 (1)	1
RFXAP	transcription regulator		1			1	0.0172	0.0371	RFXAP	B2M	1 (1)	1
TENM1	transmembrane receptor		1			-1	0.0172	0.0316	TENM1	MGP	1 (1)	1
Fus	transcription regulator		1			-1	0.034	0.0299	Fus	H1-2	1 (1)	1
CA4	enzyme		1			1	0.0451	0.0494	CA4	RPTN	1 (1)	1		dichlorphenamide			LORICRIN
Diseases and Bio Functions for My Projects->Manuel Ferrer_Saliva_Cov->SA_COVID_IPA_Mcov vs NcNs - 2021-08-13 11:35 AM
Categories	Functions	Diseases or Functions Annotation	p-Value	Predicted Activation State	Activation z-score	Notes	Bias-corrected z-score	Molecules	# Molecules
Cancer, Endocrine System Disorders, Organismal Injury and Abnormalities, Reproductive System Disease	neoplasia	Ovarian tumor	9.79e-06					IMPDH1,SRSF3,MGP,ATP11B,HRNR,PSCA,B2M,CNOT1,TLN2,CRP,VIM,H1-2,GNAS,NOS2,MSLN,SCGB2A1,MED12L	17
Cancer, Gastrointestinal Disease, Hepatic System Disease, Inflammatory Disease, Inflammatory Response, Organismal Injury and Abnormalities	inflammatory hepatocellular adenoma	Inflammatory hepatocellular adenoma	2.13e-05					GNAS,CRP	2
Infectious Diseases	latent tuberculosis	Latent tuberculosis	2.19e-05					H1-2,H1-3,H1-4,H1-5	4
Cell-To-Cell Signaling and Interaction, Hematological System Development and Function, Inflammatory Response	antibody-dependent cell-mediated cytotoxicity	Antibody-dependent cell-mediated cytotoxicity of natural killer cells	3.54e-05					NOS2,FSTL1	2
Cancer, Organismal Injury and Abnormalities	multiple cancers	Multiple cancers	4.09e-05					HRNR,H1-4,TLN2,CRP,RPTN,CST2,VIM,H1-2,SCGB2A1,IMPDH1,MGP,DYNC1I2,ATP11B,RANBP2,PSCA,B2M,CNOT1,IFIT1,GNAS,NOS2,LRCH2,MSLN,BPIFB4,MUC7,MED12L	25
Infectious Diseases	tuberculosis	Tuberculosis	5.32e-05					H1-2,H1-3,IFIT1,H1-4,H1-5	5
Cancer, Organismal Injury and Abnormalities, Renal and Urological Disease	urinary tract cancer	Urinary tract cancer	5.46e-05					IMPDH1,SRSF3,ATP11B,RANBP2,PSCA,LCN1,B2M,CNOT1,TLN2,CRP,RPTN,VIM,H1-2,GNAS,NOS2,LRCH2,MSLN,MED12L	18
Cancer, Hematological Disease, Immunological Disease, Organismal Injury and Abnormalities	plasma cell neoplasm	Plasma cell neoplasm	7.01e-05					VIM,IMPDH1,NOS2,LRCH2,HRNR,H1-4,B2M,CRP,LY6D	9
Cancer, Organismal Injury and Abnormalities, Reproductive System Disease	breast or ovarian cancer	Breast or ovarian cancer	7.76e-05					IMPDH1,MGP,DYNC1I2,ATP11B,RANBP2,HRNR,PSCA,B2M,CNOT1,TLN2,CRP,RPTN,CST2,VIM,H1-2,IFIT1,GNAS,NOS2,LRCH2,MSLN,BPIFB4,SCGB2A1,MUC7,MED12L	24
Cancer, Organismal Injury and Abnormalities, Renal and Urological Disease	neoplasia	Renal tumor	9.23e-05					IMPDH1,ATP11B,RANBP2,PSCA,B2M,CNOT1,RPTN,VIM,H1-2,GNAS,NOS2,LRCH2,MED12L	13
Cell-To-Cell Signaling and Interaction, Cell-mediated Immune Response, Hematological System Development and Function, Inflammatory Response	Th2 immune response	Th2 immune response of CD4+ T-lymphocytes	9.88e-05					GNAS,CRP	2
Cancer, Hematological Disease, Immunological Disease, Organismal Injury and Abnormalities	plasma cell myeloma	Plasma cell myeloma	0.000107					VIM,IMPDH1,LRCH2,HRNR,H1-4,B2M,CRP	7
Cancer, Organismal Injury and Abnormalities, Renal and Urological Disease	renal cell cancer	Renal cell carcinoma	0.000128					VIM,IMPDH1,H1-2,ATP11B,GNAS,LRCH2,RANBP2,PSCA,B2M,CNOT1,MED12L,RPTN	12
Cancer, Endocrine System Disorders, Organismal Injury and Abnormalities, Reproductive System Disease	ovarian cancer	Ovarian cancer	0.000128					MGP,ATP11B,HRNR,PSCA,B2M,CNOT1,TLN2,CRP,VIM,H1-2,GNAS,NOS2,MSLN,SCGB2A1,MED12L	15
Gastrointestinal Disease, Hepatic System Disease, Organismal Injury and Abnormalities	cirrhosis	Cirrhosis of liver	0.000131					IMPDH1,NOS2,CCL28,B2M,CRP	5
Protein Synthesis	metabolism	Metabolism of protein	0.000143		-1.23		-1.145	VIM,SRSF3,IFIT1,NOS2,MSLN,ISG15,LCN1,B2M,CNOT1,H1-5,FSTL1,H1-10	12
Cancer, Endocrine System Disorders, Organismal Injury and Abnormalities, Reproductive System Disease	benign ovarian tumor	Benign ovarian tumor	0.000158					IMPDH1,GNAS	2
Infectious Diseases	replication	Replication of Murine cytomegalovirus	0.000158					VIM,NOS2	2
Cancer, Endocrine System Disorders, Gastrointestinal Disease, Organismal Injury and Abnormalities	pancreatic acinar cell carcinoma	Pancreatic acinar cell carcinoma	0.000193					GNAS,BPIFB4	2
Cellular Assembly and Organization, DNA Replication, Recombination, and Repair	positioning	Positioning of nucleosomes	0.000193					H1-2,H1-3	2
Cancer, Hematological Disease, Immunological Disease, Organismal Injury and Abnormalities	plasma cell dyscrasia	Plasma cell dyscrasia	0.000222					VIM,IMPDH1,NOS2,LRCH2,HRNR,H1-4,B2M,CRP	8
Cell-To-Cell Signaling and Interaction, Hematological System Development and Function	immune response	Immune response of lymphocytes	0.000227		1.372		1.42	NOS2,GNAS,CRP,FSTL1	4
Inflammatory Response, Organismal Injury and Abnormalities, Renal and Urological Disease	acute renal allograft rejection	Acute renal allograft rejection	0.000232					IMPDH1,B2M	2
Cell-To-Cell Signaling and Interaction, Inflammatory Response	immune response	Immune response of T lymphocytes	0.000244		1.372		1.42	NOS2,GNAS,PSCA,CRP	4
Cell-To-Cell Signaling and Interaction, Inflammatory Response	immune response	Immune response of leukocytes	0.000264		1.651		1.778	NOS2,GNAS,ISG15,PSCA,CRP,FSTL1	6
Connective Tissue Development and Function, Skeletal and Muscular System Development and Function, Tissue Development	mass	Mass of compact bone	0.000274					MGP,NOS2	2
Cell-To-Cell Signaling and Interaction	response	Response of mononuclear leukocytes	0.000343		1.412		1.492	GNAS,NOS2,PSCA,CRP,FSTL1	5
Cell-To-Cell Signaling and Interaction, Hematological System Development and Function, Inflammatory Response	cell-mediated response	Cell-mediated response of T lymphocytes	0.000353					NOS2,GNAS,CRP	3
Embryonic Development, Organ Development, Organ Morphology, Organismal Development, Organismal Injury and Abnormalities, Respiratory Disease, Respiratory System Development and Function, Tissue Development	abnormal morphology	Abnormal morphology of bronchiole	0.000368					NOS2,FSTL1	2
Cancer, Organismal Injury and Abnormalities	clear-cell adenocarcinoma	Clear-cell adenocarcinoma	0.000405					VIM,IMPDH1,H1-2,MGP,ATP11B,GNAS,LRCH2,RANBP2,CNOT1,MED12L	10
Connective Tissue Development and Function, Skeletal and Muscular System Development and Function, Tissue Development	volume	Volume of bone	0.000424					MGP,NOS2,ISG15,CST5	4
Connective Tissue Development and Function, Connective Tissue Disorders, Organ Morphology, Organismal Injury and Abnormalities, Respiratory Disease, Respiratory System Development and Function, Skeletal and Muscular Disorders, Skeletal and Muscular System Development and Function, Tissue Morphology	abnormal morphology	Abnormal morphology of tracheal ring	0.000475					MGP,FSTL1	2
Organismal Injury and Abnormalities	restenosis	Restenosis	0.000475					NOS2,CRP	2
Cancer, Gastrointestinal Disease, Hepatic System Disease, Organismal Injury and Abnormalities	bile duct adenocarcinoma	Bile duct adenocarcinoma	0.000491					VIM,GNAS,NOS2,LRCH2,CNOT1	5
Humoral Immune Response, Inflammatory Response	classical complement pathway	Classical complement pathway	0.000517					IGLV3-19,IGLV1-44,CRP	3
Cancer, Organismal Injury and Abnormalities	extraadrenal retroperitoneal tumor	Extraadrenal retroperitoneal tumor	0.000517					IMPDH1,MGP,ATP11B,DYNC1I2,RANBP2,HRNR,PSCA,BPIFB3,B2M,CNOT1,CRP,RPTN,SCGB1D1,VIM,H1-2,GNAS,NOS2,LRCH2,BPIFB4,MSLN,MED12L	21
Cancer, Hematological Disease, Immunological Disease, Organismal Injury and Abnormalities	mature B cell malignant tumor	Mature B cell malignant tumor	0.000572					VIM,IMPDH1,NOS2,LRCH2,BPIFB4,HRNR,H1-4,B2M,CRP,LY6D,MED12L	11
Cancer, Organismal Injury and Abnormalities, Reproductive System Disease	breast or ovarian carcinoma	Breast or ovarian carcinoma	0.000574					MGP,ATP11B,DYNC1I2,RANBP2,HRNR,PSCA,B2M,CNOT1,TLN2,RPTN,CST2,H1-2,IFIT1,GNAS,NOS2,LRCH2,BPIFB4,MSLN,MUC7,MED12L	20
Skeletal and Muscular System Development and Function	mineralization	Mineralization of bone	0.000635					MGP,NOS2,ISG15,CST5	4
Cell Morphology, Cellular Movement, Hair and Skin Development and Function	cell spreading	Cell spreading of epithelial cell lines	0.000661					VIM,HTN1	2
Immunological Disease, Inflammatory Disease, Inflammatory Response, Organismal Injury and Abnormalities, Renal and Urological Disease	autoimmune glomerulonephritis	Autoimmune glomerulonephritis	0.000678					IMPDH1,NOS2,CRP	3
Dermatological Diseases and Conditions, Organismal Injury and Abnormalities	psoriasis	Psoriasis	0.000697					IFIT1,NOS2,ISG15,HRNR,SCGB2A1,MUC7,CRP	7
Cardiovascular System Development and Function	morphology	Morphology of tunica media	0.00073					MGP,NOS2	2
Cancer, Gastrointestinal Disease, Hepatic System Disease, Organismal Injury and Abnormalities	bile duct carcinoma	Bile duct carcinoma	0.000787					VIM,NOS2,GNAS,LRCH2,CNOT1,TLN2,CRP,RPTN	8
Digestive System Development and Function, Gastrointestinal Disease, Hepatic System Development and Function, Hepatic System Disease, Immunological Disease, Inflammatory Disease, Inflammatory Response, Organ Development, Organismal Injury and Abnormalities	chronic autoimmune hepatitis	Chronic autoimmune hepatitis	0.000802					IMPDH1,NOS2	2
Cell-To-Cell Signaling and Interaction, Cell-mediated Immune Response, Hematological System Development and Function, Inflammatory Response	TH1 immune response	TH1 immune response of T lymphocytes	0.000802					NOS2,CRP	2
Cancer, Organismal Injury and Abnormalities	breast or pancreatic cancer	Breast or pancreatic cancer	0.000803					HRNR,TLN2,CRP,RPTN,CST2,SCGB1D1,VIM,H1-2,SCGB2A1,IMPDH1,MGP,DYNC1I2,ATP11B,RANBP2,PSCA,BPIFB3,B2M,CNOT1,IFIT1,GNAS,NOS2,LRCH2,MSLN,BPIFB4,MUC7,MED12L	26
Inflammatory Disease, Inflammatory Response, Organismal Injury and Abnormalities, Respiratory Disease	asthma	Asthma	0.000873					IMPDH1,SRSF3,NOS2,CRP,FSTL1	5
Developmental Disorder, Organismal Injury and Abnormalities	syndromic developmental delay	Syndromic developmental delay	0.001					DYNC1I2,CNOT1,MED12L	3
Skeletal and Muscular Disorders	abnormality	Abnormality of digit	0.00103					HRNR,B2M,FSTL1	3
Immunological Disease	ANCA disease	ANCA disease	0.00104					IMPDH1,CRP	2
Neurological Disease, Skeletal and Muscular Disorders	progressive neuromuscular disease	Progressive neuromuscular disease	0.0011					VIM,IMPDH1,IFIT1,NOS2,GNAS,ISG15	6
Connective Tissue Development and Function, Skeletal and Muscular System Development and Function, Tissue Development	morphology	Morphology of trabecular bone	0.00112					MGP,NOS2,ISG15,CST5	4
Cancer, Hematological Disease, Organismal Injury and Abnormalities	mature lymphocytic neoplasm	Mature lymphocytic neoplasm	0.00114					IMPDH1,HRNR,H1-4,B2M,CRP,VIM,GNAS,NOS2,LRCH2,BPIFB4,ISG15,LY6D,MED12L	13
Connective Tissue Development and Function, Skeletal and Muscular System Development and Function, Tissue Development	size	Size of bone	0.00116					MGP,GNAS,NOS2,ISG15,CST5	5
Gastrointestinal Disease, Hepatic System Disease, Inflammatory Disease, Organismal Injury and Abnormalities	primary biliary cirrhosis	Primary biliary cirrhosis	0.00118					NOS2,CCL28,B2M	3
Neurological Disease, Skeletal and Muscular Disorders	neuromuscular disease with neuropathy	Neuromuscular disease with neuropathy	0.00119					VIM,IMPDH1,IFIT1,NOS2,GNAS,ISG15	6
Cancer, Organismal Injury and Abnormalities	malignant neoplasm of retroperitoneum	Malignant neoplasm of retroperitoneum	0.00119					IMPDH1,ATP11B,DYNC1I2,RANBP2,HRNR,PSCA,BPIFB3,B2M,CNOT1,CRP,RPTN,SCGB1D1,VIM,H1-2,GNAS,LRCH2,BPIFB4,MSLN,MED12L	19
Cell Death and Survival	cytolysis	Cytolysis of lymphoma cell lines	0.00121					ISG15,B2M	2
Cancer, Organismal Injury and Abnormalities	mucinous neoplasm	Mucinous neoplasm	0.00121					MGP,GNAS,PSCA	3
Cancer, Organismal Injury and Abnormalities, Renal and Urological Disease	renal clear cell cancer	Renal clear cell adenocarcinoma	0.00127					VIM,IMPDH1,H1-2,ATP11B,GNAS,LRCH2,RANBP2,CNOT1,MED12L	9
Cancer, Endocrine System Disorders, Organismal Injury and Abnormalities, Reproductive System Disease	ovarian adenocarcinoma	Ovarian adenocarcinoma	0.0013					H1-2,MGP,ATP11B,GNAS,NOS2,MSLN,HRNR,PSCA,B2M,CNOT1,TLN2,MED12L	12
Cellular Assembly and Organization, Cellular Function and Maintenance	quantity	Quantity of microtubules	0.0013					VIM,GNAS	2
Connective Tissue Disorders, Inflammatory Disease, Organismal Injury and Abnormalities, Skeletal and Muscular Disorders	rheumatic disease	Rheumatic Disease	0.00137					VIM,IMPDH1,SRSF3,IFIT1,GNAS,NOS2,ISG15,B2M,CST5,CRP,FSTL1	11
Molecular Transport	quantity	Quantity of heavy metal	0.00138					NOS2,GNAS,B2M	3
Connective Tissue Development and Function, Organismal Functions, Tissue Morphology	healing	Healing of bone	0.0014					NOS2,CST5	2
Cancer, Organismal Injury and Abnormalities	cancer	Cancer of cells	0.00141					HRNR,H1-4,TLN2,CRP,CST2,VIM,H1-2,ISG15,SCGB2A1,IMPDH1,MGP,DYNC1I2,ATP11B,RANBP2,B2M,CNOT1,FSTL1,IFIT1,GNAS,NOS2,LRCH2,MSLN,BPIFB4,MUC7,LY6D,MED12L	26
Infectious Diseases, Organismal Injury and Abnormalities	septic shock	Septic shock	0.00161					IMPDH1,NOS2,B2M,CRP	4
Cellular Function and Maintenance	endocytosis	Endocytosis	0.0017		0.975		1.092	VIM,IGLV3-19,SRSF3,ISG15,B2M,CRP,IGLV1-44	7
Cancer, Organismal Injury and Abnormalities, Renal and Urological Disease	cancer	Bladder cancer	0.0017					H1-2,SRSF3,ATP11B,GNAS,NOS2,MSLN,RANBP2,PSCA,LCN1,TLN2,CRP	11
Organismal Injury and Abnormalities	fibrosis	Fibrosis	0.00173		-0.378		-0.415	VIM,IMPDH1,GNAS,NOS2,CCL28,B2M,CRP,FSTL1	8
Cancer, Organismal Injury and Abnormalities, Reproductive System Disease	tumorigenesis	Tumorigenesis of reproductive tract	0.00178					SRSF3,HRNR,TLN2,CRP,RPTN,CST2,VIM,H1-2,ISG15,SCGB2A1,IMPDH1,MGP,DYNC1I2,ATP11B,RANBP2,LCN1,PSCA,B2M,CNOT1,FSTL1,IFIT1,GNAS,NOS2,LRCH2,MSLN,MUC7,MED12L	27
Inflammatory Response	cell-mediated response	Cell-mediated response	0.0018		1.034		1.087	GNAS,NOS2,CRP,FSTL1	4
Cardiovascular Disease, Cardiovascular System Development and Function, Connective Tissue Disorders, Organ Morphology, Organismal Development, Organismal Injury and Abnormalities, Tissue Morphology	abnormal morphology	Abnormal morphology of enlarged pericardium	0.00181					H1-2,H1-3	2
Infectious Diseases	infection	Infection of fibroblast cell lines	0.00181					VIM,IFIT1	2
Cancer, Organismal Injury and Abnormalities, Reproductive System Disease	female genital neoplasm	Female genital neoplasm	0.00182					SRSF3,HRNR,TLN2,CRP,RPTN,CST2,VIM,H1-2,ISG15,SCGB2A1,IMPDH1,MGP,DYNC1I2,ATP11B,RANBP2,LCN1,PSCA,B2M,CNOT1,FSTL1,IFIT1,GNAS,NOS2,LRCH2,MSLN,MUC7,MED12L	27
Inflammatory Response	immune response	Immune response of cells	0.00187		1.035		1.156	VIM,NOS2,GNAS,ISG15,PSCA,CRP,FSTL1	7
Cancer, Endocrine System Disorders, Organismal Injury and Abnormalities, Reproductive System Disease	ACTH-secreting pituitary adenoma type 3	ACTH-secreting pituitary adenoma type 3	0.00191					GNAS	1
Embryonic Development, Organ Development, Organ Morphology, Organismal Development, Organismal Injury and Abnormalities, Respiratory Disease, Respiratory System Development and Function, Tissue Development	abnormal morphology	Abnormal morphology of respiratory bronchiole	0.00191					NOS2	1
Drug Metabolism, Endocrine System Development and Function, Lipid Metabolism, Molecular Transport, Small Molecule Biochemistry	abnormal quantity	Abnormal quantity of beta-estradiol	0.00191					NOS2	1
Cardiovascular System Development and Function, Organismal Development, Tissue Morphology	area	Area of left common carotid artery	0.00191					VIM	1
Cardiovascular System Development and Function, Organismal Development, Tissue Morphology	area	Area of right common carotid artery	0.00191					VIM	1
Connective Tissue Disorders, Developmental Disorder, Endocrine System Disorders, Hematological Disease, Hereditary Disorder, Metabolic Disease, Organismal Injury and Abnormalities, Skeletal and Muscular Disorders	Albright hereditary osteodystrophy	Autosomal dominant Albright hereditary osteodystrophy	0.00191					GNAS	1
Hereditary Disorder, Organismal Injury and Abnormalities, Skeletal and Muscular Disorders	progressive osseous heteroplasia	Autosomal dominant progressive osseous heteroplasia	0.00191					GNAS	1
Cellular Assembly and Organization	binding	Binding of phosphatidylethanolamine-phosphatidylserine liposome	0.00191					CRP	1
Cardiovascular System Development and Function, Cellular Development, Cellular Growth and Proliferation, Embryonic Development, Organ Development, Organismal Development, Skeletal and Muscular System Development and Function, Tissue Development	cardiomyogenesis	Cardiomyogenesis of embryonic stem cells	0.00191					NOS2	1
Cell Death and Survival	cell death	Cell death of choroidal cells	0.00191					PSCA	1
Cellular Movement, Hematological System Development and Function, Humoral Immune Response, Immune Cell Trafficking, Inflammatory Response, Lymphoid Tissue Structure and Development	chemotaxis	Chemotaxis of plasma cells	0.00191					CCL28	1
Cell Morphology	contraction	Contraction of skin cell lines	0.00191					VIM	1
Cell Signaling, Small Molecule Biochemistry	conversion	Conversion of nitric oxide	0.00191					NOS2	1
Infectious Diseases, Inflammatory Disease, Inflammatory Response, Organismal Injury and Abnormalities, Respiratory Disease	cytomegalovirus pneumonia	Cytomegalovirus pneumonia	0.00191					CRP	1
Immunological Disease, Inflammatory Disease, Inflammatory Response, Organismal Injury and Abnormalities, Renal and Urological Disease	autoimmune glomerulonephritis	Delay in autoimmune glomerulonephritis	0.00191					CRP	1
Cardiovascular System Development and Function, Tissue Morphology	diameter	Diameter of left common carotid artery	0.00191					VIM	1
Cardiovascular System Development and Function, Tissue Morphology	diameter	Diameter of right common carotid artery	0.00191					VIM	1
Cellular Movement, Hematological System Development and Function, Humoral Immune Response, Immune Cell Trafficking	distribution	Distribution of Ab-secreting B cells	0.00191					CCL28	1
Hematological Disease, Hereditary Disorder, Immunological Disease, Metabolic Disease, Organismal Injury and Abnormalities	familial hypercatabolic hypoproteinemia	Familial hypercatabolic hypoproteinemia	0.00191					B2M	1
Ophthalmic Disease, Organismal Injury and Abnormalities	fibrosis	Fibrosis of cornea	0.00191					VIM	1
Infectious Diseases, Organismal Development	growth	Growth of vaccinia virus	0.00191					ISG15	1
Cardiovascular Disease, Hereditary Disorder, Immunological Disease, Neurological Disease, Organismal Injury and Abnormalities, Psychological Disorders	immunodeficiency 38 with basal ganglia calcification	Immunodeficiency 38 with basal ganglia calcification	0.00191					ISG15	1
Inflammatory Response	immunostimulatory potential	Immunostimulatory potential of bone marrow-derived dendritic cells	0.00191					NOS2	1
Cancer, Endocrine System Disorders, Organismal Injury and Abnormalities, Tumor Morphology	invasion	Invasion of papillary thyroid carcinoma	0.00191					VIM	1
Cancer, Organismal Injury and Abnormalities, Reproductive System Disease	malignant neoplasm of prostate	Invasive malignant neoplasm of prostate	0.00191					PSCA	1
Cardiovascular Disease, Hereditary Disorder, Neurological Disease, Organismal Injury and Abnormalities, Skeletal and Muscular Disorders	Keutel syndrome	Keutel syndrome	0.00191					MGP	1
Developmental Disorder, Hereditary Disorder, Ophthalmic Disease, Organismal Injury and Abnormalities	leber congenital amaurosis type 11	Leber congenital amaurosis type 11	0.00191					IMPDH1	1
Connective Tissue Development and Function, Organ Morphology, Organismal Development, Skeletal and Muscular System Development and Function, Tissue Development	length	Length of maxilla	0.00191					MGP	1
Connective Tissue Development and Function, Organ Morphology, Organismal Development, Skeletal and Muscular System Development and Function, Tissue Development	length	Length of palate bone	0.00191					MGP	1
Cancer, Organismal Injury and Abnormalities, Reproductive System Disease	lobular endocervical glandular hyperplasia	Lobular endocervical glandular hyperplasia	0.00191					GNAS	1
Cancer, Neurological Disease, Organismal Injury and Abnormalities	medulloblastoma-like tumor	Medulloblastoma-like tumor	0.00191					GNAS	1
Cancer, Endocrine System Disorders, Organismal Injury and Abnormalities	metastasis	Metastasis of papillary thyroid carcinoma	0.00191					VIM	1
Cell Morphology, Cellular Assembly and Organization, DNA Replication, Recombination, and Repair	morphology	Morphology of nuclear matrix	0.00191					VIM	1
RNA Damage and Repair, RNA Post-Transcriptional Modification	mutagenesis	Mutagenesis of RNA	0.00191					NOS2	1
Connective Tissue Disorders, Developmental Disorder, Hereditary Disorder, Neurological Disease, Organismal Injury and Abnormalities, Skeletal and Muscular Disorders	neurodevelopmental disorder with microcephaly and structural brain anomalies	Neurodevelopmental disorder with microcephaly and structural brain anomalies	0.00191					DYNC1I2	1
Ophthalmic Disease, Organismal Injury and Abnormalities	obstructive meibomian gland dysfunction	Obstructive meibomian gland dysfunction	0.00191					LCN1	1
Cellular Development, Cellular Growth and Proliferation, Hematological System Development and Function, Lymphoid Tissue Structure and Development	expansion	Onset of expansion of T lymphocytes	0.00191					B2M	1
Cancer, Gastrointestinal Disease, Hepatic System Disease, Organismal Injury and Abnormalities	Opisthorchis viverrini-related cholangiocarcinoma	Opisthorchis viverrini-related cholangiocarcinoma	0.00191					GNAS	1
Cell Morphology	permissivity	Permissivity of lymphoma cell lines	0.00191					B2M	1
Developmental Disorder, Hereditary Disorder, Ophthalmic Disease, Organismal Injury and Abnormalities	posterior polar cataract 30	Posterior polar cataract 30	0.00191					VIM	1
Metabolic Disease, Neurological Disease, Organismal Injury and Abnormalities, Psychological Disorders	Alzheimer disease	Preclinical stage Alzheimer disease	0.00191					NOS2	1
Cellular Development, Cellular Growth and Proliferation, Endocrine System Development and Function, Nervous System Development and Function, Organ Development, Tissue Development	proliferation	Proliferation of somatotrophs	0.00191					GNAS	1
Connective Tissue Disorders, Developmental Disorder, Endocrine System Disorders, Hematological Disease, Hereditary Disorder, Metabolic Disease, Organismal Injury and Abnormalities, Reproductive System Disease, Skeletal and Muscular Disorders	pseudohypoparathyroidism type 1A with testotoxicosis	Pseudohypoparathyroidism type 1A with testotoxicosis	0.00191					GNAS	1
Developmental Disorder, Endocrine System Disorders, Hematological Disease, Hereditary Disorder, Metabolic Disease, Organismal Injury and Abnormalities	pseudopseudohypoparathyroidism	Pseudopseudohypoparathyroidism	0.00191					GNAS	1
Cardiovascular Disease, Developmental Disorder, Organismal Injury and Abnormalities, Respiratory Disease	pulmonary arteriovenous malformation	Pulmonary arteriovenous malformation	0.00191					MGP	1
Developmental Disorder, Hereditary Disorder, Ophthalmic Disease, Organismal Injury and Abnormalities	pulverulent cataract 30	Pulverulent cataract 30	0.00191					VIM	1
Cardiovascular Disease, Organismal Injury and Abnormalities, Skeletal and Muscular Disorders	Q-wave acute myocardial infarction	Q-wave acute myocardial infarction	0.00191					CRP	1
Hematological System Development and Function, Lymphoid Tissue Structure and Development, Tissue Morphology	quantity	Quantity of CD1d restricted invariant T cell	0.00191					B2M	1
Developmental Disorder, Hereditary Disorder, Neurological Disease, Organismal Injury and Abnormalities	Rahman syndrome	Rahman syndrome	0.00191					H1-4	1
Cardiovascular Disease, Organismal Injury and Abnormalities	angina pectoris	Recurrent angina pectoris	0.00191					CRP	1
Cell Morphology, Cellular Assembly and Organization, Cellular Function and Maintenance	reorganization	Reorganization of vimentin filaments	0.00191					VIM	1
Hereditary Disorder, Ophthalmic Disease, Organismal Injury and Abnormalities	retinitis pigmentosa-10	Retinitis pigmentosa-10	0.00191					IMPDH1	1
Ophthalmic Disease, Organismal Injury and Abnormalities	seborrhoeic meibomian gland dysfunction	Seborrhoeic meibomian gland dysfunction	0.00191					LCN1	1
Cell Morphology	shape	Shape of breast cancer cell lines	0.00191					VIM	1
Organismal Injury and Abnormalities, Renal and Urological Disease	stenosis	Stenosis of ureter	0.00191					FSTL1	1
Hereditary Disorder, Neurological Disease, Organismal Injury and Abnormalities	susceptibility to infection-induced acute encephalopathy type 3	Susceptibility to infection-induced acute encephalopathy type 3	0.00191					RANBP2	1
Cell-To-Cell Signaling and Interaction, Inflammatory Response	TH1 immune response	TH1 immune response of leukemia cell lines	0.00191					CRP	1
Cell Signaling, Nucleic Acid Metabolism, Small Molecule Biochemistry	production	Termination of production of cyclic AMP	0.00191					GNAS	1
Cellular Development, Connective Tissue Development and Function, Skeletal and Muscular System Development and Function, Tissue Development	transdifferentiation	Transdifferentiation of chondrocytes	0.00191					MGP	1
Cellular Development, Connective Tissue Development and Function, Tissue Development	transdifferentiation	Transdifferentiation of osteochondrogenic precursors	0.00191					MGP	1
Reproductive System Development and Function	viscosity	Viscosity of breast milk	0.00191					LALBA	1
Developmental Disorder, Hereditary Disorder, Neurological Disease, Organismal Injury and Abnormalities	Vissers-Bodmer syndrome	Vissers-Bodmer syndrome	0.00191					CNOT1	1
Infectious Diseases, Respiratory Disease	infection	Infection of lung cancer cell lines	0.00192					IFIT1,ISG15	2
Antimicrobial Response, Inflammatory Response	antimicrobial response	Antimicrobial response	0.00195					IFIT1,NOS2,ISG15,LALBA,HTN1	5
Cancer, Organismal Injury and Abnormalities	squamous-cell carcinoma	Squamous-cell carcinoma	0.00197					IMPDH1,MGP,DYNC1I2,ATP11B,RANBP2,HRNR,B2M,CNOT1,TLN2,FSTL1,CST2,VIM,H1-2,IFIT1,GNAS,LRCH2,MSLN,SCGB2A1,MUC7,LY6D,MED12L	21
Infectious Diseases	infection	Infection of carcinoma cell lines	0.00203					IFIT1,ISG15	2
Tissue Development	accumulation	Accumulation of cells	0.00211		0		0.037	NOS2,CCL28,B2M,CRP,FSTL1	5
Cancer, Neurological Disease, Organismal Injury and Abnormalities	frequency	Frequency of brain tumor	0.00215					GNAS,NOS2	2
Cardiovascular Disease, Cell Death and Survival, Organismal Injury and Abnormalities, Skeletal and Muscular Disorders	apoptosis	Apoptosis of ventricular myocytes	0.00227					NOS2,FSTL1	2
Visual System Development and Function	homeostasis	Homeostasis of retina	0.00227					LCN1,B2M	2
Cellular Function and Maintenance	receptor-mediated endocytosis	Receptor-mediated endocytosis	0.00235					IGLV3-19,SRSF3,B2M,IGLV1-44	4
Infectious Diseases	infection	Infection by cytomegalovirus	0.00239					VIM,CRP	2
Cellular Assembly and Organization	stabilization	Stabilization of cellular membrane	0.00239					TLN2,CRP	2
Infectious Diseases	infection	Infection of tumor cell lines	0.00249		0.294		0.521	VIM,IFIT1,ISG15,RANBP2,LY6D,RPTN	6
Cancer, Organismal Injury and Abnormalities	extrapulmonary squamous cell carcinoma	Extrapulmonary squamous cell carcinoma	0.00249					IMPDH1,MGP,ATP11B,DYNC1I2,HRNR,B2M,CNOT1,TLN2,FSTL1,CST2,VIM,H1-2,GNAS,LRCH2,MSLN,SCGB2A1,MUC7,LY6D,MED12L	19
Developmental Disorder, Organismal Injury and Abnormalities	chorioallantoic membrane fusion failure	Chorioallantoic membrane fusion failure	0.00265					H1-2,H1-3	2
Immunological Disease, Inflammatory Disease, Inflammatory Response, Organismal Injury and Abnormalities, Renal and Urological Disease	IgA nephropathy	IgA nephropathy	0.00265					IMPDH1,NOS2	2
Cardiovascular Disease, Organismal Injury and Abnormalities	vascular calcification	Vascular calcification	0.00265					MGP,ISG15	2
Cardiovascular Disease, Organismal Injury and Abnormalities	stenosis	Stenosis of blood vessel	0.00267					MGP,NOS2,CRP	3
Connective Tissue Disorders, Dermatological Diseases and Conditions, Inflammatory Disease, Organismal Injury and Abnormalities, Skeletal and Muscular Disorders	scleroderma	Scleroderma	0.00278					VIM,IMPDH1,SRSF3	3
Cancer, Gastrointestinal Disease, Hepatic System Disease, Organismal Injury and Abnormalities	cholangiocarcinoma	Cholangiocarcinoma	0.00283					VIM,NOS2,GNAS	3
Cancer, Organismal Injury and Abnormalities	upper aerodigestive tract carcinoma	Upper aerodigestive tract carcinoma	0.00285					IMPDH1,MGP,ATP11B,DYNC1I2,HRNR,PSCA,B2M,CNOT1,RPTN,GNAS,MSLN,MUC7,LY6D,MED12L	14
Cancer, Endocrine System Disorders, Organismal Injury and Abnormalities, Reproductive System Disease	serous ovarian cancer	Serous ovarian adenocarcinoma	0.00288					H1-2,MGP,MSLN,B2M	4
Cardiovascular Disease, Organismal Injury and Abnormalities	damage	Damage of vasculature	0.00306					NOS2,CRP	2
Cardiovascular Disease, Organismal Injury and Abnormalities	formation	Formation of vascular lesion	0.00311					MGP,NOS2,CRP	3
Cell Signaling	viral life cycle	Viral life cycle	0.00316					IFIT1,RANBP2,ISG15	3
Behavior	ingestion	Ingestion of ethanol	0.00334					GNAS,B2M	2
Cell Morphology	mineralization	Mineralization of connective tissue cells	0.00334					MGP,CST5	2
Infectious Diseases	infection	Infection by DNA virus	0.00337					VIM,IMPDH1,NOS2,CRP	4
Cancer, Organismal Injury and Abnormalities, Renal and Urological Disease	bladder carcinoma	Bladder carcinoma	0.00338					H1-2,SRSF3,ATP11B,NOS2,MSLN,RANBP2,PSCA,LCN1,TLN2,CRP	10
Organismal Functions	homeostasis	Homeostasis of rodents	0.00349					NOS2,GNAS	2
Cell-To-Cell Signaling and Interaction	attachment	Attachment of cells	0.00365					HTN1,TLN2,CRP	3
Cancer, Gastrointestinal Disease, Organismal Injury and Abnormalities	small intestine tumor	Small intestine tumor	0.00365					GNAS,B2M,MUC7	3
Cellular Function and Maintenance, Hematological System Development and Function	function	Function of cytotoxic T cells	0.00379					IMPDH1,B2M	2
Cancer, Endocrine System Disorders, Organismal Injury and Abnormalities	ACTH-independent macronodular adrenal hyperplasia	ACTH-independent macronodular adrenal hyperplasia	0.00381					GNAS	1
Hereditary Disorder, Metabolic Disease, Neurological Disease, Organismal Injury and Abnormalities, Skeletal and Muscular Disorders	acute necrotizing encephalopathy	Acute necrotizing encephalopathy	0.00381					RANBP2	1
Cancer, Endocrine System Disorders, Organismal Injury and Abnormalities	aldosterone and cortisol producing adrenal cortical adenoma	Aldosterone and cortisol producing adrenal cortical adenoma	0.00381					GNAS	1
Dermatological Diseases and Conditions, Developmental Disorder, Hereditary Disorder, Neurological Disease, Organismal Injury and Abnormalities	alopecia-mental retardation syndrome type 4	Alopecia-mental retardation syndrome type 4	0.00381					CNOT1	1
Cell Death and Survival, Organismal Injury and Abnormalities	apoptosis	Apoptosis of bone marrow-derived endothelial progenitor cells	0.00381					CRP	1
Cardiovascular System Development and Function, Cell-To-Cell Signaling and Interaction	attachment	Attachment of HCAEC cells	0.00381					CRP	1
Cell-To-Cell Signaling and Interaction, Hematological System Development and Function	binding	Binding of TREG cells	0.00381					CCL28	1
Cell Morphology, Infectious Diseases, Organismal Development	budding	Budding of Cote d'Ivoire ebolavirus	0.00381					ISG15	1
Cell Morphology, Infectious Diseases, Organismal Development	budding	Budding of Reston ebolavirus	0.00381					ISG15	1
Cell Morphology, Infectious Diseases, Organismal Development	budding	Budding of Sudan ebolavirus	0.00381					ISG15	1
Cancer, Cardiovascular Disease, Dermatological Diseases and Conditions, Hereditary Disorder, Organismal Injury and Abnormalities	Carney complex type 1	Carney complex type 1	0.00381					VIM	1
Cellular Movement	cell rolling	Cell rolling of squamous cell carcinoma cell lines	0.00381					LY6D	1
Cellular Movement, Hematological System Development and Function, Humoral Immune Response, Immune Cell Trafficking, Inflammatory Response, Lymphoid Tissue Structure and Development	chemotaxis	Chemotaxis of Ab-secreting B cells	0.00381					CCL28	1
Cancer, Endocrine System Disorders, Gastrointestinal Disease, Organismal Injury and Abnormalities	cystic tumor of the pancreas	Cystic tumor of the pancreas	0.00381					GNAS	1
Cell Death and Survival, Cellular Compromise	cytotoxicity	Cytotoxicity of microglia	0.00381					NOS2	1
Neurological Disease, Organismal Injury and Abnormalities, Psychological Disorders	damage	Damage of brain tissue	0.00381					NOS2	1
Cardiovascular Disease, Cellular Compromise, Organismal Injury and Abnormalities	damage	Damage of vascular endothelial cells	0.00381					CRP	1
Immunological Disease, Skeletal and Muscular Disorders	delayed hypersensitive reaction	Delayed hypersensitive reaction of footpad	0.00381					NOS2	1
Cellular Compromise	destruction	Destruction of Leishmania	0.00381					NOS2	1
Cellular Assembly and Organization, Cellular Compromise	disruption	Disruption of vimentin filaments	0.00381					VIM	1
Gastrointestinal Disease, Inflammatory Disease	experimental inflammatory bowel disease	Experimental inflammatory bowel disease	0.00381					B2M	1
Cell Morphology	formation	Formation of intermediate filament bridges	0.00381					VIM	1
Cell Morphology, Cellular Assembly and Organization, Cellular Function and Maintenance	formation	Formation of microtentacles	0.00381					VIM	1
Digestive System Development and Function, Embryonic Development, Organ Development, Organismal Development, Skeletal and Muscular System Development and Function, Tissue Development	formation	Formation of mylohyoid muscle	0.00381					VIM	1
Skeletal and Muscular System Development and Function	fusion	Fusion of phalanx	0.00381					FSTL1	1
Cardiovascular System Development and Function	hypoperfusion	Hypoperfusion of brain	0.00381					NOS2	1
Infectious Diseases	infection	Infection of bone marrow cell lines	0.00381					B2M	1
Cellular Compromise, Organismal Injury and Abnormalities, Respiratory Disease	injury	Injury of pneumocytes	0.00381					FSTL1	1
Endocrine System Development and Function	insulin sensitivity	Insulin sensitivity of muscle	0.00381					GNAS	1
Cancer, Gastrointestinal Disease, Organismal Injury and Abnormalities	intestinal type gastroesophageal junction adenocarcinoma	Intestinal type gastroesophageal junction adenocarcinoma	0.00381					GNAS	1
Cell Death and Survival	killing	Killing of Francisella tularensis	0.00381					NOS2	1
Connective Tissue Development and Function, Organismal Development, Skeletal and Muscular System Development and Function, Tissue Development	length	Length of cranium	0.00381					MGP	1
Cell Death and Survival	lysis	Lysis of CD4+ T-lymphocytes	0.00381					VIM	1
Connective Tissue Disorders, Developmental Disorder, Endocrine System Disorders, Organismal Injury and Abnormalities, Skeletal and Muscular Disorders	McCune-Albright syndrome	McCune-Albright syndrome	0.00381					GNAS	1
Cellular Movement	migration	Migration of AT2 cells	0.00381					VIM	1
Cell Cycle	neurite outgrowth stage	Neurite outgrowth stage of dorsal root ganglion cells	0.00381					VIM	1
Connective Tissue Disorders, Developmental Disorder, Hereditary Disorder, Neurological Disease, Organismal Injury and Abnormalities, Skeletal and Muscular Disorders	neurodevelopmental disorder with microcephaly, hypotonia and variable brain anomalies	Neurodevelopmental disorder with microcephaly, hypotonia and variable brain anomalies	0.00381					DYNC1I2	1
Developmental Disorder, Hereditary Disorder, Neurological Disease, Organismal Injury and Abnormalities, Psychological Disorders	Nizon-Isidor syndrome	Nizon-Isidor syndrome	0.00381					MED12L	1
Cell Signaling, Small Molecule Biochemistry	oxidation	Oxidation of nitric oxide	0.00381					NOS2	1
Cellular Compromise, Organ Morphology	oxidative stress response	Oxidative stress response of lung	0.00381					NOS2	1
Connective Tissue Disorders, Developmental Disorder, Organismal Injury and Abnormalities, Skeletal and Muscular Disorders	polyostotic fibrous dysplasia	Polyostotic fibrous dysplasia	0.00381					GNAS	1
Cell-To-Cell Signaling and Interaction, Nervous System Development and Function	reactivation	Reactivation of astrocytes	0.00381					VIM	1
Cell-To-Cell Signaling and Interaction, Cell-mediated Immune Response, Cellular Movement, Hematological System Development and Function, Immune Cell Trafficking	recruitment	Recruitment of TREG cells	0.00381					CCL28	1
Organismal Injury and Abnormalities, Renal and Urological Disease	reflux nephropathy	Reflux nephropathy	0.00381					NOS2	1
Hereditary Disorder, Organismal Injury and Abnormalities	resistance to severe malaria	Resistance to severe malaria	0.00381					NOS2	1
Cardiovascular Disease, Organismal Injury and Abnormalities, Skeletal and Muscular Disorders	acute myocardial infarction	Stage II acute myocardial infarction	0.00381					CRP	1
Cancer, Organismal Injury and Abnormalities	superficial papillary transitional cell carcinoma	Superficial papillary transitional cell carcinoma	0.00381					NOS2	1
Cell-To-Cell Signaling and Interaction, Inflammatory Response	Th2 immune response	Th2 immune response of leukemia cell lines	0.00381					CRP	1
Cellular Development, Skeletal and Muscular System Development and Function, Tissue Development	transdifferentiation	Transdifferentiation of smooth muscle cells	0.00381					MGP	1
Cell Cycle, DNA Replication, Recombination, and Repair	unfolding	Unfolding of chromatin	0.00381					HMGN2	1
Amino Acid Metabolism, Small Molecule Biochemistry	utilization	Utilization of arginine	0.00381					NOS2	1
Cancer, Gastrointestinal Disease, Organismal Injury and Abnormalities	villous adenoma	Villous adenoma in cecum	0.00381					GNAS	1
Organ Morphology, Organismal Development	volume	Volume of breast milk	0.00381					LALBA	1
Inflammatory Disease, Neurological Disease, Skeletal and Muscular Disorders	multiple sclerosis	Multiple Sclerosis	0.00392					IMPDH1,IFIT1,NOS2,ISG15	4
Developmental Disorder, Embryonic Development, Organismal Development, Tissue Morphology	lack	Lack of vitelline vessel	0.00395					H1-2,H1-3	2
Cancer, Organismal Injury and Abnormalities, Reproductive System Disease	female genital tract serous carcinoma	Female genital tract serous carcinoma	0.00404					H1-2,MGP,ISG15,MSLN,B2M	5
Cancer, Organismal Injury and Abnormalities	pelvic serous carcinoma	Pelvic serous carcinoma	0.00404					H1-2,MGP,ISG15,MSLN,B2M	5
Cancer, Organismal Injury and Abnormalities, Reproductive System Disease	carcinoma	Breast carcinoma	0.00407					DYNC1I2,RANBP2,HRNR,PSCA,RPTN,CST2,H1-2,IFIT1,GNAS,NOS2,LRCH2,BPIFB4,MUC7,MED12L	14
Cardiovascular System Development and Function, Organismal Development, Tissue Morphology	size	Size of vessel	0.00411					VIM,NOS2	2
Protein Synthesis	synthesis	Synthesis of protein	0.00425		-0.946		-0.894	VIM,SRSF3,IFIT1,ISG15,CNOT1,H1-10	6
Infectious Diseases	sepsis	Sepsis	0.0043					NOS2,B2M,CRP,FSTL1	4
Organismal Injury and Abnormalities, Reproductive System Disease	placenta accreta spectrum	Placenta accreta spectrum	0.00444					IFIT1,B2M	2
Antimicrobial Response, Inflammatory Response	antibacterial response	Antibacterial response	0.00453					NOS2,ISG15,LALBA	3
Organ Morphology, Organismal Development, Organismal Injury and Abnormalities, Renal and Urological Disease, Renal and Urological System Development and Function	abnormal morphology	Abnormal morphology of kidney	0.00457					MGP,GNAS,NOS2,FSTL1	4
Hematological System Development and Function, Lymphoid Tissue Structure and Development, Tissue Morphology	quantity	Quantity of Th1 cells	0.00461					B2M,CRP	2
Cell-mediated Immune Response, Cellular Development, Cellular Function and Maintenance, Cellular Growth and Proliferation, Embryonic Development, Hematological System Development and Function, Hematopoiesis, Lymphoid Tissue Structure and Development, Organ Development, Organismal Development, Tissue Development	differentiation	Differentiation of CD4+ T-lymphocytes	0.00475					NOS2,B2M,CRP	3
Cancer, Organismal Injury and Abnormalities, Reproductive System Disease	metastasis	Metastasis of breast cancer cell lines	0.00482					VIM,NOS2,B2M	3
Dermatological Diseases and Conditions, Organismal Injury and Abnormalities	abnormality of skin morphology	Abnormality of skin morphology	0.00482					VIM,IMPDH1,SRSF3,IFIT1,B2M	5
Infectious Diseases	replication	Replication of virus	0.00487		-0.721		-0.622	VIM,IFIT1,NOS2,HMGN2,ISG15,B2M	6
Cellular Function and Maintenance, Hematological System Development and Function, Tissue Development	function	Function of blood platelets	0.00495					NOS2,CRP	2
Cardiovascular System Development and Function, Tissue Morphology	relaxation	Relaxation of artery	0.00495					NOS2,CRP	2
Cell-To-Cell Signaling and Interaction	response	Response of leukemia cell lines	0.00495					VIM,CRP	2
Inflammatory Disease, Inflammatory Response, Neurological Disease, Organismal Injury and Abnormalities	encephalitis	Encephalitis	0.005		-1.014		-0.984	VIM,NOS2,ISG15,B2M,CRP	5
Cancer, Hematological Disease, Immunological Disease, Organismal Injury and Abnormalities	B cell cancer	B cell cancer	0.00502					VIM,IMPDH1,H1-2,NOS2,LRCH2,BPIFB4,HRNR,H1-4,B2M,CRP,LY6D,MED12L	12
Dermatological Diseases and Conditions, Organismal Injury and Abnormalities, Skeletal and Muscular Disorders	nail disease	Nail disease	0.00513					HRNR,B2M	2
Cell Death and Survival	cytolysis	Cytolysis	0.00529					VIM,IMPDH1,ISG15,B2M	4
Renal and Urological System Development and Function	osmolality	Osmolality of urine	0.00531					NOS2,GNAS	2
Cancer, Organismal Injury and Abnormalities	serous adenocarcinoma	Serous adenocarcinoma	0.00534					H1-2,MGP,GNAS,ISG15,MSLN,HRNR,B2M,CNOT1	8
Cellular Development, Cellular Growth and Proliferation, Hematological System Development and Function, Lymphoid Tissue Structure and Development	proliferation	Proliferation of lymphocytes	0.00545		-0.997		-0.93	VIM,IMPDH1,GNAS,NOS2,ISG15,B2M,CRP	7
Protein Synthesis	quantity	Quantity of ldl cholesterol in blood	0.00549					NOS2,CRP	2
Connective Tissue Development and Function, Skeletal and Muscular System Development and Function, Tissue Development	ossification	Ossification of bone	0.00552					MGP,ISG15,FSTL1	3
Connective Tissue Development and Function, Skeletal and Muscular System Development and Function, Tissue Development	morphology	Morphology of bone	0.00555					MGP,NOS2,GNAS,ISG15,CST5,FSTL1	6
Cell Death and Survival	cell death	Cell death of lymphatic system cells	0.0056		-0.063		-0.097	H1-2,NOS2,GNAS,LALBA,CRP	5
Infectious Diseases	infection	Infection by RNA virus	0.0056		0.513		0.735	IMPDH1,IFIT1,NOS2,ISG15,RANBP2,B2M,CRP,LY6D,RPTN	9
Connective Tissue Development and Function, Embryonic Development, Skeletal and Muscular System Development and Function, Tissue Development	patterning	Patterning of axis	0.00568					H1-2,H1-3	2
Connective Tissue Development and Function, Connective Tissue Disorders, Organ Morphology, Organismal Development, Organismal Injury and Abnormalities, Skeletal and Muscular Disorders, Skeletal and Muscular System Development and Function, Tissue Development	abnormal morphology	Abnormal morphology of bent fibula	0.00571					FSTL1	1
Connective Tissue Development and Function, Connective Tissue Disorders, Organismal Injury and Abnormalities, Skeletal and Muscular Disorders, Skeletal and Muscular System Development and Function, Tissue Morphology	abnormal morphology	Abnormal morphology of costal cartilage	0.00571					FSTL1	1
Endocrine System Disorders, Organ Morphology, Organismal Injury and Abnormalities, Reproductive System Development and Function, Reproductive System Disease	abnormal morphology	Abnormal morphology of enlarged seminiferous tubule	0.00571					NOS2	1
Embryonic Development, Organ Development, Organ Morphology, Organismal Development, Organismal Injury and Abnormalities, Respiratory Disease, Respiratory System Development and Function, Tissue Development	abnormal morphology	Abnormal morphology of lung lobe	0.00571					FSTL1	1
Cardiovascular Disease, Cardiovascular System Development and Function, Organ Morphology, Organismal Development, Organismal Injury and Abnormalities, Reproductive System Development and Function, Reproductive System Disease, Tissue Morphology	abnormal morphology	Abnormal morphology of uterine artery	0.00571					NOS2	1
Inflammatory Response, Organismal Injury and Abnormalities	acute cellular graft rejection	Acute cellular graft rejection	0.00571					IMPDH1	1
Cancer, Endocrine System Disorders, Organismal Injury and Abnormalities, Reproductive System Disease	adenoma	Adenoma in ovary	0.00571					GNAS	1
Cell-To-Cell Signaling and Interaction, Hematological System Development and Function, Humoral Immune Response, Immune Cell Trafficking	adhesion	Adhesion of Ab-secreting B cells	0.00571					CCL28	1
Infectious Diseases	bacterial sepsis	Bacterial sepsis	0.00571					FSTL1	1
Cell Cycle, Gene Expression	binding	Binding of Nfat binding site	0.00571					GNAS	1
Cellular Assembly and Organization	binding	Binding of nucleosomes	0.00571					HMGN2	1
Hematological Disease	bone marrow toxicity	Bone marrow toxicity	0.00571					IMPDH1	1
Cell Morphology, Infectious Diseases, Organismal Development	budding	Budding of Marburg virus	0.00571					ISG15	1
Cell Morphology, Infectious Diseases, Organismal Development	budding	Budding of Zaire ebolavirus	0.00571					ISG15	1
Cardiovascular Disease	calcification	Calcification of blood vessel wall	0.00571					MGP	1
Cellular Compromise, Connective Tissue Disorders, Organismal Injury and Abnormalities, Skeletal and Muscular Disorders	calcification	Calcification of chondrocytes	0.00571					CST5	1
Cell Signaling, Small Molecule Biochemistry	catabolism	Catabolism of nitric oxide	0.00571					NOS2	1
Cell Morphology, Cellular Movement, Visual System Development and Function	cell spreading	Cell spreading of eye cell lines	0.00571					HTN1	1
Hematological Disease, Infectious Diseases	chikungunya fever	Chikungunya fever	0.00571					ISG15	1
Amino Acid Metabolism, Post-Translational Modification, Small Molecule Biochemistry	conversion	Conversion of L-arginine	0.00571					NOS2	1
Cellular Compromise	damage	Damage of endothelial cell lines	0.00571					CRP	1
Cellular Compromise	disassembly	Disassembly of intermediate filaments	0.00571					VIM	1
Energy Production, Molecular Transport, Nucleic Acid Metabolism, Small Molecule Biochemistry	electron transport	Electron transport of NADPH	0.00571					NOS2	1
Energy Production, Molecular Transport, Nucleic Acid Metabolism, Small Molecule Biochemistry	electron transport	Electron transport of adenine-riboflavin dinucleotide	0.00571					NOS2	1
Energy Production, Molecular Transport, Small Molecule Biochemistry	electron transport	Electron transport of flavin mononucleotide	0.00571					NOS2	1
Energy Production, Molecular Transport, Small Molecule Biochemistry	electron transport	Electron transport of heme	0.00571					NOS2	1
Cell Cycle	S phase	Entry into S phase of pancreatic cancer cell lines	0.00571					MSLN	1
Drug Metabolism, Molecular Transport	export	Export of cisplatin	0.00571					ATP11B	1
Connective Tissue Development and Function, Skeletal and Muscular System Development and Function, Tissue Development	formation	Formation of osteoid	0.00571					GNAS	1
Organismal Functions	healing	Healing of cornea	0.00571					VIM	1
Infectious Diseases	infection	Infection by echovirus	0.00571					B2M	1
Infectious Diseases	infection	Infection of endothelial cell lines	0.00571					B2M	1
Cancer, Gastrointestinal Disease, Hepatic System Disease, Organismal Injury and Abnormalities	intraductal papillary biliary neoplasm	Intraductal papillary biliary neoplasm	0.00571					GNAS	1
Cancer, Cellular Movement, Organismal Injury and Abnormalities	invasion	Invasion of astrocytes	0.00571					NOS2	1
Cancer, Gastrointestinal Disease, Organismal Injury and Abnormalities	low-grade primary appendiceal mucinous tumor	Low-grade primary appendiceal mucinous tumor	0.00571					GNAS	1
Cellular Development, Embryonic Development, Organ Development, Organismal Development, Respiratory System Development and Function, Tissue Development	maturation	Maturation of pneumocytes	0.00571					FSTL1	1
Endocrine System Disorders, Hematological Disease, Metabolic Disease, Organismal Injury and Abnormalities	hyperglycemia	Mild hyperglycemia	0.00571					NOS2	1
Cell Morphology	mineralization	Mineralization of chondrocyte cell lines	0.00571					MGP	1
Cancer, Organismal Injury and Abnormalities	myxoma	Myxoma in fibrous tissue	0.00571					GNAS	1
Amino Acid Metabolism, Post-Translational Modification, Small Molecule Biochemistry	nitration	Nitration of L-tyrosine	0.00571					NOS2	1
Cellular Function and Maintenance, Tissue Development	organization	Organization of cell envelopes	0.00571					HRNR	1
Energy Production, Nucleic Acid Metabolism, Small Molecule Biochemistry	oxidation	Oxidation of NADP	0.00571					NOS2	1
Cancer, Endocrine System Disorders, Gastrointestinal Disease, Organismal Injury and Abnormalities	pancreatic intraductal papillary mucinous tumor	Pancreatic intraductal papillary mucinous tumor	0.00571					GNAS	1
Cell Morphology, Cellular Function and Maintenance, Organ Morphology, Respiratory System Development and Function	permeability	Permeability of lung cells	0.00571					CRP	1
Cell-To-Cell Signaling and Interaction, Cellular Function and Maintenance, Inflammatory Response	phagocytosis	Phagocytosis of Streptococcus pneumoniae	0.00571					CRP	1
Cellular Development, Cellular Growth and Proliferation	proliferation	Proliferation of thymoma cell lines	0.00571					GNAS	1
Developmental Disorder, Endocrine System Disorders, Hematological Disease, Hereditary Disorder, Metabolic Disease, Organismal Injury and Abnormalities	pseudohypoparathyroidism type 1B	Pseudohypoparathyroidism type 1B	0.00571					GNAS	1
Cancer, Organismal Injury and Abnormalities	pseudomyxoma peritonei	Pseudomyxoma peritonei	0.00571					GNAS	1
Cancer, Gastrointestinal Disease, Organismal Injury and Abnormalities	pyloric-like gland adenoma	Pyloric-like gland adenoma in duodenum	0.00571					GNAS	1
Organ Morphology, Organismal Development, Reproductive System Development and Function	quantity	Quantity of breast milk	0.00571					LALBA	1
Carbohydrate Metabolism, Molecular Transport, Small Molecule Biochemistry	quantity	Quantity of lactose	0.00571					LALBA	1
Infectious Diseases, Respiratory Disease	respiratory tract infection	Respiratory tract infection by respiratory syncytial virus	0.00571					IMPDH1	1
Cardiovascular Disease, Organismal Injury and Abnormalities	restenosis	Restenosis of blood vessel	0.00571					NOS2	1
Connective Tissue Development and Function, Skeletal and Muscular System Development and Function, Tissue Development, Tissue Morphology	size	Size of medullary cavity	0.00571					GNAS	1
Amino Acid Metabolism, Small Molecule Biochemistry	synthesis	Synthesis of homocysteine	0.00571					NOS2	1
Cancer, Gastrointestinal Disease, Organismal Injury and Abnormalities	tubulovillous adenoma	Tubulovillous adenoma in large intestine	0.00571					GNAS	1
Cancer, Organismal Injury and Abnormalities, Reproductive System Disease	breast cancer	Breast cancer	0.00576					IMPDH1,DYNC1I2,RANBP2,HRNR,PSCA,RPTN,CST2,H1-2,IFIT1,GNAS,NOS2,LRCH2,BPIFB4,SCGB2A1,MUC7,MED12L	16
Infectious Diseases	infection	Infection of cells	0.00577		0.751		0.984	VIM,IFIT1,ISG15,RANBP2,B2M,LY6D,RPTN	7
Respiratory Disease	lower respiratory tract disorder	Lower respiratory tract disorder	0.00579					MGP,NOS2,LCN1,CRP,FSTL1	5
Cancer, Organismal Injury and Abnormalities, Reproductive System Disease	cervical adenocarcinoma	Cervical adenocarcinoma	0.00587					VIM,GNAS	2
Hematological System Development and Function, Tissue Morphology	abnormal number	Abnormal number of leukocytes	0.00606					NOS2,B2M	2
Cell Cycle, Gene Expression	binding	Binding of AP1 conseNcSus site	0.00606					NOS2,GNAS	2
Cell Signaling	replication	Replication of viral replicon	0.00606					IFIT1,ISG15	2
Cancer, Endocrine System Disorders, Organismal Injury and Abnormalities, Reproductive System Disease	ovarian serous tumor	Ovarian serous tumor	0.00607					H1-2,MGP,GNAS,MSLN,HRNR,B2M,CNOT1	7
Cancer, Hematological Disease, Immunological Disease, Organismal Injury and Abnormalities	tumorigenesis	Tumorigenesis of lymphocytes	0.00612					IMPDH1,HRNR,H1-4,B2M,CRP,VIM,H1-2,GNAS,NOS2,LRCH2,BPIFB4,ISG15,LY6D,MED12L	14
Cancer, Organismal Injury and Abnormalities	solid tumor	Primary solid tumor	0.00616					SRSF3,GNAS,MSLN,SCGB2A1,B2M	5
Cancer, Gastrointestinal Disease, Organismal Injury and Abnormalities	pancreatobiliary tumor	Pancreatobiliary tumor	0.00618					MGP,DYNC1I2,HRNR,PSCA,BPIFB3,CNOT1,TLN2,CRP,RPTN,SCGB1D1,VIM,GNAS,NOS2,LRCH2,BPIFB4,MSLN,MED12L	17
Cardiovascular Disease, Hematological Disease, Metabolic Disease, Organismal Injury and Abnormalities	hyperlipidemia	Hyperlipidemia	0.0062					IMPDH1,NOS2,CRP	3
Immunological Disease	systemic autoimmune syndrome	Systemic autoimmune syndrome	0.0063					VIM,IMPDH1,MGP,IFIT1,GNAS,ISG15,B2M,CST5,CRP,LY6D	10
Connective Tissue Disorders, Immunological Disease, Inflammatory Disease, Organismal Injury and Abnormalities, Skeletal and Muscular Disorders	lupus erythematosus	Lupus erythematosus	0.00637					IMPDH1,GNAS,IFIT1,NOS2,ISG15	5
Cancer, Gastrointestinal Disease, Organismal Injury and Abnormalities, Respiratory Disease	nasopharyngeal carcinoma	Nasopharyngeal carcinoma	0.00642					HRNR,MUC7,MED12L,RPTN	4
Cardiovascular System Development and Function, Tissue Morphology	morphology	Morphology of artery	0.00655					VIM,MGP,NOS2	3
Cardiovascular Disease, Organismal Injury and Abnormalities	unstable angina	Unstable angina	0.00665					NOS2,CRP	2
Cell Death and Survival, Cellular Compromise	cytotoxicity	Cytotoxicity of lymphocytes	0.00673					IMPDH1,NOS2,B2M	3
Gastrointestinal Disease, Hepatic System Disease, Organismal Injury and Abnormalities, Psychological Disorders	alcoholic liver disease	Alcoholic liver disease	0.00685					CCL28,ISG15	2
Cancer, Gastrointestinal Disease, Organismal Injury and Abnormalities	duodenal cancer	Duodenal cancer	0.00685					GNAS,B2M	2
Cancer, Connective Tissue Disorders, Organismal Injury and Abnormalities, Skeletal and Muscular Disorders	Ewing sarcoma	Ewing sarcoma in bone	0.00685					HRNR,RPTN	2
Cell Signaling, DNA Replication, Recombination, and Repair, Nucleic Acid Metabolism, Small Molecule Biochemistry	hydrolysis	Hydrolysis of GTP	0.00685					GNAS,RANBP2	2
Cellular Function and Maintenance	internalization	Internalization by embryonic cell lines	0.00685					VIM,GNAS	2
Cellular Movement	migration	Migration of lung cancer cell lines	0.00692					VIM,NOS2,FSTL1	3
Developmental Disorder, Hereditary Disorder, Metabolic Disease, Organismal Injury and Abnormalities, Respiratory Disease	cystic fibrosis	Cystic Fibrosis	0.00706					LCN1,CRP	2
Cancer, Organismal Injury and Abnormalities, Reproductive System Disease	female genital tract adenocarcinoma	Female genital tract adenocarcinoma	0.00711					SRSF3,MGP,DYNC1I2,ATP11B,RANBP2,HRNR,LCN1,PSCA,B2M,CNOT1,TLN2,CRP,RPTN,CST2,VIM,H1-2,GNAS,NOS2,LRCH2,MSLN,ISG15,MUC7,MED12L	23
Cancer, Organismal Injury and Abnormalities, Reproductive System Disease	development	Development of genital tumor	0.00731					SRSF3,HRNR,TLN2,CRP,RPTN,CST2,VIM,H1-2,ISG15,MGP,DYNC1I2,ATP11B,RANBP2,LCN1,PSCA,B2M,CNOT1,FSTL1,IFIT1,GNAS,NOS2,LRCH2,MSLN,MUC7,MED12L	25
Cardiovascular Disease, Hematological Disease, Hereditary Disorder, Metabolic Disease, Organismal Injury and Abnormalities	primary genetic hyperlipidemia	Primary genetic hyperlipidemia	0.00748					IMPDH1,CRP	2
Cellular Development, Cellular Growth and Proliferation, Hematological System Development and Function, Lymphoid Tissue Structure and Development	cell proliferation	Cell proliferation of T lymphocytes	0.00757		-1.606		-1.553	VIM,IMPDH1,NOS2,GNAS,B2M,CRP	6
Cell-To-Cell Signaling and Interaction	attachment	Attachment of eye cell lines	0.00761					HTN1	1
Cell-To-Cell Signaling and Interaction, Hematological System Development and Function, Immune Cell Trafficking	attachment	Attachment of neutrophils	0.00761					CRP	1
Amino Acid Metabolism, Post-Translational Modification, Small Molecule Biochemistry	conversion	Conversion of citrulline	0.00761					NOS2	1
Cell-To-Cell Signaling and Interaction, Inflammatory Response	cytotoxic reaction	Cytotoxic reaction of macrophages	0.00761					NOS2	1
Cellular Development	epithelial-mesenchymal transition	Epithelial-mesenchymal transition of kidney cancer cell lines	0.00761					B2M	1
Developmental Disorder, Hereditary Disorder, Metabolic Disease, Organismal Injury and Abnormalities, Renal and Urological Disease	familial visceral amyloidosis, ostertag type	Familial visceral amyloidosis, ostertag type	0.00761					B2M	1
Cardiovascular Disease	fragmentation	Fragmentation of elastic lamina	0.00761					MGP	1
Cellular Assembly and Organization	generation	Generation of amyloid-beta plaques	0.00761					CRP	1
Cell-To-Cell Signaling and Interaction	growth	Growth of focal adhesions	0.00761					VIM	1
Cell Morphology, Digestive System Development and Function, Organ Morphology, Organismal Development, Organismal Injury and Abnormalities, Skeletal and Muscular Disorders, Skeletal and Muscular System Development and Function, Tissue Morphology	hypertrophy	Hypertrophy of pyloric sphincter	0.00761					NOS2	1
Inflammatory Disease, Ophthalmic Disease, Organismal Injury and Abnormalities	intermediate uveitis	Intermediate uveitis	0.00761					IMPDH1	1
Cancer, Endocrine System Disorders, Organismal Injury and Abnormalities	papillary thyroid carcinoma	Invasive papillary thyroid carcinoma	0.00761					VIM	1
Cardiovascular Disease, Hematological Disease, Metabolic Disease, Organismal Injury and Abnormalities	hypercholesterolemia	Moderate hypercholesterolemia	0.00761					CRP	1
Connective Tissue Development and Function, Tissue Morphology	number	Number of tracheal ring	0.00761					FSTL1	1
Cancer, Endocrine System Disorders, Organismal Injury and Abnormalities, Reproductive System Disease	ovarian fibromatosis	Ovarian fibroma	0.00761					IMPDH1	1
Cell-To-Cell Signaling and Interaction, Cellular Function and Maintenance, Hematological System Development and Function, Inflammatory Response	phagocytic capacity	Phagocytic capacity of peritoneal macrophages	0.00761					ISG15	1
Cell Morphology, Connective Tissue Development and Function	polarity	Polarity of fibroblast cell lines	0.00761					VIM	1
Amino Acid Metabolism, Small Molecule Biochemistry	production	Production of L-arginine	0.00761					NOS2	1
Cancer, Gastrointestinal Disease, Organismal Injury and Abnormalities	rectal traditional serrated adenoma	Rectal traditional serrated adenoma	0.00761					GNAS	1
Cardiovascular System Development and Function, Organ Morphology, Organismal Development, Skeletal and Muscular System Development and Function	size	Size of myocardium	0.00761					NOS2	1
Cell Death and Survival, Organismal Survival	survival	Survival of Salmonella enterica subsp. enterica serovar Typhimurium str. 14028S	0.00761					NOS2	1
Nucleic Acid Metabolism, Small Molecule Biochemistry	synthesis	Synthesis of GMP	0.00761					IMPDH1	1
Cell Signaling, Nucleic Acid Metabolism, Small Molecule Biochemistry	synthesis	Synthesis of GTP	0.00761					IMPDH1	1
Cell-To-Cell Signaling and Interaction	transduction	Transduction of hepatoma cell lines	0.00761					HMGN2	1
Cancer, Connective Tissue Disorders, Organismal Injury and Abnormalities	tumorigenesis	Tumorigenesis of superficial fascia	0.00761					PSCA	1
Cardiovascular System Development and Function, Organ Development, Organ Morphology	relaxation	Relaxation of heart	0.00769					NOS2,CRP	2
Cancer, Organismal Injury and Abnormalities, Reproductive System Disease	female genital tract cancer	Female genital tract cancer	0.00774					SRSF3,HRNR,TLN2,CRP,RPTN,CST2,VIM,H1-2,ISG15,SCGB2A1,MGP,DYNC1I2,ATP11B,RANBP2,LCN1,PSCA,B2M,CNOT1,FSTL1,GNAS,NOS2,LRCH2,MSLN,MUC7,MED12L	25
Cardiovascular Disease, Organismal Injury and Abnormalities, Respiratory Disease	pulmonary vascular disease	Pulmonary vascular disease	0.00789					MGP,NOS2,CRP	3
Cell-To-Cell Signaling and Interaction, Nervous System Development and Function	activation	Activation of astrocytes	0.00791					VIM,NOS2	2
Immunological Disease	abnormal morphology	Abnormal morphology of immune system	0.00796					IMPDH1,NOS2,CCL28,B2M	4
Organ Morphology, Organismal Development, Organismal Injury and Abnormalities, Renal and Urological Disease, Renal and Urological System Development and Function	abnormal morphology	Abnormal morphology of small kidney	0.00813					MGP,FSTL1	2
Cardiovascular Disease, Hematological Disease, Metabolic Disease, Organismal Injury and Abnormalities	hypertriglyceridemia	Hypertriglyceridemia	0.00813					NOS2,CRP	2
Infectious Diseases	infection	Viral Infection	0.00813		-0.043		0.14	VIM,IMPDH1,H1-2,IFIT1,NOS2,HMGN2,ISG15,RANBP2,B2M,CRP,LY6D,RPTN	12
Cell Death and Survival	apoptosis	Apoptosis of leukocytes	0.00818		-0.314		-0.347	H1-2,NOS2,GNAS,ISG15,CRP	5
Developmental Disorder, Embryonic Development, Tissue Morphology	abnormal morphology	Abnormal morphology of visceral yolk sac	0.00835					H1-2,H1-3	2
Cancer, Endocrine System Disorders, Organismal Injury and Abnormalities, Reproductive System Disease	mucinous ovarian cancer	Mucinous ovarian carcinoma	0.00835					MGP,PSCA	2
Endocrine System Disorders, Hematological Disease, Metabolic Disease, Organismal Injury and Abnormalities	hyperglycemia	Hyperglycemia	0.0084					GNAS,NOS2,B2M	3
Gastrointestinal Disease, Inflammatory Disease, Inflammatory Response, Organismal Injury and Abnormalities	colitis	Colitis	0.00844					IMPDH1,NOS2,CCL28,B2M,CRP	5
Cardiovascular Disease, Organismal Injury and Abnormalities	formation	Formation of blood clot	0.00903					VIM,NOS2	2
Dermatological Diseases and Conditions, Immunological Disease, Organismal Injury and Abnormalities	pemphigus foliaceus	Pemphigus foliaceus	0.00903					IFIT1,ISG15	2
Protein Synthesis	metabolism	Metabolism of cellular protein	0.00904					MSLN,B2M,FSTL1	3
Cancer, Organismal Injury and Abnormalities	transitional cell epithelial cancer	Transitional-cell carcinoma	0.00913					VIM,H1-2,NOS2,PSCA	4
Organismal Functions, Organismal Injury and Abnormalities, Tissue Morphology	healing	Healing of wound	0.00926					VIM,NOS2,CRP	3
Organismal Injury and Abnormalities	metaplasia	Metaplasia	0.00927					NOS2,CCL28	2
Hematological System Development and Function, Hematopoiesis, Lymphoid Tissue Structure and Development, Organ Morphology, Tissue Morphology	quantity	Quantity of Single positive thymocytes	0.00927					NOS2,B2M	2
Embryonic Development, Organ Development, Organ Morphology, Organismal Development, Organismal Injury and Abnormalities, Respiratory Disease, Respiratory System Development and Function, Tissue Development	abnormal morphology	Abnormal morphology of lung	0.00937					MGP,NOS2,FSTL1	3
Hematological System Development and Function, Immunological Disease, Lymphoid Tissue Structure and Development, Organ Morphology, Organismal Injury and Abnormalities, Tissue Morphology	abnormal morphology	Abnormal morphology of enlarged inguinal lymph node	0.0095					NOS2	1
Dental Disease, Digestive System Development and Function, Gastrointestinal Disease, Organismal Development, Organismal Injury and Abnormalities, Tissue Morphology	abnormal morphology	Abnormal morphology of tooth hard tissue	0.0095					NOS2	1
Tissue Development	activation	Activation of brown adipose tissue	0.0095					GNAS	1
Cell-To-Cell Signaling and Interaction, Reproductive System Development and Function	activation	Activation of gonadal cell lines	0.0095					GNAS	1
Cancer, Endocrine System Disorders, Organismal Injury and Abnormalities	adenoma	Adenoma in parathyroid gland	0.0095					GNAS	1
Digestive System Development and Function, Gastrointestinal Disease, Hepatic System Development and Function, Hepatic System Disease, Infectious Diseases, Inflammatory Disease, Inflammatory Response, Organ Development, Organismal Injury and Abnormalities	hepatitis C	Chronic phase hepatitis C	0.0095					IMPDH1	1
Cancer, Gastrointestinal Disease, Organismal Injury and Abnormalities	colon traditional serrated adenoma	Colon traditional serrated adenoma	0.0095					GNAS	1
Cell Cycle, Cell-To-Cell Signaling and Interaction, Cellular Growth and Proliferation	contact growth inhibition	Contact growth inhibition of bone marrow cells	0.0095					NOS2	1
Gastrointestinal Disease, Hepatic System Disease, Organismal Injury and Abnormalities	drug-induced hepatotoxicity	Drug-induced hepatotoxicity	0.0095					NOS2	1
Cell-To-Cell Signaling and Interaction	dynamics	Dynamics of focal adhesions	0.0095					VIM	1
Cancer, Endocrine System Disorders, Gastrointestinal Disease, Organismal Injury and Abnormalities	hyperplasia	Hyperplasia of alpha islet cells	0.0095					GNAS	1
Cell-To-Cell Signaling and Interaction, Cellular Growth and Proliferation, Embryonic Development	induction	Induction of mesenchymal cells	0.0095					VIM	1
Organismal Injury and Abnormalities, Respiratory Disease	inflammatory injury	Inflammatory injury of lung	0.0095					NOS2	1
Post-Translational Modification	isgylation	Isgylation of protein	0.0095					ISG15	1
Cancer, Organismal Injury and Abnormalities	metastasis	Metastasis of kidney cancer cell lines	0.0095					B2M	1
Cell Morphology, Connective Tissue Development and Function	mineralization	Mineralization of chondrocytes	0.0095					CST5	1
Cancer, Endocrine System Disorders, Organismal Injury and Abnormalities, Reproductive System Disease	mucinous low malignant potential tumor	Mucinous low malignant potential tumor in ovary	0.0095					GNAS	1
Cancer, Organismal Injury and Abnormalities	multiplicity	Multiplicity of carcinoma	0.0095					NOS2	1
Neurological Disease, Organismal Injury and Abnormalities	neurodegeneration	Neurodegeneration of thalamus	0.0095					VIM	1
Cellular Growth and Proliferation	proliferation	Proliferation of Salmonella enterica subsp. enterica serovar Typhimurium	0.0095					NOS2	1
Organ Morphology, Tissue Morphology	quantity	Quantity of acinar gland cells	0.0095					GNAS	1
Cellular Development, Cellular Growth and Proliferation, Embryonic Development, Organismal Development, Tissue Morphology	quantity	Quantity of embryonic stem cells	0.0095					FSTL1	1
Hematological System Development and Function, Inflammatory Response, Tissue Morphology	quantity	Quantity of monocyte-derived dendritic cells	0.0095					NOS2	1
Cell-To-Cell Signaling and Interaction, Cellular Movement	recruitment	Recruitment of leukemia cell lines	0.0095					VIM	1
Digestive System Development and Function, Gastrointestinal Disease, Hepatic System Development and Function, Hepatic System Disease, Infectious Diseases, Inflammatory Disease, Inflammatory Response, Organ Development, Organismal Injury and Abnormalities	chronic hepatitis C	Relapsed chronic hepatitis C	0.0095					IMPDH1	1
Molecular Transport, Nucleic Acid Metabolism, Small Molecule Biochemistry	release	Release of cyclic GMP	0.0095					CRP	1
Cell Morphology, Cellular Assembly and Organization, Nervous System Development and Function, Tissue Morphology	size	Size of presynaptic terminals	0.0095					B2M	1
Organismal Injury and Abnormalities, Respiratory Disease	stenosis	Stenosis of trachea	0.0095					FSTL1	1
Cell Cycle, Cell Morphology, Cellular Assembly and Organization, DNA Replication, Recombination, and Repair	structure	Structure of chromatin	0.0095					LALBA	1
Carbohydrate Metabolism, Small Molecule Biochemistry	synthesis	Synthesis of lactose	0.0095					LALBA	1
Connective Tissue Disorders, Immunological Disease, Inflammatory Disease, Inflammatory Response, Organismal Injury and Abnormalities, Renal and Urological Disease, Skeletal and Muscular Disorders	systemic lupus erythematosus nephritis class III	Systemic lupus erythematosus nephritis class III	0.0095					IMPDH1	1
Connective Tissue Disorders, Immunological Disease, Inflammatory Disease, Inflammatory Response, Organismal Injury and Abnormalities, Renal and Urological Disease, Skeletal and Muscular Disorders	systemic lupus erythematosus nephritis class V	Systemic lupus erythematosus nephritis class V	0.0095					IMPDH1	1
Cardiovascular System Development and Function	thickness	Thickness of tunica media	0.0095					NOS2	1
Cardiovascular Disease, Hematological Disease, Organismal Injury and Abnormalities, Renal and Urological Disease	thrombosis	Thrombosis of glomerular capillary	0.0095					NOS2	1
Lipid Metabolism, Molecular Transport, Small Molecule Biochemistry	transport	Transport of aminophospholipid	0.0095					ATP11B	1
Cancer, Organismal Injury and Abnormalities	tumor burden	Tumor burden	0.0095					NOS2,B2M	2
Cancer, Cardiovascular Disease, Hematological Disease, Organismal Injury and Abnormalities	refractory anemia	Refractory anemia	0.00974					IMPDH1,GNAS	2
Hematological System Development and Function, Tissue Development	homeostasis	Homeostasis of blood	0.00998					NOS2,GNAS	2
Lipid Metabolism, Molecular Transport, Small Molecule Biochemistry	concentration	Concentration of cholesterol	0.0102		-0.832		-0.845	GNAS,NOS2,LALBA,CRP	4
Organismal Functions	function	Function of rodents	0.0102					TLN2,FSTL1	2
Cancer, Endocrine System Disorders, Organismal Injury and Abnormalities, Reproductive System Disease	primary ovarian cancer	Primary ovarian cancer	0.0102					MSLN,SCGB2A1	2
Neurological Disease, Skeletal and Muscular Disorders	neuromuscular disease	Neuromuscular disease	0.0104					VIM,IMPDH1,IFIT1,GNAS,NOS2,ISG15,B2M,CRP	8
Free Radical Scavenging	generation	Generation of superoxide	0.0105					NOS2,CRP	2
Cancer, Organismal Injury and Abnormalities, Reproductive System Disease	breast or gynecological cancer	Breast or gynecological cancer	0.0106					SRSF3,HRNR,TLN2,CRP,RPTN,CST2,VIM,H1-2,ISG15,SCGB2A1,IMPDH1,MGP,DYNC1I2,ATP11B,RANBP2,LCN1,PSCA,B2M,CNOT1,FSTL1,IFIT1,GNAS,NOS2,LRCH2,MSLN,BPIFB4,MUC7,MED12L	28
Infectious Diseases, Respiratory Disease	viral respiratory infection	Viral respiratory infection	0.0109					H1-2,IMPDH1,CRP	3
Cell Death and Survival, Organismal Injury and Abnormalities	apoptosis	Apoptosis of endothelial cells	0.011					NOS2,CRP,FSTL1	3
Cancer, Organismal Injury and Abnormalities, Respiratory Disease	upper airway cancer	Upper airway cancer	0.011					DYNC1I2,MSLN,HRNR,MUC7,LY6D,MED12L,RPTN	7
Cancer, Hematological Disease, Immunological Disease, Organismal Injury and Abnormalities	lymphocytic cancer	Lymphocytic cancer	0.0111					IMPDH1,HRNR,H1-4,B2M,CRP,VIM,H1-2,GNAS,NOS2,LRCH2,BPIFB4,ISG15,LY6D,MED12L	14
Cancer, Hematological Disease, Organismal Injury and Abnormalities	lymphocytic neoplasm	Lymphocytic neoplasm	0.0112					IMPDH1,HRNR,H1-4,B2M,CRP,VIM,H1-2,GNAS,NOS2,LRCH2,BPIFB4,ISG15,LY6D,MED12L	14
Cell Death and Survival	killing	Killing of bacteria	0.0112					NOS2,CCL28	2
Endocrine System Disorders, Gastrointestinal Disease, Metabolic Disease, Organismal Injury and Abnormalities	diabetic complication	Diabetic complication	0.0113					VIM,IMPDH1,IFIT1,B2M,CRP	5
Cell Morphology, Hematological System Development and Function, Immunological Disease, Lymphoid Tissue Structure and Development	abnormal morphology	Abnormal morphology of CD8-positive alpha-beta intraepithelial T-cell	0.0114					B2M	1
Nervous System Development and Function, Neurological Disease, Organ Morphology, Organismal Development, Organismal Injury and Abnormalities	abnormal morphology	Abnormal morphology of lateral geniculate nucleus	0.0114					B2M	1
Cellular Compromise	acidification	Acidification of endosomes	0.0114					VIM	1
Cell-To-Cell Signaling and Interaction, Hematological System Development and Function, Immune Cell Trafficking, Inflammatory Response	activation	Activation of M1 macrophages	0.0114					NOS2	1
Cell Death and Survival	apoptosis	Apoptosis of effector memory T lymphocytes	0.0114					NOS2	1
Cardiovascular System Development and Function, Organismal Development, Tissue Morphology	area	Area of tunica media	0.0114					NOS2	1
Cell-To-Cell Signaling and Interaction, Hair and Skin Development and Function	attachment	Attachment of epithelial cell lines	0.0114					HTN1	1
Cell Death and Survival	cell viability	Cell viability of bone marrow cell lines	0.0114					RANBP2	1
Digestive System Development and Function, Gastrointestinal Disease, Hepatic System Development and Function, Hepatic System Disease, Infectious Diseases, Inflammatory Disease, Inflammatory Response, Organ Development, Organismal Injury and Abnormalities	chronic hepatitis C genotype 1	Chronic hepatitis C genotype 1	0.0114					IMPDH1	1
Cell Death and Survival	killing	Killing of Listeria monocytogenes 10403S	0.0114					NOS2	1
Lipid Metabolism, Molecular Transport, Small Molecule Biochemistry	movement	Movement of cholesterol	0.0114					VIM	1
Cardiovascular System Development and Function, Ophthalmic Disease, Organismal Development, Organismal Injury and Abnormalities, Visual System Development and Function	neovascularization	Neovascularization of subretinal space	0.0114					NOS2	1
Inflammatory Disease, Ophthalmic Disease, Organismal Injury and Abnormalities	panuveitis	Panuveitis	0.0114					IMPDH1	1
Cancer, Endocrine System Disorders, Organismal Injury and Abnormalities, Reproductive System Disease	pituitary cancer	Pituitary cancer	0.0114					GNAS	1
Cell Morphology	polarity	Polarity of embryonic cell lines	0.0114					VIM	1
Hematological System Development and Function, Humoral Immune Response, Lymphoid Tissue Structure and Development, Tissue Morphology	quantity	Quantity of Ab-secreting B cells	0.0114					CCL28	1
Antigen Presentation, Protein Synthesis	quantity	Quantity of MHC Class I on cell surface	0.0114					B2M	1
Cancer, Endocrine System Disorders, Organismal Injury and Abnormalities, Reproductive System Disease	serous ovarian cancer	Stage 1C primary serous ovarian carcinoma	0.0114					MSLN	1
Cell-To-Cell Signaling and Interaction, Cell-mediated Immune Response, Hematological System Development and Function, Inflammatory Response	TH1 immune response	TH1 immune response of CD4+ T-lymphocytes	0.0114					CRP	1
Cell Death and Survival, Endocrine System Disorders, Gastrointestinal Disease, Organismal Injury and Abnormalities	apoptosis	Apoptosis of beta islet cells	0.012					NOS2,GNAS	2
Cardiovascular Disease, Hereditary Disorder, Organismal Injury and Abnormalities	familial cardiovascular disease	Familial cardiovascular disease	0.012					VIM,IMPDH1,MGP,ISG15,CRP	5
Cell Death and Survival	apoptosis	Apoptosis of phagocytes	0.0121					NOS2,ISG15,CRP	3
Digestive System Development and Function, Gastrointestinal Disease, Hepatic System Development and Function, Hepatic System Disease, Infectious Diseases, Inflammatory Disease, Inflammatory Response, Organ Development, Organismal Injury and Abnormalities	infection	Infection by hepatitis B virus	0.0123					IMPDH1,NOS2	2
Infectious Diseases	flu	Flu	0.0125					IFIT1,CRP	2
Cellular Development, Connective Tissue Development and Function, Skeletal and Muscular System Development and Function, Tissue Development	differentiation	Differentiation of osteoclasts	0.0125					GNAS,NOS2,CST5	3
Infectious Diseases	HIV infection	HIV infection	0.0127					IMPDH1,RANBP2,B2M,CRP,LY6D,RPTN	6
Neurological Disease	progressive motor neuropathy	Progressive motor neuropathy	0.0127					VIM,IMPDH1,IFIT1,NOS2,GNAS,ISG15	6
Cellular Function and Maintenance, Tissue Development	function	Function of bone cells	0.0128					MGP,NOS2	2
Infectious Diseases	replication	Replication of Hepatitis C virus	0.0128					IFIT1,ISG15	2
Organismal Injury and Abnormalities, Respiratory Disease	chronic obstructive pulmonary disease	Chronic obstructive pulmonary disease	0.0128					NOS2,LCN1,CRP	3
Immunological Disease	acute graft-vs-host disease	Acute graft-vs-host disease	0.0131					IMPDH1,NOS2	2
Connective Tissue Disorders, Organismal Injury and Abnormalities, Skeletal and Muscular Disorders, Tissue Morphology	abnormal morphology	Abnormal morphology of superficial fascia	0.0133					GNAS	1
Organismal Injury and Abnormalities, Renal and Urological Disease, Renal and Urological System Development and Function, Tissue Morphology	abnormal morphology	Abnormal morphology of urothelium	0.0133					FSTL1	1
Organismal Development	abnormal size	Abnormal size of body	0.0133					GNAS	1
Inflammatory Disease, Inflammatory Response, Organismal Injury and Abnormalities, Respiratory Disease	acute inflammation	Acute inflammation of lung	0.0133					NOS2	1
Endocrine System Development and Function, Endocrine System Disorders, Organ Morphology, Organismal Development, Organismal Injury and Abnormalities	adenomatous goiter	Adenomatous goiter	0.0133					GNAS	1
Developmental Disorder, Organismal Injury and Abnormalities, Respiratory Disease	bronchopulmonary dysplasia	Bronchopulmonary dysplasia	0.0133					NOS2	1
Digestive System Development and Function, Gastrointestinal Disease, Hepatic System Development and Function, Hepatic System Disease, Infectious Diseases, Inflammatory Disease, Inflammatory Response, Organ Development, Organismal Injury and Abnormalities	chronic hepatitis C virus genotype 4	Chronic hepatitis C virus genotype 4	0.0133					IMPDH1	1
Cardiovascular Disease	diastolic hypertension	Diastolic hypertension	0.0133					CRP	1
Cancer, Cardiovascular Disease, Organismal Injury and Abnormalities	fibromuscular dysplasia	Fibromuscular dysplasia	0.0133					CRP	1
Connective Tissue Disorders, Developmental Disorder, Organismal Injury and Abnormalities, Skeletal and Muscular Disorders	formation	Formation of osteophyte	0.0133					CST5	1
Connective Tissue Development and Function, Organismal Functions, Skeletal and Muscular System Development and Function, Tissue Morphology	healing	Healing of tibia	0.0133					CST5	1
Connective Tissue Disorders, Developmental Disorder, Gastrointestinal Disease, Organismal Development, Organismal Injury and Abnormalities, Skeletal and Muscular Disorders	hypoplasia	Hypoplasia of midface	0.0133					MGP	1
Digestive System Development and Function, Gastrointestinal Disease, Hepatic System Development and Function, Hepatic System Disease, Infectious Diseases, Inflammatory Disease, Inflammatory Response, Organ Development, Organismal Injury and Abnormalities	infection	Infection by Hepatitis C virus genotype 4	0.0133					IMPDH1	1
Cell Death and Survival	killing	Killing of Candida albicans	0.0133					CCL28	1
Cell Death and Survival	killing	Killing of Staphylococcus aureus subsp. aureus	0.0133					CCL28	1
Connective Tissue Development and Function, Connective Tissue Disorders, Developmental Disorder, Organ Morphology, Organismal Development, Organismal Injury and Abnormalities, Skeletal and Muscular Disorders, Skeletal and Muscular System Development and Function, Tissue Development	lack	Lack of patella	0.0133					FSTL1	1
Cell-mediated Immune Response, Cellular Movement, Hematological System Development and Function, Immune Cell Trafficking	migration	Migration of TREG cells	0.0133					CCL28	1
Cell Morphology	morphology	Morphology of thyroid tumor cell lines	0.0133					VIM	1
Hereditary Disorder, Inflammatory Disease, Organismal Injury and Abnormalities	Muckle-Wells syndrome	Muckle-Wells syndrome	0.0133					CRP	1
Inflammatory Disease, Inflammatory Response, Neurological Disease, Organismal Injury and Abnormalities	neuroinflammation	Neuroinflammation of brain	0.0133					VIM	1
Cancer, Endocrine System Disorders, Gastrointestinal Disease, Organismal Injury and Abnormalities	pancreatic adenoma	Pancreatic adenoma	0.0133					GNAS	1
Cardiovascular Disease, Immunological Disease, Inflammatory Disease, Inflammatory Response, Organismal Injury and Abnormalities	polyarteritis nodosa	Polyarteritis nodosa	0.0133					IMPDH1	1
Small Molecule Biochemistry	production	Production of nitrate	0.0133					NOS2	1
Endocrine System Development and Function, Tissue Morphology	quantity	Quantity of endocrine cell lines	0.0133					GNAS	1
Molecular Transport	quantity	Quantity of nitrate	0.0133					NOS2	1
Cancer, Gastrointestinal Disease, Organismal Injury and Abnormalities	rectal villous adenoma	Rectal villous adenoma	0.0133					GNAS	1
Infectious Diseases	replication	Replication of Vaccinia virus WR	0.0133					ISG15	1
Digestive System Development and Function	satiety	Satiety	0.0133					CRP	1
Cancer, Endocrine System Disorders, Organismal Injury and Abnormalities, Reproductive System Disease	serous ovarian cancer	Stage 3c primary serous ovarian carcinoma	0.0133					MSLN	1
Cardiovascular System Development and Function	tonicity	Tonicity of blood vessel	0.0133					NOS2	1
Cancer, Organismal Injury and Abnormalities	tumorigenesis	Tumorigenesis of cancer stem cells	0.0133					NOS2	1
Tox Functions for My Projects->Manuel Ferrer_Saliva_Cov->SA_COVID_IPA_Mcov vs NcNs - 2021-08-13 11:35 AM
Categories	Functions	Diseases or Functions Annotation	p-Value	Predicted Activation State	Activation z-score	Notes	Bias-corrected z-score	Molecules	# Molecules
Liver Hyperplasia/Hyperproliferation	inflammatory hepatocellular adenoma	Inflammatory hepatocellular adenoma	2.13e-05					GNAS,CRP	2
Liver Cirrhosis, Liver Fibrosis	cirrhosis	Cirrhosis of liver	0.000131					IMPDH1,NOS2,CCL28,B2M,CRP	5
Glomerular Injury, Renal Inflammation, Renal Nephritis	autoimmune glomerulonephritis	Autoimmune glomerulonephritis	0.000678					IMPDH1,NOS2,CRP	3
Liver Inflammation/Hepatitis	chronic autoimmune hepatitis	Chronic autoimmune hepatitis	0.000802					IMPDH1,NOS2	2
Liver Cirrhosis, Liver Fibrosis	primary biliary cirrhosis	Primary biliary cirrhosis	0.00118					NOS2,CCL28,B2M	3
[truncated: 166 more rows]

## Sheet: B. NcNs vs NcSus
© 2000-2021 QIAGEN. All rights reserved.
Analysis Details for My Projects->Manuel Ferrer_Saliva_Cov->SA_COVID_IPA_NcNs vs NcSus - 2021-08-13 11:38 AM
Workspace	My Projects
Project	Manuel Ferrer_Saliva_Cov
Analysis	SA_COVID_IPA_NcNs vs NcSus - 2021-08-13 11:38 AM
Date	Fri Aug 13 02:38:46 PDT 2021
Analysis ID	38706172
Analysis Settings
Cutoff before duplicate resolution	true
Resolve duplicate on	Expression logfoldchange
Color using	Expression logfoldchange
Cutoff for Expression logfoldchange	--
Cutoff for Expression qvalue	--
Reference set	Ingenuity Knowledge Base (Genes Only)
Relationship to include	Direct and Indirect
Includes Endogenous Chemicals	Yes
Optional Analyses	My Pathways My List
Filter Summary
Consider only molecules and/or relationships where
(confidence = Experimentally Observed) AND
(mol. types = biologic drug OR canonical pathway OR chemical - endogenous mammalian OR chemical - endogenous non-mammalian OR chemical - kinase inhibitor OR chemical - other OR chemical - protease inhibitor OR chemical drug OR chemical reagent OR chemical toxicant OR complex OR cytokine OR disease OR enzyme OR function OR fusion gene/product OR G-protein coupled receptor OR group OR growth factor…
Canonical Pathways for My Projects->Manuel Ferrer_Saliva_Cov->SA_COVID_IPA_NcNs vs NcSus - 2021-08-13 11:38 AM
Ingenuity Canonical Pathways	-log(p-value)	zScore	Ratio	Molecules
LXR/RXR Activation	10.5	-2.52982	0.0894	AHSG,ALB,APOA1,APOE,C4A/C4B,FGA,LPL,LYZ,ORM1,S100A8,SAA4
Granzyme A Signaling	9.45		0.316	H1-10,H1-2,H1-3,H1-4,H1-5,HMGB2
Acute Phase Response Signaling	8.63	0	0.0595	AHSG,ALB,APOA1,C4A/C4B,F2,FGA,FGG,ITIH2,NRAS,ORM1,SAA4
FXR/RXR Activation	7.84		0.0714	AHSG,ALB,APOA1,APOE,C4A/C4B,FGA,LPL,ORM1,SAA4
Atherosclerosis Signaling	7.72		0.0692	ALB,APOA1,APOE,LPL,LYZ,ORM1,PLA2G2A,S100A8,SAA4
Clathrin-mediated Endocytosis Signaling	6.25		0.0466	ACTG1,ALB,APOA1,APOE,F2,LYZ,ORM1,S100A8,SAA4
Production of Nitric Oxide and Reactive Oxygen Species in Macrophages	5.26	-1.41421	0.0419	ALB,APOA1,APOE,CYBA,LYZ,ORM1,S100A8,SAA4
IL-12 Signaling and Production in Macrophages	5.25		0.0515	ALB,APOA1,APOE,LYZ,ORM1,S100A8,SAA4
Extrinsic Prothrombin Activation Pathway	4.19		0.188	F2,FGA,FGG
Coagulation System	3.15		0.0857	F2,FGA,FGG
NAD Signaling Pathway	3.01	-2.23607	0.0331	H1-10,H1-2,H1-3,H1-4,H1-5
Intrinsic Prothrombin Activation Pathway	2.92		0.0714	F2,FGA,FGG
Role of IL-17A in Psoriasis	2.66		0.143	S100A8,S100A9
Role of Tissue Factor in Cancer	2.56		0.0345	F2,FGA,FGG,NRAS
Protein Kinase A Signaling	2.38	-2.64575	0.0174	GNAS,GNB1,H1-10,H1-2,H1-3,H1-4,H1-5
RHOGDI Signaling	2.34	1	0.0233	ACTG1,GNAS,GNB1,RDX,WASF2
CCR3 Signaling in Eosinophils	2.32		0.0296	GNAS,GNB1,NRAS,PLA2G2A
Actin Cytoskeleton Signaling	2.11	-0.447214	0.0204	ACTG1,F2,NRAS,RDX,WASF2
Signaling by Rho Family GTPases	1.95	-1	0.0187	ACTG1,GNAS,GNB1,RDX,VIM
Sirtuin Signaling Pathway	1.8	-2.23607	0.0171	H1-10,H1-2,H1-3,H1-4,H1-5
PPARα/RXRα Activation	1.79	-2	0.0207	APOA1,GNAS,LPL,NRAS
Leukocyte Extravasation Signaling	1.79	1	0.0207	ACTG1,CYBA,RDX,TIMP3
α-Adrenergic Signaling	1.79		0.0283	GNAS,GNB1,NRAS
Ephrin Receptor Signaling	1.73		0.0199	EFNA1,GNAS,GNB1,NRAS
Oncostatin M Signaling	1.71		0.0465	NRAS,TIMP3
Melatonin Degradation II	1.7		0.25	MAOB
G Protein Signaling Mediated by Tubby	1.69		0.0455	GNAS,GNB1
Retinol Biosynthesis	1.69		0.0455	CES1,LPL
Airway Pathology in Chronic Obstructive Pulmonary Disease	1.67		0.0254	ORM1,PRTN3,TNFSF13
Thrombin Signaling	1.67		0.019	F2,GNAS,GNB1,NRAS
Agranulocyte Adhesion and Diapedesis	1.65		0.0187	ACTG1,CCL28,PODXL,RDX
PFKFB4 Signaling Pathway	1.65		0.0435	GNAS,HK3
Apelin Muscle Signaling Pathway	1.62		0.0417	GNAS,GNB1
Protein Citrullination	1.61		0.2	PADI4
Triacylglycerol Degradation	1.59		0.04	CES1,LPL
G Beta Gamma Signaling	1.57		0.0233	GNAS,GNB1,NRAS
fMLP Signaling in Neutrophils	1.55		0.0229	GNAS,GNB1,NRAS
Lactose Degradation III	1.53		0.167	PSAP
Apelin Endothelial Signaling Pathway	1.49		0.0216	GNAS,GNB1,NRAS
Gαi Signaling	1.49		0.0217	GNAS,GNB1,NRAS
Trehalose Degradation II (Trehalase)	1.46		0.143	HK3
Phospholipases	1.36		0.0303	LPL,PLA2G2A
Phagosome Maturation	1.34		0.0189	CTSF,DYNC1I2,LPO
Remodeling of Epithelial Adherens Junctions	1.34		0.0294	ACTG1,MAPRE1
Agrin Interactions at Neuromuscular Junction	1.32		0.0286	ACTG1,NRAS
Ephrin B Signaling	1.3		0.0278	GNAS,GNB1
IL-15 Signaling	1.3		0.0114	IGHV3-13,IGKV2D-24,IGLC7,IGLV3-12,IGLV7-43,NRAS
Glioma Invasiveness Signaling	1.29		0.0274	NRAS,TIMP3
CXCR4 Signaling	1.29		0.018	GNAS,GNB1,NRAS
Estrogen Receptor Signaling	1.28	-0.447214	0.0124	GNAS,GNB1,MDK,MED12L,NRAS
GDP-glucose Biosynthesis	1.27		0.0909	HK3
Purine Nucleotides De Novo Biosynthesis II	1.27		0.0909	IMPDH1
Caveolar-mediated Endocytosis Signaling	1.26		0.0267	ACTG1,ALB
Antiproliferative Role of Somatostatin Receptor 2	1.24		0.026	GNB1,NRAS
Erythropoietin Signaling Pathway	1.23		0.0169	HBB,NRAS,TNFSF13
Glucose and Glucose-1-phosphate Degradation	1.23		0.0833	HK3
Maturity Onset Diabetes of Young (MODY) Signaling	1.23		0.0256	APOA1,APOE
Role of MAPK Signaling in the Pathogenesis of Influenza	1.21		0.0247	NRAS,PLA2G2A
UDP-N-acetyl-D-galactosamine Biosynthesis II	1.2		0.0769	HK3
PEDF Signaling	1.18		0.0238	NRAS,WASF2
VEGF Family Ligand-Receptor Interactions	1.18		0.0238	NRAS,PLA2G2A
Phenylalanine Degradation IV (Mammalian, via Side Chain)	1.17		0.0714	MAOB
Urate Biosynthesis/Inosine 5'-phosphate Degradation	1.17		0.0714	IMPDH1
Prolactin Signaling	1.16		0.0233	CSN2,NRAS
GNRH Signaling	1.16		0.016	GNAS,GNB1,NRAS
Endothelin-1 Signaling	1.15		0.0157	GNAS,NRAS,PLA2G2A
Systemic Lupus Erythematosus In B Cell Signaling Pathway	1.15		0.00968	IGHV3-13,IGKV2D-24,IGLC7,IGLV3-12,IGLV7-43,NRAS,TNFSF13
Regulation Of The Epithelial Mesenchymal Transition By Growth Factors Pathway	1.14		0.0156	NRAS,TNFSF13,VIM
Glucocorticoid Receptor Signaling	1.14		0.0103	CSN2,FGG,KRT36,NRAS,PLA2G2A,SLPI
Synaptic Long Term Depression	1.13		0.0155	GNAS,NRAS,PLA2G2A
Gap Junction Signaling	1.11		0.0152	ACTG1,GNAS,NRAS
Chondroitin Sulfate Degradation (Metazoa)	1.11		0.0625	HEXD
Dermatan Sulfate Degradation (Metazoa)	1.09		0.0588	HEXD
Fcγ Receptor-mediated Phagocytosis in Macrophages and Monocytes	1.09		0.0213	ACTG1,FCGR3A/FCGR3B
IL-1 Signaling	1.09		0.0213	GNAS,GNB1
Melanocyte Development and Pigmentation Signaling	1.09		0.0213	GNAS,NRAS
VEGF Signaling	1.06		0.0202	ACTG1,NRAS
HIF1α Signaling	1.06		0.0144	HK3,NRAS,VIM
IL-8 Signaling	1.05		0.0142	GNAS,GNB1,NRAS
Purine Nucleotides Degradation II (Aerobic)	1.04		0.0526	IMPDH1
B Cell Receptor Signaling	1.02		0.00954	IGHV3-13,IGKV2D-24,IGLC7,IGLV3-12,IGLV7-43,NRAS
Virus Entry via Endocytic Pathways	1.02		0.0192	ACTG1,NRAS
Role of NFAT in Cardiac Hypertrophy	1.01		0.0136	GNAS,GNB1,NRAS
Putrescine Degradation III	1		0.0476	MAOB
Paxillin Signaling	0.992		0.0185	ACTG1,NRAS
Pyrimidine Deoxyribonucleotides De Novo Biosynthesis I	0.981		0.0455	AK5
CDK5 Signaling	0.966		0.0179	GNAS,NRAS
Role of MAPK Signaling in Promoting the Pathogenesis of Influenza	0.966		0.0179	NRAS,PLA2G2A
Osteoarthritis Pathway	0.948		0.0128	S100A8,S100A9,TIMP3
FAK Signaling	0.934		0.0171	ACTG1,NRAS
Tryptophan Degradation X (Mammalian, via Tryptamine)	0.929		0.04	MAOB
Fc Epsilon RI Signaling	0.928		0.0169	NRAS,PLA2G2A
AMPK Signaling	0.916		0.0124	AK5,GNAS,GNB1
Gαs Signaling	0.91		0.0165	GNAS,GNB1
Endocannabinoid Developing Neuron Pathway	0.899		0.0163	GNB1,NRAS
RHOA Signaling	0.893		0.0161	ACTG1,RDX
14-3-3-mediated Signaling	0.876		0.0157	NRAS,VIM
GP6 Signaling Pathway	0.876		0.0157	FGA,FGG
Sperm Motility	0.87		0.0118	GNAS,GNB1,PLA2G2A
Dopamine Degradation	0.868		0.0345	MAOB
P2Y Purigenic Receptor Signaling Pathway	0.865		0.0155	GNB1,NRAS
Cardiac Hypertrophy Signaling	0.856		0.0116	GNAS,GNB1,NRAS
GABA Receptor Signaling	0.855		0.0153	GNAS,GNB1
p70S6K Signaling	0.849		0.0152	F2,NRAS
Gα12/13 Signaling	0.844		0.015	F2,NRAS
MSP-RON Signaling In Cancer Cells Pathway	0.819		0.0145	NRAS,VIM
Colorectal Cancer Metastasis Signaling	0.818		0.0112	GNAS,GNB1,NRAS
Pyrimidine Ribonucleotides Interconversion	0.805		0.0294	AK5
Opioid Signaling Pathway	0.795		0.0109	GNAS,GNB1,NRAS
Noradrenaline and Adrenaline Degradation	0.793		0.0286	MAOB
MIF-mediated Glucocorticoid Regulation	0.782		0.0278	PLA2G2A
Pyrimidine Ribonucleotides De Novo Biosynthesis	0.782		0.0278	AK5
Dilated Cardiomyopathy Signaling Pathway	0.78		0.0137	ACTG1,GNAS
Complement System	0.771		0.027	C4A/C4B
Cellular Effects of Sildenafil (Viagra)	0.767		0.0134	ACTG1,GNAS
Xenobiotic Metabolism Signaling	0.757		0.0104	CES1,MAOB,NRAS
Inhibition of Matrix Metalloproteases	0.75		0.0256	TIMP3
Relaxin Signaling	0.749		0.0131	GNAS,GNB1
Mechanisms of Viral Exit from Host Cells	0.731		0.0244	ACTG1
eNOS Signaling	0.724		0.0126	AQP5,GNAS
April Mediated Signaling	0.721		0.0238	TNFSF13
Serotonin Receptor Signaling	0.712		0.0233	MAOB
MIF Regulation of Innate Immunity	0.703		0.0227	PLA2G2A
Systemic Lupus Erythematosus Signaling	0.698		0.00805	FCGR3A/FCGR3B,IGLC7,LSM4,LSM8,NRAS
Human Embryonic Stem Cell Pluripotency	0.695		0.012	GNAS,GNB1
HMGB1 Signaling	0.691		0.012	NRAS,TNFSF13
Synaptogenesis Signaling Pathway	0.687		0.00962	APOE,EFNA1,NRAS
Androgen Signaling	0.684		0.0118	GNAS,GNB1
Gαq Signaling	0.68		0.0118	GNAS,GNB1
Ephrin A Signaling	0.678		0.0213	EFNA1
Germ Cell-Sertoli Cell Junction Signaling	0.676		0.0117	ACTG1,NRAS
Mitochondrial Dysfunction	0.676		0.0117	COX5A,MAOB
Cardiac β-adrenergic Signaling	0.665		0.0115	GNAS,GNB1
Melanoma Signaling	0.654		0.02	NRAS
Role of Macrophages, Fibroblasts and Endothelial Cells in Rheumatoid Arthritis	0.653		0.00923	FCGR3A/FCGR3B,IGLC7,NRAS
UVC-Induced MAPK Signaling	0.646		0.0196	NRAS
Phototransduction Pathway	0.625		0.0185	GNB1
IL-17 Signaling	0.619		0.0107	NRAS,TNFSF13
Primary Immunodeficiency Signaling	0.618		0.0182	IGLC7
Granulocyte Adhesion and Diapedesis	0.613		0.0106	CCL28,RDX
CSDE1 Signaling Pathway	0.611		0.0179	VIM
Cell Cycle Control of Chromosomal Replication	0.611		0.0179	PRIM2
Xenobiotic Metabolism PXR Signaling Pathway	0.606		0.0105	CES1,MAOB
Axonal Guidance Signaling	0.606		0.00791	EFNA1,GNAS,GNB1,NRAS
Phospholipase C Signaling	0.605		0.00742	GNAS,GNB1,IGLC7,NRAS,PLA2G2A
CNTF Signaling	0.604		0.0175	NRAS
Cancer Drug Resistance By Drug Efflux	0.598		0.0172	NRAS
MSP-RON Signaling Pathway	0.598		0.0172	ACTG1
Endometrial Cancer Signaling	0.585		0.0167	NRAS
ILK Signaling	0.584		0.0101	ACTG1,VIM
Phagosome Formation	0.581	0.447214	0.00726	FCGR3A/FCGR3B,IGLC7,NRAS,PLA2G2A,WASF2
Adrenomedullin signaling pathway	0.581		0.0101	GNAS,NRAS
Natural Killer Cell Signaling	0.581		0.0101	FCGR3A/FCGR3B,NRAS
IL-2 Signaling	0.579		0.0164	NRAS
Thrombopoietin Signaling	0.567		0.0159	NRAS
Sertoli Cell-Sertoli Cell Junction Signaling	0.56		0.00971	ACTG1,NRAS
ERB2-ERBB3 Signaling	0.555		0.0154	NRAS
Superpathway of Melatonin Degradation	0.555		0.0154	MAOB
Glutamate Receptor Signaling	0.55		0.0152	GNB1
Cardiac Hypertrophy Signaling (Enhanced)	0.549		0.00743	GNAS,GNB1,NRAS,TNFSF13
Eicosanoid Signaling	0.544		0.0149	PLA2G2A
Serotonin Degradation	0.544		0.0149	MAOB
Integrin Signaling	0.54		0.00939	ACTG1,NRAS
ERBB4 Signaling	0.539		0.0147	NRAS
ERK/MAPK Signaling	0.537		0.00935	NRAS,PLA2G2A
Role of JAK1 and JAK3 in γc Cytokine Signaling	0.533		0.0145	NRAS
SPINK1 General Cancer Pathway	0.533		0.0145	NRAS
GM-CSF Signaling	0.528		0.0143	NRAS
ERK5 Signaling	0.518		0.0139	NRAS
GPCR-Mediated Integration of Enteroendocrine Signaling Exemplified by an L Cell	0.513		0.0137	GNAS
HER-2 Signaling in Breast Cancer	0.503		0.00881	COX5A,NRAS
GDNF Family Ligand-Receptor Interactions	0.499		0.0132	NRAS
Macropinocytosis Signaling	0.499		0.0132	NRAS
Neurotrophin/TRK Signaling	0.499		0.0132	NRAS
Role of MAPK Signaling in Inhibiting the Pathogenesis of Influenza	0.499		0.0132	PLA2G2A
Communication between Innate and Adaptive Immune Cells	0.494		0.00646	IGHV3-13,IGKV2D-24,IGLC7,IGLV3-12,IGLV7-43,TNFSF13
Angiopoietin Signaling	0.494		0.013	NRAS
Dopamine Receptor Signaling	0.494		0.013	MAOB
NF-κB Activation by Viruses	0.489		0.0128	NRAS
Estrogen-Dependent Breast Cancer Signaling	0.485		0.0127	NRAS
IL-3 Signaling	0.485		0.0127	NRAS
Thyroid Cancer Signaling	0.485		0.0127	NRAS
Chemokine Signaling	0.48		0.0125	NRAS
FLT3 Signaling in Hematopoietic Progenitor Cells	0.48		0.0125	NRAS
Renal Cell Carcinoma Signaling	0.48		0.0125	NRAS
NRF2-mediated Oxidative Stress Response	0.478		0.00844	ACTG1,NRAS
JAK/STAT Signaling	0.472		0.0122	NRAS
Role of NFAT in Regulation of the Immune Response	0.468		0.00679	FCGR3A/FCGR3B,GNAS,GNB1,NRAS
TR/RXR Activation	0.463		0.0119	FGA
FcγRIIB Signaling in B Lymphocytes	0.459		0.0118	NRAS
LPS-stimulated MAPK Signaling	0.459		0.0118	NRAS
PDGF Signaling	0.455		0.0116	NRAS
BMP signaling pathway	0.451		0.0115	NRAS
LPS/IL-1 Mediated Inhibition of RXR Function	0.446		0.00797	APOE,MAOB
Regulation of Cellular Mechanics by Calpain Protease	0.443		0.0112	NRAS
Ceramide Signaling	0.439		0.0111	NRAS
Acute Myeloid Leukemia Signaling	0.435		0.011	NRAS
Crosstalk between Dendritic Cells and Natural Killer Cells	0.435		0.011	ACTG1
Actin Nucleation by ARP-WASP Complex	0.428		0.0108	NRAS
IL-4 Signaling	0.428		0.0108	NRAS
ERBB Signaling	0.424		0.0106	NRAS
Non-Small Cell Lung Cancer Signaling	0.424		0.0106	NRAS
Death Receptor Signaling	0.417		0.0104	ACTG1
TGF-β Signaling	0.417		0.0104	NRAS
Molecular Mechanisms of Cancer	0.415		0.00674	GNAS,GNB1,NRAS
Salvage Pathways of Pyrimidine Ribonucleotides	0.41		0.0102	AK5
UVA-Induced MAPK Signaling	0.41		0.0102	NRAS
G-Protein Coupled Receptor Signaling	0.395		0.00725	GNAS,NRAS
NER (Nucleotide Excision Repair, Enhanced Pathway)	0.394		0.00971	PRIM2
Apoptosis Signaling	0.39		0.00962	NRAS
IGF-1 Signaling	0.39		0.00962	NRAS
Mouse Embryonic Stem Cell Pluripotency	0.39		0.00962	NRAS
Huntington's Disease Signaling	0.386		0.00712	DYNC1I2,GNB1
Chronic Myeloid Leukemia Signaling	0.381		0.00935	NRAS
PPAR Signaling	0.381		0.00935	NRAS
Telomerase Signaling	0.381		0.00935	NRAS
Oxidative Phosphorylation	0.372		0.00909	COX5A
Antioxidant Action of Vitamin C	0.369		0.00901	PLA2G2A
Prostate Cancer Signaling	0.366		0.00893	NRAS
Senescence Pathway	0.358		0.00673	NRAS,SAA4
Bladder Cancer Signaling	0.355		0.00862	NRAS
GPCR-Mediated Nutrient Sensing in Enteroendocrine Cells	0.355		0.00862	GNAS
MSP-RON Signaling In Macrophages Pathway	0.352		0.00855	NRAS
Neuregulin Signaling	0.352		0.00855	NRAS
NGF Signaling	0.349		0.00847	NRAS
Neuroprotective Role of THOP1 in Alzheimer's Disease	0.349		0.00847	PRTN3
PAK Signaling	0.349		0.00847	NRAS
p38 MAPK Signaling	0.349		0.00847	PLA2G2A
Cholecystokinin/Gastrin-mediated Signaling	0.347		0.0084	NRAS
Renin-Angiotensin Signaling	0.344		0.00833	NRAS
Role of NANOG in Mammalian Embryonic Stem Cell Pluripotency	0.344		0.00833	NRAS
Glioma Signaling	0.334		0.00806	NRAS
Ferroptosis Signaling Pathway	0.329		0.00794	NRAS
Reelin Signaling in Neurons	0.329		0.00794	APOE
IL-6 Signaling	0.324		0.00781	NRAS
Synaptic Long Term Potentiation	0.321		0.00775	NRAS
HGF Signaling	0.314		0.00758	NRAS
Adipogenesis pathway	0.307		0.00741	LPL
STAT3 Pathway	0.307		0.00741	NRAS
White Adipose Tissue Browning Pathway	0.305		0.00735	GNAS
RAC Signaling	0.301		0.00725	NRAS
Iron homeostasis signaling pathway	0.299		0.00719	HBB
Insulin Receptor Signaling	0.296		0.00714	NRAS
Hereditary Breast Cancer Signaling	0.292		0.00704	NRAS
Endocannabinoid Cancer Inhibition Pathway	0.29		0.00699	VIM
PI3K Signaling in B Lymphocytes	0.29		0.00699	NRAS
Xenobiotic Metabolism General Signaling Pathway	0.29		0.00699	NRAS
Endocannabinoid Neuronal Synapse Pathway	0.282		0.0068	GNB1
Corticotropin Releasing Hormone Signaling	0.278		0.00671	GNAS
PTEN Signaling	0.276		0.00667	NRAS
Role of Pattern Recognition Receptors in Recognition of Bacteria and Viruses	0.265		0.00641	TNFSF13
Epithelial Adherens Junction Signaling	0.263		0.00637	NRAS
Necroptosis Signaling Pathway	0.263		0.00637	PLA2G2A
Ovarian Cancer Signaling	0.261		0.00633	NRAS
Inhibition of ARE-Mediated mRNA Degradation Pathway	0.256		0.00621	TNFSF13
TEC Kinase Signaling	0.255		0.00518	ACTG1,GNAS,GNB1
HOTAIR Regulatory Pathway	0.252		0.00613	VIM
Glioblastoma Multiforme Signaling	0.239		0.00585	NRAS
Tight Junction Signaling	0.228		0.00562	ACTG1
Regulation of eIF4 and p70S6K Signaling	0.226		0.00559	NRAS
Tumor Microenvironment Pathway	0.226		0.00559	NRAS
Dopamine-DARPP32 Feedback in cAMP Signaling	0.223		0.00552	GNAS
Hepatic Cholestasis	0.212		0.00529	TNFSF13
Regulation of the Epithelial-Mesenchymal Transition Pathway	0.204		0.00513	NRAS
PI3K/AKT Signaling	0.199		0.00503	NRAS
Allograft Rejection Signaling	0		0.00207	IGLC7
Altered T Cell and B Cell Signaling in Rheumatoid Arthritis	0		0.00407	PRTN3,TNFSF13
Autoimmune Thyroid Disease Signaling	0		0.00221	IGLC7
Breast Cancer Regulation by Stathmin1	0		0.00338	GNB1,NRAS
CCR5 Signaling in Macrophages	0		0.00401	GNAS,GNB1
CREB Signaling in Neurons	0		0.00498	GNAS,GNB1,NRAS
Dendritic Cell Maturation	0		0.0034	FCGR3A/FCGR3B,IGLC7
EIF2 Signaling	0		0.00446	NRAS
Gustation Pathway	0		0.005	LPL
Hematopoiesis from Pluripotent Stem Cells	0		0.00227	IGLC7
Hepatic Fibrosis Signaling Pathway	0		0.00239	NRAS
Insulin Secretion Signaling Pathway	0		0.00373	GNAS
Lipid Antigen Presentation by CD1	0		0.0024	PSAP
NF-κB Signaling	0		0.00175	NRAS
Neuroinflammation Signaling Pathway	0		0.00317	PLA2G2A
PKCθ Signaling in T Lymphocytes	0		0.00179	NRAS
Regulation of IL-2 Expression in Activated and Anergic T Lymphocytes	0		0.00217	NRAS
SAPK/JNK Signaling	0		0.00398	GNB1,NRAS
Systemic Lupus Erythematosus In T Cell Signaling Pathway	0		0.00313	NRAS,RDX
T Cell Exhaustion Signaling Pathway	0		0.00177	NRAS
T Cell Receptor Signaling	0		0.00163	NRAS
cAMP-mediated signaling	0		0.00437	GNAS
mTOR Signaling	0		0.00472	NRAS
Upstream Regulators for My Projects->Manuel Ferrer_Saliva_Cov->SA_COVID_IPA_NcNs vs NcSus - 2021-08-13 11:38 AM
Analysis	ID	Upstream Regulator	Expr Log Ratio	Molecule Type	Predicted Activation State	Activation z-score	Notes	Bias Term	Bias-corrected z-score	p-value of overlap	Target molecules in dataset	Mechanistic Network
SA_COVID_IPA_NcNs vs NcSus - 2021-08-13 11:38 AM		IL4		cytokine	Inhibited	-3.07		-0.186	-2.408	8.22e-05	ACTG1,APOE,CSN2,FCGR3A/FCGR3B,FGG,HCLS1,HOPX,IMPDH1,LPL,LRPPRC,MYOF,S100A10,S100A8,S100A9,SYNGR2,TIMP3,VIM	FOS,IFNG,IL17A,IL4,STAT6,VDR
SA_COVID_IPA_NcNs vs NcSus - 2021-08-13 11:38 AM		beta-estradiol		chemical - endogenous mammalian	Inhibited	-2.757		-0.136	-2.062	5.25e-10	ACTG1,ALB,APOA1,APOE,AQP5,C4A/C4B,CAP2,COX5A,CSN2,CST1,CST2,CST5,EFNA1,GNB1,HBB,HMGB2,ITIH2,LPL,LPO,LUM,LYZ,MAOB,MDK,MGP,MYOF,NUCB2,PADI4,PI3,PODXL,PSAP,RDX,S100A2,S100A6,S100A9,SLPI,TIMP3,VIM	ESR1,ESR2,Insulin,PPARA,PPARG,RXRA,SMAD3,SP1,TP53,beta-estradiol,estrogen receptor
SA_COVID_IPA_NcNs vs NcSus - 2021-08-13 11:38 AM		RHO		g-protein coupled receptor	Inhibited	-2.449		-0.052	-2.323	1.12e-06	GNB1,H1-2,HCLS1,HMGB2,IMPDH1,S100A6
SA_COVID_IPA_NcNs vs NcSus - 2021-08-13 11:38 AM		E2F3		transcription regulator	Inhibited	-2.449		-0.154	-2.071	0.000291	H1-2,HMGB2,LPL,NUCKS1,S100A8,TIMP3
SA_COVID_IPA_NcNs vs NcSus - 2021-08-13 11:38 AM		STAT3		transcription regulator	Inhibited	-2.177		-0.149	-1.853	0.00677	AHSG,CSN2,FGA,FGG,HBB,LYZ,PLA2G2A,S100A9,VIM	IL6,NFkB (complex),PPARG,SMAD3,STAT3
SA_COVID_IPA_NcNs vs NcSus - 2021-08-13 11:38 AM		dexamethasone		chemical drug	Inhibited	-2.087		-0.044	-1.869	2.23e-07	ACTG1,ALB,AMY2B,APOA1,APOE,AQP5,CES1,CSN2,CST3,CST5,EFNA1,FGA,FGG,HMGN2,LPL,MAOB,MGP,NUCB2,ORM1,PI3,PODXL,PSAP,S100A10,S100A8,S100A9,S100P,SAA4,SLPI,TIMP3,TNFSF13,VIM	CEBPA,FOS,IL17A,IL6,Insulin,NFKBIA,NFkB (complex),PPARA,PPARG,RXRA,SMAD3,SP1,STAT3,TNF,dexamethasone
SA_COVID_IPA_NcNs vs NcSus - 2021-08-13 11:38 AM		GATA6		transcription regulator	Inhibited	-2		-0.007	-1.987	0.0223	AQP5,C4A/C4B,COX5A,SLPI
SA_COVID_IPA_NcNs vs NcSus - 2021-08-13 11:38 AM		PAX3-FOXO1		fusion gene/product	Inhibited	-2		0.022	-2.045	0.0542	CAP2,CD63,DBI,VIM
SA_COVID_IPA_NcNs vs NcSus - 2021-08-13 11:38 AM		CPT1B		enzyme		-1.982		0.099	-2.178	0.00464	COX5A,DBI,HK3,LPL,NRAS
SA_COVID_IPA_NcNs vs NcSus - 2021-08-13 11:38 AM		glucocorticoid		chemical drug		-1.982		0.012	-2.007	0.0689	CSN2,LPL,ORM1,SLPI
SA_COVID_IPA_NcNs vs NcSus - 2021-08-13 11:38 AM		HIF1A		transcription regulator		-1.982		-0.175	-1.636	0.118	APOE,COX5A,H1-2,NUCKS1,VIM
SA_COVID_IPA_NcNs vs NcSus - 2021-08-13 11:38 AM		IL13		cytokine		-1.96		-0.157	-1.651	0.181	FGG,S100A8,SLPI,SYNGR2
SA_COVID_IPA_NcNs vs NcSus - 2021-08-13 11:38 AM		PRL		cytokine		-1.947		-0.22	-1.518	0.056	CSN2,CST3,MGP,VIM
SA_COVID_IPA_NcNs vs NcSus - 2021-08-13 11:38 AM		cyclosporin A		biologic drug		-1.746		0.098	-2.002	0.00798	APOE,C4A/C4B,CYBA,FGA,S100A10,S100A9,VIM	AGT,CEBPA,FOS,IFNG,NFKBIA,NFkB (complex),PPARA,PPARG,TNF,VDR,cyclosporin A
SA_COVID_IPA_NcNs vs NcSus - 2021-08-13 11:38 AM		ESR2		ligand-dependent nuclear receptor		-1.643		-0.113	-1.293	1.89e-05	APOE,CCL28,CES1,CSN2,CST1,CST2,CST5,LPL,LSM4,MDK,MGP,MPP7,S100A9,VIM	ESR2,NFkB (complex),PPARA,PPARG,RXRA,SP1,TP53,beta-estradiol,estrogen receptor
SA_COVID_IPA_NcNs vs NcSus - 2021-08-13 11:38 AM		L-triiodothyronine		chemical - endogenous mammalian		-1.641		-0.129	-1.265	8.9e-05	AHSG,ALB,APOA1,C4A/C4B,COX5A,CST3,EFNA1,F2,FGA,LYZ,PLA2G2A	IL6,L-triiodothyronine,NFkB (complex),PPARG,SMAD3,STAT3
SA_COVID_IPA_NcNs vs NcSus - 2021-08-13 11:38 AM		cholesterol		chemical - endogenous mammalian		-1.62		-0.109	-1.355	0.000198	APOE,CES1,DBI,LPL,LYZ,S100A8,TIMP3	ESR1,Insulin,Nr1h,PPARA,PPARG,RXRA,SMAD3,SP1,cholesterol
SA_COVID_IPA_NcNs vs NcSus - 2021-08-13 11:38 AM		SP1		transcription regulator		-1.619	bias	-0.285	-0.99	0.000719	APOA1,APOE,CES1,GNAS,HBB,LPL,MAOB,PADI4,TIMP3,VIM	ESR1,SMAD3,SP1
SA_COVID_IPA_NcNs vs NcSus - 2021-08-13 11:38 AM		LEP		growth factor		-1.55		-0.137	-1.179	0.000881	APOA1,CD63,CSN2,CYBA,GNAS,LPL,ORM1,TIMP3,VIM	CEBPA,ESR1,FOS,IFNG,Insulin,LEP,NFKBIA,NFkB (complex),PPARA,PPARG,RXRA,SMAD3,SP1,TNF,VDR
SA_COVID_IPA_NcNs vs NcSus - 2021-08-13 11:38 AM		IL10		cytokine		-1.5		-0.033	-1.428	0.00935	CD63,FCGR3A/FCGR3B,HMGB2,PLA2G2A,PSAP,S100A8,S100A9	FOS,IFNG,IL10,VDR
SA_COVID_IPA_NcNs vs NcSus - 2021-08-13 11:38 AM		methylprednisolone		chemical drug		-1.466		-0.008	-1.446	0.00532	CST3,EFNA1,IGLC7,LPL,MAOB,MGP,MYO1G,TIMP3,VIM
SA_COVID_IPA_NcNs vs NcSus - 2021-08-13 11:38 AM		dihydrotestosterone		chemical - endogenous mammalian		-1.452		-0.157	-1.108	0.000978	APOE,C4A/C4B,CD63,DBI,EFNA1,LPL,LYZ,PRIM2,TIMP3,VIM	ESR1,ESR2,LEP,PPARG,SMAD3,SP1,TP53,dihydrotestosterone,progesterone
SA_COVID_IPA_NcNs vs NcSus - 2021-08-13 11:38 AM		HNF1A		transcription regulator		-1.446	bias	-0.302	-0.782	0.0118	AHSG,ALB,CCL28,F2,FGA,HOPX,SLPI
SA_COVID_IPA_NcNs vs NcSus - 2021-08-13 11:38 AM		NFKBIA		transcription regulator		-1.408		-0.085	-1.224	0.00237	APOA1,CTSF,CYBA,LYZ,MGP,S100A8,S100A9,TIMP3	CEBPA,IL1B,MRTFA,NFKBIA,NFkB (complex),PPARA,PPARG,TNF
SA_COVID_IPA_NcNs vs NcSus - 2021-08-13 11:38 AM		bexarotene		chemical drug		-1.4		-0.141	-1.089	0.00306	APOE,CST3,LPL,LSM4,S100A9	IL6,PPARG,SMAD3,STAT3,bexarotene
SA_COVID_IPA_NcNs vs NcSus - 2021-08-13 11:38 AM		cisplatin		chemical drug		-1.4		-0.122	-1.058	0.0199	ALB,C4A/C4B,FGA,HEXD,LYZ,MGP,S100A10,TIMP3,VIM
SA_COVID_IPA_NcNs vs NcSus - 2021-08-13 11:38 AM		enalapril		biologic drug		-1.387		0.094	-1.594	7.97e-05	C4A/C4B,CYBA,FGA,S100A10,S100A6
SA_COVID_IPA_NcNs vs NcSus - 2021-08-13 11:38 AM		STAT6		transcription regulator		-1.352		-0.047	-1.229	0.0025	APOE,CSN2,FCGR3A/FCGR3B,HBB,IMPDH1,S100A10,SYNGR2,VIM
SA_COVID_IPA_NcNs vs NcSus - 2021-08-13 11:38 AM		MRTFA		transcription regulator		-1.342		-0.082	-1.157	4.65e-05	ACTG1,CYBA,PRTN3,S100A8,S100A9,SERPINB10,SLPI	FOS,MRTFA,MRTFB,SRF
SA_COVID_IPA_NcNs vs NcSus - 2021-08-13 11:38 AM		hydrocortisone		chemical - endogenous mammalian		-1.342		-0.063	-1.201	0.000133	CSN2,GNAS,LALBA,LPL,S100A8,VIM
SA_COVID_IPA_NcNs vs NcSus - 2021-08-13 11:38 AM		GLI1		transcription regulator		-1.283		0.027	-1.347	0.0191	AQP5,C1QTNF3,S100A2,S100A6,S100A9,TIMP3,VIM
SA_COVID_IPA_NcNs vs NcSus - 2021-08-13 11:38 AM		indomethacin		chemical drug		-1.219		-0.092	-0.979	0.000255	C4A/C4B,CSN2,FGA,LPL,S100A10,S100A8,VIM	CEBPA,NFKBIA,NFkB (complex),PPARA,PPARG,RXRA,SP1,THRB,TNF,indomethacin
SA_COVID_IPA_NcNs vs NcSus - 2021-08-13 11:38 AM		FGF1		growth factor		-1.183		0.054	-1.287	0.00429	ALB,APOE,COX5A,TIMP3
SA_COVID_IPA_NcNs vs NcSus - 2021-08-13 11:38 AM		acetaminophen		chemical drug		-1.153		-0.107	-0.941	0.0145	ACTG1,ALB,CES1,ORM1
SA_COVID_IPA_NcNs vs NcSus - 2021-08-13 11:38 AM		methotrexate		chemical drug		-1.134		-0.047	-1.009	0.000237	ACTG1,ALB,CES1,FGA,LPL,ORM1,TIMP3	IL6,PPARG,SMAD3,STAT3,methotrexate
SA_COVID_IPA_NcNs vs NcSus - 2021-08-13 11:38 AM		OGA		enzyme		-1.134		0.031	-1.215	0.00562	ACTG1,APOE,HK3,S100A2,S100A6,TIMP3,VIM
SA_COVID_IPA_NcNs vs NcSus - 2021-08-13 11:38 AM		ADAMTS12		peptidase		-1.131	bias	0.327	-1.78	8.45e-06	MGP,S100A6,S100A8,S100A9
SA_COVID_IPA_NcNs vs NcSus - 2021-08-13 11:38 AM		KMT2D		transcription regulator		-1.131		-0.246	-0.645	0.019	ANO10,HOPX,OXR1,S100A8
SA_COVID_IPA_NcNs vs NcSus - 2021-08-13 11:38 AM		pioglitazone		chemical drug		-1.109		-0.014	-1.081	0.019	AHSG,APOA1,APOE,LPL
SA_COVID_IPA_NcNs vs NcSus - 2021-08-13 11:38 AM		FN1		enzyme		-1.103		-0.187	-0.739	0.0226	APOE,MGP,RDX,VIM
SA_COVID_IPA_NcNs vs NcSus - 2021-08-13 11:38 AM		CEBPB		transcription regulator		-1.083		-0.226	-0.382	2.46e-06	ALB,CSN2,FCGR3A/FCGR3B,GNAS,HBB,HMGB2,LSM8,MGP,ORM1,PI3,PLA2G2A,PRIM2,PRTN3,VIM
SA_COVID_IPA_NcNs vs NcSus - 2021-08-13 11:38 AM		IL6		cytokine		-1.079		-0.169	-0.445	5.45e-07	ALB,APOA1,APOE,CES1,CST3,FGA,FGG,LPL,LYZ,NRAS,NUCB2,ORM1,PLA2G2A,PRTN3,S100A9,SAA4,VIM	CEBPA,IL6,Insulin,L-triiodothyronine,NFKBIA,NFkB (complex),PPARA,PPARG,RXRA,SMAD3,SP1,STAT3,TNF
SA_COVID_IPA_NcNs vs NcSus - 2021-08-13 11:38 AM		thyroid hormone		chemical - endogenous mammalian		-1.067		0.006	-1.078	4.34e-05	APOE,DBI,LPL,NRAS,PLA2G2A,S100A10,VIM	PPARA,PPARG,RXRA,THRB,thyroid hormone
SA_COVID_IPA_NcNs vs NcSus - 2021-08-13 11:38 AM		GATA2		transcription regulator		-1.067		-0.095	-0.88	0.000268	AMY2B,CES1,MAOB,MCEMP1,MDK,PRTN3,S100A8,S100A9,SERPINB10
SA_COVID_IPA_NcNs vs NcSus - 2021-08-13 11:38 AM		SMARCA4		transcription regulator		-1	bias	-0.271	-0.186	3.92e-06	ALB,APOA1,CD63,FGG,H1-10,HBB,HCLS1,LUM,MAOB,MGP,S100A2,S100A6,TNFSF13,VIM
SA_COVID_IPA_NcNs vs NcSus - 2021-08-13 11:38 AM		chenodeoxycholic acid		chemical - endogenous mammalian		-1		-0.094	-0.793	8.88e-05	APOA1,APOE,FGA,FGG,PRTN3
SA_COVID_IPA_NcNs vs NcSus - 2021-08-13 11:38 AM		hexachlorobenzene		chemical toxicant		-1	bias	-0.281	-0.437	0.000198	C4A/C4B,FGA,S100A10,VIM
SA_COVID_IPA_NcNs vs NcSus - 2021-08-13 11:38 AM		gentamicin C		chemical drug		-1	bias	-0.276	-0.447	0.00031	C4A/C4B,FGA,S100A10,VIM
SA_COVID_IPA_NcNs vs NcSus - 2021-08-13 11:38 AM		lomustine		chemical drug		-1	bias	-0.277	-0.446	0.000329	C4A/C4B,FGA,S100A10,VIM
SA_COVID_IPA_NcNs vs NcSus - 2021-08-13 11:38 AM		triamterene		chemical drug		-1	bias	-0.298	-0.405	0.000349	C4A/C4B,FGA,S100A10,VIM
SA_COVID_IPA_NcNs vs NcSus - 2021-08-13 11:38 AM		elaidic acid		chemical - endogenous mammalian		-1	bias	-0.306	-0.387	0.00127	APOE,DBI,F2,SAA4
SA_COVID_IPA_NcNs vs NcSus - 2021-08-13 11:38 AM		allopurinol		chemical drug		-1		-0.127	-0.746	0.00154	C4A/C4B,FGA,S100A10,VIM	AGT,FOS,allopurinol
SA_COVID_IPA_NcNs vs NcSus - 2021-08-13 11:38 AM		FOS		transcription regulator		-0.97		-0.105	-0.717	0.00939	ACTG1,FGA,LPL,S100A10,S100A8,S100A9,SLPI,VIM
SA_COVID_IPA_NcNs vs NcSus - 2021-08-13 11:38 AM		carbon tetrachloride		chemical toxicant		-0.946		-0.207	-0.445	0.00016	AMY2B,APOA1,APOE,FGG,S100A6,TIMP3,VIM	SMAD3,SP1,carbon tetrachloride
SA_COVID_IPA_NcNs vs NcSus - 2021-08-13 11:38 AM		ESR1		ligand-dependent nuclear receptor		-0.933		-0.048	-0.771	0.000724	ANO10,APOA1,APOE,CAP2,CSN2,DYNC1I2,EFNA1,GNAS,GNB1,LPL,PADI4,PEF1,RDX,S100A9,S100P,VIM,WASF2	ESR1,SMAD3,SP1
SA_COVID_IPA_NcNs vs NcSus - 2021-08-13 11:38 AM		SRF		transcription regulator		-0.896		-0.139	-0.558	0.00198	ACTG1,LPL,PRTN3,S100A8,S100A9,SERPINB10,SLPI	FOS,MRTFA,MRTFB,SRF
SA_COVID_IPA_NcNs vs NcSus - 2021-08-13 11:38 AM		decitabine		chemical drug		-0.832		-0.128	-0.438	0.0091	APOE,CAP2,LUM,MAOB,NUCKS1,S100A10,S100A2,S100P,TIMP3,VIM	ESR1,SMAD3,SP1,decitabine
SA_COVID_IPA_NcNs vs NcSus - 2021-08-13 11:38 AM		MRTFB		transcription regulator		-0.816		-0.147	-0.457	2.66e-06	ACTG1,AK5,CYBA,PRTN3,S100A8,S100A9,SERPINB10,SLPI
SA_COVID_IPA_NcNs vs NcSus - 2021-08-13 11:38 AM		mir-223		microrna		-0.816		-0.05	-0.694	8.82e-05	LPL,MYOF,PADI4,PRTN3,S100A6,S100A9
SA_COVID_IPA_NcNs vs NcSus - 2021-08-13 11:38 AM		forskolin		chemical toxicant		-0.808		-0.149	-0.446	0.036	APOA1,AQP5,CAP2,GNAS,ORM1,S100A10,S100A8,VIM
SA_COVID_IPA_NcNs vs NcSus - 2021-08-13 11:38 AM		fenamic acid		chemical reagent		-0.762	bias	-0.28	-0.207	0.000413	C4A/C4B,FGA,S100A10,VIM
SA_COVID_IPA_NcNs vs NcSus - 2021-08-13 11:38 AM		SMAD3		transcription regulator		-0.739		-0.163	-0.377	0.00328	ALB,APOA1,CES1,LUM,TIMP3,VIM	ESR1,SMAD3,SP1
SA_COVID_IPA_NcNs vs NcSus - 2021-08-13 11:38 AM		vancomycin		biologic drug		-0.728		-0.12	-0.416	0.000108	C4A/C4B,CD63,CST3,FGA,NRAS,S100A10,VIM
SA_COVID_IPA_NcNs vs NcSus - 2021-08-13 11:38 AM		tretinoin		chemical - endogenous mammalian		-0.681		-0.107	-0.279	0.00533	APOE,CD63,CES1,DBI,FGG,GNAS,HK3,MAOB,MDK,MGP,PADI4,PRTN3,S100A10,S100A8,S100A9,SLPI,VIM	CEBPA,ESR1,FOS,GATA2,IFNG,NFKBIA,NFkB (complex),PPARA,PPARG,SMAD3,SP1,TNF,VDR,tretinoin
SA_COVID_IPA_NcNs vs NcSus - 2021-08-13 11:38 AM		GW 4064		chemical toxicant		-0.655		-0.172	-0.317	0.000274	APOA1,APOE,FGA,FGG	GW 4064,PPARA,PPARG,RXRA,THRB,VDR
SA_COVID_IPA_NcNs vs NcSus - 2021-08-13 11:38 AM		progesterone		chemical - endogenous mammalian		-0.594		-0.083	-0.294	2.01e-06	APOE,CES1,CSN2,CST3,CTSF,EFNA1,F2,HOPX,LPL,MDK,ORM1,S100A6,S100P,TIMP3,VIM	ESR2,IL1B,Insulin,NFKBIA,NFkB (complex),PPARA,PPARG,RXRA,SMAD3,SP1,progesterone
SA_COVID_IPA_NcNs vs NcSus - 2021-08-13 11:38 AM		NFkB (complex)		complex		-0.555	bias	-0.279	0.064	0.00173	ANXA13,APOE,AQP5,CSN2,EFNA1,FGG,GNAS,PLA2G2A,SLPI,VIM	CEBPA,IL1B,MRTFA,NFKBIA,NFkB (complex),PPARA,PPARG,RXRA,SP1,STAT3,TNF
SA_COVID_IPA_NcNs vs NcSus - 2021-08-13 11:38 AM		RXRA		ligand-dependent nuclear receptor		-0.544		-0.06	-0.368	2.82e-05	APOA1,APOE,FGG,LPL,LYZ,MAOB,MGP,PLA2G2A,S100A8	NFkB (complex),PPARA,PPARG,RXRA,SP1,THRB,VDR,fatty acid
SA_COVID_IPA_NcNs vs NcSus - 2021-08-13 11:38 AM		PPARG		ligand-dependent nuclear receptor		-0.517		-0.098	-0.265	0.000276	APOA1,APOE,CES1,CSN2,CYBA,LPL,OXR1,PLA2G2A,S100A8,VIM	ESR1,Insulin,LEP,PPARA,PPARG,RXRA,SMAD3,SP1,THRB,VDR
SA_COVID_IPA_NcNs vs NcSus - 2021-08-13 11:38 AM		NR3C1		ligand-dependent nuclear receptor		-0.501		-0.04	-0.425	0.0119	AMY2B,APOE,AQP5,C4A/C4B,CSN2,DBI,EFNA1,S100P,TIMP3
SA_COVID_IPA_NcNs vs NcSus - 2021-08-13 11:38 AM		ETV5		transcription regulator		-0.492		-0.069	-0.34	0.000147	AQP5,HOPX,LYZ,S100A6,TIMP3
SA_COVID_IPA_NcNs vs NcSus - 2021-08-13 11:38 AM		puromycin aminonucleoside		chemical reagent		-0.478		-0.146	-0.095	1.44e-06	ACTG1,ALB,C4A/C4B,CYBA,FGA,S100A10,VIM
SA_COVID_IPA_NcNs vs NcSus - 2021-08-13 11:38 AM		TGM2		enzyme		-0.447		-0.147	-0.119	0.00583	HK3,MGP,PADI4,S100A8,SLPI
SA_COVID_IPA_NcNs vs NcSus - 2021-08-13 11:38 AM		TGFA		growth factor		-0.404		-0.234	0.104	6e-05	ALB,CSN2,S100A10,SLPI,VIM	FOS,TGFA
SA_COVID_IPA_NcNs vs NcSus - 2021-08-13 11:38 AM		diethylstilbestrol		chemical drug		-0.388		-0.144	-0.071	0.00103	KRT84,LUM,MGP,PADI4,S100A6,S100A8,SLPI
SA_COVID_IPA_NcNs vs NcSus - 2021-08-13 11:38 AM		AGT		growth factor		-0.377		-0.157	0.136	0.00627	AMY2B,C4A/C4B,COX5A,CYBA,FGA,HCLS1,HMGB2,LUM,S100A8,S100A9,VIM	AGT,FOS,IL1A,NFKBIZ
SA_COVID_IPA_NcNs vs NcSus - 2021-08-13 11:38 AM		Insulin		group		-0.356		-0.109	-0.025	0.00258	ALB,APOA1,APOE,CSN2,DBI,LPL,MAOB,NUCB2,TIMP3,VIM	CEBPA,ESR1,Insulin,LEP,NFKBIA,NFkB (complex),PPARA,PPARG,RXRA,SMAD3,SP1,TNF,TP53,dihydrotestosterone
SA_COVID_IPA_NcNs vs NcSus - 2021-08-13 11:38 AM		MAPK1		kinase		-0.218		-0.007	-0.204	0.0474	APOE,FAM20A,HBB,MAOB,VIM
SA_COVID_IPA_NcNs vs NcSus - 2021-08-13 11:38 AM		Immunoglobulin		complex		-0.2		-0.023	-0.133	0.0237	CD63,FCGR3A/FCGR3B,HK3,LPL,PRTN3,S100A12,S100A8,S100A9,TNFSF13
SA_COVID_IPA_NcNs vs NcSus - 2021-08-13 11:38 AM		JUN		transcription regulator		-0.16		-0.186	0.241	0.0423	APOE,MAOB,PADI4,S100A10,TIMP3,VIM
SA_COVID_IPA_NcNs vs NcSus - 2021-08-13 11:38 AM		ERBB4		kinase		-0.157		-0.026	-0.107	0.00113	CSN2,LALBA,SLPI,TIMP3
SA_COVID_IPA_NcNs vs NcSus - 2021-08-13 11:38 AM		epicatechin		chemical drug		-0.152		-0.148	0.141	0.00143	ACTG1,IMPDH1,LPL,S100A8
SA_COVID_IPA_NcNs vs NcSus - 2021-08-13 11:38 AM		EGLN		group		-0.152	bias	0.315	-0.778	0.00925	CCL28,CSN3,EFNA1,S100A9
SA_COVID_IPA_NcNs vs NcSus - 2021-08-13 11:38 AM		CG		complex		-0.128		-0.176	0.301	0.0332	C4A/C4B,DBI,NUCB2,PODXL,S100A10,S100A6
SA_COVID_IPA_NcNs vs NcSus - 2021-08-13 11:38 AM		tetradecanoylphorbol acetate		chemical drug		-0.062		-0.169	0.544	0.00109	ALB,CES1,CYBA,H1-10,LPL,LYZ,MAOB,PI3,PRTN3,S100A10,S100A8,S100A9,SERPINB10,SLPI,VIM	CEBPA,FOS,MRTFA,MRTFB,NFKBIA,NFkB (complex),PPARA,PPARG,SRF,TGFA,TNF,tetradecanoylphorbol acetate
SA_COVID_IPA_NcNs vs NcSus - 2021-08-13 11:38 AM		rosiglitazone		chemical drug		-0.044		-0.109	0.235	0.0121	AHSG,APOE,C4A/C4B,COX5A,LPL,S100A8,S100A9
SA_COVID_IPA_NcNs vs NcSus - 2021-08-13 11:38 AM		INSIG1		other		0	bias	0.277	-0.554	0.00228	APOE,LPL,S100A8,S100A9	INSIG1,Nr1h,SP1,cholesterol
SA_COVID_IPA_NcNs vs NcSus - 2021-08-13 11:38 AM		FGF2		growth factor		0		-0.166	0.432	0.00348	ALB,CSN2,LALBA,MGP,S100A10,S100A8,TIMP3,VIM	CEBPA,FGF2,NFKBIA,NFkB (complex),PPARA,PPARG,TNF
SA_COVID_IPA_NcNs vs NcSus - 2021-08-13 11:38 AM		ERBB2		kinase		0		-0.137	0.332	0.00829	CES1,HMGB2,LUM,NUCB2,PODXL,PRIM2,S100A6,S100P,SLPI,TIMP3,VIM
SA_COVID_IPA_NcNs vs NcSus - 2021-08-13 11:38 AM		VCAN		other		0		-0.03	0.06	0.0103	APOE,C4A/C4B,CYBA,PLA2G2A
SA_COVID_IPA_NcNs vs NcSus - 2021-08-13 11:38 AM		CDKN2A		transcription regulator		0		0.03	-0.06	0.0194	EFNA1,GNAS,HMGB2,S100A6,VIM
SA_COVID_IPA_NcNs vs NcSus - 2021-08-13 11:38 AM		HRAS		enzyme		0		-0.098	0.196	0.0218	ACTG1,CSN2,GNB1,LYZ,MAOB,NUCKS1,TIMP3,VIM
SA_COVID_IPA_NcNs vs NcSus - 2021-08-13 11:38 AM		EIF4E		translation regulator		0	bias	-0.263	0.526	0.0219	CYBA,LSM4,LYZ,NRAS
SA_COVID_IPA_NcNs vs NcSus - 2021-08-13 11:38 AM		CHUK		kinase		0	bias	-0.265	0.525	0.023	CTSF,CYBA,MGP,TIMP3
SA_COVID_IPA_NcNs vs NcSus - 2021-08-13 11:38 AM		GATA3		transcription regulator		0		-0.029	0.057	0.0371	S100A8,S100A9,SLPI,VIM
SA_COVID_IPA_NcNs vs NcSus - 2021-08-13 11:38 AM		PRDM1		transcription regulator		0		0.059	-0.118	0.0424	FGA,FGG,S100A8,S100A9
SA_COVID_IPA_NcNs vs NcSus - 2021-08-13 11:38 AM		SREBF1		transcription regulator		0.029		-0.228	0.468	0.0429	CAP2,DBI,LPL,MDK
SA_COVID_IPA_NcNs vs NcSus - 2021-08-13 11:38 AM		Ca2+		chemical - endogenous mammalian		0.046		-0.177	0.393	0.0487	AQP5,MGP,S100A8,S100A9
SA_COVID_IPA_NcNs vs NcSus - 2021-08-13 11:38 AM		IL1		group		0.059		-0.21	0.565	0.00215	ALB,APOE,LYZ,ORM1,PLA2G2A,S100A9,SAA4	IL1,IL6,PPARG,SMAD3,STAT3
SA_COVID_IPA_NcNs vs NcSus - 2021-08-13 11:38 AM		TGFB1		growth factor		0.112		-0.101	0.581	7.69e-06	ALB,AMY2B,APOE,COX5A,CST3,CYBA,F2,FCGR3A/FCGR3B,FGA,FGG,GNAS,H1-10,HMGN2,HOPX,IMPDH1,LPL,MGP,MYOF,NUCB2,PODXL,S100A10,S100A6,SERPINB10,TIMP3,VIM	IL4,STAT6,TGFB1
SA_COVID_IPA_NcNs vs NcSus - 2021-08-13 11:38 AM		mifepristone		chemical drug		0.114		0.071	-0.057	0.00654	APOE,CSN2,CTSF,CYBA,S100A6,TIMP3	CEBPA,ESR2,NFKBIA,NFkB (complex),PPARA,PPARG,TNF,mifepristone,progesterone
SA_COVID_IPA_NcNs vs NcSus - 2021-08-13 11:38 AM		TP53		transcription regulator		0.122		-0.039	0.284	0.00398	ALB,APOA1,APOE,COX5A,CTSF,DBI,EFNA1,HMGB2,HMGN2,LYZ,MYOF,ORM1,PADI4,PODXL,PSAP,S100A2,SLPI,TIMP3,VIM
SA_COVID_IPA_NcNs vs NcSus - 2021-08-13 11:38 AM		PPARD		ligand-dependent nuclear receptor		0.13		-0.113	0.379	0.0113	APOA1,APOE,LPL,PLA2G2A,S100A6
SA_COVID_IPA_NcNs vs NcSus - 2021-08-13 11:38 AM		CEBPA		transcription regulator		0.14		-0.107	0.377	0.00221	ALB,AQP5,CSN2,H1-10,LPL,PRTN3,S100A8,S100A9
SA_COVID_IPA_NcNs vs NcSus - 2021-08-13 11:38 AM		IL33		cytokine		0.187		-0.217	0.553	0.0363	APOE,MCEMP1,MDK,S100A8,S100A9
SA_COVID_IPA_NcNs vs NcSus - 2021-08-13 11:38 AM		HNF4A		transcription regulator		0.198		-0.074	0.418	0.0123	AHSG,ALB,APOA1,APOE,C4A/C4B,EFNA1,FGA,HMGB2,LSM4,MAOB,NRAS,ORM1,PEF1,PODXL,PSAP,S100A9,SLPI,TIMP3,TNFSF13
SA_COVID_IPA_NcNs vs NcSus - 2021-08-13 11:38 AM		fenofibrate		chemical drug		0.273		-0.094	0.48	0.0115	APOA1,DBI,FGA,FGG,LPL
SA_COVID_IPA_NcNs vs NcSus - 2021-08-13 11:38 AM		CD3		complex		0.277		-0.241	0.811	0.0433	COX5A,CYBA,GNAS,HMGN2,PSAP,SERPINB10,SLPI
SA_COVID_IPA_NcNs vs NcSus - 2021-08-13 11:38 AM		calcitriol		chemical drug		0.314		0.025	0.26	0.00501	ALB,APOA1,CES1,FGG,LPL,LRPPRC,OXR1,S100A8,S100A9	CEBPA,IL6,PPARA,PPARG,RXRA,SMAD3,STAT3,THRB,VDR,calcitriol
SA_COVID_IPA_NcNs vs NcSus - 2021-08-13 11:38 AM		OSM		cytokine		0.336		-0.12	0.764	1.01e-06	ALB,CDSN,DNAH17,FGA,LSM4,NRAS,PI3,S100A12,S100A8,S100A9,S100P,SLPI,TIMP3,VIM	FOS,OSM
SA_COVID_IPA_NcNs vs NcSus - 2021-08-13 11:38 AM		IL1A		cytokine		0.353		-0.23	0.984	4.15e-05	C4A/C4B,ORM1,PI3,S100A10,S100A12,S100A8,S100A9,VIM	CEBPA,FOS,IFNG,IL1A,NFKBIA,NFKBIZ,NFkB (complex),PPARA,PPARG,TNF,VDR
SA_COVID_IPA_NcNs vs NcSus - 2021-08-13 11:38 AM		butyric acid		chemical - endogenous mammalian		0.372		-0.029	0.434	0.00237	ALB,H1-2,HBB,HMGB2,NRAS,PSAP,S100P,TIMP3
SA_COVID_IPA_NcNs vs NcSus - 2021-08-13 11:38 AM		doxorubicin		chemical drug		0.431		-0.11	0.74	0.00049	ALB,C4A/C4B,FGA,PSAP,S100A10,S100A8,S100A9,TNFSF13,VIM	FOS,IFNG,VDR,doxorubicin
SA_COVID_IPA_NcNs vs NcSus - 2021-08-13 11:38 AM		Alpha catenin		group		0.438	bias	0.316	-0.324	3.47e-05	C1QTNF3,LUM,LYZ,S100A8,S100A9,VIM
SA_COVID_IPA_NcNs vs NcSus - 2021-08-13 11:38 AM		HNF1B		transcription regulator		0.447		-0.02	0.493	3.81e-05	ALB,LUM,PODXL,S100A2,S100A6,S100P
SA_COVID_IPA_NcNs vs NcSus - 2021-08-13 11:38 AM		EHF		transcription regulator		0.447		-0.112	0.697	0.000127	HOPX,S100A12,S100A8,S100A9,SAA4
SA_COVID_IPA_NcNs vs NcSus - 2021-08-13 11:38 AM		IRF2		transcription regulator		0.447		-0.182	0.854	0.000577	ANXA13,CES1,FGA,FGG,S100P
SA_COVID_IPA_NcNs vs NcSus - 2021-08-13 11:38 AM		ADAM10		peptidase		0.447		-0.102	0.676	0.000705	AHSG,ANXA13,F2,S100A8,S100A9
SA_COVID_IPA_NcNs vs NcSus - 2021-08-13 11:38 AM		fluticasone propionate		chemical drug		0.447		-0.012	0.474	0.00186	CES1,LPL,S100A8,SLPI,TIMP3
SA_COVID_IPA_NcNs vs NcSus - 2021-08-13 11:38 AM		E. coli B5 lipopolysaccharide		chemical - endogenous non-mammalian		0.447		-0.159	0.803	0.0107	AHSG,APOA1,CES1,DBI,RDX
SA_COVID_IPA_NcNs vs NcSus - 2021-08-13 11:38 AM		gentamicin		chemical drug		0.447		-0.064	0.591	0.0325	C4A/C4B,CD63,CST3,HBB,MYO1G
SA_COVID_IPA_NcNs vs NcSus - 2021-08-13 11:38 AM		cycloheximide		chemical reagent		0.478		0.047	0.355	0.000746	ALB,APOA1,AQP5,GNAS,LPL,PLA2G2A,S100A8,SERPINB10	CEBPA,NFKBIA,NFkB (complex),PPARA,PPARG,RXRA,SP1,TNF,cycloheximide
SA_COVID_IPA_NcNs vs NcSus - 2021-08-13 11:38 AM		IGF1		growth factor		0.493		-0.154	0.972	0.00023	C4A/C4B,CAP2,CYBA,HBB,HOPX,LPL,MDK,PLA2G2A,RDX,SLPI,VIM
SA_COVID_IPA_NcNs vs NcSus - 2021-08-13 11:38 AM		TWIST1		transcription regulator		0.508		-0.119	0.737	0.0103	CSN2,LALBA,TIMP3,VIM
SA_COVID_IPA_NcNs vs NcSus - 2021-08-13 11:38 AM		CSF3		cytokine		0.52		-0.093	0.679	0.0127	CST3,LYZ,PRTN3,S100P
SA_COVID_IPA_NcNs vs NcSus - 2021-08-13 11:38 AM		PPARA		ligand-dependent nuclear receptor		0.521		-0.095	0.838	8.19e-07	APOA1,APOE,CD63,CSN2,CYBA,DBI,FGA,FGG,H1-2,LPL,PLA2G2A,S100A8,S100A9	CEBPA,MRTFA,NFKBIA,NFkB (complex),PPARA,PPARG,RXRA,SP1,THRB,TNF,VDR,linoleic acid,pirinixic acid
SA_COVID_IPA_NcNs vs NcSus - 2021-08-13 11:38 AM		KLF4		transcription regulator		0.562		-0.169	0.933	0.00635	ALB,ANKRD17,CCL28,LPO,SLPI,VIM
SA_COVID_IPA_NcNs vs NcSus - 2021-08-13 11:38 AM		IL17A		cytokine		0.58		-0.183	1.053	0.000128	LPL,PI3,PODXL,S100A12,S100A8,S100A9,TIMP3,VIM	CEBPA,FOS,IFNG,IL17A,IL1B,IL4,NFKBIA,NFkB (complex),PPARA,PPARG,STAT6,TNF,VDR
SA_COVID_IPA_NcNs vs NcSus - 2021-08-13 11:38 AM		streptozocin		chemical drug		0.594		-0.054	0.7	0.0497	ALB,GNAS,LPL,VIM
SA_COVID_IPA_NcNs vs NcSus - 2021-08-13 11:38 AM		IFNG		cytokine		0.626		-0.131	1.094	0.00312	C4A/C4B,CCL28,CD63,CYBA,FCGR3A/FCGR3B,FGG,GNAS,LPL,PLA2G2A,S100A10,S100A8,S100A9,SLPI,TIMP3,TNFSF13,VIM	CEBPA,FOS,IFNG,IL1B,IL4,NFKBIA,NFkB (complex),PPARA,PPARG,RXRA,STAT6,TNF,VDR
SA_COVID_IPA_NcNs vs NcSus - 2021-08-13 11:38 AM		SB203580		chemical - kinase inhibitor		0.64	bias	0.265	-0.005	0.0359	C4A/C4B,EFNA1,S100A10,SLPI,TIMP3,VIM
SA_COVID_IPA_NcNs vs NcSus - 2021-08-13 11:38 AM		methapyrilene		chemical drug		0.707		0.031	0.619	3.65e-08	ACTG1,ALB,APOE,CES1,CST3,DBI,FGA,MAOB,ORM1
SA_COVID_IPA_NcNs vs NcSus - 2021-08-13 11:38 AM		atorvastatin		chemical drug		0.709		0.056	0.577	0.000909	APOA1,APOE,CYBA,HBB,LPL,S100A12	CEBPA,NFKBIA,NFkB (complex),PPARA,PPARG,RXRA,SP1,THRB,TNF,atorvastatin
SA_COVID_IPA_NcNs vs NcSus - 2021-08-13 11:38 AM		PML		transcription regulator		0.728		-0.009	0.748	2.09e-05	ACTG1,APOA1,APOE,HBB,LPL,LYZ,VIM	ESR1,PML,SMAD3,SP1
SA_COVID_IPA_NcNs vs NcSus - 2021-08-13 11:38 AM		actinomycin D		biologic drug		0.811		0.162	0.454	0.00734	ALB,APOA1,AQP5,LPL,PLA2G2A	CEBPA,IL6,Insulin,NFKBIA,NFkB (complex),PPARA,PPARG,RXRA,SMAD3,SP1,STAT3,TNF,actinomycin D
SA_COVID_IPA_NcNs vs NcSus - 2021-08-13 11:38 AM		pirinixic acid		chemical toxicant		0.828		-0.205	1.363	0.000452	AHSG,APOA1,APOE,CD63,DBI,H1-2,LPL,ORM1,PLA2G2A	IL6,Insulin,NFkB (complex),PPARA,PPARG,RXRA,SMAD3,SP1,STAT3,THRB,VDR,pirinixic acid
SA_COVID_IPA_NcNs vs NcSus - 2021-08-13 11:38 AM		S100A4		other		0.849		-0.18	1.205	8.53e-05	EFNA1,S100A8,S100A9,VIM
SA_COVID_IPA_NcNs vs NcSus - 2021-08-13 11:38 AM		26s Proteasome		complex		0.882		0.149	0.589	0.00743	CTSF,HMGB2,PSAP,VIM	26s Proteasome,TP53
SA_COVID_IPA_NcNs vs NcSus - 2021-08-13 11:38 AM		PLAU		peptidase		0.958		-0.149	1.253	0.000461	S100A8,S100A9,SLPI,VIM
SA_COVID_IPA_NcNs vs NcSus - 2021-08-13 11:38 AM		nitrofurantoin		chemical drug		0.971		-0.042	1.109	8.09e-10	ACTG1,ALB,APOE,C4A/C4B,CES1,CST3,DBI,FGA,ORM1,S100A10,TIMP3
SA_COVID_IPA_NcNs vs NcSus - 2021-08-13 11:38 AM		beta-carotene		chemical - endogenous mammalian		1		0.238	0.524	7.82e-05	ALB,APOA1,DBI,LPL	CEBPA,NFKBIA,NFkB (complex),PPARA,PPARG,TNF,beta-carotene
SA_COVID_IPA_NcNs vs NcSus - 2021-08-13 11:38 AM		ascorbic acid		chemical - endogenous mammalian		1		-0.055	1.11	0.00122	APOA1,F2,LPO,MGP
SA_COVID_IPA_NcNs vs NcSus - 2021-08-13 11:38 AM		VDR		transcription regulator		1		-0.069	1.137	0.00868	FGG,LPL,PODXL,S100A8,S100A9	CEBPA,PPARA,PPARG,RXRA,THRB,VDR,calcitriol
SA_COVID_IPA_NcNs vs NcSus - 2021-08-13 11:38 AM		IL22		cytokine		1.044		-0.185	1.49	7.54e-05	CYBA,FGA,PI3,S100A12,S100A8,S100A9	FOS,IL17A,IL22
SA_COVID_IPA_NcNs vs NcSus - 2021-08-13 11:38 AM		lenalidomide		chemical drug		1.067		-0.073	1.212	0.0404	ACTG1,FCHO2,LPL,VIM
SA_COVID_IPA_NcNs vs NcSus - 2021-08-13 11:38 AM		LY294002		chemical - kinase inhibitor		1.069		0.247	0.427	0.0198	APOE,CSN2,CST3,HMGB2,NRAS,PLA2G2A,VIM
SA_COVID_IPA_NcNs vs NcSus - 2021-08-13 11:38 AM		ciprofibrate		chemical drug		1.131		0.014	1.104	0.00646	CD63,DBI,FGA,LPL	PPARA,PPARG,RXRA,THRB,ciprofibrate
SA_COVID_IPA_NcNs vs NcSus - 2021-08-13 11:38 AM		MYC		transcription regulator		1.161		-0.131	1.587	0.0233	ALB,ANKRD17,COX5A,DBI,F2,LSM4,LUM,LYZ,MGP,S100A10,S100A6,VIM
SA_COVID_IPA_NcNs vs NcSus - 2021-08-13 11:38 AM		diethylnitrosamine		chemical toxicant		1.192		-0.031	1.253	0.00277	ALB,CD63,LPL,NRAS
SA_COVID_IPA_NcNs vs NcSus - 2021-08-13 11:38 AM		EGF		growth factor		1.243		-0.201	1.747	0.0436	APOA1,CSN2,LALBA,S100A10,S100A9,TIMP3,VIM
SA_COVID_IPA_NcNs vs NcSus - 2021-08-13 11:38 AM		lipopolysaccharide		chemical drug		1.323		-0.165	2.081	4.85e-06	ALB,APOA1,APOE,AQP5,CD63,CST3,CYBA,F2,FGA,H1-10,HK3,HMGB2,ITIH2,LPL,LYZ,ORM1,PI3,PLA2G2A,PRTN3,S100A12,S100A2,S100A8,S100A9,SLPI,TIMP3,TNFSF13,VIM	CEBPA,ESR1,FOS,IL17A,IL6,LEP,NFKBIA,NFkB (complex),PPARA,PPARG,SMAD3,SP1,STAT3,TNF,lipopolysaccharide
SA_COVID_IPA_NcNs vs NcSus - 2021-08-13 11:38 AM		mibolerone		chemical drug		1.342		-0.109	1.586	7.54e-05	AQP5,C4A/C4B,DBI,LPL,S100P,TIMP3
SA_COVID_IPA_NcNs vs NcSus - 2021-08-13 11:38 AM		POU5F1		transcription regulator		1.406		-0.106	1.638	0.0041	ALB,ANKRD17,CD63,HOPX,PODXL,PSAP,VIM
SA_COVID_IPA_NcNs vs NcSus - 2021-08-13 11:38 AM		PPARGC1A		transcription regulator		1.498		-0.069	1.649	0.0255	COX5A,FAM20A,LPL,LUM,MAOB,TIMP3
SA_COVID_IPA_NcNs vs NcSus - 2021-08-13 11:38 AM		simvastatin		chemical drug		1.782		0.075	1.585	1.47e-05	AHSG,APOA1,APOE,FGA,H1-2,LPL,S100A6,VIM	IL6,NFkB (complex),PPARA,PPARG,RXRA,SMAD3,SP1,STAT3,THRB,simvastatin
SA_COVID_IPA_NcNs vs NcSus - 2021-08-13 11:38 AM		TNF		cytokine		1.784		-0.115	2.355	7.24e-08	ALB,APOA1,APOE,AQP5,C4A/C4B,CCL28,CSN2,CTSF,CYBA,DBI,EFNA1,FGG,HK3,LPL,MGP,NUCB2,ORM1,PI3,PLA2G2A,PRTN3,S100A10,S100A12,S100A8,S100A9,SERPINB10,SLPI,TIMP3,TRIM56,VIM	CEBPA,FOS,IFNG,IL1B,Insulin,NFKBIA,NFkB (complex),PPARA,PPARG,RXRA,SMAD3,SP1,THRB,TNF,VDR
SA_COVID_IPA_NcNs vs NcSus - 2021-08-13 11:38 AM		IL1B		cytokine		1.898		-0.12	2.359	5.83e-06	APOE,CCL28,CTSF,CYBA,DBI,EFNA1,FGG,GNAS,H1-10,ORM1,PI3,PLA2G2A,S100A10,S100A6,S100A8,S100A9,TIMP3,VIM	CEBPA,FOS,IFNG,IL1A,IL1B,NFKBIA,NFKBIZ,NFkB (complex),PPARA,PPARG,RXRA,STAT3,THRB,TNF,VDR
SA_COVID_IPA_NcNs vs NcSus - 2021-08-13 11:38 AM		STK11		kinase	Activated	2		-0.079	2.159	0.0179	ALB,COX5A,FGG,LUM,PRIM2
SA_COVID_IPA_NcNs vs NcSus - 2021-08-13 11:38 AM		curcumin		chemical drug	Activated	2		0.099	1.803	0.131	APOE,LPL,TIMP3,VIM
SA_COVID_IPA_NcNs vs NcSus - 2021-08-13 11:38 AM		GABA		chemical - endogenous mammalian	Activated	2.121	bias	0.292	1.296	0.00145	APOE,CD63,COX5A,GNAS,GNB1,MAOB,PSAP,RDX
SA_COVID_IPA_NcNs vs NcSus - 2021-08-13 11:38 AM		HRH3		g-protein coupled receptor						2.2e-06	HBB,PRTN3,S100A8,S100A9,SLPI
SA_COVID_IPA_NcNs vs NcSus - 2021-08-13 11:38 AM		RXRG		ligand-dependent nuclear receptor						1.42e-05	APOA1,CCL28,LPL,TIMP3,TNFSF13	ESR1,LEP,PPARG,RXRG,SP1
SA_COVID_IPA_NcNs vs NcSus - 2021-08-13 11:38 AM		Hmgn3		other						1.74e-05	AHSG,APOA1,CSN2,FGA
SA_COVID_IPA_NcNs vs NcSus - 2021-08-13 11:38 AM		GLIS2		transcription regulator						2.54e-05	CCL28,MGP,TNFSF13,VIM
SA_COVID_IPA_NcNs vs NcSus - 2021-08-13 11:38 AM		cerivastatin		chemical drug						4.44e-05	APOA1,DBI,GNB1,S100A8,S100A9	NFKBIA,PPARA,PPARG,RXRA,THRB,cerivastatin
SA_COVID_IPA_NcNs vs NcSus - 2021-08-13 11:38 AM		Csn1s1		other						7.55e-05	CSN2,CSN3
SA_COVID_IPA_NcNs vs NcSus - 2021-08-13 11:38 AM		SLC22A3		transporter						0.000151	S100A8,S100A9
SA_COVID_IPA_NcNs vs NcSus - 2021-08-13 11:38 AM		WZB117		chemical reagent						0.000151	PI3,S100A8
SA_COVID_IPA_NcNs vs NcSus - 2021-08-13 11:38 AM		succinylacetone		chemical - endogenous mammalian						0.000151	CYBA,HBB
SA_COVID_IPA_NcNs vs NcSus - 2021-08-13 11:38 AM		CETP		enzyme						0.000206	APOA1,APOE,LPL	CETP,Insulin,PPARA,PPARG,RXRA,SMAD3,SP1
SA_COVID_IPA_NcNs vs NcSus - 2021-08-13 11:38 AM		Saa3		other						0.000299	APOA1,S100A8,S100A9
SA_COVID_IPA_NcNs vs NcSus - 2021-08-13 11:38 AM		IL17C		cytokine						0.000335	PI3,S100A8,S100A9	IL17C,IL1B,NFKBIA,NFkB (complex),PPARA
SA_COVID_IPA_NcNs vs NcSus - 2021-08-13 11:38 AM		Pzp		other						0.000374	APOE,LPL
SA_COVID_IPA_NcNs vs NcSus - 2021-08-13 11:38 AM		Tcf 1/3/4		group						0.000374	AHSG,ALB
SA_COVID_IPA_NcNs vs NcSus - 2021-08-13 11:38 AM		NR2F2		ligand-dependent nuclear receptor						0.000391	APOA1,CCL28,LPL,TNFSF13
SA_COVID_IPA_NcNs vs NcSus - 2021-08-13 11:38 AM		PRKCA		kinase						0.000435	CST1,CST2,LPL,S100A8,S100A9	FOS,IL17A,PRKCA
SA_COVID_IPA_NcNs vs NcSus - 2021-08-13 11:38 AM		MAPT		other						0.000457	ACTG1,ALB,C4A/C4B,CD63,COX5A,DBI,FCGR3A/FCGR3B,LYZ,S100A6,VIM
SA_COVID_IPA_NcNs vs NcSus - 2021-08-13 11:38 AM		linoleic acid		chemical - endogenous mammalian						0.000512	APOA1,LPL,S100A8,S100A9	NFKBIA,NFkB (complex),PPARA,PPARG,RXRA,SP1,THRB,VDR,fatty acid,linoleic acid
SA_COVID_IPA_NcNs vs NcSus - 2021-08-13 11:38 AM		Muc4		other						0.000522	LYZ,SLPI
SA_COVID_IPA_NcNs vs NcSus - 2021-08-13 11:38 AM		THRB		ligand-dependent nuclear receptor						0.000591	APOA1,CSN2,H1-2,LPL,LYZ,NRAS,PLA2G2A	NFkB (complex),PPARA,PPARG,RXRA,SP1,THRB,VDR
SA_COVID_IPA_NcNs vs NcSus - 2021-08-13 11:38 AM		C1QA		other						0.000612	C4A/C4B,S100A10,VIM
SA_COVID_IPA_NcNs vs NcSus - 2021-08-13 11:38 AM		IL17RA		transmembrane receptor						0.000612	CCL28,S100A8,S100A9	IL17RA,IL1B,NFKBIA,NFkB (complex),PPARA
SA_COVID_IPA_NcNs vs NcSus - 2021-08-13 11:38 AM		semaxinib		chemical drug						0.000638	AHSG,MYOF,ORM1,S100P,SLPI
SA_COVID_IPA_NcNs vs NcSus - 2021-08-13 11:38 AM		FAS		transmembrane receptor						0.000662	DNAH17,EFNA1,LUM,MGP,ORM1,RDX,S100A12,SLPI
SA_COVID_IPA_NcNs vs NcSus - 2021-08-13 11:38 AM		MDK	-0.78	growth factor						0.000792	S100A6,S100A8,S100A9
SA_COVID_IPA_NcNs vs NcSus - 2021-08-13 11:38 AM		ELF3		transcription regulator						0.000859	BPIFA2,LYZ,TIMP3
SA_COVID_IPA_NcNs vs NcSus - 2021-08-13 11:38 AM		lisinopril		biologic drug						0.000929	S100A6,S100A8,S100A9
SA_COVID_IPA_NcNs vs NcSus - 2021-08-13 11:38 AM		NPC1		transporter						0.00104	LPL,LYZ,S100A8,S100A9	NPC1,Nr1h,PPARA,PPARG,SP1,cholesterol,fatty acid
SA_COVID_IPA_NcNs vs NcSus - 2021-08-13 11:38 AM		ethionine		chemical toxicant						0.00108	C4A/C4B,FGA,S100A10
SA_COVID_IPA_NcNs vs NcSus - 2021-08-13 11:38 AM		NAP1L1		other						0.00111	ALB,APOA1
SA_COVID_IPA_NcNs vs NcSus - 2021-08-13 11:38 AM		PARP		group						0.00111	APOE,VIM
SA_COVID_IPA_NcNs vs NcSus - 2021-08-13 11:38 AM		phenacetin		chemical drug						0.00125	FGA,S100A10,VIM
SA_COVID_IPA_NcNs vs NcSus - 2021-08-13 11:38 AM		ZNF106		other						0.00143	C4A/C4B,LYZ,S100A8
SA_COVID_IPA_NcNs vs NcSus - 2021-08-13 11:38 AM		DYSF		other						0.00143	ACTG1,CYBA,LYZ,PSAP
SA_COVID_IPA_NcNs vs NcSus - 2021-08-13 11:38 AM		Growth hormone		group						0.00151	ALB,APOE,CSN2,FGG,HBB,LPL	CEBPA,Growth hormone,Insulin,NFKBIA,NFkB (complex),PPARA,PPARG,RXRA,SMAD3,SP1,TNF
SA_COVID_IPA_NcNs vs NcSus - 2021-08-13 11:38 AM		HNRNPAB		enzyme						0.00161	HBB,VIM
SA_COVID_IPA_NcNs vs NcSus - 2021-08-13 11:38 AM		DANCR		other						0.0019	TIMP3,VIM
SA_COVID_IPA_NcNs vs NcSus - 2021-08-13 11:38 AM		2-bromoethylamine		chemical reagent						0.00195	C4A/C4B,S100A10,VIM
SA_COVID_IPA_NcNs vs NcSus - 2021-08-13 11:38 AM		GW501516		chemical drug						0.00199	LPL,S100A8,S100A9,SLPI	GW501516,PPARA,PPARG,RXRA,THRB,fatty acid
SA_COVID_IPA_NcNs vs NcSus - 2021-08-13 11:38 AM		fatty acid		chemical - endogenous mammalian						0.00213	AHSG,APOA1,LPL,S100A8	NFkB (complex),PPARA,PPARG,RXRA,SP1,THRB,fatty acid
SA_COVID_IPA_NcNs vs NcSus - 2021-08-13 11:38 AM		BRCA1		transcription regulator						0.00222	AQP5,CTSF,HBB,S100A2,VIM
SA_COVID_IPA_NcNs vs NcSus - 2021-08-13 11:38 AM		APOE	-0.64	transporter						0.00225	APOA1,APOE,DBI,LPL,MGP,S100A8,S100A9	APOE,CEBPA,Insulin,NFKBIA,NFkB (complex),Nr1h,PPARA,PPARG,RXRA,SMAD3,SP1,TNF,cholesterol
SA_COVID_IPA_NcNs vs NcSus - 2021-08-13 11:38 AM		inosine		chemical - endogenous mammalian						0.00231	C4A/C4B,CD63,VIM
SA_COVID_IPA_NcNs vs NcSus - 2021-08-13 11:38 AM		HOXA9		transcription regulator						0.00233	HMGN2,LYZ,RDX,S100A8,VIM
SA_COVID_IPA_NcNs vs NcSus - 2021-08-13 11:38 AM		gefitinib		chemical drug						0.00244	EFNA1,S100A9,SLPI,TIMP3,VIM
SA_COVID_IPA_NcNs vs NcSus - 2021-08-13 11:38 AM		KLF17		transcription regulator						0.00254	CCL28,VIM
SA_COVID_IPA_NcNs vs NcSus - 2021-08-13 11:38 AM		PPARα-RXRα		complex						0.00254	APOA1,LPL
SA_COVID_IPA_NcNs vs NcSus - 2021-08-13 11:38 AM		albuterol		chemical drug						0.00254	CSN2,GNAS
SA_COVID_IPA_NcNs vs NcSus - 2021-08-13 11:38 AM		KDM1A		enzyme						0.00267	C4A/C4B,CD63,FCGR3A/FCGR3B,HBB,LYZ,S100A6,VIM
SA_COVID_IPA_NcNs vs NcSus - 2021-08-13 11:38 AM		LEPR		transmembrane receptor						0.00268	APOA1,APOE,CD63,LPL,TIMP3	ESR1,Insulin,LEP,LEPR,Nr1h,PPARA,PPARG,RXRA,SMAD3,SP1,cholesterol
SA_COVID_IPA_NcNs vs NcSus - 2021-08-13 11:38 AM		alefacept		biologic drug						0.00271	CYBA,FCGR3A/FCGR3B,HOPX
SA_COVID_IPA_NcNs vs NcSus - 2021-08-13 11:38 AM		BIRC5		other						0.00286	LUM,LYZ,VIM
SA_COVID_IPA_NcNs vs NcSus - 2021-08-13 11:38 AM		FAT1		other						0.00289	CSN2,VIM
SA_COVID_IPA_NcNs vs NcSus - 2021-08-13 11:38 AM		KT5823		chemical - kinase inhibitor						0.00289	AQP5,S100A10
SA_COVID_IPA_NcNs vs NcSus - 2021-08-13 11:38 AM		SOD1		enzyme						0.0029	APOE,GNAS,GNB1,LPL,MAOB,RDX
SA_COVID_IPA_NcNs vs NcSus - 2021-08-13 11:38 AM		GH1		growth factor						0.00295	CSN2,DBI,NRAS,VIM
SA_COVID_IPA_NcNs vs NcSus - 2021-08-13 11:38 AM		Pln		other						0.00301	AHSG,APOA1,VIM
SA_COVID_IPA_NcNs vs NcSus - 2021-08-13 11:38 AM		PDX1		transcription regulator						0.00306	ACTG1,ALB,EFNA1,GNAS,MAOB
SA_COVID_IPA_NcNs vs NcSus - 2021-08-13 11:38 AM		KLK5		peptidase						0.00327	S100A8,S100A9
SA_COVID_IPA_NcNs vs NcSus - 2021-08-13 11:38 AM		NO 1886		chemical drug						0.00327	CES1,LPL
SA_COVID_IPA_NcNs vs NcSus - 2021-08-13 11:38 AM		PELP1		other						0.00342	CES1,PI3,S100A9,SLPI
SA_COVID_IPA_NcNs vs NcSus - 2021-08-13 11:38 AM		IDH1		enzyme						0.00348	APOE,LPL,VIM	IDH1,Insulin,PPARA,PPARG,RXRA,SMAD3,SP1
SA_COVID_IPA_NcNs vs NcSus - 2021-08-13 11:38 AM		PAX5		transcription regulator						0.00348	CSN2,HK3,VIM
SA_COVID_IPA_NcNs vs NcSus - 2021-08-13 11:38 AM		phenylbutazone		chemical drug						0.00348	C4A/C4B,S100A10,VIM
SA_COVID_IPA_NcNs vs NcSus - 2021-08-13 11:38 AM		1-(carboxymethylthio)tetradecane		chemical drug						0.00367	APOA1,LPL	1-(carboxymethylthio)tetradecane,NFkB (complex),PPARA,PPARG,RXRA,SP1,THRB,VDR
SA_COVID_IPA_NcNs vs NcSus - 2021-08-13 11:38 AM		IL6ST		transmembrane receptor						0.00399	ALB,FGA,ORM1	IL6,IL6ST,PPARG,SMAD3,STAT3
SA_COVID_IPA_NcNs vs NcSus - 2021-08-13 11:38 AM		Cux1		transcription regulator						0.00408	CSN2,LALBA
SA_COVID_IPA_NcNs vs NcSus - 2021-08-13 11:38 AM		OPA1		enzyme						0.00408	S100A8,S100A9
SA_COVID_IPA_NcNs vs NcSus - 2021-08-13 11:38 AM		TEK		kinase						0.00408	S100A8,S100A9
SA_COVID_IPA_NcNs vs NcSus - 2021-08-13 11:38 AM		XRCC6		enzyme						0.00408	APOA1,APOE
SA_COVID_IPA_NcNs vs NcSus - 2021-08-13 11:38 AM		PLN		transporter						0.00417	AHSG,APOA1,VIM
SA_COVID_IPA_NcNs vs NcSus - 2021-08-13 11:38 AM		FKBP5		enzyme						0.00452	LPL,S100P
SA_COVID_IPA_NcNs vs NcSus - 2021-08-13 11:38 AM		HRG		other						0.00452	FCGR3A/FCGR3B,TIMP3
SA_COVID_IPA_NcNs vs NcSus - 2021-08-13 11:38 AM		ZNF202		transcription regulator						0.00452	APOE,LPL
SA_COVID_IPA_NcNs vs NcSus - 2021-08-13 11:38 AM		TFAP2A		transcription regulator						0.00465	APOE,CCL28,PODXL,PSAP
SA_COVID_IPA_NcNs vs NcSus - 2021-08-13 11:38 AM		vitamin E		chemical drug						0.00475	APOA1,F2,LPL
SA_COVID_IPA_NcNs vs NcSus - 2021-08-13 11:38 AM		SP3		transcription regulator						0.00483	CES1,LPL,MAOB,PADI4,VIM
SA_COVID_IPA_NcNs vs NcSus - 2021-08-13 11:38 AM		MMP12		peptidase						0.00495	MAPRE1,PSAP,RDX
SA_COVID_IPA_NcNs vs NcSus - 2021-08-13 11:38 AM		calphostin C		chemical - kinase inhibitor						0.00495	LPL,MAOB,S100A8
SA_COVID_IPA_NcNs vs NcSus - 2021-08-13 11:38 AM		MAT1A		enzyme						0.00498	ALB,APOA1
SA_COVID_IPA_NcNs vs NcSus - 2021-08-13 11:38 AM		PD 169316		chemical - kinase inhibitor						0.00498	TIMP3,VIM
SA_COVID_IPA_NcNs vs NcSus - 2021-08-13 11:38 AM		linalool		chemical - endogenous non-mammalian						0.00498	APOA1,LPL
SA_COVID_IPA_NcNs vs NcSus - 2021-08-13 11:38 AM		15-(S)-hydroperoxyeicosatetraenoic acid		chemical - endogenous mammalian						0.00505	F2
SA_COVID_IPA_NcNs vs NcSus - 2021-08-13 11:38 AM		2-aminoisobutyric acid		chemical - endogenous mammalian						0.00505	ALB
SA_COVID_IPA_NcNs vs NcSus - 2021-08-13 11:38 AM		ALYREF		transcription regulator						0.00505	APOE
SA_COVID_IPA_NcNs vs NcSus - 2021-08-13 11:38 AM		BANF1		other						0.00505	S100A9
SA_COVID_IPA_NcNs vs NcSus - 2021-08-13 11:38 AM		CD177		other						0.00505	PRTN3
SA_COVID_IPA_NcNs vs NcSus - 2021-08-13 11:38 AM		DNAJA4		other						0.00505	APOE
SA_COVID_IPA_NcNs vs NcSus - 2021-08-13 11:38 AM		E. coli 0111:B4 peptidoglycan		chemical - endogenous non-mammalian						0.00505	DBI
SA_COVID_IPA_NcNs vs NcSus - 2021-08-13 11:38 AM		FMOD		other						0.00505	LUM
SA_COVID_IPA_NcNs vs NcSus - 2021-08-13 11:38 AM		FOXN2		transcription regulator						0.00505	HBB
SA_COVID_IPA_NcNs vs NcSus - 2021-08-13 11:38 AM		IGHMBP2		enzyme						0.00505	APOA1
SA_COVID_IPA_NcNs vs NcSus - 2021-08-13 11:38 AM		LOC100912227		other						0.00505	LSM8
SA_COVID_IPA_NcNs vs NcSus - 2021-08-13 11:38 AM		LSM10		other						0.00505	H1-2
SA_COVID_IPA_NcNs vs NcSus - 2021-08-13 11:38 AM		PDCD6		other						0.00505	PEF1
SA_COVID_IPA_NcNs vs NcSus - 2021-08-13 11:38 AM		RPL9		other						0.00505	VIM
SA_COVID_IPA_NcNs vs NcSus - 2021-08-13 11:38 AM		SGMS2		enzyme						0.00505	APOA1
SA_COVID_IPA_NcNs vs NcSus - 2021-08-13 11:38 AM		SMG6		enzyme						0.00505	HBB
SA_COVID_IPA_NcNs vs NcSus - 2021-08-13 11:38 AM		Scgb1b27 (includes others)		other						0.00505	F2
SA_COVID_IPA_NcNs vs NcSus - 2021-08-13 11:38 AM		ZNF184		transcription regulator						0.00505	S100A9
SA_COVID_IPA_NcNs vs NcSus - 2021-08-13 11:38 AM		ZNF496		transcription regulator						0.00505	HBB
SA_COVID_IPA_NcNs vs NcSus - 2021-08-13 11:38 AM		anti-miR-29a inhibitor		chemical reagent						0.00505	TIMP3
SA_COVID_IPA_NcNs vs NcSus - 2021-08-13 11:38 AM		dodecylbenzenesulfonic acid		chemical reagent						0.00505	PI3
SA_COVID_IPA_NcNs vs NcSus - 2021-08-13 11:38 AM		endocannabinoid		chemical - endogenous mammalian						0.00505	APOA1
SA_COVID_IPA_NcNs vs NcSus - 2021-08-13 11:38 AM		hydrocortisone phosphate		chemical drug						0.00505	APOE
SA_COVID_IPA_NcNs vs NcSus - 2021-08-13 11:38 AM		icatC XPZ-01		chemical reagent						0.00505	PRTN3
SA_COVID_IPA_NcNs vs NcSus - 2021-08-13 11:38 AM		DMD		other						0.00511	ACTG1,LYZ,MAOB,S100A10,VIM
SA_COVID_IPA_NcNs vs NcSus - 2021-08-13 11:38 AM		Collagen type I (complex)		complex						0.00515	APOE,S100A10,VIM
SA_COVID_IPA_NcNs vs NcSus - 2021-08-13 11:38 AM		NRF1		transcription regulator						0.00515	COX5A,HBB,VIM
SA_COVID_IPA_NcNs vs NcSus - 2021-08-13 11:38 AM		IL17R		complex						0.00546	S100A8,S100A9
SA_COVID_IPA_NcNs vs NcSus - 2021-08-13 11:38 AM		L-tryptophan		chemical - endogenous mammalian						0.00546	ALB,S100A6
SA_COVID_IPA_NcNs vs NcSus - 2021-08-13 11:38 AM		miR-218-5p (and other miRNAs w/seed UGUGCUU)		mature microrna						0.00546	FCGR3A/FCGR3B,VIM
SA_COVID_IPA_NcNs vs NcSus - 2021-08-13 11:38 AM		selenomethylselenocysteine		chemical - endogenous mammalian						0.00546	CES1,TIMP3
SA_COVID_IPA_NcNs vs NcSus - 2021-08-13 11:38 AM		gemfibrozil		chemical drug						0.00558	APOA1,APOE,ORM1	IL6,PPARG,SMAD3,STAT3,gemfibrozil
SA_COVID_IPA_NcNs vs NcSus - 2021-08-13 11:38 AM		NR1H4		ligand-dependent nuclear receptor						0.00594	APOA1,APOE,CCL28,HK3,TNFSF13
SA_COVID_IPA_NcNs vs NcSus - 2021-08-13 11:38 AM		MGP	-1.76	other						0.00596	ALB,PRTN3
SA_COVID_IPA_NcNs vs NcSus - 2021-08-13 11:38 AM		SCGB1A1		cytokine						0.00596	S100A8,S100A9	NFKBIA,SCGB1A1
SA_COVID_IPA_NcNs vs NcSus - 2021-08-13 11:38 AM		TNFAIP6		other						0.00596	ITIH2,VIM
SA_COVID_IPA_NcNs vs NcSus - 2021-08-13 11:38 AM		cafestol		chemical - endogenous non-mammalian						0.00596	APOA1,LPL
SA_COVID_IPA_NcNs vs NcSus - 2021-08-13 11:38 AM		fibric acid derivative		chemical drug						0.00596	APOA1,LPL	PPARA,PPARG,fatty acid,fibric acid derivative
SA_COVID_IPA_NcNs vs NcSus - 2021-08-13 11:38 AM		isotretinoin		biologic drug						0.00626	S100A2,S100A9,S100P
SA_COVID_IPA_NcNs vs NcSus - 2021-08-13 11:38 AM		LCAT		enzyme						0.00648	APOA1,APOE
SA_COVID_IPA_NcNs vs NcSus - 2021-08-13 11:38 AM		NR2F6		ligand-dependent nuclear receptor						0.00648	CCL28,LPL
SA_COVID_IPA_NcNs vs NcSus - 2021-08-13 11:38 AM		UBA1		enzyme						0.00648	APOE,VIM
SA_COVID_IPA_NcNs vs NcSus - 2021-08-13 11:38 AM		cadmium		chemical toxicant						0.0065	ALB,HBB,MGP
SA_COVID_IPA_NcNs vs NcSus - 2021-08-13 11:38 AM		ADAM12		peptidase						0.00674	C1QTNF3,LUM,MGP
SA_COVID_IPA_NcNs vs NcSus - 2021-08-13 11:38 AM		AGER		transmembrane receptor						0.00674	LPL,S100A8,S100A9
SA_COVID_IPA_NcNs vs NcSus - 2021-08-13 11:38 AM		cholic acid		chemical - endogenous mammalian						0.00674	APOA1,LPL,MDK
SA_COVID_IPA_NcNs vs NcSus - 2021-08-13 11:38 AM		NCOR-LXR-Oxysterol-RXR-9 cis RA		complex						0.00702	APOE,LPL
SA_COVID_IPA_NcNs vs NcSus - 2021-08-13 11:38 AM		SSTR2		g-protein coupled receptor						0.00702	LPL,VIM
SA_COVID_IPA_NcNs vs NcSus - 2021-08-13 11:38 AM		FGF7		growth factor						0.00724	AQP5,S100A10,S100A8
SA_COVID_IPA_NcNs vs NcSus - 2021-08-13 11:38 AM		captopril		chemical drug						0.0075	C4A/C4B,FGA,S100A10
SA_COVID_IPA_NcNs vs NcSus - 2021-08-13 11:38 AM		KRAS		enzyme						0.00754	AQP5,EFNA1,H1-2,HOPX,LYZ,NRAS,PODXL,S100A6,TIMP3,VIM
SA_COVID_IPA_NcNs vs NcSus - 2021-08-13 11:38 AM		immethridine		chemical reagent						0.00758	C4A/C4B,FGA
SA_COVID_IPA_NcNs vs NcSus - 2021-08-13 11:38 AM		rifampin		chemical drug						0.0076	CES1,HMGN2,MAOB,MGP
SA_COVID_IPA_NcNs vs NcSus - 2021-08-13 11:38 AM		heparin		chemical - endogenous mammalian						0.00776	APOE,LPL,VIM	IL6,PPARG,SMAD3,STAT3,heparin
SA_COVID_IPA_NcNs vs NcSus - 2021-08-13 11:38 AM		FOXA2		transcription regulator						0.00786	ALB,AMY2B,APOA1,LPL,LYZ	FOXA2,IL6,Insulin,PPARA,PPARG,RXRA,SMAD3,SP1,STAT3
SA_COVID_IPA_NcNs vs NcSus - 2021-08-13 11:38 AM		NFKBIZ		transcription regulator						0.00816	S100A8,S100A9
SA_COVID_IPA_NcNs vs NcSus - 2021-08-13 11:38 AM		Nr1h		group						0.0083	APOE,LPL,PLA2G2A,TIMP3	Insulin,Nr1h,PPARA,PPARG,RXRA,SMAD3,SP1,THRB,VDR,cholesterol
SA_COVID_IPA_NcNs vs NcSus - 2021-08-13 11:38 AM		PPP3CA		phosphatase						0.00831	MAOB,PSAP,VIM
SA_COVID_IPA_NcNs vs NcSus - 2021-08-13 11:38 AM		HMGN1		transcription regulator						0.00876	CSN2,FGA
SA_COVID_IPA_NcNs vs NcSus - 2021-08-13 11:38 AM		IND S7		chemical - kinase inhibitor						0.00876	COX5A,VIM
SA_COVID_IPA_NcNs vs NcSus - 2021-08-13 11:38 AM		NCL		other						0.00876	HBB,MDK
SA_COVID_IPA_NcNs vs NcSus - 2021-08-13 11:38 AM		PD173074		chemical reagent						0.00887	EFNA1,HOPX,S100P
SA_COVID_IPA_NcNs vs NcSus - 2021-08-13 11:38 AM		MEL S3		chemical - kinase inhibitor						0.00938	COX5A,VIM
SA_COVID_IPA_NcNs vs NcSus - 2021-08-13 11:38 AM		hemozoin		chemical - endogenous non-mammalian						0.00938	S100A8,S100A9
SA_COVID_IPA_NcNs vs NcSus - 2021-08-13 11:38 AM		amphetamine		chemical drug						0.00946	GNB1,MAOB,RDX
SA_COVID_IPA_NcNs vs NcSus - 2021-08-13 11:38 AM		estrogen receptor		group						0.00971	CST1,CST2,MGP,TIMP3,VIM	ESR2,SP1,TP53,beta-estradiol,estrogen receptor
SA_COVID_IPA_NcNs vs NcSus - 2021-08-13 11:38 AM		SMO		g-protein coupled receptor						0.00976	HBB,LUM,S100A8
SA_COVID_IPA_NcNs vs NcSus - 2021-08-13 11:38 AM		VAV3		cytokine						0.01	C4A/C4B,VIM
SA_COVID_IPA_NcNs vs NcSus - 2021-08-13 11:38 AM		22-hydroxycholesterol		chemical - endogenous mammalian						0.0101	APOE
SA_COVID_IPA_NcNs vs NcSus - 2021-08-13 11:38 AM		4-aminopyrazolo(3,4-d)pyrimidine		chemical reagent						0.0101	APOE
SA_COVID_IPA_NcNs vs NcSus - 2021-08-13 11:38 AM		AFM		transporter						0.0101	APOE
SA_COVID_IPA_NcNs vs NcSus - 2021-08-13 11:38 AM		APOC1		transporter						0.0101	APOE
SA_COVID_IPA_NcNs vs NcSus - 2021-08-13 11:38 AM		CDCA7L		other						0.0101	MAOB
SA_COVID_IPA_NcNs vs NcSus - 2021-08-13 11:38 AM		DPP10-AS1		other						0.0101	TIMP3
SA_COVID_IPA_NcNs vs NcSus - 2021-08-13 11:38 AM		FABP7		transporter						0.0101	CSN2
SA_COVID_IPA_NcNs vs NcSus - 2021-08-13 11:38 AM		HLTF		transcription regulator						0.0101	HBB
SA_COVID_IPA_NcNs vs NcSus - 2021-08-13 11:38 AM		INSL3		growth factor						0.0101	NUCB2
SA_COVID_IPA_NcNs vs NcSus - 2021-08-13 11:38 AM		L-isoleucine		chemical - endogenous mammalian						0.0101	ALB
SA_COVID_IPA_NcNs vs NcSus - 2021-08-13 11:38 AM		L-leucine		chemical - endogenous mammalian						0.0101	ALB
SA_COVID_IPA_NcNs vs NcSus - 2021-08-13 11:38 AM		LY3039478		chemical drug						0.0101	VIM
SA_COVID_IPA_NcNs vs NcSus - 2021-08-13 11:38 AM		MAP3K21		kinase						0.0101	VIM
SA_COVID_IPA_NcNs vs NcSus - 2021-08-13 11:38 AM		MIR5590		microrna						0.0101	VIM
SA_COVID_IPA_NcNs vs NcSus - 2021-08-13 11:38 AM		ML-9		chemical - kinase inhibitor						0.0101	AQP5
SA_COVID_IPA_NcNs vs NcSus - 2021-08-13 11:38 AM		Morrbid		other						0.0101	NRAS
SA_COVID_IPA_NcNs vs NcSus - 2021-08-13 11:38 AM		NAGLU		enzyme						0.0101	LYZ
SA_COVID_IPA_NcNs vs NcSus - 2021-08-13 11:38 AM		OAS1		enzyme						0.0101	CSN2
SA_COVID_IPA_NcNs vs NcSus - 2021-08-13 11:38 AM		OAZ1		enzyme						0.0101	CSN2
SA_COVID_IPA_NcNs vs NcSus - 2021-08-13 11:38 AM		PRSS3		peptidase						0.0101	PSAP
SA_COVID_IPA_NcNs vs NcSus - 2021-08-13 11:38 AM		RAMP3		g-protein coupled receptor						0.0101	VIM
SA_COVID_IPA_NcNs vs NcSus - 2021-08-13 11:38 AM		RANBP10		other						0.0101	CD63
SA_COVID_IPA_NcNs vs NcSus - 2021-08-13 11:38 AM		RPS4Y1		other						0.0101	VIM
SA_COVID_IPA_NcNs vs NcSus - 2021-08-13 11:38 AM		SIX2		transcription regulator						0.0101	CCL28
SA_COVID_IPA_NcNs vs NcSus - 2021-08-13 11:38 AM		TIAM2		enzyme						0.0101	VIM
SA_COVID_IPA_NcNs vs NcSus - 2021-08-13 11:38 AM		bivalirudin		biologic drug						0.0101	F2
SA_COVID_IPA_NcNs vs NcSus - 2021-08-13 11:38 AM		clorgyline		chemical drug						0.0101	GNAS
SA_COVID_IPA_NcNs vs NcSus - 2021-08-13 11:38 AM		fertirelin		chemical reagent						0.0101	CSN2
SA_COVID_IPA_NcNs vs NcSus - 2021-08-13 11:38 AM		lynestrenol		chemical drug						0.0101	APOE
SA_COVID_IPA_NcNs vs NcSus - 2021-08-13 11:38 AM		oleylamide		chemical - endogenous mammalian						0.0101	LPL
SA_COVID_IPA_NcNs vs NcSus - 2021-08-13 11:38 AM		p-dimethylaminoazobenzene		chemical toxicant						0.0101	ALB
SA_COVID_IPA_NcNs vs NcSus - 2021-08-13 11:38 AM		vitamin K1		chemical - endogenous mammalian						0.0101	MGP
SA_COVID_IPA_NcNs vs NcSus - 2021-08-13 11:38 AM		H2AZ1		other						0.0107	ALB,APOA1
SA_COVID_IPA_NcNs vs NcSus - 2021-08-13 11:38 AM		ZFHX3		transcription regulator						0.0107	ALB,APOA1,CSN2
SA_COVID_IPA_NcNs vs NcSus - 2021-08-13 11:38 AM		Stat3-Stat3		complex						0.0113	FGA,FGG
SA_COVID_IPA_NcNs vs NcSus - 2021-08-13 11:38 AM		deferasirox		chemical drug						0.0113	MCEMP1,PRTN3
SA_COVID_IPA_NcNs vs NcSus - 2021-08-13 11:38 AM		linsidomine		chemical drug						0.0113	ALB,AQP5
SA_COVID_IPA_NcNs vs NcSus - 2021-08-13 11:38 AM		rosuvastatin		chemical drug						0.0113	APOA1,CYBA
SA_COVID_IPA_NcNs vs NcSus - 2021-08-13 11:38 AM		mir-29		microrna						0.0117	LPL,TIMP3,VIM
SA_COVID_IPA_NcNs vs NcSus - 2021-08-13 11:38 AM		trinitrobenzenesulfonic acid		chemical reagent						0.012	LUM,S100A8,S100A9
SA_COVID_IPA_NcNs vs NcSus - 2021-08-13 11:38 AM		CDK5		kinase						0.012	LPL,S100P
SA_COVID_IPA_NcNs vs NcSus - 2021-08-13 11:38 AM		CR1L		other						0.012	LUM,MGP
SA_COVID_IPA_NcNs vs NcSus - 2021-08-13 11:38 AM		IL23A		cytokine						0.012	S100A8,S100A9
SA_COVID_IPA_NcNs vs NcSus - 2021-08-13 11:38 AM		camptothecin		chemical drug						0.0121	APOE,DNAH17,HTN1,ORM1,PI3,RDX,S100A12,SLPI
SA_COVID_IPA_NcNs vs NcSus - 2021-08-13 11:38 AM		ESRRA		transcription regulator						0.0122	CCL28,EFNA1,KRT36,LPL,MAOB
SA_COVID_IPA_NcNs vs NcSus - 2021-08-13 11:38 AM		Ap1		complex						0.0122	HBB,LPL,PADI4,PLA2G2A
SA_COVID_IPA_NcNs vs NcSus - 2021-08-13 11:38 AM		FOLR1		transporter						0.0127	LYZ,MDK,SYNGR2
SA_COVID_IPA_NcNs vs NcSus - 2021-08-13 11:38 AM		IFT88		other						0.0128	ALB,TIMP3
SA_COVID_IPA_NcNs vs NcSus - 2021-08-13 11:38 AM		SND1		enzyme						0.0128	CSN2,VIM
SA_COVID_IPA_NcNs vs NcSus - 2021-08-13 11:38 AM		SUMO1		enzyme						0.0128	ALB,HBB
SA_COVID_IPA_NcNs vs NcSus - 2021-08-13 11:38 AM		bezafibrate		chemical drug						0.0131	APOA1,APOE,DBI
SA_COVID_IPA_NcNs vs NcSus - 2021-08-13 11:38 AM		Ap2		group						0.0135	ALB,ORM1
SA_COVID_IPA_NcNs vs NcSus - 2021-08-13 11:38 AM		IGF2BP1		translation regulator						0.0135	HBB,LUM
SA_COVID_IPA_NcNs vs NcSus - 2021-08-13 11:38 AM		IL36A		cytokine						0.0135	S100A8,S100A9
SA_COVID_IPA_NcNs vs NcSus - 2021-08-13 11:38 AM		COL5A1		other						0.0142	APOE,S100A6
SA_COVID_IPA_NcNs vs NcSus - 2021-08-13 11:38 AM		UPF1		enzyme						0.0142	HBB,NRAS
SA_COVID_IPA_NcNs vs NcSus - 2021-08-13 11:38 AM		Yaf2		transcription regulator						0.0142	CSN2,CSN3
SA_COVID_IPA_NcNs vs NcSus - 2021-08-13 11:38 AM		UBE2I		enzyme						0.015	ALB,HBB
SA_COVID_IPA_NcNs vs NcSus - 2021-08-13 11:38 AM		acetylcholine		chemical - endogenous mammalian						0.015	AQP5,NRAS
SA_COVID_IPA_NcNs vs NcSus - 2021-08-13 11:38 AM		KLF2		transcription regulator						0.015	AQP5,CCL28,EFNA1,HBB
SA_COVID_IPA_NcNs vs NcSus - 2021-08-13 11:38 AM		CHD5		enzyme						0.0151	VIM
SA_COVID_IPA_NcNs vs NcSus - 2021-08-13 11:38 AM		FCGRT		transmembrane receptor						0.0151	ALB
SA_COVID_IPA_NcNs vs NcSus - 2021-08-13 11:38 AM		FGD5-AS1		other						0.0151	VIM
SA_COVID_IPA_NcNs vs NcSus - 2021-08-13 11:38 AM		GLUD1		enzyme						0.0151	LPL
SA_COVID_IPA_NcNs vs NcSus - 2021-08-13 11:38 AM		HOXA-AS3		other						0.0151	VIM
SA_COVID_IPA_NcNs vs NcSus - 2021-08-13 11:38 AM		LY 518674		chemical drug						0.0151	APOA1
SA_COVID_IPA_NcNs vs NcSus - 2021-08-13 11:38 AM		N-methylsulfonyl-12,12-dibromododec-11-enamide		chemical reagent						0.0151	S100A8
SA_COVID_IPA_NcNs vs NcSus - 2021-08-13 11:38 AM		NOLC1		transcription regulator						0.0151	ORM1
SA_COVID_IPA_NcNs vs NcSus - 2021-08-13 11:38 AM		PTPN23		phosphatase						0.0151	VIM
SA_COVID_IPA_NcNs vs NcSus - 2021-08-13 11:38 AM		RAB11FIP1		other						0.0151	VIM
SA_COVID_IPA_NcNs vs NcSus - 2021-08-13 11:38 AM		RADIL		other						0.0151	VIM
SA_COVID_IPA_NcNs vs NcSus - 2021-08-13 11:38 AM		RECQL		enzyme						0.0151	HBB
SA_COVID_IPA_NcNs vs NcSus - 2021-08-13 11:38 AM		RPS14		translation regulator						0.0151	S100A8
SA_COVID_IPA_NcNs vs NcSus - 2021-08-13 11:38 AM		RRAD		enzyme						0.0151	LPL
SA_COVID_IPA_NcNs vs NcSus - 2021-08-13 11:38 AM		SLC12A6		transporter						0.0151	VIM
SA_COVID_IPA_NcNs vs NcSus - 2021-08-13 11:38 AM		SPRED2		cytokine						0.0151	VIM
SA_COVID_IPA_NcNs vs NcSus - 2021-08-13 11:38 AM		SRT2104		chemical drug						0.0151	CD63
SA_COVID_IPA_NcNs vs NcSus - 2021-08-13 11:38 AM		capivasertib		chemical drug						0.0151	VIM
SA_COVID_IPA_NcNs vs NcSus - 2021-08-13 11:38 AM		glyphosate		chemical toxicant						0.0151	S100A9
SA_COVID_IPA_NcNs vs NcSus - 2021-08-13 11:38 AM		hyodeoxycholic acid		chemical - endogenous mammalian						0.0151	APOE
SA_COVID_IPA_NcNs vs NcSus - 2021-08-13 11:38 AM		lanthanum chloride		chemical reagent						0.0151	MGP
SA_COVID_IPA_NcNs vs NcSus - 2021-08-13 11:38 AM		methacholine		chemical drug						0.0151	SLPI
SA_COVID_IPA_NcNs vs NcSus - 2021-08-13 11:38 AM		miR-142-5p (and other miRNAs w/seed AUAAAGU)		mature microrna						0.0151	VIM
SA_COVID_IPA_NcNs vs NcSus - 2021-08-13 11:38 AM		MEX3A		other						0.0158	APOA1,LYZ
SA_COVID_IPA_NcNs vs NcSus - 2021-08-13 11:38 AM		CYP19A1		enzyme						0.0162	CSN2,LPL,S100A10
SA_COVID_IPA_NcNs vs NcSus - 2021-08-13 11:38 AM		SMAD2		transcription regulator						0.0162	CES1,TIMP3,VIM
SA_COVID_IPA_NcNs vs NcSus - 2021-08-13 11:38 AM		22(R)-hydroxycholesterol		chemical - endogenous mammalian						0.0166	APOE,LPL
SA_COVID_IPA_NcNs vs NcSus - 2021-08-13 11:38 AM		HSD11B1		enzyme						0.0166	APOA1,FGA
SA_COVID_IPA_NcNs vs NcSus - 2021-08-13 11:38 AM		TFAP2B		transcription regulator						0.0166	CCL28,TNFSF13
SA_COVID_IPA_NcNs vs NcSus - 2021-08-13 11:38 AM		mevalonic acid		chemical - endogenous mammalian						0.0166	APOA1,LPL
SA_COVID_IPA_NcNs vs NcSus - 2021-08-13 11:38 AM		EGR1		transcription regulator						0.0167	APOA1,GNAS,LYZ,MAOB
SA_COVID_IPA_NcNs vs NcSus - 2021-08-13 11:38 AM		NR1I2		ligand-dependent nuclear receptor						0.0169	CES1,MGP,S100A8,TNFSF13
SA_COVID_IPA_NcNs vs NcSus - 2021-08-13 11:38 AM		LG100268		chemical reagent						0.0174	APOE,LPL
SA_COVID_IPA_NcNs vs NcSus - 2021-08-13 11:38 AM		NR2C2		ligand-dependent nuclear receptor						0.0174	APOE,CCL28
SA_COVID_IPA_NcNs vs NcSus - 2021-08-13 11:38 AM		bromocriptine		chemical drug						0.0174	CSN2,GNAS
SA_COVID_IPA_NcNs vs NcSus - 2021-08-13 11:38 AM		carbamylcholine		chemical drug						0.0174	APOE,AQP5
SA_COVID_IPA_NcNs vs NcSus - 2021-08-13 11:38 AM		MALAT1		other						0.0182	CSN2,VIM
SA_COVID_IPA_NcNs vs NcSus - 2021-08-13 11:38 AM		TNIP1		other						0.0182	S100A8,S100A9
SA_COVID_IPA_NcNs vs NcSus - 2021-08-13 11:38 AM		TSLP		cytokine						0.0182	CD63,SLPI
SA_COVID_IPA_NcNs vs NcSus - 2021-08-13 11:38 AM		ciprofloxacin		chemical drug						0.0187	MYOF,PSAP,VIM
SA_COVID_IPA_NcNs vs NcSus - 2021-08-13 11:38 AM		MSX2		transcription regulator						0.0191	KRT84,VIM
SA_COVID_IPA_NcNs vs NcSus - 2021-08-13 11:38 AM		SAA1		transporter						0.0191	S100A8,S100A9
SA_COVID_IPA_NcNs vs NcSus - 2021-08-13 11:38 AM		pentoxifylline		chemical drug						0.0191	FGA,ORM1
SA_COVID_IPA_NcNs vs NcSus - 2021-08-13 11:38 AM		SRSF2		transcription regulator						0.0199	CES1,VIM
SA_COVID_IPA_NcNs vs NcSus - 2021-08-13 11:38 AM		15-hydroxyeicosatetraenoic acid		chemical - endogenous mammalian						0.02	F2
SA_COVID_IPA_NcNs vs NcSus - 2021-08-13 11:38 AM		2-[[4-[(e)-styryl]phenoxy]methyl]oxirane		chemical reagent						0.02	APOE
SA_COVID_IPA_NcNs vs NcSus - 2021-08-13 11:38 AM		6-dimethylaminopurine		chemical - endogenous mammalian						0.02	EFNA1
SA_COVID_IPA_NcNs vs NcSus - 2021-08-13 11:38 AM		CASP14		peptidase						0.02	PSAP
SA_COVID_IPA_NcNs vs NcSus - 2021-08-13 11:38 AM		CELA2A		peptidase						0.02	SLPI
SA_COVID_IPA_NcNs vs NcSus - 2021-08-13 11:38 AM		GATAD2A		transcription regulator						0.02	S100A9
SA_COVID_IPA_NcNs vs NcSus - 2021-08-13 11:38 AM		GLIPR2		other						0.02	VIM
SA_COVID_IPA_NcNs vs NcSus - 2021-08-13 11:38 AM		GNG13		enzyme						0.02	GNB1
SA_COVID_IPA_NcNs vs NcSus - 2021-08-13 11:38 AM		GNG7		enzyme						0.02	GNB1
SA_COVID_IPA_NcNs vs NcSus - 2021-08-13 11:38 AM		LDN-193189		chemical - kinase inhibitor						0.02	VIM
SA_COVID_IPA_NcNs vs NcSus - 2021-08-13 11:38 AM		LINC00887		other						0.02	VIM
SA_COVID_IPA_NcNs vs NcSus - 2021-08-13 11:38 AM		LRRC8C		ion channel						0.02	LPL
SA_COVID_IPA_NcNs vs NcSus - 2021-08-13 11:38 AM		Macf1		enzyme						0.02	MAPRE1
SA_COVID_IPA_NcNs vs NcSus - 2021-08-13 11:38 AM		NBR2		other						0.02	VIM
SA_COVID_IPA_NcNs vs NcSus - 2021-08-13 11:38 AM		NR2F1-AS1		other						0.02	VIM
SA_COVID_IPA_NcNs vs NcSus - 2021-08-13 11:38 AM		NU-7026		chemical - kinase inhibitor						0.02	S100P
SA_COVID_IPA_NcNs vs NcSus - 2021-08-13 11:38 AM		PDIA3		peptidase						0.02	FCGR3A/FCGR3B
SA_COVID_IPA_NcNs vs NcSus - 2021-08-13 11:38 AM		PDLIM1		transcription regulator						0.02	VIM
SA_COVID_IPA_NcNs vs NcSus - 2021-08-13 11:38 AM		PF-4691502		chemical drug						0.02	VIM
SA_COVID_IPA_NcNs vs NcSus - 2021-08-13 11:38 AM		PODXL	-0.54	kinase						0.02	VIM
SA_COVID_IPA_NcNs vs NcSus - 2021-08-13 11:38 AM		TXN2		enzyme						0.02	CYBA
SA_COVID_IPA_NcNs vs NcSus - 2021-08-13 11:38 AM		UBA2		enzyme						0.02	ALB
SA_COVID_IPA_NcNs vs NcSus - 2021-08-13 11:38 AM		ZNF467		transcription regulator						0.02	CSN2
SA_COVID_IPA_NcNs vs NcSus - 2021-08-13 11:38 AM		asparagine		chemical - endogenous mammalian						0.02	ALB
SA_COVID_IPA_NcNs vs NcSus - 2021-08-13 11:38 AM		cholesterol ester		chemical - endogenous mammalian						0.02	CES1
SA_COVID_IPA_NcNs vs NcSus - 2021-08-13 11:38 AM		gemcabene		chemical drug						0.02	APOE
SA_COVID_IPA_NcNs vs NcSus - 2021-08-13 11:38 AM		liarozole		chemical drug						0.02	PI3
SA_COVID_IPA_NcNs vs NcSus - 2021-08-13 11:38 AM		mir-138		microrna						0.02	VIM
SA_COVID_IPA_NcNs vs NcSus - 2021-08-13 11:38 AM		nevirapine		chemical drug						0.02	APOA1
SA_COVID_IPA_NcNs vs NcSus - 2021-08-13 11:38 AM		ruthenium red		chemical reagent						0.02	AQP5
SA_COVID_IPA_NcNs vs NcSus - 2021-08-13 11:38 AM		trehalose		chemical - endogenous mammalian						0.02	VIM
SA_COVID_IPA_NcNs vs NcSus - 2021-08-13 11:38 AM		unsaturated guluronate oligosaccharide		chemical reagent						0.02	FCGR3A/FCGR3B
SA_COVID_IPA_NcNs vs NcSus - 2021-08-13 11:38 AM		MM-589		chemical reagent						0.0208	CAP2,HOPX
SA_COVID_IPA_NcNs vs NcSus - 2021-08-13 11:38 AM		verapamil		chemical drug						0.0208	S100A10,S100A6
SA_COVID_IPA_NcNs vs NcSus - 2021-08-13 11:38 AM		5-N-ethylcarboxamido adenosine		chemical reagent						0.021	ALB,CES1,VIM
SA_COVID_IPA_NcNs vs NcSus - 2021-08-13 11:38 AM		CBX5		transcription regulator						0.021	H1-2,HBB,S100P
SA_COVID_IPA_NcNs vs NcSus - 2021-08-13 11:38 AM		2-amino-1-methyl-6-phenylimidazo-4-5-b-pyridine		chemical toxicant						0.0217	CSN2,CSN3
SA_COVID_IPA_NcNs vs NcSus - 2021-08-13 11:38 AM		2-methoxyestradiol		chemical - endogenous mammalian						0.0217	CSN2,LALBA
SA_COVID_IPA_NcNs vs NcSus - 2021-08-13 11:38 AM		Collagen(s)		complex						0.0217	C4A/C4B,CD63
SA_COVID_IPA_NcNs vs NcSus - 2021-08-13 11:38 AM		FLT3		kinase						0.0217	CYBA,LYZ
SA_COVID_IPA_NcNs vs NcSus - 2021-08-13 11:38 AM		HBEGF		growth factor						0.0217	CSN2,LALBA
SA_COVID_IPA_NcNs vs NcSus - 2021-08-13 11:38 AM		MAZ		transcription regulator						0.0217	CCL28,FGG
SA_COVID_IPA_NcNs vs NcSus - 2021-08-13 11:38 AM		KDM6A		enzyme						0.0226	ALB,F2
SA_COVID_IPA_NcNs vs NcSus - 2021-08-13 11:38 AM		PTC-209		chemical reagent						0.0226	CAP2,HOPX
SA_COVID_IPA_NcNs vs NcSus - 2021-08-13 11:38 AM		ALB	-0.89	transporter						0.0236	ALB,CYBA
SA_COVID_IPA_NcNs vs NcSus - 2021-08-13 11:38 AM		GW3965		chemical reagent						0.024	APOA1,APOE,LPL
SA_COVID_IPA_NcNs vs NcSus - 2021-08-13 11:38 AM		POU2F1		transcription regulator						0.024	HK3,LPL,TIMP3
SA_COVID_IPA_NcNs vs NcSus - 2021-08-13 11:38 AM		ABCA1		transporter						0.0245	APOA1,APOE
SA_COVID_IPA_NcNs vs NcSus - 2021-08-13 11:38 AM		PROC		peptidase						0.0245	F2,PLA2G2A
SA_COVID_IPA_NcNs vs NcSus - 2021-08-13 11:38 AM		4-aminophenol		chemical - endogenous mammalian						0.025	VIM
SA_COVID_IPA_NcNs vs NcSus - 2021-08-13 11:38 AM		APAF1		other						0.025	VIM
SA_COVID_IPA_NcNs vs NcSus - 2021-08-13 11:38 AM		B3GNT2		enzyme						0.025	CD63
SA_COVID_IPA_NcNs vs NcSus - 2021-08-13 11:38 AM		CSF		group						0.025	ORM1
SA_COVID_IPA_NcNs vs NcSus - 2021-08-13 11:38 AM		Dlx6os1		other						0.025	LSM8
SA_COVID_IPA_NcNs vs NcSus - 2021-08-13 11:38 AM		Foxp2		transcription regulator						0.025	HOPX
SA_COVID_IPA_NcNs vs NcSus - 2021-08-13 11:38 AM		G6PC3		phosphatase						0.025	CYBA
SA_COVID_IPA_NcNs vs NcSus - 2021-08-13 11:38 AM		LY379196		chemical - kinase inhibitor						0.025	LPL
SA_COVID_IPA_NcNs vs NcSus - 2021-08-13 11:38 AM		MRAS		enzyme						0.025	VIM
SA_COVID_IPA_NcNs vs NcSus - 2021-08-13 11:38 AM		NBR1		other						0.025	HCLS1
SA_COVID_IPA_NcNs vs NcSus - 2021-08-13 11:38 AM		NME3		kinase						0.025	VIM
SA_COVID_IPA_NcNs vs NcSus - 2021-08-13 11:38 AM		Nrg1		other						0.025	CSN2
SA_COVID_IPA_NcNs vs NcSus - 2021-08-13 11:38 AM		ORC2		other						0.025	HBB
SA_COVID_IPA_NcNs vs NcSus - 2021-08-13 11:38 AM		PDCL		enzyme						0.025	GNB1
SA_COVID_IPA_NcNs vs NcSus - 2021-08-13 11:38 AM		RECQL4		enzyme						0.025	HBB
SA_COVID_IPA_NcNs vs NcSus - 2021-08-13 11:38 AM		SSBP1		other						0.025	FGA
SA_COVID_IPA_NcNs vs NcSus - 2021-08-13 11:38 AM		TIAL1		transcription regulator						0.025	HBB
SA_COVID_IPA_NcNs vs NcSus - 2021-08-13 11:38 AM		ZNF750		transcription regulator						0.025	S100A8
SA_COVID_IPA_NcNs vs NcSus - 2021-08-13 11:38 AM		dibutyryl cGMP		chemical reagent						0.025	AQP5
SA_COVID_IPA_NcNs vs NcSus - 2021-08-13 11:38 AM		galunisertib		chemical drug						0.025	VIM
SA_COVID_IPA_NcNs vs NcSus - 2021-08-13 11:38 AM		miR-1285-3p (and other miRNAs w/seed CUGGGCA)		mature microrna						0.025	VIM
SA_COVID_IPA_NcNs vs NcSus - 2021-08-13 11:38 AM		miR-382-5p (miRNAs w/seed AAGUUGU)		mature microrna						0.025	VIM
SA_COVID_IPA_NcNs vs NcSus - 2021-08-13 11:38 AM		miR-508-3p (miRNAs w/seed GAUUGUA)		mature microrna						0.025	VIM
SA_COVID_IPA_NcNs vs NcSus - 2021-08-13 11:38 AM		miconazole		chemical drug						0.025	AQP5
SA_COVID_IPA_NcNs vs NcSus - 2021-08-13 11:38 AM		mir-190		microrna						0.025	VIM
SA_COVID_IPA_NcNs vs NcSus - 2021-08-13 11:38 AM		olmesartan		chemical drug						0.025	CYBA
SA_COVID_IPA_NcNs vs NcSus - 2021-08-13 11:38 AM		interferon beta-1a		biologic drug						0.025	COX5A,S100A12,S100A9
SA_COVID_IPA_NcNs vs NcSus - 2021-08-13 11:38 AM		CRP		other						0.0255	LPL,S100A12
SA_COVID_IPA_NcNs vs NcSus - 2021-08-13 11:38 AM		NR2F1		ligand-dependent nuclear receptor						0.0255	APOA1,LPL
SA_COVID_IPA_NcNs vs NcSus - 2021-08-13 11:38 AM		SCARB1		transporter						0.0255	APOA1,APOE
SA_COVID_IPA_NcNs vs NcSus - 2021-08-13 11:38 AM		RUNX2		transcription regulator						0.026	C4A/C4B,GNAS,LUM
SA_COVID_IPA_NcNs vs NcSus - 2021-08-13 11:38 AM		fish oils		chemical drug						0.0264	APOA1,NUCB2
SA_COVID_IPA_NcNs vs NcSus - 2021-08-13 11:38 AM		8-chlorophenylthio-adenosine 3',5'-cyclic monophosphate		chemical - kinase inhibitor						0.0274	AQP5,S100A8
SA_COVID_IPA_NcNs vs NcSus - 2021-08-13 11:38 AM		9,10-dimethyl-1,2-benzanthracene		chemical toxicant						0.0274	S100A8,S100A9
SA_COVID_IPA_NcNs vs NcSus - 2021-08-13 11:38 AM		TFEB		transcription regulator						0.0274	CTSF,PSAP
SA_COVID_IPA_NcNs vs NcSus - 2021-08-13 11:38 AM		TMPRSS2-ERG		fusion gene/product						0.0277	CYBA,LPL,VIM
SA_COVID_IPA_NcNs vs NcSus - 2021-08-13 11:38 AM		AGN194204		chemical drug						0.0278	CST3,GNAS,H1-2,LPL
SA_COVID_IPA_NcNs vs NcSus - 2021-08-13 11:38 AM		dimethyl sulfoxide		chemical drug						0.0282	C1QTNF3,CSN2,LPL
SA_COVID_IPA_NcNs vs NcSus - 2021-08-13 11:38 AM		2,3,4,7,8-pentachlorodibenzofuran		chemical toxicant						0.0284	CAP2,CES1
SA_COVID_IPA_NcNs vs NcSus - 2021-08-13 11:38 AM		NOX4		enzyme						0.0284	CYBA,VIM
SA_COVID_IPA_NcNs vs NcSus - 2021-08-13 11:38 AM		RAC2		enzyme						0.0284	S100A6,SLPI
SA_COVID_IPA_NcNs vs NcSus - 2021-08-13 11:38 AM		HTT		transcription regulator						0.0289	APOA1,APOE,C1QTNF3,CSN3,HMGB2,MGP,TIMP3,TNFSF13
SA_COVID_IPA_NcNs vs NcSus - 2021-08-13 11:38 AM		CCN5		growth factor						0.0294	LPL,VIM
SA_COVID_IPA_NcNs vs NcSus - 2021-08-13 11:38 AM		18-alpha-glycyrrhetinic acid		chemical - endogenous non-mammalian						0.0299	LPL
SA_COVID_IPA_NcNs vs NcSus - 2021-08-13 11:38 AM		20-hydroxyeicosatetraenoic acid		chemical - endogenous mammalian						0.0299	APOA1
SA_COVID_IPA_NcNs vs NcSus - 2021-08-13 11:38 AM		CFH		other						0.0299	APOA1
SA_COVID_IPA_NcNs vs NcSus - 2021-08-13 11:38 AM		CLDN1		other						0.0299	VIM
SA_COVID_IPA_NcNs vs NcSus - 2021-08-13 11:38 AM		DLX4		transcription regulator						0.0299	HBB
SA_COVID_IPA_NcNs vs NcSus - 2021-08-13 11:38 AM		DRD4		g-protein coupled receptor						0.0299	GNAS
SA_COVID_IPA_NcNs vs NcSus - 2021-08-13 11:38 AM		EEF2K		kinase						0.0299	VIM
SA_COVID_IPA_NcNs vs NcSus - 2021-08-13 11:38 AM		F2RL3		g-protein coupled receptor						0.0299	CD63
SA_COVID_IPA_NcNs vs NcSus - 2021-08-13 11:38 AM		FOXQ1		transcription regulator						0.0299	VIM
SA_COVID_IPA_NcNs vs NcSus - 2021-08-13 11:38 AM		Fcgr2		group						0.0299	S100A12
SA_COVID_IPA_NcNs vs NcSus - 2021-08-13 11:38 AM		LINC00842		other						0.0299	VIM
SA_COVID_IPA_NcNs vs NcSus - 2021-08-13 11:38 AM		LRRC26		ion channel						0.0299	CST1
SA_COVID_IPA_NcNs vs NcSus - 2021-08-13 11:38 AM		MTUS1		other						0.0299	VIM
SA_COVID_IPA_NcNs vs NcSus - 2021-08-13 11:38 AM		NSD3		enzyme						0.0299	VIM
SA_COVID_IPA_NcNs vs NcSus - 2021-08-13 11:38 AM		PPID		enzyme						0.0299	VIM
SA_COVID_IPA_NcNs vs NcSus - 2021-08-13 11:38 AM		RAB7A		enzyme						0.0299	VIM
SA_COVID_IPA_NcNs vs NcSus - 2021-08-13 11:38 AM		Rp-8-pCPT-cGMPS-triethylamine		chemical reagent						0.0299	S100A10
SA_COVID_IPA_NcNs vs NcSus - 2021-08-13 11:38 AM		SRGN		other						0.0299	VIM
SA_COVID_IPA_NcNs vs NcSus - 2021-08-13 11:38 AM		UTRN		transmembrane receptor						0.0299	ACTG1
SA_COVID_IPA_NcNs vs NcSus - 2021-08-13 11:38 AM		XCT790		chemical reagent						0.0299	MAOB
SA_COVID_IPA_NcNs vs NcSus - 2021-08-13 11:38 AM		ZDHHC2		enzyme						0.0299	VIM
SA_COVID_IPA_NcNs vs NcSus - 2021-08-13 11:38 AM		alpha-hydroxyglutarate		chemical - endogenous mammalian						0.0299	VIM
SA_COVID_IPA_NcNs vs NcSus - 2021-08-13 11:38 AM		bis(4-hydroxyphenyl)sulfone		chemical reagent						0.0299	LPL
SA_COVID_IPA_NcNs vs NcSus - 2021-08-13 11:38 AM		esculetin		chemical - endogenous non-mammalian						0.0299	ALB
SA_COVID_IPA_NcNs vs NcSus - 2021-08-13 11:38 AM		GTP		chemical - endogenous mammalian						0.0299	CD63
SA_COVID_IPA_NcNs vs NcSus - 2021-08-13 11:38 AM		lestaurtinib		chemical drug						0.0299	LYZ
SA_COVID_IPA_NcNs vs NcSus - 2021-08-13 11:38 AM		lumefantrine		chemical drug						0.0299	VIM
SA_COVID_IPA_NcNs vs NcSus - 2021-08-13 11:38 AM		miR-320b (and other miRNAs w/seed AAAGCUG)		mature microrna						0.0299	VIM
SA_COVID_IPA_NcNs vs NcSus - 2021-08-13 11:38 AM		norethindrone acetate		chemical drug						0.0299	F2
SA_COVID_IPA_NcNs vs NcSus - 2021-08-13 11:38 AM		propyl gallate		chemical toxicant						0.0299	PLA2G2A
SA_COVID_IPA_NcNs vs NcSus - 2021-08-13 11:38 AM		thioinosine		chemical toxicant						0.0299	LPL
SA_COVID_IPA_NcNs vs NcSus - 2021-08-13 11:38 AM		NR1H3		ligand-dependent nuclear receptor						0.0302	APOA1,APOE,LPL,LYZ
SA_COVID_IPA_NcNs vs NcSus - 2021-08-13 11:38 AM		platelet activating factor		chemical - endogenous mammalian						0.0305	PRTN3,VIM
SA_COVID_IPA_NcNs vs NcSus - 2021-08-13 11:38 AM		Sb202190		chemical - kinase inhibitor						0.0305	PLA2G2A,S100A8,VIM
SA_COVID_IPA_NcNs vs NcSus - 2021-08-13 11:38 AM		CTCF		transcription regulator						0.0311	APOA1,LYZ,MDK
SA_COVID_IPA_NcNs vs NcSus - 2021-08-13 11:38 AM		CDK9		kinase						0.0315	FGG,VIM
SA_COVID_IPA_NcNs vs NcSus - 2021-08-13 11:38 AM		FGF10		growth factor						0.0315	S100A6,TIMP3
SA_COVID_IPA_NcNs vs NcSus - 2021-08-13 11:38 AM		JAG1		growth factor						0.0315	TIMP3,VIM
SA_COVID_IPA_NcNs vs NcSus - 2021-08-13 11:38 AM		LPL	-1.04	enzyme						0.0315	APOA1,LPL
SA_COVID_IPA_NcNs vs NcSus - 2021-08-13 11:38 AM		ROCK2		kinase						0.0315	PI3,S100A8
SA_COVID_IPA_NcNs vs NcSus - 2021-08-13 11:38 AM		SAFB		other						0.0315	S100A8,S100P
SA_COVID_IPA_NcNs vs NcSus - 2021-08-13 11:38 AM		carboplatin		chemical drug						0.0315	FGA,VIM
SA_COVID_IPA_NcNs vs NcSus - 2021-08-13 11:38 AM		CASR		g-protein coupled receptor						0.0322	LPL,S100A8,S100A9
SA_COVID_IPA_NcNs vs NcSus - 2021-08-13 11:38 AM		GHR		transmembrane receptor						0.0326	CSN2,LPL
SA_COVID_IPA_NcNs vs NcSus - 2021-08-13 11:38 AM		TO-901317		chemical reagent						0.0327	ALB,APOE,LPL,TIMP3
SA_COVID_IPA_NcNs vs NcSus - 2021-08-13 11:38 AM		APOA1	-1.08	transporter						0.0337	APOA1,APOE
SA_COVID_IPA_NcNs vs NcSus - 2021-08-13 11:38 AM		IL32		cytokine						0.0337	PRTN3,VIM
SA_COVID_IPA_NcNs vs NcSus - 2021-08-13 11:38 AM		SERPINF1		other						0.0337	CYBA,VIM
SA_COVID_IPA_NcNs vs NcSus - 2021-08-13 11:38 AM		RELA		transcription regulator						0.0338	APOE,CSN2,LUM,PI3,S100A6,VIM
SA_COVID_IPA_NcNs vs NcSus - 2021-08-13 11:38 AM		XBP1		transcription regulator						0.0344	APOA1,GCC1,NUCB2,S100A6
SA_COVID_IPA_NcNs vs NcSus - 2021-08-13 11:38 AM		ITGB1		transmembrane receptor						0.0347	APOE,CSN2,VIM
SA_COVID_IPA_NcNs vs NcSus - 2021-08-13 11:38 AM		CLEC11A		growth factor						0.0348	S100A6,SLPI
SA_COVID_IPA_NcNs vs NcSus - 2021-08-13 11:38 AM		2-(tridec-12-yn-1-ylthio)acetic acid		chemical reagent						0.0348	LPL
SA_COVID_IPA_NcNs vs NcSus - 2021-08-13 11:38 AM		20alpha-hydroxycholesterol		chemical - endogenous mammalian						0.0348	APOE
SA_COVID_IPA_NcNs vs NcSus - 2021-08-13 11:38 AM		24(S),25-epoxycholesterol		chemical - endogenous mammalian						0.0348	APOE
SA_COVID_IPA_NcNs vs NcSus - 2021-08-13 11:38 AM		ADCY5		enzyme						0.0348	GNAS
SA_COVID_IPA_NcNs vs NcSus - 2021-08-13 11:38 AM		BCAR4		other						0.0348	VIM
SA_COVID_IPA_NcNs vs NcSus - 2021-08-13 11:38 AM		CBR3-AS1		other						0.0348	VIM
SA_COVID_IPA_NcNs vs NcSus - 2021-08-13 11:38 AM		DLC1		other						0.0348	S100A10
SA_COVID_IPA_NcNs vs NcSus - 2021-08-13 11:38 AM		Elf5		transcription regulator						0.0348	CSN2
SA_COVID_IPA_NcNs vs NcSus - 2021-08-13 11:38 AM		FAF1		other						0.0348	VIM
SA_COVID_IPA_NcNs vs NcSus - 2021-08-13 11:38 AM		GPAT3		enzyme						0.0348	LPL
SA_COVID_IPA_NcNs vs NcSus - 2021-08-13 11:38 AM		KLF12		transcription regulator						0.0348	CCL28
SA_COVID_IPA_NcNs vs NcSus - 2021-08-13 11:38 AM		LDHB		enzyme						0.0348	COX5A
SA_COVID_IPA_NcNs vs NcSus - 2021-08-13 11:38 AM		MAD2L2		enzyme						0.0348	VIM
SA_COVID_IPA_NcNs vs NcSus - 2021-08-13 11:38 AM		MC2R		g-protein coupled receptor						0.0348	CSN2
SA_COVID_IPA_NcNs vs NcSus - 2021-08-13 11:38 AM		MEFV		other						0.0348	LYZ
SA_COVID_IPA_NcNs vs NcSus - 2021-08-13 11:38 AM		MIR9-1HG		other						0.0348	VIM
SA_COVID_IPA_NcNs vs NcSus - 2021-08-13 11:38 AM		MRPS18B		other						0.0348	VIM
SA_COVID_IPA_NcNs vs NcSus - 2021-08-13 11:38 AM		PDK1		kinase						0.0348	VIM
SA_COVID_IPA_NcNs vs NcSus - 2021-08-13 11:38 AM		PGK1		kinase						0.0348	VIM
SA_COVID_IPA_NcNs vs NcSus - 2021-08-13 11:38 AM		PTBP3		other						0.0348	VIM
SA_COVID_IPA_NcNs vs NcSus - 2021-08-13 11:38 AM		QRFP		other						0.0348	LPL
SA_COVID_IPA_NcNs vs NcSus - 2021-08-13 11:38 AM		RNU7-1		other						0.0348	H1-2
SA_COVID_IPA_NcNs vs NcSus - 2021-08-13 11:38 AM		SIX6		transcription regulator						0.0348	CCL28
SA_COVID_IPA_NcNs vs NcSus - 2021-08-13 11:38 AM		SLC6A2		transporter						0.0348	PSAP
SA_COVID_IPA_NcNs vs NcSus - 2021-08-13 11:38 AM		ST6GALNAC1		enzyme						0.0348	VIM
SA_COVID_IPA_NcNs vs NcSus - 2021-08-13 11:38 AM		STIM2		transporter						0.0348	AQP5
SA_COVID_IPA_NcNs vs NcSus - 2021-08-13 11:38 AM		ZNF652		other						0.0348	VIM
SA_COVID_IPA_NcNs vs NcSus - 2021-08-13 11:38 AM		butylidenephthalide		chemical reagent						0.0348	VIM
SA_COVID_IPA_NcNs vs NcSus - 2021-08-13 11:38 AM		miR-508-3p inhibitor		chemical reagent						0.0348	VIM
SA_COVID_IPA_NcNs vs NcSus - 2021-08-13 11:38 AM		non-esterified fatty acid		chemical - endogenous mammalian						0.0348	APOE
SA_COVID_IPA_NcNs vs NcSus - 2021-08-13 11:38 AM		triamcinolone		chemical drug						0.0348	APOE
SA_COVID_IPA_NcNs vs NcSus - 2021-08-13 11:38 AM		valine		chemical - endogenous mammalian						0.0348	ALB
SA_COVID_IPA_NcNs vs NcSus - 2021-08-13 11:38 AM		warfarin		chemical drug						0.0348	MGP
SA_COVID_IPA_NcNs vs NcSus - 2021-08-13 11:38 AM		1810019D21Rik		other						0.0359	AK5,S100A8
SA_COVID_IPA_NcNs vs NcSus - 2021-08-13 11:38 AM		NCOR2		transcription regulator						0.0359	LPL,PLA2G2A
SA_COVID_IPA_NcNs vs NcSus - 2021-08-13 11:38 AM		RETN		other						0.0359	APOA1,LPL
SA_COVID_IPA_NcNs vs NcSus - 2021-08-13 11:38 AM		SYVN1		transporter						0.0359	ANO10,MYOF,PODXL
SA_COVID_IPA_NcNs vs NcSus - 2021-08-13 11:38 AM		IL12B		cytokine						0.037	S100A8,S100A9
SA_COVID_IPA_NcNs vs NcSus - 2021-08-13 11:38 AM		PTGES		enzyme						0.037	CYBA,VIM
SA_COVID_IPA_NcNs vs NcSus - 2021-08-13 11:38 AM		S-nitroso-N-acetyl-DL-penicillamine		chemical reagent						0.037	AQP5,S100A10
SA_COVID_IPA_NcNs vs NcSus - 2021-08-13 11:38 AM		losartan potassium		chemical drug						0.0372	CST3,S100A8,S100A9
SA_COVID_IPA_NcNs vs NcSus - 2021-08-13 11:38 AM		FOXC2		transcription regulator						0.0381	LPL,VIM
SA_COVID_IPA_NcNs vs NcSus - 2021-08-13 11:38 AM		vitamin D		chemical drug						0.0381	MGP,S100A8
SA_COVID_IPA_NcNs vs NcSus - 2021-08-13 11:38 AM		IL27		cytokine						0.0385	CD63,TNFSF13,VIM
SA_COVID_IPA_NcNs vs NcSus - 2021-08-13 11:38 AM		BACH2		transcription regulator						0.0392	S100A8,S100A9
SA_COVID_IPA_NcNs vs NcSus - 2021-08-13 11:38 AM		PPP3R1		phosphatase						0.0392	AQP5,LYZ
SA_COVID_IPA_NcNs vs NcSus - 2021-08-13 11:38 AM		ABCC1		transporter						0.0397	CYBA
SA_COVID_IPA_NcNs vs NcSus - 2021-08-13 11:38 AM		ACTA2		other						0.0397	VIM
SA_COVID_IPA_NcNs vs NcSus - 2021-08-13 11:38 AM		ANO1		ion channel						0.0397	CYBA
SA_COVID_IPA_NcNs vs NcSus - 2021-08-13 11:38 AM		AQP4		transporter						0.0397	HK3
SA_COVID_IPA_NcNs vs NcSus - 2021-08-13 11:38 AM		BLACAT1		other						0.0397	VIM
SA_COVID_IPA_NcNs vs NcSus - 2021-08-13 11:38 AM		CACNA1C		ion channel						0.0397	S100A10
SA_COVID_IPA_NcNs vs NcSus - 2021-08-13 11:38 AM		CUL7		enzyme						0.0397	VIM
SA_COVID_IPA_NcNs vs NcSus - 2021-08-13 11:38 AM		CYP4A11		enzyme						0.0397	S100A8
SA_COVID_IPA_NcNs vs NcSus - 2021-08-13 11:38 AM		Cyclin A		group						0.0397	H1-5
SA_COVID_IPA_NcNs vs NcSus - 2021-08-13 11:38 AM		DKC1		enzyme						0.0397	VIM
SA_COVID_IPA_NcNs vs NcSus - 2021-08-13 11:38 AM		DUOXA1		other						0.0397	VIM
SA_COVID_IPA_NcNs vs NcSus - 2021-08-13 11:38 AM		EFEMP1		enzyme						0.0397	VIM
SA_COVID_IPA_NcNs vs NcSus - 2021-08-13 11:38 AM		ETV3		transcription regulator						0.0397	PRIM2
SA_COVID_IPA_NcNs vs NcSus - 2021-08-13 11:38 AM		GYY 4137		chemical reagent						0.0397	ALB
SA_COVID_IPA_NcNs vs NcSus - 2021-08-13 11:38 AM		L-phenylalanine		chemical - endogenous mammalian						0.0397	ALB
SA_COVID_IPA_NcNs vs NcSus - 2021-08-13 11:38 AM		L-proline		chemical - endogenous mammalian						0.0397	ALB
SA_COVID_IPA_NcNs vs NcSus - 2021-08-13 11:38 AM		L-type Calcium Channel		complex						0.0397	APOE
SA_COVID_IPA_NcNs vs NcSus - 2021-08-13 11:38 AM		LASP1		transporter						0.0397	VIM
SA_COVID_IPA_NcNs vs NcSus - 2021-08-13 11:38 AM		LIPC		enzyme						0.0397	APOA1
SA_COVID_IPA_NcNs vs NcSus - 2021-08-13 11:38 AM		MEDAG		other						0.0397	LPL
SA_COVID_IPA_NcNs vs NcSus - 2021-08-13 11:38 AM		PLCD1		enzyme						0.0397	VIM
SA_COVID_IPA_NcNs vs NcSus - 2021-08-13 11:38 AM		PNPLA8		enzyme						0.0397	PLA2G2A
SA_COVID_IPA_NcNs vs NcSus - 2021-08-13 11:38 AM		PROKR1		g-protein coupled receptor						0.0397	VIM
SA_COVID_IPA_NcNs vs NcSus - 2021-08-13 11:38 AM		SENP7		peptidase						0.0397	VIM
SA_COVID_IPA_NcNs vs NcSus - 2021-08-13 11:38 AM		STRN		other						0.0397	VIM
SA_COVID_IPA_NcNs vs NcSus - 2021-08-13 11:38 AM		bisperoxovanadium 1,10-phenanthroline		chemical reagent						0.0397	APOA1
SA_COVID_IPA_NcNs vs NcSus - 2021-08-13 11:38 AM		hydrogel		chemical drug						0.0397	VIM
SA_COVID_IPA_NcNs vs NcSus - 2021-08-13 11:38 AM		sivelestat		chemical drug						0.0397	TNFSF13
SA_COVID_IPA_NcNs vs NcSus - 2021-08-13 11:38 AM		CNR1		g-protein coupled receptor						0.0398	APOE,MDK,S100A6
SA_COVID_IPA_NcNs vs NcSus - 2021-08-13 11:38 AM		thioacetamide		chemical toxicant						0.04	C4A/C4B,CTSF,FGA,S100A10
SA_COVID_IPA_NcNs vs NcSus - 2021-08-13 11:38 AM		3-deazaneplanocin		chemical drug						0.0404	SLPI,TIMP3
SA_COVID_IPA_NcNs vs NcSus - 2021-08-13 11:38 AM		BCL3		transcription regulator						0.0404	S100A12,S100A8
SA_COVID_IPA_NcNs vs NcSus - 2021-08-13 11:38 AM		THRA		ligand-dependent nuclear receptor						0.0412	APOA1,CCL28,LPL
SA_COVID_IPA_NcNs vs NcSus - 2021-08-13 11:38 AM		CD247		transmembrane receptor						0.0416	CYBA,SERPINB10
SA_COVID_IPA_NcNs vs NcSus - 2021-08-13 11:38 AM		HDAC2		transcription regulator						0.0418	APOA1,PRIM2,S100A9
SA_COVID_IPA_NcNs vs NcSus - 2021-08-13 11:38 AM		EGFR		kinase						0.042	CD63,CST3,PODXL,S100A2,SLPI,VIM
SA_COVID_IPA_NcNs vs NcSus - 2021-08-13 11:38 AM		BSCL2		other						0.0428	LPL,SLPI
SA_COVID_IPA_NcNs vs NcSus - 2021-08-13 11:38 AM		CUX1		transcription regulator						0.0428	H1-5,VIM
SA_COVID_IPA_NcNs vs NcSus - 2021-08-13 11:38 AM		WT1		transcription regulator						0.0429	EFNA1,PODXL,TIMP3,TNFSF13
SA_COVID_IPA_NcNs vs NcSus - 2021-08-13 11:38 AM		BMI1		transcription regulator						0.0439	CD63,VIM
SA_COVID_IPA_NcNs vs NcSus - 2021-08-13 11:38 AM		3-beta,17-beta-androstanediol		chemical - endogenous mammalian						0.0445	LYZ
SA_COVID_IPA_NcNs vs NcSus - 2021-08-13 11:38 AM		ANPEP		peptidase						0.0445	CD63
SA_COVID_IPA_NcNs vs NcSus - 2021-08-13 11:38 AM		AP3B1		transporter						0.0445	CD63
SA_COVID_IPA_NcNs vs NcSus - 2021-08-13 11:38 AM		BCL11A		transcription regulator						0.0445	HBB
SA_COVID_IPA_NcNs vs NcSus - 2021-08-13 11:38 AM		CTDSP1		phosphatase						0.0445	VIM
SA_COVID_IPA_NcNs vs NcSus - 2021-08-13 11:38 AM		CTNND1		other						0.0445	VIM
SA_COVID_IPA_NcNs vs NcSus - 2021-08-13 11:38 AM		DKK3		cytokine						0.0445	WASF2
SA_COVID_IPA_NcNs vs NcSus - 2021-08-13 11:38 AM		FA2H		enzyme						0.0445	VIM
SA_COVID_IPA_NcNs vs NcSus - 2021-08-13 11:38 AM		Ferritin		complex						0.0445	HBB
SA_COVID_IPA_NcNs vs NcSus - 2021-08-13 11:38 AM		GLIS1		transcription regulator						0.0445	S100A9
SA_COVID_IPA_NcNs vs NcSus - 2021-08-13 11:38 AM		HMMR		transmembrane receptor						0.0445	VIM
SA_COVID_IPA_NcNs vs NcSus - 2021-08-13 11:38 AM		HNRNPC		other						0.0445	HBB
SA_COVID_IPA_NcNs vs NcSus - 2021-08-13 11:38 AM		KDM4B		enzyme						0.0445	VIM
SA_COVID_IPA_NcNs vs NcSus - 2021-08-13 11:38 AM		MCAM		other						0.0445	VIM
SA_COVID_IPA_NcNs vs NcSus - 2021-08-13 11:38 AM		MED15		transcription regulator						0.0445	S100A2
SA_COVID_IPA_NcNs vs NcSus - 2021-08-13 11:38 AM		Pki		group						0.0445	ORM1
SA_COVID_IPA_NcNs vs NcSus - 2021-08-13 11:38 AM		RTKN		other						0.0445	VIM
SA_COVID_IPA_NcNs vs NcSus - 2021-08-13 11:38 AM		SCUBE3		other						0.0445	VIM
SA_COVID_IPA_NcNs vs NcSus - 2021-08-13 11:38 AM		SERPINH1		other						0.0445	VIM
SA_COVID_IPA_NcNs vs NcSus - 2021-08-13 11:38 AM		SIX3		transcription regulator						0.0445	CCL28
SA_COVID_IPA_NcNs vs NcSus - 2021-08-13 11:38 AM		SLC18A2		transporter						0.0445	PSAP
SA_COVID_IPA_NcNs vs NcSus - 2021-08-13 11:38 AM		SNHG7		other						0.0445	VIM
SA_COVID_IPA_NcNs vs NcSus - 2021-08-13 11:38 AM		TENM1		transmembrane receptor						0.0445	MGP
SA_COVID_IPA_NcNs vs NcSus - 2021-08-13 11:38 AM		UBQLN1		other						0.0445	VIM
SA_COVID_IPA_NcNs vs NcSus - 2021-08-13 11:38 AM		ZIC2		transcription regulator						0.0445	APOE
SA_COVID_IPA_NcNs vs NcSus - 2021-08-13 11:38 AM		arachidonyltrifluoromethane		chemical reagent						0.0445	PLA2G2A
SA_COVID_IPA_NcNs vs NcSus - 2021-08-13 11:38 AM		bicyclol		chemical drug						0.0445	NRAS
SA_COVID_IPA_NcNs vs NcSus - 2021-08-13 11:38 AM		mir-338		microrna						0.0445	VIM
SA_COVID_IPA_NcNs vs NcSus - 2021-08-13 11:38 AM		poloxamer		chemical reagent						0.0445	LPL
SA_COVID_IPA_NcNs vs NcSus - 2021-08-13 11:38 AM		quisinostat		chemical drug						0.0445	VIM
SA_COVID_IPA_NcNs vs NcSus - 2021-08-13 11:38 AM		NR5A1		ligand-dependent nuclear receptor						0.0464	C4A/C4B,VIM
SA_COVID_IPA_NcNs vs NcSus - 2021-08-13 11:38 AM		F3		transmembrane receptor						0.0476	F2,MDK
SA_COVID_IPA_NcNs vs NcSus - 2021-08-13 11:38 AM		FASN		enzyme						0.0476	LPL,VIM
SA_COVID_IPA_NcNs vs NcSus - 2021-08-13 11:38 AM		EZH2		transcription regulator						0.0483	CD63,EFNA1,S100A8,S100A9,TIMP3
SA_COVID_IPA_NcNs vs NcSus - 2021-08-13 11:38 AM		CDKN1A		kinase						0.0487	HMGB2,PSAP,TNFSF13,VIM
SA_COVID_IPA_NcNs vs NcSus - 2021-08-13 11:38 AM		ELOVL3		enzyme						0.0488	LUM,LYZ
SA_COVID_IPA_NcNs vs NcSus - 2021-08-13 11:38 AM		Pro-inflammatory Cytokine		group						0.0488	APOE,PI3
SA_COVID_IPA_NcNs vs NcSus - 2021-08-13 11:38 AM		Smad2/3		group						0.0488	APOA1,TIMP3
SA_COVID_IPA_NcNs vs NcSus - 2021-08-13 11:38 AM		ZEB2		transcription regulator						0.0488	PRTN3,VIM
SA_COVID_IPA_NcNs vs NcSus - 2021-08-13 11:38 AM		emodin		chemical drug						0.0488	LPL,VIM
SA_COVID_IPA_NcNs vs NcSus - 2021-08-13 11:38 AM		ST1926		chemical drug						0.0489	GNAS,HMGN2,S100P
SA_COVID_IPA_NcNs vs NcSus - 2021-08-13 11:38 AM		TSC2		other						0.0489	MAOB,MGP,S100A6
SA_COVID_IPA_NcNs vs NcSus - 2021-08-13 11:38 AM		22(S)-hydroxycholesterol		chemical - endogenous mammalian						0.0494	LPL
SA_COVID_IPA_NcNs vs NcSus - 2021-08-13 11:38 AM		6-amino-4-(4-phenoxyphenylethylamino)quinazoline		chemical reagent						0.0494	APOE
SA_COVID_IPA_NcNs vs NcSus - 2021-08-13 11:38 AM		AEBP1		peptidase						0.0494	APOE
SA_COVID_IPA_NcNs vs NcSus - 2021-08-13 11:38 AM		DAB2IP		other						0.0494	VIM
SA_COVID_IPA_NcNs vs NcSus - 2021-08-13 11:38 AM		EEF1A2		translation regulator						0.0494	CYBA
SA_COVID_IPA_NcNs vs NcSus - 2021-08-13 11:38 AM		FTH1		enzyme						0.0494	HBB
SA_COVID_IPA_NcNs vs NcSus - 2021-08-13 11:38 AM		GPC1		transmembrane receptor						0.0494	EFNA1
SA_COVID_IPA_NcNs vs NcSus - 2021-08-13 11:38 AM		HOXB3		transcription regulator						0.0494	EFNA1
SA_COVID_IPA_NcNs vs NcSus - 2021-08-13 11:38 AM		L-threonine		chemical - endogenous mammalian						0.0494	ALB
SA_COVID_IPA_NcNs vs NcSus - 2021-08-13 11:38 AM		LRRC32		other						0.0494	VIM
SA_COVID_IPA_NcNs vs NcSus - 2021-08-13 11:38 AM		PDGF (family)		group						0.0494	VIM
SA_COVID_IPA_NcNs vs NcSus - 2021-08-13 11:38 AM		PLIN2		other						0.0494	APOE
SA_COVID_IPA_NcNs vs NcSus - 2021-08-13 11:38 AM		S100P	1.11	other						0.0494	S100A6
SA_COVID_IPA_NcNs vs NcSus - 2021-08-13 11:38 AM		SLC5A5		transporter						0.0494	HBB
SA_COVID_IPA_NcNs vs NcSus - 2021-08-13 11:38 AM		SPRY4-IT1		other						0.0494	VIM
SA_COVID_IPA_NcNs vs NcSus - 2021-08-13 11:38 AM		SRD5A2		enzyme						0.0494	LPL
SA_COVID_IPA_NcNs vs NcSus - 2021-08-13 11:38 AM		Shc		group						0.0494	LPL
SA_COVID_IPA_NcNs vs NcSus - 2021-08-13 11:38 AM		Sox2ot		other						0.0494	VIM
SA_COVID_IPA_NcNs vs NcSus - 2021-08-13 11:38 AM		THOC5		other						0.0494	APOA1
SA_COVID_IPA_NcNs vs NcSus - 2021-08-13 11:38 AM		TP53BP2		other						0.0494	VIM
SA_COVID_IPA_NcNs vs NcSus - 2021-08-13 11:38 AM		UGDH		enzyme						0.0494	LPL
SA_COVID_IPA_NcNs vs NcSus - 2021-08-13 11:38 AM		acitretin		chemical drug						0.0494	PI3
SA_COVID_IPA_NcNs vs NcSus - 2021-08-13 11:38 AM		candesartan cilexetil		chemical drug						0.0494	CYBA
SA_COVID_IPA_NcNs vs NcSus - 2021-08-13 11:38 AM		mir-506		microrna						0.0494	VIM
SA_COVID_IPA_NcNs vs NcSus - 2021-08-13 11:38 AM		sobetirome		chemical drug						0.0494	HBB
SA_COVID_IPA_NcNs vs NcSus - 2021-08-13 11:38 AM		sodium dodecyl sulfate		chemical drug						0.0494	PI3
Causal Networks for My Projects->Manuel Ferrer_Saliva_Cov->SA_COVID_IPA_NcNs vs NcSus - 2021-08-13 11:38 AM
Master Regulator	Molecule Type	Expr Log Ratio	Depth	Predicted Activation State	Notes	Activation z-score	p-value of overlap	Network bias-corrected p-value	Participating regulators	Target molecules in dataset	Causal network	Target-connected regulators	Relationships Between Master Regulators(Increases/Downstream)	Relationships Between Master Regulators(Decreases/Downstream)	Relationships Between Master Regulators(Affects/Downstream)	Relationships Between Master Regulators(Increases/Upstream)	Relationships Between Master Regulators(Decreases/Upstream)	Relationships Between Master Regulators(Affects/Upstream)	Relationships Between Master Regulators(Increases/Both)	Relationships Between Master Regulators(Decreases/Both)	Relationships Between Master Regulators(Affects/Both)
Cebp	complex		3			-1.441	2.72e-11	0.0017	Akt,CCR5,Cebp,CEBPA,CEBPB,CEBPD,CEBPE,CREBBP,CYP19A1,HIF1A,INSR,NFkB (complex),PPARG,PTPN11,SMAD2,SREBF1,STAT3,TFAP2A,XBP1	AHSG,ALB,APOA1,APOE,AQP5,CAP2,CD63,CSN2,CYBA,DBI,EFNA1,FCGR3A/FCGR3B,FGA,GCC1,GNAS,H1-10,H1-2,HBB,HMGB2,LPL,LSM8,LYZ,MAOB,MDK,NUCB2,NUCKS1,ORM1,OXR1,PI3,PLA2G2A,PRIM2,PRTN3,PSAP,S100A10,S100A8,S100A9,SLPI,TIMP3,VIM	39 (19)	18		IL1B
Arnt-Hif1a	complex		3			-1.443	9.03e-11	0.0023	Akt,ARNT,Arnt-Hif1a,CDKN1A,CTNNB1,EP300,ERK1/2,ESR1,ESR2,HIF1A,IL1B,JUN,PPARG,PTEN,RELA,STAT3,TP53,VEGFA	AHSG,ALB,ANO10,APOA1,APOE,AQP5,CAP2,CCL28,CD63,COX5A,CST2,CST3,CST5,CTSF,CYBA,DYNC1I2,FGA,GNAS,GNB1,H1-10,H1-2,HBB,HCLS1,HMGN2,LALBA,LSM4,LUM,MAOB,MDK,MGP,MYOF,NUCKS1,ORM1,OXR1,PEF1,PI3,PLA2G2A,PODXL,PSAP,RDX,S100A10,S100A2,S100A6,S100A9,SLPI,TIMP3,TNFSF13,WASF2	48 (18)	16
PPARα-RXRα	complex		3			-1.192	2.2e-10	0.0002	Akt,AR,CD24,CD247,CEBPA,CEBPB,Creb,CTNNB1,EGFR,EIF4E,ERBB2,ESR1,GSK3B,IFNG,IL6,INSR,MAPK1,MAPK14,MYC,NFkB (complex),NFKBIA,Notch,NR1H4,NR3C1,NRAS,P38 MAPK,PARP1,PPARA,PPARG,PPARα-RXRα,PTPN11,RXRA,STAT6,THRB,YAP1	ACTG1,ALB,ANKRD17,ANO10,APOA1,APOE,AQP5,CAP2,CCL28,CD63,CES1,CSN2,CST3,CTSF,CYBA,DBI,DYNC1I2,F2,FAM20A,FCGR3A/FCGR3B,FGA,FGG,GNAS,GNB1,H1-10,HBB,HK3,HOPX,IMPDH1,ITIH2,LPL,LRPPRC,LSM4,LSM8,LYZ,MAOB,MAPRE1,MGP,NRAS,NUCB2,ORM1,OXR1,PADI4,PEF1,PI3,PLA2G2A,PODXL,PRIM2,PRTN3,RDX,S100A2,S100P,SAA4,SERPINB10,SYNGR2,VIM,WASF2	57 (35)	35		NR2F1
RRM1	enzyme		3			0.885	3.52e-10	0.0011	AKT1,APP,Creb,CXCL12,CXCL8,EIF4E,ERK1/2,ESR1,MAP2K1,MAP3K1,MAPK1,MAPK8,MMP9,NFkB (complex),PLAU,Raf,RAF1,RRM1,TGFB1,TNF,VEGFA	AMY2B,ANO10,C4A/C4B,CAP2,CCL28,COX5A,CSN2,CST2,CTSF,CYBA,DBI,DYNC1I2,F2,FAM20A,FCGR3A/FCGR3B,FGA,GNAS,GNB1,HBB,HCLS1,HK3,HMGN2,HOPX,IMPDH1,LSM4,LYZ,MAOB,MDK,MGP,NUCB2,ORM1,PADI4,PEF1,PI3,PLA2G2A,PRTN3,RDX,S100A10,S100A12,S100A6,S100A8,S100A9,SERPINB10,TRIM56,VIM,WASF2	46 (21)	19	ERBB2,Insulin			MMP9
malondialdehyde	chemical toxicant		2			0.324	4.18e-10	0.0072	CXCL8,IL6,malondialdehyde,TGFB1,TNF	ALB,AMY2B,AQP5,C4A/C4B,CCL28,CES1,COX5A,CSN2,CTSF,CYBA,DBI,EFNA1,F2,FCGR3A/FCGR3B,GNAS,HK3,HMGN2,HOPX,IMPDH1,LPL,LYZ,MGP,NUCB2,ORM1,PI3,PLA2G2A,PODXL,PRTN3,S100A10,S100A12,S100A6,S100A8,S100A9,SAA4,SERPINB10,SLPI,TRIM56,VIM	38 (5)	4	bisphenol A,carbon tetrachloride,diethylnitrosamine,gentamicin C,indomethacin,methotrexate,Ren2	allopurinol,ascorbic acid,atorvastatin,clopidogrel,decitabine,HNF4A,lisinopril,simvastatin		IL6,SP3,TGFB1
Iti	complex		3	Inhibited		-2.197	4.59e-10	0.0043	ADAM10,ADAM12,AKT1,AMBP,BMP4,Complement,ERK1/2,FURIN,GZMK,Iti,JUN,MAP2K1,MAPK1,MAPK8,MMP14,Notch,NR1H3,P38 MAPK,PLA2G4A,PLAU,RELA,SMAD2,SMAD3,TGFB1	AHSG,ALB,AMY2B,ANXA13,APOA1,AQP5,C1QTNF3,CES1,COX5A,CSN2,CST3,CYBA,EFNA1,FAM20A,FCGR3A/FCGR3B,FGA,FGG,GNAS,HBB,HMGN2,IMPDH1,LPL,MAOB,NUCB2,PLA2G2A,PODXL,PRTN3,S100A10,S100A6,S100A8,S100A9,S100P,SERPINB10,SLPI,TIMP3	35 (24)	19	heparin,TNFAIP6				FURIN
isobutylmethylxanthine	chemical toxicant		2			-1.206	6.94e-10	0.0022	Akt,CEBPB,Creb,CTNNB1,ERK1/2,ESR1,ESR2,HNF4A,INSR,isobutylmethylxanthine,Mapk,MAPK1,PPARG,RASGRF1,STAT3,YAP1,ZAP70	ACTG1,AHSG,ANO10,APOA1,C4A/C4B,CAP2,CD63,CES1,COX5A,CST5,CTSF,CYBA,DYNC1I2,EFNA1,FAM20A,FCGR3A/FCGR3B,FGA,FGG,GNAS,GNB1,HBB,HMGB2,LPL,LSM4,LSM8,LYZ,MDK,MGP,MPP7,NRAS,ORM1,OXR1,PADI4,PEF1,PI3,PLA2G2A,PODXL,PRIM2,PSAP,RDX,S100A6,S100A8,TIMP3,WASF2	44 (17)	17				CAV1,CD44,ESR2,Insulin,MAPK3,RXRA,TGFB1	Akt,HNF4A
nitrofurantoin	chemical drug		1			0.905	7.59e-10	0.0001	nitrofurantoin	ACTG1,ALB,APOE,C4A/C4B,CES1,CST3,DBI,FGA,ORM1,S100A10,TIMP3	11 (1)	1				ACTB,ERBB2,IL1B,IL6,SPP1	HNF4A,LCAT,MAPK3
Pro-inflammatory Cytokine	group		2			-0.714	7.86e-10	0.0018	CD40LG,CNTF,CSF2,CXCL8,EGFR,IFNG,IL12B,IL13,IL17A,IL17C,IL1A,IL1B,IL2,IL3,IL33,IL36A,IL4,IL5,IL6,LEP,LIF,MAPK8,MET,NFkB (complex),OSM,Pro-inflammatory Cytokine,SMPD1,STAT3,TGFB1,TGFB3,TNF,TNFSF11,TNFSF12	ACTG1,AHSG,AMY2B,C4A/C4B,CCL28,CD63,CDSN,CES1,COX5A,CTSF,CYBA,DBI,DNAH17,EFNA1,F2,GNAS,H1-10,H1-2,HCLS1,HK3,HMGN2,HOPX,LRPPRC,LSM4,LUM,LYZ,MAOB,MCEMP1,MGP,MPP7,MYOF,NRAS,NUCB2,ORM1,PI3,PLA2G2A,PODXL,PRTN3,S100A12,S100A2,S100A6,S100A9,S100P,SAA4,SERPINB10,SYNGR2,TNFSF13,TRIM56,VIM	49 (33)	32	CTSG,HMGB1,IL1,IL17C,LEP,lysophosphatidic acid,TLR4	allopurinol,ascorbic acid,clopidogrel,epinephrine,GABA,Insulin,methotrexate,TGFB1,thalidomide,ZFP36		MMP9
lamifiban	chemical drug		3			-0.152	8.22e-10	0.0069	Akt,APP,Creb,CXCL12,CXCL8,cytokine,EIF4E,ERK1/2,HBEGF,lamifiban,MAPK1,MMP2,MMP9,NFkB (complex),PLAU,SMAD2,STAT3,TGFB1,TNF,VEGFA	AHSG,AMY2B,APOA1,C4A/C4B,CCL28,CD63,CES1,COX5A,CST2,CTSF,CYBA,DBI,EFNA1,F2,FAM20A,FCGR3A/FCGR3B,GNAS,HBB,HCLS1,HK3,HMGN2,HOPX,IMPDH1,LALBA,LSM4,LYZ,MAOB,MDK,MGP,NUCB2,ORM1,PI3,PLA2G2A,PODXL,PRTN3,S100A10,S100A12,S100A6,S100A8,S100A9,SERPINB10,TRIM56,VIM	43 (20)	18					MMP9
sulfur	chemical - endogenous mammalian		3			-0.152	8.22e-10	0.0069	Akt,APP,Creb,CXCL12,CXCL8,cytokine,EIF4E,ERK1/2,HBEGF,MAPK1,MMP2,MMP9,NFkB (complex),PLAU,SMAD2,STAT3,sulfur,TGFB1,TNF,VEGFA	AHSG,AMY2B,APOA1,C4A/C4B,CCL28,CD63,CES1,COX5A,CST2,CTSF,CYBA,DBI,EFNA1,F2,FAM20A,FCGR3A/FCGR3B,GNAS,HBB,HCLS1,HK3,HMGN2,HOPX,IMPDH1,LALBA,LSM4,LYZ,MAOB,MDK,MGP,NUCB2,ORM1,PI3,PLA2G2A,PODXL,PRTN3,S100A10,S100A12,S100A6,S100A8,S100A9,SERPINB10,TRIM56,VIM	43 (20)	18					MMP9
Y 27632	chemical drug		2			0	8.37e-10	0.0029	26s Proteasome,Akt,ERK1/2,GSK3B,MAPK1,MAPK14,MAPK8,MET,MYL2,NFkB (complex),P38 MAPK,PGR,PTEN,RELA,ROCK2,SMAD2,SMAD3,STAT3,TGFB1,Y 27632	ACTG1,AHSG,ALB,AMY2B,AQP5,CD63,CES1,CST3,CTSF,CYBA,EFNA1,F2,FAM20A,FCGR3A/FCGR3B,FGA,GNAS,HBB,HCLS1,HMGB2,HMGN2,HOPX,IMPDH1,LALBA,LUM,LYZ,MAOB,MAPRE1,MGP,MPP7,NUCB2,PI3,PSAP,S100A10,S100A6,S100P,SERPINB10,TIMP3,VIM	38 (20)	20				Akt,MAPK3	ACTB,CCN2,CD44,IL6,MMP9,PLAU,SRF,TGFB1
CTSK	peptidase		3			0.152	8.7e-10	0.006	Akt,APP,Creb,CTSK,CXCL12,CXCL8,cytokine,EIF4E,ERK1/2,HBEGF,MAPK1,MMP2,MMP9,NFkB (complex),PLAU,SMAD2,STAT3,TGFB1,TNF,VEGFA	AHSG,AMY2B,APOA1,C4A/C4B,CCL28,CD63,CES1,COX5A,CST2,CTSF,CYBA,DBI,EFNA1,F2,FAM20A,FCGR3A/FCGR3B,GNAS,HBB,HCLS1,HK3,HMGN2,HOPX,IMPDH1,LALBA,LSM4,LYZ,MAOB,MDK,MGP,NUCB2,ORM1,PI3,PLA2G2A,PODXL,PRTN3,S100A10,S100A12,S100A6,S100A8,S100A9,SERPINB10,TRIM56,VIM	43 (20)	18	CD44,cholesterol,CSF1,CXCL12,IL1A,RAPGEF4,TGFB1	ATPase,heparin
saquinavir	chemical drug		3			-0.137	8.73e-10	0.0001	26s Proteasome,ABCC1,aflatoxin B1,Akt,APP,beta-estradiol,CCND1,CEBPA,CSF2,CXCL12,CXCL8,CYP3A4,EIF2AK3,EIF4E,ESR1,HIF1A,HSD11B1,IKBKB,IL1B,IL6,IRF4,MAPK1,MMP9,NFkB (complex),NFKB2,NFKBIA,NR3C1,P glycoprotein,PPARG,PROTEASE,REL,RELA,saquinavir,SMAD3,TGFB1,TNF	ACTG1,AMY2B,ANO10,ANXA13,APOA1,APOE,AQP5,C1QTNF3,CAP2,CCL28,CD63,CST1,CST5,CTSF,CYBA,DYNC1I2,EFNA1,F2,FAM20A,FCGR3A/FCGR3B,FGA,FGG,GNAS,GNB1,H1-10,H1-2,HCLS1,HK3,HMGB2,HOPX,IMPDH1,ITIH2,LPO,LSM4,LUM,MAPRE1,MDK,MED12L,NUCB2,NUCKS1,OXR1,PEF1,PI3,PLA2G2A,PRTN3,PSAP,RDX,S100A12,S100P,SAA4,SERPINB10,TRIM56,WASF2	53 (36)	31					MMP9
epinephrine	chemical - endogenous mammalian		2			-0.973	8.75e-10	0.0028	26s Proteasome,ADRB1,ADRB2,CPT1B,epinephrine,ERK1/2,HRAS,INSR,LPIN1,MAPK1,NR3C1,P38 MAPK,RELA,STAT3,TNF,YAP1	ACTG1,AHSG,APOE,AQP5,C4A/C4B,CCL28,COX5A,CTSF,CYBA,DBI,EFNA1,FAM20A,FGA,FGG,GNAS,GNB1,HBB,HMGB2,LPL,LUM,MAOB,NRAS,NUCB2,ORM1,PI3,PLA2G2A,PODXL,PRTN3,PSAP,S100A10,S100A12,S100A6,S100A8,S100A9,S100P,SERPINB10,SLPI,TRIM56	38 (16)	16	enalapril,IL1A,IL1B,Insulin	ACVRL1		Collagen type I (complex),IL6,MAPK3,TGFA	LEP,Pro-inflammatory Cytokine,progesterone
MIR17-92	group		3			0.822	9.53e-10	0.0035	CDKN1A,E2F1,ESR1,IL10,JUN,MAPK9,mir-17,mir-19,mir-25,MIR17-92,NFKBIA,P38 MAPK,PTEN,RELA,STAT,STAT3	AHSG,AMY2B,ANO10,APOA1,AQP5,CAP2,COX5A,CSN2,CTSF,CYBA,DYNC1I2,FCGR3A/FCGR3B,FGA,FGG,GNAS,GNB1,HCLS1,HMGB2,HMGN2,LALBA,LPL,LUM,LYZ,MAOB,MGP,PADI4,PEF1,PLA2G2A,PRIM2,PSAP,RDX,S100A10,S100A8,S100A9,TIMP3,TNFSF13,WASF2	37 (16)	13					HNF1B,IL6
Mt-mmp	group		3			-0.152	1.14e-09	0.0054	Akt,AKT1,APP,Creb,CXCL12,CXCL8,cytokine,EIF4E,ERK1/2,HBEGF,MAPK1,MMP14,MMP25,MMP9,Mt-mmp,NFkB (complex),PLAU,STAT3,TGFB1,TNF,VEGFA	AHSG,AMY2B,APOA1,C4A/C4B,CCL28,CD63,COX5A,CSN2,CST2,CTSF,CYBA,DBI,EFNA1,F2,FAM20A,FCGR3A/FCGR3B,GNAS,HBB,HCLS1,HK3,HMGN2,HOPX,IMPDH1,LALBA,LSM4,LYZ,MAOB,MDK,MGP,NUCB2,ORM1,PI3,PLA2G2A,PODXL,PRTN3,S100A10,S100A12,S100A6,S100A8,S100A9,SERPINB10,TRIM56,VIM	43 (21)	19				MMP9
PF-3644022	chemical reagent		3			0.169	1.2e-09	0.0114	Akt,CDKN1A,MAPK8,MAPK9,NFkB (complex),PF-3644022,PLAU,PLAUR,RELA,RPS6,STAT3,TNF,ZFP36	AHSG,ALB,APOA1,APOE,C4A/C4B,CCL28,CD63,CSN2,CTSF,CYBA,DBI,EFNA1,FGA,GNAS,HK3,HMGN2,LPL,LUM,LYZ,MAOB,NUCB2,ORM1,PI3,PLA2G2A,PODXL,PRTN3,PSAP,S100A10,S100A12,S100A8,SERPINB10,TIMP3,TNFSF13,TRIM56,VIM	35 (13)	11					ZFP36
plumbagin	chemical toxicant		3			0.267	2.51e-09	0.0002	ADAM10,AGT,Akt,CASP3,CD24,CD247,CEBPA,CEBPB,EGFR,EIF4E,ERBB4,ERK,ESR1,ESR2,FLT1,HBEGF,HRAS,IFNG,IL1,IL18,IL1A,IL1B,IL33,IL6,Mapk,MYC,NFE2L2,NFkB (complex),NFKB2,NFKBIA,NOS2,plumbagin,POU5F1,PPARG,PTEN,RELA,SREBF1,STAT3,STAT6,TAL1,THRB,TP63,TWIST1,VEGFA,WBP2	AHSG,ALB,AMY2B,ANKRD17,ANO10,ANXA13,APOA1,APOE,AQP5,C1QTNF3,CAP2,CD63,CES1,CSN2,CST2,CST3,CST5,CTSF,CYBA,DYNC1I2,EFNA1,FCGR3A/FCGR3B,FGA,FGG,GNAS,GNB1,H1-10,HMGB2,IMPDH1,LALBA,LRPPRC,LSM8,LUM,LYZ,MCEMP1,MGP,NRAS,NUCB2,ORM1,OXR1,PEF1,PI3,PLA2G2A,PODXL,RDX,S100A12,S100A2,S100A8,S100A9,SAA4,SERPINB10,SLPI,SYNGR2,TIMP3,TMA7,WASF2	56 (45)	42					Akt,IL1,IL6,MMP9
Cbp/p300	group		2			-1.406	2.83e-09	0.0064	Cbp/p300,CREBBP,CTNNB1,EP300,ESR1,ESR2,estrogen receptor,NFE2L2,PPARG,RELA,SMAD3,TP53	ACTG1,ALB,ANO10,APOA1,AQP5,CAP2,CES1,COX5A,CST5,CTSF,CYBA,DBI,DYNC1I2,GNAS,GNB1,HBB,HMGN2,IMPDH1,LSM4,LUM,LYZ,MDK,MGP,MPP7,MYOF,NUCB2,ORM1,OXR1,PADI4,PEF1,PLA2G2A,PODXL,PSAP,RDX,S100A2,S100A8,S100P,SLPI,TIMP3,VIM,WASF2	41 (12)	11				ESR2,IL1B,Smad2/3
mubritinib	chemical drug		3			0.146	2.91e-09	0.0053	Akt,AR,CASP8,CTNNB1,ERBB2,ERBB3,ERBB4,ERK1/2,ESR1,GTP,HBEGF,HIF1A,JUN,MAF,MAPK1,MAPK8,MED1,mubritinib,NFE2L2,NFkB (complex),NFKBIA,P38 MAPK,PDPK1,PPARG,PTPN11,RELA,SP1,STAT1,STAT3,tamoxifen,TSC2	ACTG1,AHSG,ANO10,AQP5,C4A/C4B,CAP2,CD63,COX5A,CST3,CTSF,CYBA,DYNC1I2,FAM20A,FGA,FGG,GNAS,GNB1,H1-2,HBB,HMGB2,HOPX,IMPDH1,LALBA,LUM,LYZ,MAOB,MGP,MPP7,NUCB2,NUCKS1,ORM1,OXR1,PADI4,PLA2G2A,PODXL,PRIM2,PRTN3,RDX,S100A10,S100A6,S100A8,S100A9,S100P,SLPI,TIMP3,VIM,WASF2	47 (31)	29					ERBB2
origanum majorana extract	chemical reagent		3			0.603	2.96e-09	0.01	Akt,APP,Creb,CXCL12,CXCL8,cytokine,EIF4E,ERK1/2,HBEGF,MAPK1,MAPK8,MMP2,MMP9,NFkB (complex),NFKB2,NFKBIA,origanum majorana extract,PLAU,REL,SMAD2,STAT3,TGFB1,TNF,VEGFA	AHSG,AMY2B,APOA1,C1QTNF3,C4A/C4B,CCL28,CD63,CES1,COX5A,CST2,CTSF,CYBA,DBI,EFNA1,F2,FAM20A,FCGR3A/FCGR3B,GNAS,HBB,HCLS1,HK3,HOPX,IMPDH1,LALBA,LSM4,LYZ,MAOB,MDK,MED12L,MGP,NUCB2,ORM1,PI3,PLA2G2A,PODXL,PRTN3,S100A10,S100A12,S100A6,S100A8,SERPINB10,TIMP3,TRIM56,VIM	44 (24)	22					MMP9
HDAC3	transcription regulator		2			-0.522	3e-09	0.0087	Akt,F3,HDAC3,MAPK8,NFkB (complex),PPARG,RUNX2,TGFB1,THRB,TLR9	ALB,AMY2B,APOA1,AQP5,CD63,CES1,COX5A,CSN2,CST3,CYBA,EFNA1,FCGR3A/FCGR3B,FGA,FGG,HMGN2,HOPX,IMPDH1,LUM,LYZ,MAOB,MDK,MGP,NRAS,NUCB2,OXR1,PLA2G2A,PODXL,S100A10,S100A6,S100A8,SERPINB10,TIMP3,VIM	33 (10)	10	HIF1A,NCOR2,vancomycin			Akt,MTOR,SPP1,TGFB1	FENDRR
4-(4-phenoxyphenylsulfonyl)butane-1,2-dithiol	chemical reagent		3			-0.156	3.02e-09	0.0079	4-(4-phenoxyphenylsulfonyl)butane-1,2-dithiol,Akt,APP,Creb,CXCL12,CXCL8,cytokine,EIF4E,ERK1/2,HBEGF,MMP14,MMP2,MMP9,NFkB (complex),PLAU,SMAD2,STAT3,TGFB1,TNF,VEGFA	AHSG,AMY2B,APOA1,C4A/C4B,CCL28,CD63,CES1,COX5A,CSN2,CST2,CTSF,CYBA,DBI,EFNA1,F2,FCGR3A/FCGR3B,GNAS,HCLS1,HK3,HMGN2,HOPX,IMPDH1,LALBA,LSM4,LYZ,MDK,MGP,NUCB2,ORM1,PI3,PLA2G2A,PODXL,PRTN3,S100A10,S100A12,S100A6,S100A8,S100A9,SERPINB10,TRIM56,VIM	41 (20)	18					MMP9
nd-336	chemical drug		3			-0.156	3.02e-09	0.0079	Akt,APP,Creb,CXCL12,CXCL8,cytokine,EIF4E,ERK1/2,HBEGF,MMP14,MMP2,MMP9,nd-336,NFkB (complex),PLAU,SMAD2,STAT3,TGFB1,TNF,VEGFA	AHSG,AMY2B,APOA1,C4A/C4B,CCL28,CD63,CES1,COX5A,CSN2,CST2,CTSF,CYBA,DBI,EFNA1,F2,FCGR3A/FCGR3B,GNAS,HCLS1,HK3,HMGN2,HOPX,IMPDH1,LALBA,LSM4,LYZ,MDK,MGP,NUCB2,ORM1,PI3,PLA2G2A,PODXL,PRTN3,S100A10,S100A12,S100A6,S100A8,S100A9,SERPINB10,TRIM56,VIM	41 (20)	18					MMP9
fenofibrate	chemical drug		2			1.219	3.07e-09	0.0194	ACOX1,Akt,AMPK,CAT,CEBPB,CYP19A1,ERK1/2,fenofibrate,JUN,LCAT,MED1,MMP9,NFkB (complex),P38 MAPK,PPARA,PRKAA,SCARB1,SMAD3,STAT3	AHSG,ALB,APOA1,APOE,AQP5,CD63,CES1,CSN2,CYBA,DBI,EFNA1,FCGR3A/FCGR3B,FGA,FGG,GNAS,HMGB2,LPL,LSM8,LUM,LYZ,MAOB,MPP7,ORM1,PI3,PLA2G2A,PODXL,PRIM2,S100A10,S100A6,S100A8,S100A9,TIMP3,VIM	33 (19)	19				HIF1A,Insulin,PPARA	Akt,cholesterol,FABP7,IL1,IL6,LCAT,MMP9,TGFB1
rubitecan	chemical drug		3			-0.48	3.25e-09	0.0077	Akt,Calcineurin protein(s),CASP1,CASP3,CASP7,CASP8,CAT,ERK1/2,F3,IL18,IL1B,IRF3,MAP3K1,MAPK8,NFkB (complex),NLRP3,P38 MAPK,PARP1,PARP2,PRKN,PTEN,rubitecan,SMPD1,STAT1,STAT3,Tlr,TOP1,TP53	AHSG,ALB,APOA1,AQP5,C4A/C4B,CCL28,CD63,CTSF,CYBA,DBI,EFNA1,F2,FCGR3A/FCGR3B,FGA,GNAS,H1-10,HCLS1,HMGN2,LALBA,LPL,LYZ,MAOB,MDK,MYOF,PADI4,PI3,PLA2G2A,PODXL,PRIM2,PSAP,S100A10,S100A2,S100A6,S100A8,S100A9,SLPI,TIMP3,TNFSF13,VIM	39 (28)	24
CTSG	peptidase		2			-0.87	3.62e-09	0.0093	Akt,CTSG,ERK1/2,F2R,F3,P38 MAPK,PTEN,TNF	ALB,APOA1,APOE,AQP5,C4A/C4B,CCL28,CD63,COX5A,CTSF,CYBA,DBI,EFNA1,F2,FGG,HCLS1,HK3,LALBA,LPL,MDK,NUCB2,ORM1,PI3,PLA2G2A,PODXL,S100A10,S100A12,S100A6,S100A8,S100A9,SERPINB10,SLPI,TRIM56,VIM	33 (8)	7		heparin,mir-223,MRTFA,MRTFB,SRF		Akt,Pro-inflammatory Cytokine	IL1B
E. coli B5 lipopolysaccharide	chemical - endogenous non-mammalian		2			-1.219	3.66e-09	0.0194	Akt,CEBPB,E. coli B5 lipopolysaccharide,ERK1/2,Map3k7,MAPK1,MAPK14,NFkB (complex),NFKBIA,P38 MAPK,RELA,STAT1,STAT3	AHSG,APOA1,APOE,AQP5,C4A/C4B,CD63,CES1,CTSF,CYBA,DBI,EFNA1,FAM20A,FCGR3A/FCGR3B,FGA,FGG,GNAS,HBB,HMGB2,LPL,LSM8,LUM,LYZ,MAOB,MGP,ORM1,PI3,PODXL,PRIM2,RDX,S100A10,S100A6,S100A9,TIMP3	33 (13)	13				Akt,CD44,cholesterol,IL1,IL17RA,IL1A,IL1B,IL6,IL9R,MAPK3,MAT1A,SPP1,TGFB1,TLR4	PAX5
mifepristone	chemical drug		2			0.577	3.91e-09	0.004	Akt,AR,Creb,dexamethasone,ESR1,ESR2,estrogen receptor,FGFR1,G protein alphai,HSD11B1,Mapk,MAPK1,mifepristone,NR3C1,OSM,PDIA3,progesterone,RELA,SRC,XBP1	ACTG1,ALB,AMY2B,ANO10,APOA1,APOE,C4A/C4B,CAP2,CD63,CDSN,COX5A,CSN2,CST3,CTSF,CYBA,DNAH17,DYNC1I2,EFNA1,F2,FAM20A,FCGR3A/FCGR3B,FGG,GCC1,GNAS,GNB1,HBB,HOPX,LSM4,LUM,MAOB,MDK,MPP7,NRAS,NUCB2,ORM1,PADI4,PEF1,PSAP,RDX,S100A10,S100A12,S100A6,S100P,SLPI,TIMP3,TNFSF13,VIM,WASF2	48 (20)	20				IL6,MMP9,RAMP3,SSTR2,SUMO1	Akt,CAV1,CCN2,collagenase,EHF,ESR2,FKBP5,H6PD,IL-1R,IL9R,OSM,PDIA3,Saa3,SNAI1,SPP1,SRC,TGFB1
IL6	cytokine		2			0.555	6.7e-09	0.0021	Akt,AR,CD24,CD247,CDKN1A,CEBPB,Creb,EGFR,EIF4E,ERBB2,ESR1,GSK3B,IFNG,IL6,INSR,MAPK1,MAPK14,MAPK8,MYC,NFkB (complex),NFKBIA,Notch,NRAS,P38 MAPK,PARP1,PTPN11,STAT6,YAP1	ACTG1,ALB,ANKRD17,ANO10,APOA1,APOE,AQP5,CAP2,CCL28,CES1,CST3,CTSF,DBI,DYNC1I2,F2,FAM20A,FCGR3A/FCGR3B,FGA,FGG,GNAS,GNB1,HBB,HOPX,IMPDH1,ITIH2,LPL,LRPPRC,LSM4,LSM8,LYZ,MAOB,MAPRE1,NRAS,NUCB2,ORM1,PADI4,PEF1,PI3,PLA2G2A,PODXL,PRIM2,PRTN3,PSAP,RDX,S100A2,S100A9,S100P,SAA4,SERPINB10,SYNGR2,VIM,WASF2	52 (28)	28	1-palmitoyl-2-(5-oxovaleroyl)-sn-glycero-3-phosphorylcholine,albuterol,C1QA,carbon tetrachloride,collagenase,CSF1,CXCL12,decitabine,diethylnitrosamine,E. coli B5 lipopolysaccharide,ELF3,epinephrine,FAT1,FENDRR,GH1,Growth hormone,HMGB1,IL-17f dimer,IL1,IL17C,IL17RA,IL1A,IL36A,IL9R,IRF2,KLK5,LIPG,lysophosphatidic acid,malondialdehyde,MDK,mifepristone,mir-204,NFkB (family),NFKBIZ,nitrofurantoin,OSM,…	ADAMTS12,Alpha catenin,ascorbic acid,atorvastatin,B3GNT2,beta-carotene,carteolol,chenodeoxycholic acid,COPA,EHF,elaidic acid,fenofibrate,fibric acid derivative,gemfibrozil,HDAC2,HNF4A,hydrocortisone,indomethacin,Insulin,L-tryptophan,LTBR,MALAT1,methotrexate,MIR17-92,NR5A2,OPA1,palmitoylethanolamide,plumbagin,PPARA,RARB,RXRA,simvastatin,SUMO1,thalidomide,TNFAIP6,TRIM28,Y 27632,ZFP36		ACVRL1,CCN2,Collagen type I (complex),DANCR,ESR2,LCAT,Saa3,SLC39A14,SNAI1,SRA1,steroid	GATAD2A
SNHG11	other		3			-1.265	6.75e-09	0.0211	Akt,CDKN1A,CTNNB1,EP300,ERK1/2,HIF1A,IL1B,JUN,MET,PPARG,PTEN,RELA,SNHG11,STAT3,TP53,VEGFA	AHSG,ALB,APOA1,APOE,AQP5,CCL28,CD63,CES1,COX5A,CST2,CST3,CTSF,CYBA,FGA,H1-10,H1-2,HBB,HCLS1,HMGN2,LALBA,LUM,MAOB,MPP7,MYOF,NUCKS1,ORM1,OXR1,PADI4,PI3,PLA2G2A,PODXL,PSAP,S100A10,S100A2,S100A6,S100A9,SLPI,TIMP3,TNFSF13,VIM	40 (16)	16				HIF1A
AIP	transcription regulator		3			0.926	7.66e-09	0.0095	AHR,AIP,Akt,CEBPA,CYP19A1,EGFR,ERK1/2,ESR1,HNF4A,IL22,JUN,MITF,NFkB (complex),NFKBIA,NR3C1,PDE4A,PPARA,PPARG,SMAD2,tanespimycin,THRB	AHSG,ALB,ANO10,APOE,C4A/C4B,CAP2,CD63,CES1,CSN2,CTSF,CYBA,DBI,DYNC1I2,FGA,FGG,GNAS,GNB1,H1-10,LPL,LYZ,MGP,NRAS,ORM1,OXR1,PADI4,PEF1,PI3,PLA2G2A,PODXL,PSAP,RDX,S100A10,S100A12,S100A2,S100A6,S100A8,S100A9,S100P,SLPI,TIMP3,VIM,WASF2	42 (21)	19
Growth hormone	group		2			-1.441	7.76e-09	0.0151	Akt,EGFR,ERK1/2,ESR1,ESR2,GH1,Growth hormone,IGF1,LPL,Mapk,MAPK1,MAPK8,PRL,PTK2,SHC1,STAT1,STAT3	AHSG,ALB,ANO10,APOA1,C4A/C4B,CAP2,CD63,CES1,CSN2,CST3,CST5,CYBA,DBI,DYNC1I2,EFNA1,FAM20A,FGA,FGG,GNAS,GNB1,HMGB2,HOPX,LPL,LSM4,LYZ,MDK,MGP,MPP7,NRAS,PADI4,PEF1,PLA2G2A,PODXL,RDX,S100A10,S100A2,S100A6,TIMP3,WASF2	39 (17)	17	hydrocortisone	sulpiride		Akt,ESR2,FKBP5,GLUD1,IL1B,IL6,Insulin,MAPK3,NFkB (family),Pzp,S100A4,SPP1,TGFB1	cholesterol,GSTM5,MMP9
ZFP36	transcription regulator		2			-0.174	8.48e-09	0.0317	CDKN1A,MAPK8,MAPK9,NFkB (complex),PLAU,PLAUR,RELA,STAT3,TNF,ZFP36	AHSG,ALB,APOA1,APOE,C4A/C4B,CCL28,CSN2,CTSF,CYBA,DBI,EFNA1,FGA,GNAS,HK3,HMGN2,LPL,LUM,LYZ,MAOB,NUCB2,ORM1,PI3,PLA2G2A,PRTN3,PSAP,S100A10,S100A12,S100A8,SERPINB10,TIMP3,TNFSF13,TRIM56,VIM	33 (10)	10	atorvastatin,GH1,HNF4A,LEP,OSM,prexasertib,TGFB1	PF-3644022,TSC2			HIF1A,IL1A,IL6,PLAU,Pro-inflammatory Cytokine,SPP1,TLR4
OSM	cytokine		2			-0.649	9.25e-09	0.0297	Akt,Creb,ERK1/2,FOS,IL6,LIF,MAPK1,MAPK14,MAPK8,NFkB (complex),OSM,P38 MAPK,RAF1,SHC1,STAT1,STAT3,STAT6	ACTG1,AHSG,ALB,AQP5,C4A/C4B,CD63,CDSN,CES1,CST3,DNAH17,EFNA1,FAM20A,FCGR3A/FCGR3B,FGA,FGG,GNAS,HBB,HMGB2,IMPDH1,LSM4,LYZ,MAOB,NRAS,NUCB2,ORM1,PI3,PLA2G2A,PODXL,S100A12,S100A6,S100A8,S100A9,S100P,SAA4,SLPI,SYNGR2,TIMP3,VIM	38 (17)	17	Immunoglobulin,prexasertib,TLR4	mifepristone,NCOR2		Akt,Collagen type I (complex),CXCL12,HIF1A,IL6,MMP9,OAS1,PLAU,proteoglycan,S100P,ZFP36
bisphenol A	chemical - endogenous mammalian		2			-1.947	9.43e-09	0.0073	Akt,AR,bisphenol A,Creb,ERK1/2,ESR1,ESR2,MAPK8,NFE2L2,PPARG,STAT3	ACTG1,AHSG,ANO10,APOA1,AQP5,CAP2,CD63,CES1,COX5A,CST5,CYBA,DYNC1I2,EFNA1,FGA,FGG,GNAS,GNB1,HOPX,IMPDH1,LPL,LSM4,LYZ,MAOB,MDK,MGP,MPP7,NUCB2,ORM1,OXR1,PADI4,PEF1,PLA2G2A,PODXL,RDX,S100A6,S100P,TIMP3,WASF2	38 (11)	11				CCN2,CXCL12,ESR2,L-tryptophan,malondialdehyde,MTOR,RPL9
progesterone	chemical - endogenous mammalian		2			0.309	9.81e-09	0.0138	Akt,AR,CASP8,CDKN1B,ERK1/2,ESR1,IL6,Mapk,MAPK1,MAPK8,MAPK9,NFkB (complex),NOS2,NR1I2,progesterone	ALB,ANO10,APOA1,APOE,AQP5,CAP2,CD63,CES1,COX5A,CSN2,CST3,CTSF,DYNC1I2,EFNA1,F2,FAM20A,FGA,FGG,GNB1,HBB,HMGB2,HMGN2,HOPX,LPL,LYZ,MAOB,MDK,MGP,NUCB2,ORM1,PADI4,PEF1,PLA2G2A,PODXL,RDX,S100A6,S100A9,S100P,SAA4,TIMP3,VIM,WASF2	42 (15)	15	IL1B,Insulin,NR5A2	15-(S)-hydroperoxyeicosatetraenoic acid,epinephrine,LEP,lysophosphatidic acid		Akt,BRCA1,CAV1,cholesterol,CSF1,DIO3,E2F3,FKBP5,HIF1A,IL1,MAPK3,MDK,S100P,SPP1,SRC	CADM1,ERBB2,ESR2,S100A4,TBX2
methapyrilene	chemical drug		1			0.707	1.04e-08	0.0001	methapyrilene	ACTG1,ALB,APOE,CES1,CST3,DBI,FGA,ORM1	8 (1)	1					LCAT
liarozole	chemical drug		3			0.164	1.05e-08	0.0154	Akt,CDKN1B,cholecalciferol,Creb,CTNNB1,CYP19A1,CYP24A1,GSK3B,liarozole,MAPK1,MAPK14,PRKAA1,PRKAA2,PTK2,STAT3,STAT5A,STAT6,TP53	AHSG,ALB,APOA1,APOE,CD63,COX5A,CSN2,CTSF,DBI,EFNA1,FAM20A,FCGR3A/FCGR3B,FGA,FGG,HBB,HMGN2,IMPDH1,LPL,LYZ,MAOB,MAPRE1,MCEMP1,MYOF,ORM1,PADI4,PI3,PLA2G2A,PODXL,PRTN3,PSAP,S100A10,S100A2,S100A8,S100A9,SLPI,SYNGR2,TIMP3	37 (18)	17
LEP	growth factor		2			-1.474	1.07e-08	0.0065	5-hydroxytryptamine,Akt,Calcineurin protein(s),CTNNB1,EDN1,EGFR,EIF2AK3,ERK1/2,ESR1,GSK3B,HSD11B1,IL10,JUN,LEP,MAPK1,NFkB (complex),nitric oxide,NOS2,P38 MAPK,PIK3CG,PPARG,PRL,PTEN,PTPN11,SP1,STAT1,STAT3,STAT6,STK11,TRH	AHSG,AMY2B,ANO10,APOA1,AQP5,C4A/C4B,CAP2,CD63,COX5A,CSN2,CST3,CTSF,CYBA,DYNC1I2,F2,FAM20A,FGA,FGG,GNAS,GNB1,HBB,HCLS1,HMGB2,IMPDH1,LALBA,LPL,LSM4,LYZ,MAPRE1,MGP,NUCB2,ORM1,OXR1,PEF1,PODXL,PRIM2,PRTN3,RDX,S100A2,S100A6,SLPI,SYNGR2,TIMP3,TNFSF13,VIM,WASF2	46 (30)	30	HIF1A,NCOR2	atorvastatin,epinephrine,HRH3,PML,wortmannin		APOH,Collagen type I (complex),JUND,MAPK3,PPARA,Pro-inflammatory Cytokine,SP3,SPP1,SRC,ZFP36	ascorbic acid,cholesterol,progesterone,steroid,TSHB
ESR2	ligand-dependent nuclear receptor		2			0	1.18e-08	0.0206	Akt,EGFR,ERK1/2,ESR1,ESR2,JUN,MAPK1,NFkB (complex),PPARG,RELA,SP1,STAT3	AHSG,ANO10,APOA1,APOE,AQP5,CAP2,CD63,CES1,CSN2,CST5,CYBA,DYNC1I2,FAM20A,FGA,FGG,GNAS,GNB1,HBB,LPL,LSM4,LUM,LYZ,MAOB,MDK,MGP,MPP7,OXR1,PADI4,PEF1,PLA2G2A,PODXL,RDX,S100A10,S100A2,S100A6,SLPI,VIM,WASF2	38 (12)	12	bisphenol A,Cbp/p300,decitabine,ERBB2,estradiol 17beta-cypionate,Growth hormone,IL6,isobutylmethylxanthine,nonylphenol,SRA1	mifepristone,progesterone		Alpha catenin,BANF1,BMP5,BRCA1,CAV1,CSF1,FMOD,MDK,MGP,MTOR,NRF1,PCOLCE,SPP1,SRC,TGFA	C8orf44-SGK3/SGK3,CASP14,collagenase,IL1B,MMP9
FENDRR	other		3			0.309	1.2e-08	0.0168	Akt,APP,Creb,CXCL12,CXCL8,cytokine,EIF4E,FENDRR,HBEGF,JUN,MAPK1,MMP2,MMP9,NFkB (complex),NOS2,PLAU,RUNX2,SMAD2,SMAD3,STAT1,STAT3,TGFB1,TNF,VEGFA	AHSG,AMY2B,APOA1,C4A/C4B,CCL28,CD63,CES1,COX5A,CST2,CTSF,CYBA,DBI,EFNA1,F2,FAM20A,FCGR3A/FCGR3B,HBB,HCLS1,HK3,HMGB2,HMGN2,HOPX,IMPDH1,LALBA,LSM4,LUM,LYZ,MAOB,MDK,MGP,NUCB2,ORM1,PI3,PLA2G2A,PODXL,PRTN3,S100A10,S100A12,S100A9,SERPINB10,TRIM56,VIM	42 (24)	22		HDAC3		IL1B,IL6	MMP9
plumbagin	chemical toxicant		2			1.461	1.27e-08	0.0259	Akt,EGFR,IL1,IL6,Mapk,NFkB (complex),NFKBIA,NOS2,plumbagin,RELA,STAT3,VEGFA	AHSG,ALB,APOA1,APOE,AQP5,CD63,CES1,CSN2,CST2,CST3,CTSF,CYBA,EFNA1,FGA,FGG,GNAS,HMGB2,LUM,LYZ,MGP,NUCB2,ORM1,PLA2G2A,PODXL,S100A2,S100A8,S100A9,SAA4,SLPI,TIMP3	30 (12)	11					Akt,IL1,IL6,MMP9
CELA2A	peptidase		3			0.156	1.4e-08	0.0229	Akt,AKT1,APP,CELA2A,Creb,CSF1,CXCL12,CXCL8,cytokine,EIF4E,ERK1/2,F2RL1,JUN,MAPK8,MMP9,NFkB (complex),PLAU,RELA,TGFB1,TNF,VEGFA,YAP1	ACTG1,AMY2B,C4A/C4B,CCL28,CD63,COX5A,CSN2,CST2,CTSF,CYBA,DBI,EFNA1,F2,FCGR3A/FCGR3B,FGA,GNAS,HCLS1,HK3,HMGN2,HOPX,IMPDH1,LSM4,LUM,LYZ,MAOB,MDK,MGP,NUCB2,ORM1,PI3,PLA2G2A,PODXL,PRTN3,S100A10,S100A12,S100A6,S100A8,S100A9,SERPINB10,TRIM56,VIM	41 (22)	20	KLK5			MMP9
Ren2	peptidase		3			0	1.43e-08	0.0103	ADCY,APP,CXCL12,CXCL8,cytokine,EIF4E,ERK1/2,HBEGF,MAPK1,MMP2,MMP9,NFkB (complex),PLAU,RELA,Ren2,SMAD2,STAT3,STK11,TGFB1,TNF,VEGFA	AHSG,AMY2B,APOA1,C4A/C4B,CCL28,CES1,CST2,CTSF,CYBA,DBI,EFNA1,F2,FAM20A,FCGR3A/FCGR3B,HBB,HCLS1,HK3,HMGN2,HOPX,IMPDH1,LALBA,LSM4,LUM,LYZ,MAOB,MDK,MGP,NUCB2,PI3,PLA2G2A,PRIM2,PRTN3,S100A10,S100A12,S100A6,S100A8,S100A9,SERPINB10,TRIM56,VIM	40 (21)	19				malondialdehyde,MMP9
LRRC4	other		3			0.48	1.49e-08	0.01	Akt,CASP8,CDK5,Creb,CTNNB1,EGFR,ERK1/2,GSK3B,IKBKB,LRRC4,MAP2K1,MAP3K1,MAPK1,MAPK8,MAPT,MEF2C,NCL,NFkB (complex),NR1H4,P38 MAPK,PRKCZ,PTEN,RAF1,REL,RELA,SMARCD3,SMPD1,SP1,STAT1,STAT3,STAT6,STK11,TRAF2	AHSG,ALB,AQP5,C4A/C4B,CCL28,CD63,CES1,CTSF,CYBA,EFNA1,FAM20A,FCGR3A/FCGR3B,FGA,GNAS,HBB,HCLS1,HK3,IMPDH1,LALBA,LUM,LYZ,MAOB,MAPRE1,MDK,MED12L,MGP,ORM1,PLA2G2A,PODXL,PRIM2,S100A10,S100A2,S100A6,S100A8,S100A9,S100P,SLPI,SYNGR2,TIMP3	39 (33)	30
atrazine	chemical toxicant		3			0.649	1.57e-08	0.0174	Akt,atrazine,CDKN1B,Creb,CTNNB1,CYP19A1,ERK1/2,G6PD,GSK3B,MAPK1,MAPK14,NFKBIA,P38 MAPK,Pka,PRKAA1,PRKAA2,PTK2,RELA,STAT3,STAT5A,STAT6,TP53	AHSG,ALB,APOE,AQP5,CD63,COX5A,CSN2,CTSF,CYBA,DBI,EFNA1,FAM20A,FCGR3A/FCGR3B,FGA,FGG,HBB,HMGN2,IMPDH1,LPL,LUM,LYZ,MAOB,MAPRE1,MGP,MYOF,ORM1,PADI4,PLA2G2A,PODXL,PSAP,S100A10,S100A2,S100A6,S100A8,S100A9,SLPI,SYNGR2,TIMP3	38 (22)	20
ARFIP1	other		3			-0.156	1.6e-08	0.0203	Akt,AKT1,APP,ARFIP1,Creb,CTNNB1,CXCL12,CXCL8,cytokine,EIF4E,ERK1/2,Mapk,MAPK1,MMP9,NFkB (complex),PLAU,Pld,TGFB1,TNF,VEGFA	AMY2B,APOA1,C4A/C4B,CCL28,CD63,CSN2,CST2,CTSF,CYBA,DBI,EFNA1,F2,FAM20A,FCGR3A/FCGR3B,FGA,GNAS,HBB,HCLS1,HK3,HMGN2,HOPX,IMPDH1,LSM4,LYZ,MAOB,MDK,MGP,NUCB2,ORM1,PI3,PLA2G2A,PODXL,PRTN3,S100A10,S100A12,S100A6,S100A8,S100A9,SERPINB10,TRIM56,VIM	41 (20)	18					MMP9
aprotinin	biologic drug		2			-0.962	1.6e-08	0.0118	aprotinin,NOS2,PLAU,Tgf beta,TGFB1	ALB,AMY2B,APOE,COX5A,CST3,CYBA,F2,FCGR3A/FCGR3B,FGA,FGG,GNAS,HMGB2,HMGN2,HOPX,IMPDH1,LPL,MGP,NUCB2,PODXL,S100A10,S100A6,S100A8,S100A9,SERPINB10,SLPI,TIMP3,VIM	27 (5)	4					PLAU,PLG,TGFB1
G-Actin	group		3			0.365	1.61e-08	0.0048	ACTA2,ACTB,G-Actin,RNA polymerase II,SMARCA4,SRF,TP53	ACTG1,ALB,APOA1,APOE,CD63,COX5A,CTSF,DBI,EFNA1,FGG,H1-10,HCLS1,HMGN2,LPL,LYZ,MAOB,MGP,MYOF,ORM1,PADI4,PODXL,PRTN3,PSAP,S100A2,S100A6,S100A8,S100A9,SLPI,TNFSF13,VIM	30 (7)	5	MRTFA
Immunoglobulin	complex		2			0.781	1.64e-08	0.0167	CD247,CDK5,CHUK,EGFR,IKBKG,IL4,Immunoglobulin,MAP3K7,MAPK1,MAPK8,Mek,MET,NFATC2,NFKB1,NFKBIA,PROC,SMAD2,SMAD3,STAT1,STAT3,TGFB1,YBX1,ZAP70	ACTG1,AHSG,AMY2B,APOE,AQP5,C4A/C4B,CD63,CES1,COX5A,CST3,CTSF,CYBA,FAM20A,FCGR3A/FCGR3B,FGA,FGG,GNAS,HBB,HK3,HMGN2,IMPDH1,LPL,LRPPRC,LUM,LYZ,MAOB,MGP,MPP7,MYOF,NUCB2,PLA2G2A,PODXL,PRTN3,S100A12,S100A2,S100A6,S100A8,S100A9,S100P,SLPI,TNFSF13	41 (23)	23	SPP1,STX4	C1QA,vancomycin		Akt,Alpha catenin,CD44,cholesterol,CXCL12,ETV5,HLA-E,IL1A,IL1B,IL22,MAPK3,mir-223,MTOR,OAS1,OSM,PLAU,SRC,TEK	C7,CSF1,FKBP5,MAT1A,MMP9,PAX5,SLC39A14
PRSS2	peptidase		3			0.156	1.68e-08	0.016	APP,Creb,CXCL12,CXCL8,cytokine,EGFR,EIF4E,ERK1/2,HBEGF,Mapk,MAPK1,MMP1,MMP13,MMP2,MMP3,MMP8,MMP9,NFkB (complex),PLAU,PRSS2,STAT3,TGFB1,TNF,VEGFA	AHSG,AMY2B,APOA1,C4A/C4B,CCL28,COX5A,CST2,CTSF,CYBA,DBI,EFNA1,F2,FAM20A,FCGR3A/FCGR3B,GNAS,HBB,HCLS1,HK3,HMGN2,HOPX,IMPDH1,LALBA,LSM4,LYZ,MAOB,MDK,MGP,NUCB2,ORM1,PI3,PLA2G2A,PRTN3,S100A10,S100A12,S100A2,S100A6,S100A8,S100A9,SERPINB10,TRIM56,VIM	41 (24)	19				MMP9
macitentan	chemical drug		3			0.469	1.76e-08	0.0206	Akt,APP,Creb,CXCL12,cytokine,EDNRA,EDNRB,EIF4E,ERK1/2,HBEGF,macitentan,MAPK1,MMP2,MMP9,NFkB (complex),SMAD2,SRF,STAT3,TGFB1,TNF,VEGFA	ACTG1,AHSG,AMY2B,APOA1,C4A/C4B,CCL28,CD63,CES1,COX5A,CST2,CTSF,CYBA,DBI,EFNA1,F2,FAM20A,FCGR3A/FCGR3B,GNAS,HBB,HCLS1,HK3,HMGN2,HOPX,IMPDH1,LALBA,LSM4,LYZ,MAOB,MDK,MGP,NUCB2,ORM1,PI3,PLA2G2A,PODXL,S100A10,S100A12,S100A6,SERPINB10,TRIM56,VIM	41 (21)	17					MMP9
SPP1	cytokine		2			-0.324	1.88e-08	0.0251	Akt,CD44,Creb,GLI1,GSK3B,JUN,MAP2K1,MAPK1,Mek,MET,NFkB (complex),NFKBIA,NOS2,OSM,P38 MAPK,PTK2,ROCK2,SPP1,STAT1,STAT3,Vegf	AHSG,ALB,APOA1,APOE,AQP5,C1QTNF3,C4A/C4B,CD63,CDSN,CSN2,CTSF,CYBA,DNAH17,EFNA1,FAM20A,FGA,FGG,HBB,HMGB2,HOPX,LPL,LSM4,LYZ,MAOB,MAPRE1,MGP,MPP7,NRAS,ORM1,PI3,PODXL,S100A10,S100A12,S100A6,S100A9,S100P,TIMP3,VIM	38 (21)	21	2-bromoethylamine,4-aminophenol,allopurinol,ascorbic acid,carbon tetrachloride,CSF1,E. coli B5 lipopolysaccharide,enalapril,ESR2,ethionine,ETV5,fenamic acid,fluticasone propionate,gentamicin C,Growth hormone,HDAC3,hexachlorobenzene,HRG,LEP,lomustine,MAPK3,MDK,MSX2,nitrofurantoin,phenacetin,progesterone,puromycin aminonucleoside,RAPGEF4,RARB,SMARCA4,triamterene,vancomycin	atorvastatin,GH1,HNF4A,methotrexate,MGP,mifepristone,simvastatin,ZFP36		BRCA1,CXCL12,ERBB2,IL1,Immunoglobulin,MMP9,PLAU,SNAI1	cholesterol
collagenase	group		3			0.156	1.9e-08	0.0178	APP,collagenase,Creb,CXCL12,CXCL8,cytokine,EGFR,EIF4E,ERK1/2,HBEGF,Mapk,MAPK1,MMP1,MMP13,MMP2,MMP3,MMP8,MMP9,NFkB (complex),PLAU,STAT3,TGFB1,TNF,VEGFA	AHSG,AMY2B,APOA1,C4A/C4B,CCL28,COX5A,CST2,CTSF,CYBA,DBI,EFNA1,F2,FAM20A,FCGR3A/FCGR3B,GNAS,HBB,HCLS1,HK3,HMGN2,HOPX,IMPDH1,LALBA,LSM4,LYZ,MAOB,MDK,MGP,NUCB2,ORM1,PI3,PLA2G2A,PRTN3,S100A10,S100A12,S100A2,S100A6,S100A8,S100A9,SERPINB10,TRIM56,VIM	41 (24)	19	ELF3,IL1,IL1B,JUND,PLAU,PLG	carbon tetrachloride,ESR2,mifepristone,RARB,RXRA,TGFB1		CXCL12,IL1A,IL6,Saa3
CXCL12	cytokine		2			-0.149	1.94e-08	0.0066	Akt,CD247,CHUK,Creb,CXCL12,EGFR,ERBB2,ERK1/2,ESR1,ESR2,FOS,FOXO1,G protein alphai,GSK3B,JUN,MAP2K1,MAPK1,MAPK14,MAPK8,NFkB (complex),NFKBIA,NRAS,P38 MAPK,PTPN11,RELA,STAT3,ZAP70	ACTG1,AHSG,ALB,ANO10,AQP5,C4A/C4B,CAP2,CD63,CES1,CST5,CTSF,CYBA,DYNC1I2,FAM20A,FGA,FGG,GNAS,GNB1,HBB,HCLS1,ITIH2,LSM4,LUM,LYZ,MAOB,MAPRE1,MDK,MPP7,ORM1,PADI4,PEF1,PODXL,PRIM2,PRTN3,RDX,S100A10,S100A2,S100A6,S100A8,S100A9,S100P,SERPINB10,SLPI,VIM,WASF2	45 (27)	27	ACVRL1,bisphenol A,collagenase,decitabine,ETV5,HIF1A,IL17RA,IL22,Immunoglobulin,LTBR,methotrexate,OSM,RARB,SPP1	Alpha catenin,choline fenofibrate,clopidogrel,diethylnitrosamine,heparin,TGFB1,TSC2		CD44,Collagen type I (complex),CTSK,GABA,IL6,LIMK1,MAPK3,MSX2,MTOR,PLAU,SRC
NSC 644221	chemical reagent		3			0.949	2.02e-08	0.0293	Akt,CDKN1A,CTNNB1,EP300,ERK1/2,H2AX,HIF1A,IL1B,JUN,MAPK1,MET,NSC 644221,PARP1,PPARG,PTEN,RELA,STAT3,TP53,VEGFA	AHSG,ALB,APOA1,APOE,AQP5,CCL28,CD63,CES1,COX5A,CST2,CST3,CTSF,CYBA,FAM20A,FGA,H1-10,H1-2,HBB,HCLS1,HMGN2,LALBA,LUM,MPP7,MYOF,NUCKS1,ORM1,OXR1,PADI4,PI3,PLA2G2A,PODXL,PRIM2,PSAP,S100A10,S100A2,S100A6,S100A9,SLPI,TIMP3,TNFSF13	40 (19)	17					HIF1A
bimiralisib	chemical drug		3			-0.447	2.05e-08	0.0022	Akt,bimiralisib,CEBPB,EIF4E,ESR1,HIF1A,HRAS,IRS1,IRS2,MAPK1,MAPK8,MTOR,MYC,NR3C1,PDPK1,PIK3CA,PIK3CB,PIK3CD,PIK3CG,PRKCA,PTEN,PTK2,REL,RELA,SIRT1,SMAD3,STAT1,STAT3,TP53	AHSG,ANKRD17,ANO10,C4A/C4B,CAP2,CD63,CES1,CST3,CYBA,DBI,DYNC1I2,F2,FAM20A,FCGR3A/FCGR3B,FGA,H1-2,HBB,HCLS1,HMGB2,HMGN2,LALBA,LPL,LSM4,LSM8,LUM,MAOB,MED12L,MGP,MYOF,NRAS,NUCKS1,PADI4,PEF1,PI3,PRIM2,RDX,S100A10,S100A2,S100A8,S100A9,S100P,SLPI,TIMP3,VIM,WASF2	45 (29)	25					MTOR
HIF1A	transcription regulator		2			-1.121	2.14e-08	0.0352	Akt,CDKN1A,CTNNB1,EP300,ERK1/2,HIF1A,IL1B,JUN,MET,PPARG,PTEN,RELA,STAT3,TP53,VEGFA	AHSG,ALB,APOA1,APOE,AQP5,CCL28,CD63,CES1,COX5A,CST2,CST3,CTSF,CYBA,FGA,H1-10,H1-2,HBB,HCLS1,HMGN2,LALBA,LUM,MAOB,MPP7,MYOF,NUCKS1,ORM1,OXR1,PADI4,PI3,PLA2G2A,PODXL,PSAP,S100A10,S100A2,S100A6,S100A9,SLPI,TIMP3,TNFSF13	39 (15)	15	fenofibrate,HIF1A-AS1,HMGB1,HSF2,Insulin,lysophosphatidic acid,MAPK3,MTOR,OSM,progesterone,RXRA,SNHG11,SRC,TLR4	ascorbic acid,choline fenofibrate,HNF4A,NSC 644221,TSC2,wortmannin,ZFP36		ADAM10,CD44,CXCL12,FURIN,HDAC3,IL1,IL1A,IL22,LEP,mir-19,MMP9,Smad2/3,SNAI1,SUMO1,TGFA	E2F3,GATA6,NFKBIZ,NRF1
steroid	chemical - endogenous mammalian		3			-1	2.2e-08	0.0014	ATF4,CCND1,CDK4/6,CDKN1A,CEBPA,CEBPB,CYP19A1,E2F1,ESR1,FOS,HIF1A,HNF4A,HSF1,JUN,MET,MYC,NFE2L2,NR1I2,PGR,PP2A,PPARA,PPARG,PTEN,SHBG,STAT1,STAT6,steroid,TGFB1,TP73	ACTG1,ALB,AMY2B,ANKRD17,ANO10,APOE,C4A/C4B,CAP2,CD63,CES1,COX5A,CSN2,CYBA,DYNC1I2,F2,FGA,FGG,GNB1,H1-10,H1-2,HCLS1,ITIH2,LALBA,LPL,LSM4,LSM8,LUM,LYZ,MAOB,MDK,MPP7,NUCB2,NUCKS1,OXR1,PEF1,PI3,PLA2G2A,PRIM2,RDX,S100A10,S100A6,S100A9,S100P,SERPINB10,SYNGR2,TIMP3,TNFSF13,VIM,WASF2	49 (29)	25	IL6	LEP		PPARA
MEKK1/5	group		3			0.309	2.21e-08	0.0123	26s Proteasome,CHUK,EP300,ERK1/2,ESR1,IKBKB,JUN,MAP2K3,MAP2K7,MAP3K1,MAP3K5,MAPK1,MAPK14,MAPK8,MAPK9,MEKK1/5,MKK3/6,MMP14,NCOR2,NFE2L2,NFkB (complex),NFKB1,NFKBIA,P38 MAPK,PDPK1,PGR,PLAU,SMAD2,SPI1,STAT3,TP53	ACTG1,AHSG,ALB,ANO10,AQP5,CAP2,CES1,COX5A,CSN2,CST3,CTSF,CYBA,DBI,DYNC1I2,FAM20A,FGA,FGG,GNAS,GNB1,HK3,HMGB2,HMGN2,IMPDH1,LPL,LYZ,MAOB,MGP,MYOF,NUCB2,ORM1,PADI4,PLA2G2A,PODXL,PRTN3,PSAP,RDX,S100A10,S100A2,S100A6,S100A9,S100P,WASF2	42 (31)	28
decitabine	chemical drug		2			-0.822	2.37e-08	0.032	Akt,BRCA1,CASP8,CDKN2A,decitabine,GSK3B,NR3C1,STAT1,STAT3,TP53	AHSG,ALB,APOA1,APOE,AQP5,C4A/C4B,CAP2,CD63,COX5A,CSN2,CTSF,DBI,EFNA1,FGA,FGG,GNAS,HMGB2,HMGN2,LPL,LUM,LYZ,MAOB,MAPRE1,MYOF,NUCKS1,ORM1,PADI4,PODXL,PSAP,S100A10,S100A2,S100A6,S100A9,S100P,SLPI,TIMP3,VIM	37 (10)	10				ADCY5,B3GNT2,BMP5,BRCA1,CADM1,CAV1,CCN2,CD44,CXCL12,EHF,ESR2,HLA-E,HNF4A,IL6,MAT1A,mir-19,mir-204,MRTFA,OAS1,RARB,RRAD,S100P,SERPINH1,SSTR2	Akt,COPA,E2F3,ERBB2,GATA6,HMGB1,IL1B,malondialdehyde,Smad2/3,SNAI1,SP3,SRI,UBA1
mir-204	microRNA		3			0.714	2.49e-08	0.003	Akt,Alpha catenin,CD247,CHUK,Creb,CSF2,CTNNB1,EGFR,EGR1,EIF4E,ERBB2,ERK1/2,ESR1,FOS,GATA4,HBEGF,HRAS,IKBKB,IRF4,JUN,MAP2K1,MAP2K3,MAPK1,MAPK14,MAPK8,MAPK9,MET,mir-204,MYL2,Nfat (family),NFAT5,NFATC2,NFkB (complex),NFKBIA,PDPK1,PIK3CG,PKD1,PTPN11,RAF1,SRC,STAT1,STAT3,STAT6,TP73,WBP2,ZAP70	AHSG,ALB,ANO10,C1QTNF3,C4A/C4B,CAP2,CD63,COX5A,CSN2,CST3,CTSF,CYBA,DBI,DYNC1I2,FAM20A,FCGR3A/FCGR3B,FGA,FGG,GNAS,GNB1,HBB,HMGN2,IMPDH1,ITIH2,LALBA,LSM4,MAOB,MAPRE1,MDK,MGP,MPP7,NRAS,ORM1,PADI4,PEF1,PLA2G2A,PODXL,PRIM2,PRTN3,RDX,S100A2,S100A6,S100A9,S100P,SERPINB10,SYNGR2,TMA7,VIM,WASF2	49 (46)	45	decitabine			IL6	Insulin,SRC
PLG	peptidase		2			-1.333	2.64e-08	0.0185	Akt,BMP2,Creb,ERK1/2,F2R,GSK3B,HGF,IGF1,IKBKB,MAPK14,MMP3,MMP7,MMP9,NFkB (complex),NFKBIA,P38 MAPK,PLAU,PLG,prostaglandin E2,PTK2,STAT1,STAT3,Tgf beta,TGFB1	AHSG,ALB,AMY2B,APOA1,AQP5,CAP2,CD63,COX5A,CSN2,CST3,CTSF,EFNA1,F2,FCGR3A/FCGR3B,GNAS,HBB,HMGN2,HOPX,IMPDH1,LPL,LYZ,MAOB,MAPRE1,MDK,MGP,NUCB2,ORM1,PLA2G2A,RDX,S100A10,S100A6,S100A8,SERPINB10,SLPI,TIMP3,VIM	36 (24)	23	HMGB1,HNF4A,hydrocortisone,S100A4,Thrombospondin	aprotinin		APOH,CAV1,collagenase,CSF1,growth factor,IL1,IL1A,IL1B,MMP9,RAB5A,TGFB1
CCN2	growth factor		2			1.219	2.65e-08	0.0305	CCN2,CDKN1B,Creb,EGFR,ERK1/2,FLI1,GSK3B,MAPK1,MAPK14,PTPN11,RELA,TGFB1,VEGFA	ALB,AMY2B,APOE,COX5A,CST2,CYBA,EFNA1,F2,FAM20A,FCGR3A/FCGR3B,FGA,FGG,GNAS,HBB,HMGN2,HOPX,IMPDH1,LPL,LUM,MAOB,MAPRE1,MGP,NUCB2,ORM1,PODXL,PRTN3,S100A10,S100A2,S100A6,S100A9,SERPINB10,SLPI,TIMP3	33 (13)	13	atorvastatin,bisphenol A,carbon tetrachloride,decitabine,IL6,lysophosphatidic acid,MRTFA,MRTFB,SEMA7A,SMARCA4,SNAI1	enalapril,GLIS2,hydrocortisone,IL1B,mifepristone,mir-19,mir-221,rosmarinic acid,simvastatin,wortmannin,Y 27632		CD44,Collagen type I (complex),MAPK3,MMP9,proteoglycan
CD44	other		2			0.632	2.77e-08	0.0181	Akt,CASP8,CD44,EGFR,ERBB2,ERBB4,ERK1/2,ESR1,JUN,Mapk,MAPK1,NFkB (complex),PIK3CG,RAF1,ROCK2,SMAD2,SMAD3,TGFB1	AMY2B,ANO10,APOA1,CAP2,CD63,CES1,COX5A,CST3,CYBA,DYNC1I2,F2,FAM20A,FGA,GNAS,GNB1,HMGB2,HMGN2,HOPX,IMPDH1,LSM4,LUM,MAOB,MGP,NUCB2,PADI4,PEF1,PI3,PODXL,PRIM2,RDX,S100A10,S100A2,S100A6,S100A8,S100A9,S100P,SERPINB10,SLPI,VIM,WASF2	40 (18)	18	2-bromoethylamine,allopurinol,C1QA,CCN2,CXCL12,decitabine,E. coli B5 lipopolysaccharide,ethionine,fenamic acid,gentamicin C,hexachlorobenzene,HIF1A,Immunoglobulin,indomethacin,isobutylmethylxanthine,lomustine,phenacetin,puromycin aminonucleoside,SMARCA4,TLR4,triamterene,vancomycin	HNF1B,RHO,wortmannin,Y 27632		CTSK,ERBB2,ERBB4,MAPK3,SRC
NR2F1	ligand-dependent nuclear receptor		3			-0.973	2.79e-08	0.0215	AHR,Ahr-aryl hydrocarbon-Arnt,Ap1,CCND1,CEBPA,CXCL8,ERK1/2,FOS,HNF4A,IGF1,IL2,IL6,NFkB (complex),NR2F1,NR3C1,P38 MAPK,PPARA,PPARG,PPARα-RXRα,RELA,RXRA,THRB	ACTG1,AHSG,APOA1,APOE,AQP5,CAP2,CD63,CSN2,CST3,CYBA,DBI,FCGR3A/FCGR3B,FGA,FGG,GNAS,H1-10,H1-2,HBB,ITIH2,LPL,LUM,LYZ,MDK,MGP,NRAS,NUCB2,OXR1,PLA2G2A,PRIM2,PRTN3,PSAP,RDX,S100A6,S100A8,S100A9,S100P,SAA4,SLPI	38 (22)	20		clopidogrel		HNF1B	PPARA,PPARα-RXRα
red wine polyphenolic compounds	chemical - endogenous non-mammalian		3			-0.365	2.81e-08	0.0221	Akt,CXCL12,ERK1/2,HBEGF,MMP14,MMP2,P38 MAPK,PLAU,red wine polyphenolic compounds,SMAD2,STAT3,Tgf beta,TGFB1	AHSG,ALB,AMY2B,APOE,AQP5,CD63,CES1,COX5A,CSN2,CST3,CYBA,F2,FCGR3A/FCGR3B,GNAS,HCLS1,HMGN2,HOPX,IMPDH1,LALBA,LYZ,MGP,NUCB2,PODXL,S100A10,S100A6,S100A8,S100A9,SERPINB10,SLPI,TIMP3	30 (13)	11
GSTM5	enzyme		3			-0.309	2.96e-08	0.0155	26s Proteasome,CHUK,EP300,ERK1/2,ESR1,GSTM5,IKBKB,JUN,MAP3K1,MAP3K5,MAPK1,MAPK14,MAPK9,MMP14,NCOR2,NFE2L2,NFkB (complex),NFKB1,NFKBIA,P38 MAPK,PDPK1,PGR,PLAU,SMAD2,SPI1,STAT3,TP53	ACTG1,AHSG,ALB,ANO10,AQP5,CAP2,CES1,COX5A,CSN2,CST3,CTSF,CYBA,DBI,DYNC1I2,FAM20A,FGA,FGG,GNAS,GNB1,HK3,HMGB2,HMGN2,IMPDH1,LPL,LYZ,MAOB,MGP,MYOF,NUCB2,ORM1,PADI4,PLA2G2A,PODXL,PRTN3,PSAP,RDX,S100A10,S100A2,S100A6,S100A9,S100P,WASF2	42 (27)	25	mir-223	Growth hormone,MRTFA,MRTFB,MTOR,SRF
TBC1D7	other		3	Activated		2.646	3.01e-08	0.0178	26s Proteasome,Akt,AKT1,FOXO1,GSK3B,HIF1A,Mapk,P38 MAPK,RHO,STAT1,STAT3,STAT5a/b,TBC1D7,TFEB,TSC1,TSC2	AHSG,ALB,APOA1,APOE,AQP5,C4A/C4B,CD63,COX5A,CSN2,CTSF,FGA,FGG,GNB1,H1-2,HCLS1,HMGB2,IMPDH1,LPL,LPO,LYZ,MAOB,MAPRE1,MGP,NUCKS1,PODXL,PSAP,S100A10,S100A6	28 (16)	15				TSC2
RPE65	enzyme		3			1.406	3.17e-08	0.0167	Akt,BCR,BCR-ABL1,CASP8,CD247,Creb,EGFR,EIF2AK3,ESR1,GSK3B,INSR,Insulin,LEPR,MAPK1,MET,NFkB (complex),P38 MAPK,PDX1,PTPN1,PTPN11,RPE65,SHC1,SMAD2,SMAD3,STAT1,STAT3,STAT6	ACTG1,AHSG,ALB,AMY2B,ANO10,APOA1,AQP5,C4A/C4B,CAP2,CD63,CES1,CYBA,DBI,DYNC1I2,FAM20A,FCGR3A/FCGR3B,FGA,FGG,GNB1,HBB,HK3,HMGB2,IMPDH1,LUM,LYZ,MAOB,MAPRE1,MPP7,NUCB2,ORM1,PADI4,PEF1,PODXL,PRTN3,RDX,S100A2,S100A9,SERPINB10,SLPI,SYNGR2,WASF2	41 (27)	25	MAPK3,RXRA			RHO
SAFB	other		3			-0.16	3.2e-08	0.0274	ESR1,ESR2,estrogen receptor,FOS,Hsp27,JUN,Mapk,MAPK1,RXRA,SAFB,TP53	ACTG1,ALB,ANO10,APOA1,CAP2,CES1,COX5A,CST5,CTSF,DBI,DYNC1I2,EFNA1,FAM20A,FGA,FGG,GNAS,GNB1,HBB,HMGN2,LSM4,MDK,MGP,MPP7,MYOF,ORM1,PEF1,PLA2G2A,PODXL,PSAP,RDX,S100A10,S100A2,S100A8,S100A9,S100P,SLPI,TIMP3,VIM,WASF2	39 (11)	11	BRCA1				HLA-E,S100P
RXRA	ligand-dependent nuclear receptor		2			0.756	3.4e-08	0.0278	Akt,CEBPB,CTNNB1,estrogen receptor,NR1H4,PPARA,RXRA,VDR	ALB,APOA1,APOE,CD63,COX5A,CSN2,CTSF,CYBA,DBI,FCGR3A/FCGR3B,FGA,FGG,GNAS,HK3,HMGB2,LPL,LSM8,LYZ,MAOB,MGP,ORM1,PI3,PLA2G2A,PODXL,PRIM2,S100A8,S100A9,TIMP3	28 (8)	8	1-(carboxymethylthio)tetradecane,indomethacin,isobutylmethylxanthine,linoleic acid,PML	IL1,Insulin,NCOR2		CETP,HIF1A,HNF1B,NR5A2,PPARA,RARB,RPE65	Akt,C1QA,cholesterol,collagenase,IL1A,IL6,MGP,RXRG,S100A4
HNF4A	transcription regulator		3			1.732	3.46e-08	0.001	aflatoxin B1,benzo(a)pyrene,CAT,CCND1,CEBPA,CREBBP,CTNNB1,CYP1A2,CYP2B6,ESR1,ESR2,HIF1A,HMOX1,HNF1A,HNF4A,hydrogen peroxide,IL1B,IL6,IRF4,NFE2L2,NFkB (complex),NOS2,NR3C1,PPARG,REL,STAT,STAT6	ACTG1,ALB,ANO10,ANXA13,APOA1,APOE,AQP5,C4A/C4B,CAP2,CCL28,COX5A,CSN2,CST5,CTSF,DYNC1I2,EFNA1,F2,FCGR3A/FCGR3B,FGA,FGG,GNAS,GNB1,H1-10,H1-2,HBB,HMGB2,HOPX,ITIH2,LPL,MAOB,MAPRE1,MDK,MED12L,MPP7,NRAS,NUCKS1,OXR1,PEF1,PI3,PSAP,RDX,S100A8,S100P,SAA4,SYNGR2,TIMP3,VIM,WASF2	48 (27)	24	decitabine,GATA6,Insulin,MEL S3	diethylnitrosamine,IL1B,isobutylmethylxanthine,MGP,NCOR2,NFkB (family),nitrofurantoin,SNAI1,TGFB1		APOC1,cholesterol,PLG,ZFP36	Elf5,HIF1A,IL6,malondialdehyde,MSX2,SPP1,TNFAIP6
MMP9	peptidase		2			0.48	3.61e-08	0.0354	Akt,AKT1,APP,Creb,CXCL12,CXCL8,cytokine,EIF4E,ERK1/2,MMP9,NFkB (complex),PLAU,TGFB1,TNF,VEGFA	AMY2B,APOA1,C4A/C4B,CCL28,CD63,COX5A,CSN2,CST2,CTSF,CYBA,DBI,EFNA1,F2,FCGR3A/FCGR3B,FGA,GNAS,HCLS1,HK3,HMGN2,HOPX,IMPDH1,LSM4,LYZ,MDK,MGP,NUCB2,ORM1,PI3,PLA2G2A,PODXL,PRTN3,S100A10,S100A12,S100A6,S100A8,S100A9,SERPINB10,TRIM56,VIM	39 (15)	15	carbon tetrachloride,CCN2,CELA2A,chenodeoxycholic acid,Collagen type I (complex),CSF1,DIO3,ERBB2,GABA,GH1,HDAC2,hexachlorobenzene,HIF1A,HMGB1,IL-1R,IL1,IL17RA,IL1B,IL22,IL36A,JUND,KMT2D,lisinopril,lysophosphatidic acid,MAPK3,mifepristone,mir-221,MRTFA,Mt-mmp,NFkB (family),OSM,PLG,prexasertib,Pro-inflammatory Cytokine,PRSS2,Ren2,RRM1,S100A4,Saa3,SNAI1,SPP1,SRA1,SRC,SSTR2,TGFA,TLR4	4-(4-phenoxyphenylsulfonyl)butane-1,2-dithiol,Alpha catenin,ARFIP1,atorvastatin,calphostin C,CAV1,elaidic acid,ESR2,FENDRR,fenofibrate,fluticasone propionate,FURIN,Growth hormone,HOXC9,Immunoglobulin,indomethacin,Insulin,lamifiban,macitentan,methotrexate,nd-336,NR5A2,origanum majorana extract,plumbagin,PPARA,saquinavir,SCGB1A1,simvastatin,sulfur,TNFAIP6,Y 27632
SEMG2	other		3			0.6	3.97e-08	0.0112	KLK14,KLK5,SEMG2,TGFB1	ALB,AMY2B,APOE,COX5A,CST3,CYBA,F2,FCGR3A/FCGR3B,FGA,FGG,GNAS,HMGN2,HOPX,IMPDH1,LPL,MGP,NUCB2,PODXL,S100A10,S100A6,S100A8,S100A9,SERPINB10,TIMP3,VIM	25 (4)	2				KLK5
SAP30	transcription regulator		3			0.48	4.19e-08	0.0241	ESR1,ESR2,estrogen receptor,FOS,GH1,Growth hormone,Hsp27,JUN,Mapk,MAPK1,POU1F1,PRL,RXRA,SAP30,TP53	ACTG1,ALB,ANO10,APOA1,CAP2,CES1,COX5A,CST3,CST5,CTSF,DBI,DYNC1I2,EFNA1,FAM20A,FGA,FGG,GNAS,GNB1,HBB,HMGN2,LSM4,MDK,MGP,MPP7,MYOF,NRAS,ORM1,PEF1,PLA2G2A,PODXL,PSAP,RDX,S100A10,S100A2,S100A9,SLPI,TIMP3,VIM,WASF2	39 (15)	13					SRF
ceritinib	chemical drug		3			-0.438	4.49e-08	0.0082	ADRB2,Akt,ALK,CASP8,ceritinib,Creb,EGFR,EML4-ALK,ERBB2,ESR1,GSK3B,HIF1A,IGF1R,INSR,Insulin,MAPK1,MYC,NFkB (complex),NR3C1,P38 MAPK,PDPK1,PDX1,PRKAA1,PTPN11,STAT3,STAT6,TP53	ACTG1,AHSG,ALB,ANKRD17,ANO10,APOA1,AQP5,CAP2,CD63,CSN2,CST3,CTSF,DBI,DYNC1I2,F2,FAM20A,FCGR3A/FCGR3B,FGA,FGG,GNAS,GNB1,H1-2,HBB,HMGN2,IMPDH1,LSM4,LUM,LYZ,MAOB,MAPRE1,MGP,MYOF,NUCB2,NUCKS1,PADI4,PEF1,PLA2G2A,PODXL,PRIM2,PRTN3,PSAP,RDX,S100A2,S100A9,S100P,SYNGR2,WASF2	47 (27)	24
NF506	chemical reagent		3			0.16	4.69e-08	0.0016	BCR,BCR-ABL1,CCND1,CD247,CDC25A,CDK4/6,Creb,CTNNB1,DUSP3,EGFR,EIF2AK3,ERBB2,ESR1,GSK3B,Insulin,MAPK1,MAPK9,MET,NF506,NFkB (complex),P38 MAPK,PDPK1,PTPN1,PTPRA,PTPRC,SHC1,SMAD2,SMAD3,STAT1,STAT3,STAT6,TEK,ZAP70	AHSG,AMY2B,ANO10,AQP5,C4A/C4B,CAP2,CES1,COX5A,CST3,CTSF,CYBA,DBI,DYNC1I2,FAM20A,FCGR3A/FCGR3B,FGA,FGG,GNB1,HBB,HK3,HMGB2,HMGN2,IMPDH1,ITIH2,LUM,MAPRE1,MPP7,NUCB2,ORM1,PADI4,PEF1,RDX,S100A2,S100A8,S100P,SERPINB10,SLPI,SYNGR2,WASF2	39 (33)	27
adavosertib	chemical drug		3			1.219	4.75e-08	0.0215	adavosertib,E2F1,E2F3,MYC,STAT3,STMN1,TP53,TRIM28,WEE1	AHSG,ALB,AMY2B,ANKRD17,APOA1,APOE,CSN2,CTSF,DBI,EFNA1,F2,FGA,FGG,H1-2,HMGB2,HMGN2,LPL,LSM4,LUM,MGP,MYOF,NUCKS1,ORM1,PADI4,PODXL,PRIM2,PSAP,S100A2,S100A6,S100A8,SLPI,TIMP3,VIM	33 (9)	6				TRIM28
BRCA1	transcription regulator		2			-0.309	4.88e-08	0.0183	Akt,AR,BRCA1,CASR,CDKN1A,CREBBP,ERK1/2,ESR1,JUN,MAPK14,MAPK8,MAPK9,MYC,PGR,SMAD3,STAT1,STAT3,TP53,TWIST1	AHSG,ANKRD17,ANO10,APOA1,AQP5,C4A/C4B,CAP2,CD63,CES1,COX5A,CTSF,DYNC1I2,EFNA1,F2,FGA,FGG,GNB1,HBB,HMGN2,HOPX,LALBA,LSM4,LUM,LYZ,MAOB,MGP,MYOF,ORM1,PEF1,PSAP,RDX,S100A10,S100A2,S100A6,S100A8,S100A9,S100P,SLPI,TIMP3,TNFSF13,VIM,WASF2	42 (19)	19	decitabine,elaidic acid,ERBB4,ESR2,hydrocortisone,progesterone,SPP1	PML		SAFB,SNAI1	E2F3,FKBP5
MAPK15	kinase		3			-0.603	5.37e-08	0.0046	AHR,E2F1,EGF,ERK1/2,ESR1,ESR2,FOS,G protein alphai,HIF1A,IFN alpha/beta,JUN,MAPK1,MAPK15,NFkB (complex),RELA,RUNX2,SPI1,Tcf 1/3/4,TGFB1	ACTG1,AHSG,AMY2B,ANO10,APOE,C4A/C4B,CAP2,CST3,CST5,CYBA,DYNC1I2,EFNA1,F2,FAM20A,FCGR3A/FCGR3B,FGA,FGG,GNAS,GNB1,H1-2,HBB,HK3,IMPDH1,LALBA,LPL,LSM4,LUM,MAOB,MPP7,NUCB2,NUCKS1,PADI4,PEF1,PRIM2,PRTN3,RDX,S100A10,S100A6,S100A9,SERPINB10,TIMP3,TNFSF13,VIM,WASF2	44 (19)	18	SRC
JUND	transcription regulator		3			0.152	5.53e-08	0.0171	Akt,Ap1,CCND1,CSF2,CXCL8,E2F1,FOS,HIF1A,IGF1,IL2,JUN,JUND,P38 MAPK,SPI1,Tcf 1/3/4,TGFB1,TP53	ACTG1,AHSG,AMY2B,APOE,AQP5,C4A/C4B,CAP2,CD63,CSN2,CST3,CTSF,DBI,EFNA1,F2,FCGR3A/FCGR3B,FGA,FGG,GNAS,H1-2,HBB,HK3,IMPDH1,ITIH2,MAOB,MDK,MGP,MYOF,NUCB2,NUCKS1,ORM1,PADI4,PLA2G2A,PRIM2,PRTN3,PSAP,RDX,S100A10,S100A2,S100A6,S100A9,SERPINB10,TIMP3,VIM	43 (17)	15	carbon tetrachloride,IL1B,LEP,MAPK3,Plk	TGFB1		collagenase,MMP9	PLAU
GH1	growth factor		2			-0.333	5.54e-08	0.0214	ACLY,Akt,AR,CBX5,CEBPB,ERBB2,ERK1/2,GH1,IGF1,LPL,Mapk,MAPK1,Mek,NR3C1,RGS2,SHC1,STAT1,STAT3,STAT5A,TSC2,TWIST1	AHSG,ALB,APOA1,APOE,AQP5,C4A/C4B,CAP2,CD63,COX5A,CYBA,DBI,EFNA1,FAM20A,FCGR3A/FCGR3B,FGA,FGG,GNAS,H1-2,HMGB2,HOPX,LALBA,LSM8,LYZ,MAOB,MDK,MGP,NRAS,ORM1,PI3,PLA2G2A,PRIM2,RDX,S100A10,S100A6,SLPI,VIM	36 (21)	21	hydrocortisone,T3-TR-RXR,thyroid hormone	indomethacin,Insulin		Akt,cholesterol,IL6,MAPK3,MMP9,SNAI1,SRC,TRIM28,ZFP36	ERBB2,SMARCA4,SPP1,TSC2
palmitoylethanolamide	chemical drug		2	Activated		2.646	5.96e-08	0.0261	ERK1/2,IL4,IL6,MAPK1,palmitoylethanolamide,PPARA	ACTG1,ALB,APOA1,APOE,CD63,CES1,CSN2,CST3,CYBA,DBI,FAM20A,FCGR3A/FCGR3B,FGA,FGG,HBB,HOPX,IMPDH1,LRPPRC,LYZ,MAOB,MYOF,NUCB2,ORM1,PLA2G2A,S100A10,S100A6,S100A8,SAA4	28 (6)	5				PPARA	IL1B,IL6
SRC	kinase		2			-1.021	6.2e-08	0.0032	Akt,Alpha catenin,CD247,CHUK,Creb,CTNNB1,EGFR,EGR1,EIF4E,ERBB2,ERK1/2,ESR1,FOS,HBEGF,HRAS,IKBKB,IRF4,JUN,MAP2K1,MAP2K3,MAPK1,MAPK14,MAPK8,MAPK9,MET,MYL2,NFkB (complex),NFKBIA,PDPK1,PIK3CG,PKD1,PTPN11,RAF1,SRC,STAT1,STAT3,STAT6,TP73,WBP2,ZAP70	AHSG,ALB,ANO10,C1QTNF3,C4A/C4B,CAP2,CD63,COX5A,CSN2,CST3,CTSF,CYBA,DBI,DYNC1I2,FAM20A,FCGR3A/FCGR3B,FGA,FGG,GNAS,HBB,HMGN2,IMPDH1,ITIH2,LALBA,LSM4,MAOB,MAPRE1,MDK,MGP,MPP7,NRAS,ORM1,PADI4,PEF1,PODXL,PRIM2,PRTN3,RDX,S100A2,S100A6,S100A9,S100P,SERPINB10,SYNGR2,TMA7,VIM,WASF2	47 (40)	40	CD44,Collagen type I (complex),CSF1,CXCL12,ESR2,GH1,hexachlorobenzene,IL1B,Immunoglobulin,Insulin,LEP,lysophosphatidic acid,progesterone,puromycin aminonucleoside,TGFA,TGFB1,TLR4	allopurinol,calphostin C,heparin,mifepristone,mir-204,MTOR,PTPN13,SP3,wortmannin		Alpha catenin,HIF1A,MAPK15,MAPK3,MMP9,PLAU,RPS6KA2,SRF
fluticasone propionate	chemical drug		2			0.577	6.2e-08	0.0121	CEBPB,fluticasone propionate,IL4,IL5,NR3C1	ACTG1,ALB,AQP5,CD63,CES1,EFNA1,FCGR3A/FCGR3B,FGG,GNAS,HMGB2,HOPX,IMPDH1,LPL,LRPPRC,LSM8,LUM,MYOF,ORM1,PI3,PRIM2,S100A10,S100A6,S100A8,S100A9,S100P,SLPI,TIMP3	27 (5)	5				FKBP5,SPP1	MMP9,PLAU,TGFB1
VPS26A	transporter		3			-1.508	6.61e-08	0.0141	Akt,androgen,AR,BRCA1,CASP8,CD247,CD3,Creb,EGFR,ERBB2,ERK1/2,ESR1,GSK3B,HIF1A,Hsp27,IGF2R,Mapk,MAPK1,NCOA2,NFkB (complex),NR3C1,NR4A1,RELA,SMAD3,SREBF2,TGFB1,VPS26A,ZAP70	AMY2B,ANO10,APOA1,C4A/C4B,CAP2,CD63,COX5A,CST3,CTSF,CYBA,DBI,DYNC1I2,EFNA1,F2,FAM20A,FCGR3A/FCGR3B,FGA,FGG,GNB1,H1-2,HK3,HOPX,IMPDH1,LUM,LYZ,MAOB,MAPRE1,MGP,NUCB2,NUCKS1,ORM1,PADI4,PEF1,PLA2G2A,PRIM2,RDX,S100A10,S100A2,S100A6,S100A9,SLPI,TIMP3,VIM,WASF2	44 (28)	26
thalidomide	chemical drug		2			0.522	6.73e-08	0.0486	AKT1,CASP1,ERK1/2,FGF2,IKBKB,MAPK1,MAPK8,MYB,NFkB (complex),NFKB1,nitric oxide,SMAD3,STAT3,thalidomide,TNF	AHSG,C4A/C4B,CCL28,CES1,CSN2,CTSF,CYBA,DBI,EFNA1,FAM20A,FGA,GNAS,HBB,HK3,LALBA,LUM,LYZ,MAOB,MGP,NUCB2,ORM1,PI3,PLA2G2A,PRTN3,S100A10,S100A12,S100A6,S100A8,S100A9,SERPINB10,TNFSF13,TRIM56,VIM	33 (15)	14				CAV1	IL1B,IL6,Pro-inflammatory Cytokine,TGFB1
benfur	chemical reagent		3			0.59	6.87e-08	0.0264	AHR,Akt,benfur,CASP3,CASP8,CCND1,CDKN1A,CEBPA,CREBBP,CSF2,CXCL8,ELF3,HIF1A,HNF4A,IKBKB,IL18,IL1B,IL6,IRF4,KDM5B,NFkB (complex),NFKB2,NFKBIA,NOS2,PPARG,PTEN,REL,RELA,SMAD3,SP1,TP53	AHSG,APOA1,APOE,AQP5,C1QTNF3,CCL28,CD63,CES1,COX5A,CST3,CTSF,CYBA,EFNA1,FCGR3A/FCGR3B,FGG,GNAS,H1-10,H1-2,HBB,HCLS1,HMGB2,HMGN2,ITIH2,LALBA,LPL,LUM,LYZ,MAOB,MAPRE1,MED12L,MYOF,NUCB2,NUCKS1,OXR1,PADI4,PI3,PLA2G2A,PRTN3,PSAP,S100A2,S100A6,S100A9,SAA4,SLPI,TIMP3,TNFSF13	46 (31)	29
TSC2	other		2	Activated		2.353	6.95e-08	0.0236	26s Proteasome,Akt,AKT1,GSK3B,HIF1A,Mapk,RHO,STAT1,STAT3,TFEB,TSC1,TSC2	AHSG,APOA1,APOE,C4A/C4B,CD63,COX5A,CSN2,CTSF,FGA,FGG,GNB1,H1-2,HCLS1,HMGB2,IMPDH1,LPL,LPO,LYZ,MAOB,MAPRE1,MGP,NUCKS1,PODXL,PSAP,S100A10,S100A6	26 (12)	12	TBC1D7,wortmannin	ERBB2,GH1,growth factor,Insulin			CXCL12,HIF1A,MGP,MTOR,PLAU,RHO,ZFP36
ABR	other		3			-1.441	7.42e-08	0.0327	ABR,Akt,CDC42,CYBB,JUN,MAP2K3,MAP3K1,MAPK1,MAPK14,MAPK8,MYC,NFkB (complex),P38 MAPK,PPARG,Rac,RAF1,RHO,ROCK2,SRF,STAT1,STAT3,TP53,ZAP70	ACTG1,AHSG,ANKRD17,AQP5,C4A/C4B,CD63,CES1,COX5A,CTSF,CYBA,F2,FAM20A,FGA,FGG,GNAS,GNB1,H1-2,HBB,HCLS1,HMGB2,HMGN2,IMPDH1,LSM4,LUM,MAOB,MGP,MYOF,ORM1,OXR1,PADI4,PI3,PLA2G2A,PODXL,PRTN3,PSAP,S100A10,S100A2,S100A6,SLPI	39 (23)	20				RHO
lysophosphatidic acid	chemical - other		2			-0.801	7.55e-08	0.035	Akt,CDKN1A,CEBPB,CTNNB1,EGFR,ERBB2,G protein alphai,GNA12,GSK3B,HIF1A,HRAS,JUN,lysophosphatidic acid,MAP3K1,MAPK1,MAPK14,MAPK8,MET,NFkB (complex),P38 MAPK,PPARG,RELA,RHO,SRF,STAT3,STAT6,YAP1	ACTG1,AHSG,ALB,AQP5,C4A/C4B,CD63,CES1,COX5A,CTSF,CYBA,EFNA1,FAM20A,FGA,GNAS,H1-2,HCLS1,LPL,LSM8,LUM,MAOB,MAPRE1,MPP7,NUCKS1,ORM1,OXR1,PI3,PLA2G2A,PODXL,PRIM2,PRTN3,PSAP,RDX,S100A10,S100A2,S100P,SLPI,SYNGR2,TNFSF13,VIM	39 (27)	27	Laminin 511			Akt,CCN2,CSF1,ERBB2,FKBP5,HIF1A,IL1,IL1B,IL6,MAPK3,MMP9,MTOR,PLAU,Pro-inflammatory Cytokine,RHO,SNAI1,SRC,SRF	LIPG,progesterone
FURIN	peptidase		2			1.671	7.57e-08	0.0355	ADAM10,ADAM12,AKT1,BMP4,ERK1/2,FURIN,MMP14,Notch,NR1H3,P38 MAPK,RELA,SMAD2,SMAD3,TGFB1	AHSG,ALB,AMY2B,ANXA13,AQP5,C1QTNF3,CES1,COX5A,CSN2,CST3,CYBA,EFNA1,FCGR3A/FCGR3B,FGA,FGG,GNAS,HMGN2,IMPDH1,LPL,NUCB2,PODXL,PRTN3,S100A10,S100A6,S100A8,S100A9,S100P,SERPINB10,TIMP3	29 (14)	13	choline fenofibrate,gemfibrozil,HIF1A,MAPK3	IL1B,Iti		ADAM10,Akt	MMP9
NF504	chemical reagent		3			0	7.94e-08	0.0034	BCR,BCR-ABL1,CCND1,CD247,CDC25A,CDK4/6,Creb,CTNNB1,DUSP3,EGFR,EIF2AK3,ERBB2,ESR1,GSK3B,INSR,Insulin,MAPK1,MAPK9,MET,NF504,NFkB (complex),P38 MAPK,PDPK1,PTPN1,PTPRC,SHC1,SMAD2,SMAD3,STAT1,STAT3,STAT6,TEK,ZAP70	AHSG,AMY2B,ANO10,AQP5,C4A/C4B,CAP2,CES1,COX5A,CST3,CTSF,CYBA,DBI,DYNC1I2,FAM20A,FCGR3A/FCGR3B,FGA,FGG,GNB1,HBB,HK3,HMGB2,HMGN2,IMPDH1,ITIH2,LUM,LYZ,MAPRE1,MPP7,NUCB2,ORM1,PADI4,PEF1,RDX,S100A2,S100A8,S100P,SERPINB10,SLPI,SYNGR2,WASF2	40 (33)	28
spiperone	chemical drug		3			-1.121	8.56e-08	0.0198	Akt,BCR,BCR-ABL1,CASP8,CD247,CFTR,Creb,EGFR,EIF2AK3,ESR1,GSK3B,HDAC2,HRH1,INSR,Insulin,LEPR,MAPK1,MET,NFkB (complex),NFKBIA,P38 MAPK,PLAU,PTPN1,SMAD2,SMAD3,SMPD1,spiperone,STAT1,STAT3,STAT6	AHSG,AMY2B,ANO10,AQP5,C4A/C4B,CAP2,CCL28,CD63,CES1,CTSF,CYBA,DBI,DYNC1I2,FAM20A,FCGR3A/FCGR3B,FGA,FGG,GNB1,HBB,HK3,IMPDH1,LUM,LYZ,MAPRE1,MGP,MPP7,NUCB2,ORM1,PADI4,PEF1,PRIM2,RDX,S100A2,S100A8,S100A9,SERPINB10,SLPI,SYNGR2,WASF2	39 (30)	26
Congo Red	chemical toxicant		3			1.021	8.69e-08	0.0022	26s Proteasome,Akt,AR,beta-estradiol,CASP3,CASP8,caspase,Congo Red,EGFR,EIF2AK3,ERN1,ESR1,Hdac,HDAC1,HDAC2,HTT,IL18,IL1B,MAP3K1,MAPK1,MAPK8,NLRP3,NR3C1,PARP1,PRKN,PTEN,RELA,SMPD1,STAT3,Tlr,TP53	ACTG1,AHSG,AMY2B,ANO10,CAP2,CCL28,CD63,CST1,CST2,CST5,CTSF,CYBA,DBI,DYNC1I2,FAM20A,FCGR3A/FCGR3B,FGA,GNB1,H1-10,HCLS1,HMGB2,HMGN2,HOPX,ITIH2,LALBA,LPO,LUM,MAOB,MDK,MGP,MYOF,PADI4,PEF1,PI3,PLA2G2A,PODXL,PRIM2,PSAP,RDX,S100A2,S100A8,S100A9,S100P,TIMP3,TNFSF13,VIM,WASF2	47 (31)	27
PPARα-RXRα	complex		2			0.447	8.74e-08	0.0111	IL6,PPARA,PPARα-RXRα,RXRA	ALB,APOA1,APOE,CD63,CES1,CSN2,CST3,CYBA,DBI,FGA,FGG,LPL,LYZ,MAOB,MGP,NUCB2,ORM1,PLA2G2A,SAA4,VIM	20 (4)	4		NR2F1
PCOLCE	other		3			-0.649	8.97e-08	0.0346	AGT,EGF,EGFR,ERK1/2,MAPK1,Mmp,MMP2,PCOLCE,SMAD2,STAT3,TGFB1,TNF	AHSG,ALB,APOA1,AQP5,CCL28,CES1,CST3,CTSF,DBI,EFNA1,F2,FAM20A,FCGR3A/FCGR3B,GNAS,HBB,HCLS1,HK3,HMGB2,HMGN2,HOPX,IMPDH1,LPL,LUM,LYZ,MAOB,MGP,NUCB2,ORM1,PI3,PLA2G2A,PODXL,PRTN3,S100A10,S100A12,S100A2,S100A6,SERPINB10,TRIM56	38 (12)	9	ESR2	RHO
CSF1	cytokine		2			-0.949	9.19e-08	0.021	Akt,CCND1,CSF1,CTNNB1,ETS2,GSK3B,HRAS,JUN,MAP2K1,MAPK1,MAPK14,MAPK8,MAPK9,MITF,NFkB (complex),P38 MAPK,PTEN,RAF1,SHC1,SPI1,STAT3,TNF	AHSG,ALB,APOE,AQP5,C4A/C4B,CD63,COX5A,CTSF,CYBA,DBI,FAM20A,FCGR3A/FCGR3B,FGA,GNB1,HBB,HCLS1,HK3,HMGB2,HMGN2,ITIH2,LALBA,LPL,LYZ,MAOB,MAPRE1,MGP,NUCB2,ORM1,PI3,PLA2G2A,PODXL,PRIM2,PRTN3,S100A10,S100A12,S100A8,S100A9,SERPINB10,SLPI,TRIM56	40 (22)	22	ESR2,LIPG,lysophosphatidic acid,MDK,mir-223,PLG,progesterone,vancomycin	Immunoglobulin,methotrexate,wortmannin		Akt,CTSK,IL6,MMP9,PLAU,SPP1,SRC
C8	complex		3			0.392	1.01e-07	0.0352	C8,CASP1,CASP8,CXCL8,F2,F2R,F3,IL1B,IRF3,MAPK14,MAPK8,NFkB (complex),NFKB1,nitric oxide,NLRP3,P38 MAPK,PARP2,PRKN,PTK2,SMPD1,STAT1,Tlr	APOA1,AQP5,C4A/C4B,CCL28,CD63,CSN2,CYBA,DBI,EFNA1,F2,GNAS,H1-10,LPL,MAOB,MDK,ORM1,PI3,PLA2G2A,PRIM2,PRTN3,S100A10,S100A8,S100A9,TIMP3,TNFSF13,VIM	26 (22)	21				IL1B
C7	other		3			0.392	1.02e-07	0.0352	C7,CASP1,CASP8,CXCL8,F2,F2R,F3,IL1B,IRF3,MAPK14,MAPK8,NFkB (complex),NFKB1,nitric oxide,NLRP3,P38 MAPK,PARP2,PRKN,PTK2,SMPD1,STAT1,Tlr	APOA1,AQP5,C4A/C4B,CCL28,CD63,CSN2,CYBA,DBI,EFNA1,F2,GNAS,H1-10,LPL,MAOB,MDK,ORM1,PI3,PLA2G2A,PRIM2,PRTN3,S100A10,S100A8,S100A9,TIMP3,TNFSF13,VIM	26 (22)	21		Immunoglobulin,methotrexate,mir-223		IL1B
C9	other		3			0.392	1.06e-07	0.0367	C9,CASP1,CASP8,CXCL8,F2,F2R,F3,IL1B,IRF3,MAPK14,MAPK8,NFkB (complex),NFKB1,nitric oxide,NLRP3,P38 MAPK,PARP2,PRKN,PTK2,SMPD1,STAT1,Tlr	APOA1,AQP5,C4A/C4B,CCL28,CD63,CSN2,CYBA,DBI,EFNA1,F2,GNAS,H1-10,LPL,MAOB,MDK,ORM1,PI3,PLA2G2A,PRIM2,PRTN3,S100A10,S100A8,S100A9,TIMP3,TNFSF13,VIM	26 (22)	21	carbon tetrachloride	diethylnitrosamine,PPARA		IL1B
yersinia pestis lipid A	chemical - endogenous non-mammalian		3			0	1.09e-07	0.0089	Akt,AR,CEBPB,CHUK,Creb,ERK1/2,ERN1,HIF1A,IKBKB,IL10RA,IL1B,JUN,lipopolysaccharide,MAPK1,MAPK14,MAPK9,NFkB (complex),NFkB (family),NFKBIA,OSM,P38 MAPK,PTEN,PTGS2,REL,SPI1,STAT1,STAT3,TLR3,TLR4,XBP1,yersinia pestis lipid A	AHSG,AQP5,C4A/C4B,CCL28,CDSN,CST3,CTSF,DBI,DNAH17,EFNA1,F2,FAM20A,FCGR3A/FCGR3B,GCC1,GNAS,H1-2,HBB,HCLS1,HK3,HMGB2,HMGN2,HOPX,ITIH2,LALBA,LPL,LSM4,LSM8,LYZ,MED12L,MGP,NRAS,NUCB2,NUCKS1,PADI4,PODXL,PRIM2,S100A10,S100A12,S100A2,S100A6,S100A8,S100P,SLPI,TNFSF13	44 (31)	30					TLR4
hyodeoxycholic acid	chemical - endogenous mammalian		3			0.707	1.1e-07	0.0311	AGT,Akt,AKT1,APOE,APOH,CCND1,EGFR,ERK1/2,GSK3B,HDL,hyodeoxycholic acid,MAPK1,NFkB (complex),NFKBIA,nitric oxide,PRKAA2,SAA1,STAT3,VTN	AHSG,ALB,APOE,C4A/C4B,CD63,COX5A,CSN2,CTSF,DBI,EFNA1,F2,FAM20A,FGG,GNAS,HBB,HCLS1,HMGB2,ITIH2,LUM,LYZ,MAOB,MAPRE1,MGP,PODXL,PRIM2,S100A10,S100A2,S100A6,S100A9,SLPI,TIMP3,TNFSF13	32 (19)	18
dimaprit	chemical drug		3			-1.234	1.14e-07	0.0323	ADAM10,Akt,CCND1,CDKN1A,Creb,CSF1,dimaprit,DUSP1,ERK1/2,FOS,GSK3B,HIF1A,HRH2,JUN,MAPK1,MAPK3,MED1,NFE2L2,NFkB (complex),NFKBIA,NR3C1,PARP1,PTPN11,SHC1,SMAD2,SREBF1,SREBF2,STAT1,STAT3,TP53,TWIST1,XBP1	AHSG,ANXA13,AQP5,C4A/C4B,CAP2,CD63,CES1,COX5A,CTSF,CYBA,DBI,F2,FAM20A,FCGR3A/FCGR3B,FGA,FGG,GCC1,GNAS,H1-2,HBB,HMGB2,HMGN2,IMPDH1,ITIH2,LALBA,LUM,LYZ,MAPRE1,MGP,MPP7,MYOF,NUCB2,NUCKS1,PADI4,PRIM2,PRTN3,S100A10,S100A2,S100A6,S100P,SLPI,TNFSF13	42 (32)	29				MAPK3
IL1B	cytokine		2			0.429	1.15e-07	0.0193	Akt,CCND1,CEBPB,CHUK,Creb,CTNNB1,EGFR,EGR1,EP300,ESR1,F3,FOS,FOXA1,GSK3B,HSD11B1,IKBKB,IL1B,IL6,INSR,JUN,MAP2K1,MAP2K3,MAP2K7,MAPK1,MAPK14,MAPK8,MAPK9,NFkB (complex),NFKBIA,P38 MAPK,PPARA,PPARG,PPARGC1A,PROC,PTPN11,REL,STAT3,STAT6	ACTG1,AHSG,ANO10,APOE,AQP5,CAP2,CCL28,COX5A,CST3,CYBA,DBI,DYNC1I2,EFNA1,F2,FAM20A,FGA,FGG,GNAS,GNB1,H1-10,HMGN2,IMPDH1,ITIH2,LSM8,MAOB,MAPRE1,MED12L,MGP,NUCB2,ORM1,OXR1,PADI4,PEF1,PI3,PLA2G2A,PODXL,PRIM2,PRTN3,RDX,S100A10,S100A2,S100A6,S100A8,S100A9,SAA4,SYNGR2,TIMP3,VIM,WASF2	49 (38)	38	1-palmitoyl-2-(5-oxovaleroyl)-sn-glycero-3-phosphorylcholine,C7,C8,C9,carbon tetrachloride,Cbp/p300,E. coli B5 lipopolysaccharide,FAT1,FENDRR,Growth hormone,IL-17f dimer,IL17C,IL17RA,Immunoglobulin,IRF2,KLK5,linoleic acid,LIPG,lysophosphatidic acid,MDK,nitrofurantoin,PARG,PLG,PML,prexasertib,SMARCA4	allopurinol,Alpha catenin,B3GNT2,benzoic acid,beta-carotene,COPA,CTSG,decitabine,epicatechin,ESR2,GABA,GATA6,gemfibrozil,HSF2,indomethacin,lisinopril,methotrexate,mir-223,NR5A2,OPA1,palmitoylethanolamide,simvastatin,thalidomide,wortmannin		collagenase,EHF,ELF3,epinephrine,ERBB2,FKBP5,growth factor,HLA-E,HNF1B,ITGB8,JUND,L-tryptophan,MAPK3,MMP9,NFKBIZ,progesterone,RARB,Saa3,SERPINH1,SRC,SSTR2,STX4	CCN2,Cebp,Collagen type I (complex),DANCR,FURIN,HNF4A,HOMER1,proteoglycan,Smad2/3,TEK,Thrombospondin,thyroid hormone
econazole	chemical drug		3			1	1.15e-07	0.0336	acetaminophen,aflatoxin B1,Akt,CDKN1B,CTNNB1,CYP19A1,CYP2A6 (includes others),CYP3A4,econazole,GSK3B,KCNN4,MAPK1,MAPK14,NR3C1,PRKAA1,PRKAA2,PTK2,STAT3,STAT5A,STAT6,TP53	ACTG1,AHSG,ALB,ANXA13,APOE,AQP5,CD63,CES1,COX5A,CSN2,CTSF,EFNA1,FAM20A,FCGR3A/FCGR3B,FGA,FGG,HBB,HMGN2,IMPDH1,LPL,LYZ,MAOB,MAPRE1,MYOF,PADI4,PLA2G2A,PODXL,PSAP,S100A10,S100A2,S100A8,S100A9,S100P,SLPI,SYNGR2,TIMP3	36 (21)	17
ITGB8	other		2			0.392	1.18e-07	0.0316	AHR,ERK1/2,ITGB8,MAPK14,SMAD3,TGFB1	AHSG,AMY2B,APOE,CES1,COX5A,CST3,CYBA,EFNA1,F2,FCGR3A/FCGR3B,FGA,FGG,GNAS,HMGN2,HOPX,IMPDH1,LPL,LUM,MAOB,MGP,NUCB2,ORM1,PODXL,S100A10,S100A6,SERPINB10	26 (6)	6	IL1B,SP3			TGFB1
benzoic acid	chemical - endogenous mammalian		3			-0.866	1.21e-07	0.0065	benzoic acid,CCND1,CEBPA,CXCL8,ELF3,ESR1,GSTP1,H/K/NRAS,HIF1A,HNF4A,IFNG,IKBKB,IL1B,IL4,IL6,IRF4,MAPK1,NFkB (complex),NFKB2,NFKBIA,NOS2,NRAS,PPARG,REL,RELA,SMAD3,STAT3,STAT6,TP53	ACTG1,ANO10,AQP5,C1QTNF3,CAP2,CCL28,COX5A,CSN2,CST3,CTSF,CYBA,DYNC1I2,EFNA1,FAM20A,FCGR3A/FCGR3B,FGG,GNAS,H1-10,H1-2,HBB,HMGB2,HMGN2,HOPX,IMPDH1,ITIH2,LRPPRC,LUM,LYZ,MAPRE1,MED12L,MYOF,NUCB2,NUCKS1,OXR1,PADI4,PEF1,PI3,PLA2G2A,PRTN3,PSAP,RDX,S100A10,S100A2,SAA4,SYNGR2,TNFSF13,VIM,WASF2	48 (29)	26					cholesterol,IL1B
fibric acid derivative	chemical drug		3			0.309	1.22e-07	0.0304	AHR,CCND1,CEBPA,CXCL8,ELF3,fibric acid derivative,HIF1A,IKBKB,IL1B,IL6,IRF4,LPL,NFkB (complex),NFKB2,NFKBIA,NOS2,NR3C1,PPARA,REL,RELA,SMAD3,THRB,TP53	AHSG,APOA1,APOE,AQP5,C1QTNF3,CCL28,CD63,COX5A,CSN2,CST3,CTSF,CYBA,DBI,EFNA1,FGA,FGG,GNAS,H1-10,H1-2,HMGB2,HMGN2,ITIH2,LPL,LUM,LYZ,MAPRE1,MED12L,MYOF,NRAS,NUCB2,NUCKS1,PADI4,PI3,PLA2G2A,PODXL,PRTN3,S100A2,S100A8,S100A9,S100P,SAA4,SLPI	42 (23)	22				PPARA	cholesterol,IL6
SRA1	transcription regulator		2			-0.898	1.27e-07	0.0159	AR,ESR1,ESR2,GC-GCR dimer,NR3C1,PPARD,PPARG,SRA1,VDR	ANO10,APOA1,AQP5,CAP2,CES1,COX5A,CST5,CYBA,DYNC1I2,EFNA1,FGG,GNAS,GNB1,HOPX,LSM4,MDK,MGP,MPP7,OXR1,PADI4,PEF1,PLA2G2A,RDX,S100A6,S100A8,S100A9,S100P,SLPI,TIMP3,VIM,WASF2	31 (9)	8	IL6			CAV1,ESR2,MMP9,PPARA
[truncated: 1,192 more rows]

## Sheet: C. Mcov vs NcNs
© 2000-2021 QIAGEN. All rights reserved.
Analysis Details for My Projects->Manuel Ferrer_Saliva_Cov->SA_COVID_IPA_Mcov vs NcNs - 2021-08-13 11:41 AM
Workspace	My Projects
Project	Manuel Ferrer_Saliva_Cov
Analysis	SA_COVID_IPA_Mcov vs NcNs - 2021-08-13 11:41 AM
Date	Fri Aug 13 02:41:18 PDT 2021
Analysis ID	38706177
[truncated: 1,384 more rows]

## Sheet: D. Scov vs NcNs
© 2000-2021 QIAGEN. All rights reserved.
[truncated: 2,154 more rows]

[truncated: 2 more sheets: E. Scov vs Mcov, F. Scov vs NcSus]
