# Supplementary material for: Proteomic snapshot of saliva samples predicts new pathways implicated in SARS-CoV-2 pathogenesis
Source: Clin Proteomics. 2024 May 22;21:37. doi: 10.1186/s12014-024-09482-9 (PMC11112864; doi:10.1186/s12014-024-09482-9)
Supplement: Supplementary file 1 — Additional file 1: Figure S1. Main interaction network from IPA analysis for DE proteins in saliva of the comparison of Moderate COVID (Mcov) vs Non-COVID nonsusceptible (NcNs). Figure S2. Main interaction networks from IPA analysis for DE proteins in saliva of the comparison of Moderate COVID (Mcov) vs Non-COVID susceptible (NcSus). Figure S3. Main interaction network from IPA analysis for DE proteins in saliva of the comparison of severe COVID (Scov) vs non-COVID susceptible (NcSus). Figure S4. Main interaction networks from IPA analysis for DE proteins in saliva of the comparison of severe COVID (Scov) vs non-COVID nonsusceptible (NcNs). Figure S5. Main interaction networks from IPA analysis for DE proteins in saliva of the comparison of severe COVID (Scov) vs moderate COVID (Mcov). Figure S6. Comparisons with other databases were performed to infer the main transcription factors, transcription factor targets, cell types, and tissues. Table S1. Quality-filtered nonredundant human proteins identified from saliva samples, their expression level, and their functional annotation. Table S2. Lists of DE human proteins identified from saliva samples that were used for functional analysis based on IPA. Table S3. Discriminatory pathways associated with DE human proteins herein identified in saliva samples of all conditions compared to those in all the -omic studies published related to COVID-19 by using Metascape. Table S4. Quality-filtered nonredundant microbial-produced proteins identified from the saliva samples and their expression levels. [file 12014_2024_9482_MOESM1_ESM.zip › Supp Info Feb24/Table S3.xlsx]

## Sheet: A, Annotation
MyList	Gene ID	Type	Tax ID	Homologene Gene ID	Homologene Gene Tax ID	Gene Symbol	Type of Gene	Description	Gene Summary	Biological Process (GO)	Cellular Component (GO)	GOSlim (Ontology)	Molecular Function (GO)	Protein Function (Protein Atlas)	InterPro	Subcellular Location (Protein Atlas)	Secreted (UniProt)	Secreted (Protein Altas)	Transmembrane (UniProt)	Membrane (Protein Altas)	Appris (Ensembl)	Transmembrane (TMHMM)	Plasma (Protein Altas)	OMIM	Drug (DrugBank)	Disease and gene associations (DisGeNET)	Canonical Pathways	KEGG Pathway	Hallmark Gene Sets	BioCarta Gene Sets	GO:0062023 collagen-containing extracellu	M5885 NABA MATRISOME ASSOCIATED	R-HSA-6798695 Neutrophil degranulation	hsa04970 Salivary secretion	GO:0042742 defense response to bacterium	GO:0019730 antimicrobial humoral response	R-HSA-140342 Apoptosis induced DNA fragment	WP176 Folate metabolism	GO:0006954 inflammatory response	GO:0048306 calcium-dependent protein bind	GO:0070527 platelet aggregation	GO:0032994 protein-lipid complex	GO:0008289 lipid binding	GO:0030280 structural constituent of skin	P06664 Gonadotropin-releasing hormone	hsa05205 Proteoglycans in cancer	GO:0051493 regulation of cytoskeleton org	GO:0005902 microvillus	R-HSA-5668599 RHO GTPases Activate NADPH Oxi
P16403	3006	uniprot	H. sapiens	3006	H. sapiens	H1-2	protein-coding	H1.2 linker histone, cluster member	Histones are basic nuclear proteins responsible for nucleosome structure of the chromosomal fiber in eukaryotes. Two molecules of each of the four core histones (H2A, H2B, H3, and H4) form an octamer, around which approximately 146 bp of DNA is wrapped in repeating units, called nucleosomes. The linker histone, H1, interacts with linker DNA between nucleosomes and functions in the compaction of c…	GO:0098532 histone H3-K27 trimethylation;GO:0070734 histone H3-K27 methylation;GO:0016584 nucleosome positioning	GO:0035327 transcriptionally active chromatin;GO:0000791 euchromatin;GO:0000786 nucleosome	[GO:0003674] molecular_function; [GO:0003677] DNA binding; [GO:0005575] cellular_component; [GO:0005622] intracellular anatomical structure; [GO:0032991] protein-containing complex; [GO:0043226] organelle; [GO:0005694] chromosome; [GO:0008150] biological_process; [GO:0051276] chromosome organization; [GO:0022607] cellular component assembly; [GO:0065003] protein-containing complex assembly; [GO:0…	GO:0031492 nucleosomal DNA binding;GO:0031491 nucleosome binding;GO:0031490 chromatin DNA binding	Predicted intracellular proteins	[IPR005818] Linker histone H1/H5, domain H15; [IPR005819] Linker histone H1/H5; [IPR036388] Winged helix-like DNA-binding domain superfamily; [IPR036390] Winged helix DNA-binding domain superfamily	Nucleoli rim;Nucleoplasm (Supported)					principal1		yes	OMIM ID:142710 Histone gene cluster 1, h1 histone family, member c		H5N1 influenza; Acute Myeloid Leukemia, M1; Acute Myeloid Leukemia (AML-M2); Gout; Arthritis, Gouty; Uric acid measurement (procedure); Corpuscular Hemoglobin Concentration Mean; Mammary Neoplasms, Human; Mammary Carcinoma, Human; Diabetic Retinopathy; Influenza; Diabetes; Central neuroblastoma; Childhood Neuroblastoma; Neuroblastoma; Mammary Neoplasms; Diabetes Mellitus; Leukemia, Myelocytic, Ac…			(M5939)HALLMARK P53 PATHWAY		0.0	0.0	0.0	0.0	0.0	0.0	1.0	1.0	0.0	0.0	0.0	0.0	0.0	0.0	0.0	0.0	0.0	0.0	0.0
P08493	4256	uniprot	H. sapiens	4256	H. sapiens	MGP	protein-coding	matrix Gla protein	This gene encodes a member of the osteocalcin/matrix Gla family of proteins. The encoded vitamin K-dependent protein is secreted by chondrocytes and vascular smooth muscle cells, and functions as a physiological inhibitor of ectopic tissue calcification. Carboxylation status of the encoded protein is associated with calcification of the vasculature in human patients with cardiovascular disease an…	GO:0001502 cartilage condensation;GO:0098743 cell aggregation;GO:0030500 regulation of bone mineralization	GO:0062023 collagen-containing extracellular matrix;GO:0031012 extracellular matrix;GO:0030312 external encapsulating structure	[GO:0005575] cellular_component; [GO:0005576] extracellular region; [GO:0003674] molecular_function; [GO:0043167] ion binding; [GO:0031012] extracellular matrix; [GO:0030312] external encapsulating structure; [GO:0008150] biological_process; [GO:0048856] anatomical structure development; [GO:0030154] cell differentiation; [GO:0043226] organelle; [GO:0005615] extracellular space; [GO:0005198] stru…	GO:0008147 structural constituent of bone;GO:0005201 extracellular matrix structural constituent;GO:0005198 structural molecule activity	Human disease related genes:Congenital malformations:Other congenital malformations; Predicted secreted proteins; Predicted intracellular proteins; Disease related genes	[IPR000294] Gamma-carboxyglutamic acid-rich (GLA) domain; [IPR002384] Osteocalcin/matrix Gla protein; [IPR027118] Matrix Gla protein; [IPR035972] Gamma-carboxyglutamic acid-rich (GLA) domain superfamily		yes	yes				yes		OMIM ID:154870 Matrix gamma-carboxyglutamic acid	Calcium	Cartilaginous ossification of larynx; Cartilaginous ossification of nose; Premature fusion of phalangeal epiphyses; Calcification of the auricular cartilage; Costal cartilage calcification; Subgingival dental calculus; Calcification of cartilage; Congenital atresia of trachea; Congenital hypoplasia of pulmonary artery; Keutel syndrome; Monckeberg Medial Calcific Sclerosis; Calciphylaxis; Soft, do…	(M65)PID FRA PATHWAY; (M3008)NABA ECM GLYCOPROTEINS; (M5884)NABA CORE MATRISOME		(M5930)HALLMARK EPITHELIAL MESENCHYMAL TRANSITION		0.0	0.0	0.0	0.0	0.0	0.0	0.0	0.0	0.0	1.0	1.0	0.0	0.0	0.0	0.0	0.0	0.0	0.0	0.0
O95467	2778	uniprot	H. sapiens	2778	H. sapiens	GNAS	protein-coding	GNAS complex locus	This locus has a highly complex imprinted expression pattern. It gives rise to maternally, paternally, and biallelically expressed transcripts that are derived from four alternative promoters and 5' exons. Some transcripts contain a differentially methylated region (DMR) at their 5' exons, and this DMR is commonly found in imprinted genes and correlates with transcript expression. An antisense tr…	GO:0007191 adenylate cyclase-activating dopamine receptor signaling pathway;GO:0007212 dopamine receptor signaling pathway;GO:0070527 platelet aggregation	GO:0005834 heterotrimeric G-protein complex;GO:1905360 GTPase complex;GO:0031234 extrinsic component of cytoplasmic side of plasma membrane	[GO:0008150] biological_process; [GO:0005575] cellular_component; [GO:0005622] intracellular anatomical structure; [GO:0043226] organelle; [GO:0005634] nucleus; [GO:0005737] cytoplasm; [GO:0005576] extracellular region; [GO:0031410] cytoplasmic vesicle; [GO:0003674] molecular_function; [GO:0000003] reproduction; [GO:0042592] homeostatic process; [GO:0006810] transport; [GO:0015031] protein transp…	GO:0031852 mu-type opioid receptor binding;GO:0051430 corticotropin-releasing hormone receptor 1 binding;GO:0010856 adenylate cyclase activator activity	Cancer-related genes:Candidate cancer biomarkers; Transporters:Accessory Factors Involved in Transport; Cancer-related genes:Mutational cancer driver genes; Human disease related genes:Congenital malformations:Congenital malformations of the musculoskeletal system; Human disease related genes:Endocrine and metabolic diseases:Hypothalamus and pituitary gland diseases; Human disease related genes:M…	[IPR009434] Neuroendocrine secretory protein 55; [IPR000367] G-protein alpha subunit, group S; [IPR001019] Guanine nucleotide binding protein (G-protein), alpha subunit; [IPR011025] G protein alpha subunit, helical insertion; [IPR027417] P-loop containing nucleoside triphosphate hydrolase	Nucleoplasm (Approved); Additional: Cytosol;Plasma membrane	yes			yes		yes		OMIM ID:139320 Gnas complex locus	Colforsin; 2',5'-DIDEOXY-ADENOSINE 3'-MONOPHOSPHATE	Brachymetacarpia; Broad 1st metacarpal; Cellular Myxoma; Fibrous Dysplasia, Monostotic; PITUITARY ADENOMA 3, MULTIPLE TYPES; PITUITARY TUMOR 3, GROWTH HORMONE-SECRETING, SOMATIC; POLYOSTOTIC FIBROUS DYSPLASIA, SOMATIC, MOSAIC; PSEUDOHYPOPARATHYROIDISM, TYPE IA, WITH TESTOTOXICOSIS; Pseudohypothyroidism; Abnormality of the parathyroid gland; Choroid plexus calcification; Colorectal Villous Adenoma…		(hsa04962)Vasopressin-regulated water reabsorption; (hsa05030)Cocaine addiction; (hsa05110)Vibrio cholerae infection	(M5910)HALLMARK PROTEIN SECRETION	(M19829)BIOCARTA AGPCR PATHWAY; (M7772)BIOCARTA BARRESTIN PATHWAY; (M668)BIOCARTA BARR MAPK PATHWAY	1.0	0.0	0.0	1.0	0.0	0.0	0.0	1.0	0.0	0.0	1.0	0.0	0.0	0.0	0.0	0.0	1.0	1.0	0.0
P16402	3007	uniprot	H. sapiens	3007	H. sapiens	H1-3	protein-coding	H1.3 linker histone, cluster member	Histones are basic nuclear proteins responsible for nucleosome structure of the chromosomal fiber in eukaryotes. Two molecules of each of the four core histones (H2A, H2B, H3, and H4) form an octamer, around which approximately 146 bp of DNA is wrapped in repeating units, called nucleosomes. The linker histone, H1, interacts with linker DNA between nucleosomes and functions in the compaction of c…	GO:0098532 histone H3-K27 trimethylation;GO:0070734 histone H3-K27 methylation;GO:0016584 nucleosome positioning	GO:0000791 euchromatin;GO:0000786 nucleosome;GO:0044815 DNA packaging complex	[GO:0003674] molecular_function; [GO:0003677] DNA binding; [GO:0005575] cellular_component; [GO:0005622] intracellular anatomical structure; [GO:0032991] protein-containing complex; [GO:0043226] organelle; [GO:0005694] chromosome; [GO:0008150] biological_process; [GO:0051276] chromosome organization; [GO:0022607] cellular component assembly; [GO:0065003] protein-containing complex assembly; [GO:0…	GO:0031492 nucleosomal DNA binding;GO:0031491 nucleosome binding;GO:0031490 chromatin DNA binding	Predicted intracellular proteins	[IPR005818] Linker histone H1/H5, domain H15; [IPR005819] Linker histone H1/H5; [IPR036388] Winged helix-like DNA-binding domain superfamily; [IPR036390] Winged helix DNA-binding domain superfamily						principal1			OMIM ID:142210 Histone gene cluster 1, h1 histone family, member d		Dwarfism; Cerebrovascular accident					0.0	0.0	0.0	0.0	0.0	0.0	1.0	1.0	0.0	0.0	0.0	0.0	0.0	0.0	0.0	0.0	0.0	0.0	0.0
P05204	3151	uniprot	H. sapiens	3151	H. sapiens	HMGN2	protein-coding	high mobility group nucleosomal binding domain 2	The protein encoded by this gene binds nucleosomal DNA and is associated with transcriptionally active chromatin. Along with a similar protein, HMGN1, the encoded protein may help maintain an open chromatin configuration around transcribable genes. The protein has also been found to have antimicrobial activity against bacteria, viruses and fungi. [provided by RefSeq, Oct 2014]	GO:0031640 killing of cells of other organism;GO:0061844 antimicrobial humoral immune response mediated by antimicrobial peptide;GO:0001906 cell killing	GO:0000785 chromatin;GO:0005694 chromosome;GO:0005615 extracellular space	[GO:0005575] cellular_component; [GO:0005622] intracellular anatomical structure; [GO:0043226] organelle; [GO:0005634] nucleus; [GO:0003674] molecular_function; [GO:0003677] DNA binding; [GO:0005694] chromosome; [GO:0003723] RNA binding; [GO:0005737] cytoplasm; [GO:0005576] extracellular region; [GO:0005615] extracellular space; [GO:0008150] biological_process; [GO:0002376] immune system process;…	GO:0031492 nucleosomal DNA binding;GO:0031491 nucleosome binding;GO:0031490 chromatin DNA binding	Predicted intracellular proteins	[IPR000079] High mobility group protein HMGN	Nucleoplasm (Supported); Additional: Nucleoli					principal1			OMIM ID:163910 High mobility group nucleosomal binding protein 2		AL-RAQAD SYNDROME; Glucagonoma; Dental Enamel Hypoplasia; Juvenile rheumatoid arthritis; Promyelocytic leukemia; insulinoma; Encephalitis, St. Louis; Fibroid Tumor; Arthritis, Psoriatic; Lupus Vulgaris; Lupus Erythematosus, Discoid; Lupus Erythematosus; Uterine Fibroids; Acute Promyelocytic Leukemia; Microcephaly; Autoimmune Diseases; Lupus Erythematosus, Systemic; Childhood Osteosarcoma; Osteosa…			(M5901)HALLMARK G2M CHECKPOINT		0.0	0.0	0.0	0.0	0.0	1.0	1.0	0.0	0.0	0.0	0.0	0.0	0.0	0.0	0.0	0.0	0.0	0.0	0.0
P06703	6277	uniprot	H. sapiens	6277	H. sapiens	S100A6	protein-coding	S100 calcium binding protein A6	The protein encoded by this gene is a member of the S100 family of proteins containing 2 EF-hand calcium-binding motifs. S100 proteins are localized in the cytoplasm and/or nucleus of a wide range of cells, and involved in the regulation of a number of cellular processes such as cell cycle progression and differentiation. S100 genes include at least 13 members which are located as a cluster on ch…	GO:0048146 positive regulation of fibroblast proliferation;GO:0048145 regulation of fibroblast proliferation;GO:0007409 axonogenesis	GO:0031234 extrinsic component of cytoplasmic side of plasma membrane;GO:0009898 cytoplasmic side of plasma membrane;GO:0019897 extrinsic component of plasma membrane	[GO:0003674] molecular_function; [GO:0043167] ion binding; [GO:0005575] cellular_component; [GO:0005622] intracellular anatomical structure; [GO:0043226] organelle; [GO:0005634] nucleus; [GO:0005737] cytoplasm; [GO:0005829] cytosol; [GO:0005886] plasma membrane; [GO:0008150] biological_process; [GO:0006810] transport; [GO:0055085] transmembrane transport; [GO:0005635] nuclear envelope; [GO:000716…	GO:0044548 S100 protein binding;GO:0005523 tropomyosin binding;GO:0048306 calcium-dependent protein binding	Predicted intracellular proteins; Cancer-related genes:Candidate cancer biomarkers	[IPR001751] S100/Calbindin-D9k, conserved site; [IPR002048] EF-hand domain; [IPR011992] EF-hand domain pair; [IPR013787] S100/CaBP-9k-type, calcium binding, subdomain; [IPR018247] EF-Hand 1, calcium-binding site; [IPR034118] Protein S100-A6	Cytosol;Plasma membrane (Enhanced)					principal1		yes	OMIM ID:114110 S100 calcium-binding protein a6	Calcium citrate; Calcium Phosphate; Calcium phosphate dihydrate	Vasospasm, Intracranial; Adenoma, Sweat Gland; Coccidioidomycosis; Familial Hyperaldosteronism; Pseudohypoaldosteronism, Type I; Carcinoma, Ehrlich Tumor; Acute myocardial ischemia; Tuberculoid leprosy; EPIDERMAL DIFFERENTIATION COMPLEX; Medullomyoblastoma; Melanotic medulloblastoma; Hashimoto's encephalitis; Cerebral Vasospasm; Desmoplastic Medulloblastoma; Extrinsic allergic alveolitis; stage, …	(M5883)NABA SECRETED FACTORS; (M5885)NABA MATRISOME ASSOCIATED; (M5889)NABA MATRISOME				1.0	1.0	0.0	0.0	0.0	0.0	0.0	0.0	0.0	1.0	0.0	0.0	0.0	0.0	1.0	0.0	0.0	0.0	0.0
Q9UFH2	8632	uniprot	H. sapiens	8632	H. sapiens	DNAH17	protein-coding	dynein axonemal heavy chain 17	Dyneins are microtubule-associated motor protein complexes composed of several heavy, light, and intermediate chains. DNAH17 is a heavy chain associated with axonemal dynein (Milisav and Affara, 1998 [PubMed 9545504]).[supplied by OMIM, Mar 2008]	GO:0036158 outer dynein arm assembly;GO:0070286 axonemal dynein complex assembly;GO:0035082 axoneme assembly	GO:0036157 outer dynein arm;GO:0005858 axonemal dynein complex;GO:0030286 dynein complex	[GO:0005575] cellular_component; [GO:0005622] intracellular anatomical structure; [GO:0005737] cytoplasm; [GO:0003674] molecular_function; [GO:0043167] ion binding; [GO:0008150] biological_process; [GO:0016887] ATPase; [GO:0032991] protein-containing complex; [GO:0043226] organelle; [GO:0005856] cytoskeleton; [GO:0005929] cilium; [GO:0007010] cytoskeleton organization; [GO:0022607] cellular compo…	GO:0008569 minus-end-directed microtubule motor activity;GO:0051959 dynein light intermediate chain binding;GO:0045505 dynein intermediate chain binding	Predicted intracellular proteins; Disease related genes; Human disease related genes:Reproductive system diseases:Reproductive system diseases	[IPR004273] Dynein heavy chain region D6 P-loop domain; [IPR013594] Dynein heavy chain, tail; [IPR013602] Dynein heavy chain, linker; [IPR024317] Dynein heavy chain, AAA module D4; [IPR024743] Dynein heavy chain, coiled coil stalk; [IPR026983] Dynein heavy chain; [IPR027417] P-loop containing nucleoside triphosphate hydrolase; [IPR035699] Dynein heavy chain, hydrolytic ATP-binding dynein motor re…	Nucleoplasm;Plasma membrane (Approved); Additional: Cytosol								OMIM ID:610063 Dynein, axonemal, heavy chain 17		Tumour thrombosis; Tumor thrombus; Asthenozoospermia; Male infertility; Triglycerides measurement; Waist-Hip Ratio; Kidney Failure, Chronic; Chronic Kidney Diseases; Short stature; Leukemia, Myelocytic, Acute; Liver carcinoma		(hsa05016)Huntington disease; (hsa05014)Amyotrophic lateral sclerosis; (hsa05022)Pathways of neurodegeneration - multiple diseases			0.0	0.0	0.0	0.0	0.0	0.0	0.0	0.0	0.0	0.0	0.0	0.0	0.0	1.0	0.0	0.0	0.0	0.0	0.0
Q86YW9	116931	uniprot	H. sapiens	116931	H. sapiens	MED12L	protein-coding	mediator complex subunit 12L	The protein encoded by this gene is part of the Mediator complex, which is involved in transcriptional coactivation of nearly all RNA polymerase II-dependent genes. The Mediator complex links gene-specific transcriptional activators with the basal transcription machinery. [provided by RefSeq, May 2010]	GO:0045893 positive regulation of transcription, DNA-templated;GO:1903508 positive regulation of nucleic acid-templated transcription;GO:1902680 positive regulation of RNA biosynthetic process	GO:0016592 mediator complex;GO:0140513 nuclear protein-containing complex;GO:0032991 protein-containing complex	[GO:0008150] biological_process; [GO:0009058] biosynthetic process; [GO:0034641] cellular nitrogen compound metabolic process; [GO:0003674] molecular_function; [GO:0005575] cellular_component; [GO:0005622] intracellular anatomical structure; [GO:0032991] protein-containing complex; [GO:0043226] organelle; [GO:0005634] nucleus	GO:0008013 beta-catenin binding;GO:0003713 transcription coactivator activity;GO:0003712 transcription coregulator activity	Predicted intracellular proteins; Disease related genes	[IPR019035] Mediator complex, subunit Med12; [IPR021989] Mediator complex, subunit Med12, catenin-binding; [IPR021990] Mediator complex, subunit Med12, LCEWAV-domain	Nucleoli (Approved)								OMIM ID:611318 Mediator complex subunit 12-like		Bleeding Disorder Due To P2RY12 Defect; Impaired ADP-induced platelet aggregation; Abnormality of abdomen morphology; Abnormal corpus callosum morphology; Diverticular Diseases; Metastatic castration-resistant prostate cancer; Poor school performance; Smoking Behaviors; Motor delay; Smoking; Clumsiness - motor delay; Delayed speech and language development; Triglycerides measurement; Eosinophil c…		(hsa04919)Thyroid hormone signaling pathway			0.0	0.0	0.0	0.0	0.0	0.0	0.0	0.0	0.0	0.0	0.0	0.0	0.0	0.0	0.0	0.0	0.0	0.0	0.0
P15515	3346	uniprot	H. sapiens	3346	H. sapiens	HTN1	protein-coding	histatin 1	This gene encodes a member of the histatin family of small, histidine-rich, cationic proteins. They function as antimicrobial peptides and are important components of the innate immune system. Histatins are found in saliva and exhibit antibacterial, antifungal activities and function in wound healing. [provided by RefSeq, Aug 2014]	GO:0031640 killing of cells of other organism;GO:0050832 defense response to fungus;GO:0009620 response to fungus	GO:0005576 extracellular region;GO:0110165 cellular anatomical entity;GO:0005575 cellular_component	[GO:0005575] cellular_component; [GO:0005576] extracellular region; [GO:0008150] biological_process; [GO:0006950] response to stress; [GO:0002376] immune system process; [GO:0003674] molecular_function; [GO:0048856] anatomical structure development	GO:0005515 protein binding;GO:0005488 binding;GO:0003674 molecular_function	Predicted secreted proteins; Transporters:Transporter channels and pores	[IPR030773] Histatin/statherin family; [IPR030774] Histatin-3		yes	yes			principal1			OMIM ID:142701 Histatin 1		Cystic lung lesion; Leukemia, Radiation-Induced; Lichen planus follicularis; Pleuropulmonary blastoma; Cerebellar Ataxia, Mental Retardation, And Dysequilibrium Syndrome 1; Embryonal Neoplasm; Amelogenesis Imperfecta; Dryness of eye; Dry Eye Syndromes; Drug Dependence; Myeloid Leukemia; Leukemogenesis; Autistic Disorder; leukemia; Hypertensive disease; Diabetes Mellitus, Non-Insulin-Dependent; Tu…		(hsa04970)Salivary secretion			0.0	0.0	0.0	1.0	1.0	1.0	0.0	0.0	0.0	1.0	0.0	0.0	0.0	0.0	0.0	0.0	0.0	0.0	0.0
Q9GZZ8	90070	uniprot	H. sapiens	90070	H. sapiens	LACRT	protein-coding	lacritin	The protein encoded by this gene is highly expressed in the lacrimal glands and localized primarily to secretory granules and secretory fluid. It augments lacrimal acinar cell secretion, promotes ductal cell proliferation, and stimulates signaling through tyrosine phosphorylation and release of calcium. [provided by RefSeq, Jul 2008]	GO:0070075 tear secretion;GO:0060054 positive regulation of epithelial cell proliferation involved in wound healing;GO:0033173 calcineurin-NFAT signaling cascade	GO:0030141 secretory granule;GO:0099503 secretory vesicle;GO:0031410 cytoplasmic vesicle	[GO:0008150] biological_process; [GO:0008283] cell population proliferation; [GO:0006810] transport; [GO:0005575] cellular_component; [GO:0005576] extracellular region; [GO:0005615] extracellular space; [GO:0003674] molecular_function; [GO:0007165] signal transduction; [GO:0005622] intracellular anatomical structure; [GO:0005737] cytoplasm; [GO:0031410] cytoplasmic vesicle; [GO:0043226] organelle…	GO:0043237 laminin-1 binding;GO:0043236 laminin binding;GO:0001968 fibronectin binding	Predicted secreted proteins; Predicted intracellular proteins	[IPR033530] Extracellular glycoprotein lacritin; [IPR043557] Dermcidin/Lacritin		yes	yes			principal2		yes	OMIM ID:607360 Lacritin		Blepharitis; Thyroid associated opthalmopathies; Inflammation; Graves Disease; Mammary Neoplasms					0.0	0.0	0.0	0.0	1.0	0.0	0.0	0.0	0.0	0.0	1.0	1.0	0.0	0.0	0.0	0.0	0.0	0.0	1.0
P10412	3008	uniprot	H. sapiens	3008	H. sapiens	H1-4	protein-coding	H1.4 linker histone, cluster member	Histones are basic nuclear proteins responsible for nucleosome structure of the chromosomal fiber in eukaryotes. Two molecules of each of the four core histones (H2A, H2B, H3, and H4) form an octamer, around which approximately 146 bp of DNA is wrapped in repeating units, called nucleosomes. The linker histone, H1, interacts with linker DNA between nucleosomes and functions in the compaction of c…	GO:0098532 histone H3-K27 trimethylation;GO:0070734 histone H3-K27 methylation;GO:0016584 nucleosome positioning	GO:0000792 heterochromatin;GO:0000786 nucleosome;GO:0044815 DNA packaging complex	[GO:0003674] molecular_function; [GO:0003677] DNA binding; [GO:0005575] cellular_component; [GO:0005622] intracellular anatomical structure; [GO:0032991] protein-containing complex; [GO:0043226] organelle; [GO:0005694] chromosome; [GO:0008150] biological_process; [GO:0051276] chromosome organization; [GO:0022607] cellular component assembly; [GO:0065003] protein-containing complex assembly; [GO:0…	GO:0031492 nucleosomal DNA binding;GO:0031491 nucleosome binding;GO:0031490 chromatin DNA binding	Predicted intracellular proteins; Disease related genes	[IPR005818] Linker histone H1/H5, domain H15; [IPR005819] Linker histone H1/H5; [IPR036388] Winged helix-like DNA-binding domain superfamily; [IPR036390] Winged helix DNA-binding domain superfamily	Nuclear speckles (Supported)					principal1			OMIM ID:142220 Histone gene cluster 1, h1 histone family, member e	Copper	RAHMAN SYNDROME; Overgrowth Syndrome; Advanced bone age; Amblyopia; Full cheeks; Acquired Camptodactyly; Congenital Camptodactyly; Nevus; Telecanthus; Premature aging syndrome; Astigmatism; Acquired Kyphoscoliosis; Congenital kyphoscoliosis; Kyphoscoliosis deformity of spine; Non-obstructive azoospermia; Neonatal Hypotonia; Muscle Hypertonia; Congenital clubfoot; Adenoid Cystic Carcinoma; Pervasi…	(M32)PID HDAC CLASSIII PATHWAY				0.0	0.0	0.0	0.0	0.0	0.0	1.0	1.0	0.0	0.0	0.0	0.0	0.0	0.0	0.0	0.0	0.0	0.0	0.0
P16401	3009	uniprot	H. sapiens	3009	H. sapiens	H1-5	protein-coding	H1.5 linker histone, cluster member	Histones are basic nuclear proteins responsible for nucleosome structure of the chromosomal fiber in eukaryotes. Two molecules of each of the four core histones (H2A, H2B, H3, and H4) form an octamer, around which approximately 146 bp of DNA is wrapped in repeating units, called nucleosomes. The linker histone, H1, interacts with linker DNA between nucleosomes and functions in the compaction of c…	GO:0071169 establishment of protein localization to chromatin;GO:0051574 positive regulation of histone H3-K9 methylation;GO:0070199 establishment of protein localization to chromosome	GO:0000792 heterochromatin;GO:0000786 nucleosome;GO:0044815 DNA packaging complex	[GO:0003674] molecular_function; [GO:0003677] DNA binding; [GO:0005575] cellular_component; [GO:0005622] intracellular anatomical structure; [GO:0032991] protein-containing complex; [GO:0043226] organelle; [GO:0005694] chromosome; [GO:0008150] biological_process; [GO:0051276] chromosome organization; [GO:0022607] cellular component assembly; [GO:0065003] protein-containing complex assembly; [GO:0…	GO:0031492 nucleosomal DNA binding;GO:0031491 nucleosome binding;GO:0031490 chromatin DNA binding	Predicted intracellular proteins	[IPR005818] Linker histone H1/H5, domain H15; [IPR005819] Linker histone H1/H5; [IPR036388] Winged helix-like DNA-binding domain superfamily; [IPR036390] Winged helix DNA-binding domain superfamily	Nucleoplasm (Supported)					principal1		yes	OMIM ID:142711 Histone gene cluster 1, h1 histone family, member b		Low density lipoprotein cholesterol measurement; Hepatitis C; Malignant neoplasm of pancreas; Pancreatic carcinoma; Schizophrenia; Colorectal Carcinoma					0.0	0.0	0.0	0.0	0.0	0.0	1.0	1.0	0.0	0.0	0.0	0.0	0.0	0.0	0.0	0.0	0.0	0.0	1.0
Q9NRJ3	56477	uniprot	H. sapiens	56477	H. sapiens	CCL28	protein-coding	C-C motif chemokine ligand 28	This antimicrobial gene belongs to the subfamily of small cytokine CC genes. Cytokines are a family of secreted proteins involved in immunoregulatory and inflammatory processes. The CC cytokines are proteins characterized by two adjacent cysteines. The cytokine encoded by this gene displays chemotactic activity for resting CD4 or CD8 T cells and eosinophils. The product of this gene binds to chem…	GO:1903237 negative regulation of leukocyte tethering or rolling;GO:0002692 negative regulation of cellular extravasation;GO:1904995 negative regulation of leukocyte adhesion to vascular endothelial cell	GO:0070062 extracellular exosome;GO:1903561 extracellular vesicle;GO:0043230 extracellular organelle	[GO:0008150] biological_process; [GO:0007165] signal transduction; [GO:0005575] cellular_component; [GO:0005576] extracellular region; [GO:0005615] extracellular space; [GO:0040011] locomotion; [GO:0003674] molecular_function; [GO:0002376] immune system process; [GO:0048870] cell motility; [GO:0043226] organelle; [GO:0007155] cell adhesion; [GO:0042592] homeostatic process	GO:0008009 chemokine activity;GO:0042379 chemokine receptor binding;GO:0005125 cytokine activity	Predicted secreted proteins; Predicted intracellular proteins	[IPR000827] CC chemokine, conserved site; [IPR001811] Chemokine interleukin-8-like domain; [IPR036048] Chemokine interleukin-8-like superfamily		yes	yes						OMIM ID:605240 Chemokine, cc motif, ligand 28		H3N2 influenza; Staphylococcal toxic shock syndrome; Odontogenic Cysts; Prolymphocytic Leukemia; Soft Tissue Infection; Morphine Dependence; Aspergillosis; TRICHOMONAS VAGINALIS (finding); Acute myeloid leukaemia refractory; Toxic Shock Syndrome; Candidiasis; Luminal B Breast Carcinoma; Caries (morphologic abnormality); Delirium; Cutaneous Mastocytosis; response to bronchodilator; Luminal A Breas…	(M5883)NABA SECRETED FACTORS; (M5885)NABA MATRISOME ASSOCIATED; (M5889)NABA MATRISOME	(hsa04672)Intestinal immune network for IgA production; (hsa04061)Viral protein interaction with cytokine and cytokine receptor; (hsa04062)Chemokine signaling pathway			0.0	1.0	0.0	0.0	0.0	0.0	0.0	0.0	0.0	1.0	1.0	0.0	0.0	0.0	0.0	0.0	0.0	0.0	1.0
P27216	312	uniprot	H. sapiens	312	H. sapiens	ANXA13	protein-coding	annexin A13	This gene encodes a member of the annexin family. Members of this calcium-dependent phospholipid-binding protein family play a role in the regulation of cellular growth and in signal transduction pathways. The specific function of this gene has not yet been determined; however, it is associated with the plasma membrane of undifferentiated, proliferating endothelial cells and differentiated villus…	GO:0030154 cell differentiation;GO:0048869 cellular developmental process;GO:0032502 developmental process	GO:0019898 extrinsic component of membrane;GO:0016324 apical plasma membrane;GO:0045177 apical part of cell	[GO:0003674] molecular_function; [GO:0043167] ion binding; [GO:0008289] lipid binding; [GO:0005575] cellular_component; [GO:0005622] intracellular anatomical structure; [GO:0043226] organelle; [GO:0005634] nucleus; [GO:0005654] nucleoplasm; [GO:0005886] plasma membrane; [GO:0005737] cytoplasm; [GO:0031410] cytoplasmic vesicle; [GO:0005576] extracellular region; [GO:0005615] extracellular space; […	GO:1901611 phosphatidylglycerol binding;GO:0005544 calcium-dependent phospholipid binding;GO:0001786 phosphatidylserine binding	Predicted intracellular proteins	[IPR001464] Annexin; [IPR009166] Annexin A13; [IPR018252] Annexin repeat, conserved site; [IPR018502] Annexin repeat; [IPR037104] Annexin superfamily	Plasma membrane (Supported); Additional: Nucleoplasm							yes	OMIM ID:602573 Annexin a13		Viral gastroenteritis; FRONTOMETAPHYSEAL DYSPLASIA 1; Hot flushes; Fibromuscular Dysplasia; Foot-and-Mouth Disease; Tick-Borne Encephalitis; Muscular Dystrophy, Facioscapulohumeral; Parasitic Diseases; trachomatis; Encephalitis; Carcinoma breast stage IV; Hormone refractory prostate cancer; Influenza; Solid Neoplasm; Hepatitis B; Diabetes Mellitus, Insulin-Dependent; Secondary malignant neoplasm …	(M5880)NABA ECM AFFILIATED; (M5885)NABA MATRISOME ASSOCIATED; (M5889)NABA MATRISOME		(M5892)HALLMARK CHOLESTEROL HOMEOSTASIS		0.0	1.0	0.0	0.0	0.0	0.0	0.0	0.0	0.0	1.0	0.0	0.0	1.0	0.0	0.0	0.0	0.0	1.0	0.0
P28325	1473	uniprot	H. sapiens	1473	H. sapiens	CST5	protein-coding	cystatin D	The cystatin superfamily encompasses proteins that contain multiple cystatin-like sequences. Some of the members are active cysteine protease inhibitors, while others have lost or perhaps never acquired this inhibitory activity. There are three inhibitory families in the superfamily, including the type 1 cystatins (stefins), type 2 cystatins and the kininogens. The type 2 cystatin proteins are a …	GO:0010951 negative regulation of endopeptidase activity;GO:0010466 negative regulation of peptidase activity;GO:0045861 negative regulation of proteolysis	GO:0070062 extracellular exosome;GO:1903561 extracellular vesicle;GO:0043230 extracellular organelle	[GO:0003674] molecular_function; [GO:0030234] enzyme regulator activity; [GO:0008150] biological_process; [GO:0005575] cellular_component; [GO:0005576] extracellular region; [GO:0005615] extracellular space; [GO:0043226] organelle	GO:0004869 cysteine-type endopeptidase inhibitor activity;GO:0004866 endopeptidase inhibitor activity;GO:0030414 peptidase inhibitor activity	Predicted secreted proteins	[IPR000010] Cystatin domain; [IPR018073] Proteinase inhibitor I25, cystatin, conserved site		yes	yes			principal1		yes	OMIM ID:123858 Cystatin 5		Sarcoma 180; Ascites; Osteoporosis; Blood Protein Measurement; Squamous cell carcinoma of the head and neck; Malignant neoplasm of ovary; Colon Carcinoma; Malignant tumor of colon; Neoplasm Metastasis; Tumor Cell Invasion; Neoplasms	(M3468)NABA ECM REGULATORS; (M5885)NABA MATRISOME ASSOCIATED; (M5889)NABA MATRISOME	(hsa04970)Salivary secretion			0.0	1.0	0.0	1.0	0.0	0.0	0.0	0.0	0.0	0.0	0.0	0.0	0.0	0.0	0.0	0.0	0.0	0.0	0.0
Q92522	8971	uniprot	H. sapiens	8971	H. sapiens	H1-10	protein-coding	H1.10 linker histone	Histones are basic nuclear proteins that are responsible for the nucleosome structure of the chromosomal fiber in eukaryotes. Nucleosomes consist of approximately 146 bp of DNA wrapped around a histone octamer composed of pairs of each of the four core histones (H2A, H2B, H3, and H4). The chromatin fiber is further compacted through the interaction of a linker histone, H1, with the DNA between th…	GO:0016584 nucleosome positioning;GO:0030261 chromosome condensation;GO:0045910 negative regulation of DNA recombination	GO:0000786 nucleosome;GO:0044815 DNA packaging complex;GO:0032993 protein-DNA complex	[GO:0003674] molecular_function; [GO:0003677] DNA binding; [GO:0005575] cellular_component; [GO:0005622] intracellular anatomical structure; [GO:0032991] protein-containing complex; [GO:0043226] organelle; [GO:0005694] chromosome; [GO:0008150] biological_process; [GO:0051276] chromosome organization; [GO:0022607] cellular component assembly; [GO:0065003] protein-containing complex assembly; [GO:0…	GO:0031492 nucleosomal DNA binding;GO:0031491 nucleosome binding;GO:0031490 chromatin DNA binding	Predicted intracellular proteins	[IPR005818] Linker histone H1/H5, domain H15; [IPR005819] Linker histone H1/H5; [IPR036388] Winged helix-like DNA-binding domain superfamily; [IPR036390] Winged helix DNA-binding domain superfamily	Nucleoli;Nucleoli rim;Nucleoplasm (Enhanced)					principal1		yes	OMIM ID:602785 H1 histone family, member x		Age at menopause; Neuroendocrine Tumors; Adenocarcinoma of lung (disorder)					0.0	0.0	0.0	0.0	0.0	0.0	1.0	0.0	0.0	0.0	0.0	0.0	0.0	0.0	0.0	0.0	0.0	0.0	0.0
O75179	26057	uniprot	H. sapiens	26057	H. sapiens	ANKRD17	protein-coding	ankyrin repeat domain 17	The protein encoded by this gene belongs to the family of ankyrin repeat-containing proteins, and contains two distinct arrays of ankyrin repeats in its amino-terminal region, one with 15 ankyrin repeats, and the other with 10 ankyrin repeats. It also contains a nuclear export signal, nuclear localization signal, and a cyclin-binding RXL motif. Localization of this protein to the nucleus has been…	GO:1900245 positive regulation of MDA-5 signaling pathway;GO:0039533 regulation of MDA-5 signaling pathway;GO:0001955 blood vessel maturation	GO:0031965 nuclear membrane;GO:0005635 nuclear envelope;GO:0031967 organelle envelope	[GO:0003674] molecular_function; [GO:0003723] RNA binding; [GO:0005575] cellular_component; [GO:0005622] intracellular anatomical structure; [GO:0043226] organelle; [GO:0005634] nucleus; [GO:0005737] cytoplasm; [GO:0005654] nucleoplasm; [GO:0005635] nuclear envelope; [GO:0005694] chromosome; [GO:0008150] biological_process; [GO:0007165] signal transduction; [GO:0002376] immune system process; [GO…	GO:0003682 chromatin binding;GO:0003723 RNA binding;GO:0003676 nucleic acid binding	Predicted intracellular proteins	[IPR002110] Ankyrin repeat; [IPR004087] K Homology domain; [IPR004088] K Homology domain, type 1; [IPR020683] Ankyrin repeat-containing domain; [IPR036612] K Homology domain, type 1 superfamily; [IPR036770] Ankyrin repeat-containing domain superfamily	Nucleoplasm (Supported); Additional: Nuclear membrane							yes	OMIM ID:615929 Ankyrin repeat domain-containing protein 17		Oral lesion; Dental caries of smooth surface; Low density lipoprotein cholesterol measurement; Serum total cholesterol measurement; Lip and Oral Cavity Carcinoma; Malignant neoplasm of mouth; Neoplasms					0.0	0.0	0.0	0.0	1.0	0.0	0.0	0.0	0.0	1.0	0.0	0.0	0.0	0.0	0.0	0.0	0.0	0.0	0.0
Q96DR5	140683	uniprot	H. sapiens	140683	H. sapiens	BPIFA2	protein-coding	BPI fold containing family A member 2	This gene encodes a member of the palate, lung and nasal epithelium clone (Plunc) family of proteins. Members of this family have been proposed to play a role in the local antibacterial response in nose, mouth and upper respiratory pathways. The encoded soluble salivary protein binds bacterial lipopolysaccharide (LPS) and inhibits bacterial growth. This gene is present in a gene cluster on chromo…	GO:0042742 defense response to bacterium;GO:0009617 response to bacterium;GO:0098542 defense response to other organism	GO:0030141 secretory granule;GO:0099503 secretory vesicle;GO:0070062 extracellular exosome	[GO:0003674] molecular_function; [GO:0008289] lipid binding; [GO:0005575] cellular_component; [GO:0005576] extracellular region; [GO:0005615] extracellular space; [GO:0008150] biological_process; [GO:0006950] response to stress; [GO:0002376] immune system process; [GO:0043226] organelle; [GO:0005622] intracellular anatomical structure; [GO:0005737] cytoplasm; [GO:0031410] cytoplasmic vesicle	GO:0001530 lipopolysaccharide binding;GO:0008289 lipid binding;GO:0097367 carbohydrate derivative binding	Predicted secreted proteins	[IPR017942] Lipid-binding serum glycoprotein, N-terminal; [IPR017943] Bactericidal permeability-increasing protein, alpha/beta domain superfamily		yes	yes			principal1					Parkinson Disease, Postencephalitic; Chronic calcifying pancreatitis; Nutrition Disorders; Atrophic acne scar; soft neurological signs; Argyrophilic grain disease; Vertical supranuclear gaze palsy; Senile dementia; Wolfram Syndrome; Atypical Parkinsonism; Spontaneous pneumothorax; Corticobasal degeneration; PNEUMOTHORAX, PRIMARY SPONTANEOUS; Rectal Prolapse; Primary Progressive Aphasia (disorder)…					0.0	0.0	0.0	0.0	1.0	0.0	0.0	0.0	0.0	0.0	0.0	0.0	1.0	0.0	0.0	0.0	0.0	0.0	0.0
P01111	4893	uniprot	H. sapiens	4893	H. sapiens	NRAS	protein-coding	NRAS proto-oncogene, GTPase	This is an N-ras oncogene encoding a membrane protein that shuttles between the Golgi apparatus and the plasma membrane. This shuttling is regulated through palmitoylation and depalmitoylation by the ZDHHC9-GOLGA7 complex. The encoded protein, which has intrinsic GTPase activity, is activated by a guanine nucleotide-exchange factor and inactivated by a GTPase activating protein. Mutations in this…	GO:0001938 positive regulation of endothelial cell proliferation;GO:0001936 regulation of endothelial cell proliferation;GO:0000165 MAPK cascade	GO:0070821 tertiary granule membrane;GO:0070820 tertiary granule;GO:0030667 secretory granule membrane	[GO:0008150] biological_process; [GO:0007165] signal transduction; [GO:0005575] cellular_component; [GO:0003674] molecular_function; [GO:0043167] ion binding; [GO:0003924] GTPase activity; [GO:0005886] plasma membrane; [GO:0005622] intracellular anatomical structure; [GO:0005737] cytoplasm; [GO:0043226] organelle; [GO:0005794] Golgi apparatus; [GO:0005783] endoplasmic reticulum; [GO:0005829] cyto…	GO:0003925 G protein activity;GO:0019003 GDP binding;GO:0003924 GTPase activity	Human disease related genes:Immune system diseases:Primary immunodeficiency; Human disease related genes:Cancers:Cancers of the digestive system; Cancer-related genes:Mutated cancer genes; Human disease related genes:Cancers:Head and neck cancers; Human disease related genes:Cancers:Cancers of soft tissues and bone; ENZYME proteins:Hydrolases; Human disease related genes:Cancers:Cancers of endocr…	[IPR001806] Small GTPase; [IPR005225] Small GTP-binding protein domain; [IPR020849] Small GTPase, Ras-type; [IPR027417] P-loop containing nucleoside triphosphate hydrolase	Plasma membrane (Supported)					principal1			OMIM ID:164790 Nras protooncogene, gtpase		Leukemia, Experimental; Malignant melanoma of rectum; Melanomatosis; NEUROCUTANEOUS MELANOSIS, SOMATIC; Neurocutaneous melanosis; Numerous congenital melanocytic nevi; Spondylocostal Dysostosis with Anal Atresia and Urogenital Anomalies; childhood acute myeloid leukemia/other myeloid malignancies; Central nervous system melanoma; Dermatitis acneiform; Genitourinary dysplasia; Long eyebrows; Nevus…	(M134)PID TCR RAS PATHWAY; (M269)PID RAS PATHWAY; (M270)PID MAPK TRK PATHWAY	(hsa05216)Thyroid cancer; (hsa05219)Bladder cancer; (hsa05213)Endometrial cancer			1.0	0.0	1.0	0.0	0.0	0.0	0.0	0.0	0.0	0.0	1.0	0.0	0.0	0.0	0.0	1.0	1.0	0.0	0.0
P04211						None	None	None	None	None	None	None	None	None	None	None	None	None	None	None	None	None	None	None	None	None	None	None	None	None	nan	nan	nan	nan	nan	nan	nan	nan	nan	nan	nan	nan	nan	nan	nan	nan	nan	nan	nan
Q96CN9	79571	uniprot	H. sapiens	79571	H. sapiens	GCC1	protein-coding	GRIP and coiled-coil domain containing 1	The protein encoded by this gene is a peripheral membrane protein. It is sensitive to brefeldin A. This encoded protein contains a GRIP domain which is thought to be used in targeting. It may play a role in the organization of trans-Golgi network subcompartment involved with membrane transport. [provided by RefSeq, Jul 2008]		GO:0000138 Golgi trans cisterna;GO:0031985 Golgi cisterna;GO:0005795 Golgi stack	[GO:0005575] cellular_component; [GO:0005622] intracellular anatomical structure; [GO:0005737] cytoplasm; [GO:0043226] organelle; [GO:0005794] Golgi apparatus; [GO:0003674] molecular_function; [GO:0005829] cytosol; [GO:0019899] enzyme binding	GO:0031267 small GTPase binding;GO:0051020 GTPase binding;GO:0019899 enzyme binding	Predicted intracellular proteins	[IPR000237] GRIP domain	Golgi apparatus (Supported); Additional: Cytosol;Plasma membrane					principal1			OMIM ID:607418 Grip and coiled-coil domains-containing protein 1		Phencyclidine Abuse; Phencyclidine-Related Disorders; Cannabis-Related Disorder; Hashish Abuse; Cannabis Abuse; Cannabis Dependence; Cocaine-Related Disorders; Cocaine Abuse; Marijuana Abuse; Cocaine Dependence; Drug abuse; Squamous cell carcinoma of the head and neck; Diabetes Mellitus, Non-Insulin-Dependent					0.0	0.0	0.0	0.0	0.0	0.0	0.0	1.0	0.0	0.0	0.0	0.0	0.0	0.0	0.0	0.0	0.0	0.0	0.0
P80303	4925	uniprot	H. sapiens	4925	H. sapiens	NUCB2	protein-coding	nucleobindin 2	This gene encodes a protein with a suggested role in calcium level maintenance, eating regulation in the hypothalamus, and release of tumor necrosis factor from vascular endothelial cells. This protein binds calcium and has EF-folding domains. [provided by RefSeq, Oct 2011]	GO:0032096 negative regulation of response to food;GO:0032099 negative regulation of appetite;GO:0032105 negative regulation of response to extracellular stimulus	GO:0005793 endoplasmic reticulum-Golgi intermediate compartment;GO:0005635 nuclear envelope;GO:0031967 organelle envelope	[GO:0005575] cellular_component; [GO:0003674] molecular_function; [GO:0043167] ion binding; [GO:0008150] biological_process; [GO:0005622] intracellular anatomical structure; [GO:0043226] organelle; [GO:0005634] nucleus; [GO:0005737] cytoplasm; [GO:0005783] endoplasmic reticulum; [GO:0005794] Golgi apparatus; [GO:0003677] DNA binding; [GO:0005576] extracellular region; [GO:0005635] nuclear envelop…	GO:0001965 G-protein alpha-subunit binding;GO:0005085 guanyl-nucleotide exchange factor activity;GO:0030695 GTPase regulator activity	Predicted secreted proteins; Predicted intracellular proteins; Cancer-related genes:Candidate cancer biomarkers	[IPR028813] Nucleobindin-2; [IPR040250] Nucleobindin; [IPR002048] EF-hand domain; [IPR011992] EF-hand domain pair; [IPR018247] EF-Hand 1, calcium-binding site	Golgi apparatus (Enhanced)	yes	yes				yes	yes	OMIM ID:608020 Nucleobindin 2	Calcium citrate; Calcium Phosphate; Calcium phosphate dihydrate	USHER SYNDROME, TYPE IC; Deficiency anemias; Congenital Generalized Lipodystrophy Type 2; Neonatal Abstinence Syndrome; Disorientation; Idiopathic central precocious puberty; Testicular dysfunction; Non ST segment elevation myocardial infarction; Non-ST-segment elevation myocardial infarction (NSTEMI); Hyperemesis Gravidarum; Spermatic Cord Torsion; Vitamin B 12 Deficiency; Atherogenic dyslipidae…					0.0	0.0	0.0	0.0	0.0	0.0	0.0	0.0	0.0	1.0	0.0	1.0	0.0	0.0	0.0	0.0	0.0	0.0	0.0
P06858	4023	uniprot	H. sapiens	4023	H. sapiens	LPL	protein-coding	lipoprotein lipase	LPL encodes lipoprotein lipase, which is expressed in heart, muscle, and adipose tissue. LPL functions as a homodimer, and has the dual functions of triglyceride hydrolase and ligand/bridging factor for receptor-mediated lipoprotein uptake. Severe mutations that cause LPL deficiency result in type I hyperlipoproteinemia, while less extreme mutations in LPL are linked to many disorders of lipoprot…	GO:0034371 chylomicron remodeling;GO:0055095 lipoprotein particle mediated signaling;GO:0055096 low-density lipoprotein particle mediated signaling	GO:0042627 chylomicron;GO:0034361 very-low-density lipoprotein particle;GO:0034385 triglyceride-rich plasma lipoprotein particle	[GO:0003674] molecular_function; [GO:0008150] biological_process; [GO:0006629] lipid metabolic process; [GO:0005575] cellular_component; [GO:0005576] extracellular region; [GO:0006950] response to stress; [GO:0005615] extracellular space; [GO:0043167] ion binding; [GO:0005886] plasma membrane; [GO:0044281] small molecule metabolic process; [GO:0009056] catabolic process; [GO:0032991] protein-cont…	GO:0017129 triglyceride binding;GO:0004465 lipoprotein lipase activity;GO:0052740 1-acyl-2-lysophosphatidylserine acylhydrolase activity	FDA approved drug targets:Small molecule drugs; Candidate cardiovascular disease genes; ENZYME proteins:Hydrolases; Predicted secreted proteins; Human disease related genes:Congenital disorders of metabolism:Congenital disorders of lipid/glycolipid metabolism; Human disease related genes:Endocrine and metabolic diseases:Other endocrine and metabolic diseases; Disease related genes; Enzymes; Predi…	[IPR000734] Triacylglycerol lipase family; [IPR002330] Lipoprotein lipase; [IPR013818] Lipase/vitellogenin; [IPR029058] Alpha/Beta hydrolase fold; [IPR001024] PLAT/LH2 domain; [IPR016272] Lipase, LIPH-type; [IPR033906] Lipase, N-terminal; [IPR036392] PLAT/LH2 domain superfamily	Vesicles (Supported)	yes	yes			principal1		yes	OMIM ID:609708 Lipoprotein lipase	Tyloxapol; Omega-3-carboxylic acids; Glycyrrhizic acid	Elevated apolipoprotein A-II level; Elevated apolipoprotein B level; HIGH DENSITY LIPOPROTEIN CHOLESTEROL LEVEL QUANTITATIVE TRAIT LOCUS 11; LIPOPROTEIN LIPASE (OLBIA) PHENOTYPE; LPL-ARITA PHENOTYPE; Lactescent serum; Secondary hypertriglyceridemia; Chylomicronemia syndrome; Familial lipoprotein deficiency; HYPERLIPIDEMIA, FAMILIAL COMBINED, SUSCEPTIBILITY TO; Hyperchylomicronemia; Lipase deficie…		(hsa04979)Cholesterol metabolism; (hsa00561)Glycerolipid metabolism; (hsa03320)PPAR signaling pathway	(M5944)HALLMARK ANGIOGENESIS; (M5892)HALLMARK CHOLESTEROL HOMEOSTASIS; (M5905)HALLMARK ADIPOGENESIS	(M22051)BIOCARTA LDL PATHWAY; (M22017)BIOCARTA VOBESITY PATHWAY; (M22058)BIOCARTA PPARG PATHWAY	0.0	0.0	0.0	0.0	1.0	0.0	0.0	1.0	0.0	1.0	0.0	1.0	1.0	0.0	1.0	0.0	0.0	0.0	0.0
P61626	4069	uniprot	H. sapiens	4069	H. sapiens	LYZ	protein-coding	lysozyme	This gene encodes human lysozyme, whose natural substrate is the bacterial cell wall peptidoglycan (cleaving the beta[1-4]glycosidic linkages between N-acetylmuramic acid and N-acetylglucosamine). Lysozyme is one of the antimicrobial agents found in human milk, and is also present in spleen, lung, kidney, white blood cells, plasma, saliva, and tears. The protein has antibacterial activity against…	GO:0019835 cytolysis;GO:0031640 killing of cells of other organism;GO:0001895 retina homeostasis	GO:1904724 tertiary granule lumen;GO:0035580 specific granule lumen;GO:0035578 azurophil granule lumen	[GO:0003674] molecular_function; [GO:0016798] hydrolase activity, acting on glycosyl bonds; [GO:0008150] biological_process; [GO:0006950] response to stress; [GO:0002376] immune system process; [GO:0005575] cellular_component; [GO:0005576] extracellular region; [GO:0005615] extracellular space; [GO:0043226] organelle; [GO:0042592] homeostatic process; [GO:0005622] intracellular anatomical structu…	GO:0003796 lysozyme activity;GO:0061783 peptidoglycan muralytic activity;GO:0004553 hydrolase activity, hydrolyzing O-glycosyl compounds	ENZYME proteins:Hydrolases; Predicted secreted proteins; Disease related genes; Potential drug targets; Enzymes; Human disease related genes:Nervous system diseases:Neurodegenerative diseases	[IPR000974] Glycoside hydrolase, family 22, lysozyme; [IPR001916] Glycoside hydrolase, family 22; [IPR019799] Glycoside hydrolase family 22 domain; [IPR023346] Lysozyme-like domain superfamily; [IPR030056] Lysozyme C	Actin filaments;Golgi apparatus (Approved); Additional: Nucleoplasm	yes	yes			principal1		yes	OMIM ID:153450 Lysozyme	Aspartic acid; (R)-Propylene glycol; 4-methyl-umbelliferyl-N-acetyl-chitobiose; Sucrose; Arsanilic acid; N-acetyl-beta-D-glucosaminyl-(1->4)-N-acetyl-beta-D-glucosamine; p-Toluenesulfonic acid; Propyl alcohol; Cu-Cyclam; (S)-Aspartimide; Dodecyl sulfate; Triacetylchitotriose; Methylumbelliferyl chitotriose; UNDECA-3,7-DIENE-1,3,7,11-TETRACARBALDEHYDE	eyes dry chronic; Abdominal discomfort; Gastrointestinal amyloidosis; Typhlitis; Familial Amyloid Neuropathy, Portuguese Type; Generalized amyloid deposition; Amyloidosis, familial visceral; Dacryocystitis; Mediastinal Germ Cell Tumor; Chronic abdominal pain; Histiocytosis, Non-Langerhans-Cell; Supragingival dental plaque; Hereditary systemic amyloidosis; Petechiae; Allergy to eggs; ECTODERMAL DY…	(M195)PID CMYB PATHWAY	(hsa04970)Salivary secretion			1.0	0.0	1.0	1.0	1.0	1.0	0.0	0.0	1.0	0.0	0.0	1.0	0.0	0.0	0.0	0.0	0.0	0.0	0.0
Q8TAX7	4589	uniprot	H. sapiens	4589	H. sapiens	MUC7	protein-coding	mucin 7, secreted	This gene encodes a small salivary mucin, which is thought to play a role in facilitating the clearance of bacteria in the oral cavity and to aid in mastication, speech, and swallowing. The central domain of this glycoprotein contains tandem repeats, each composed of 23 amino acids. This antimicrobial protein has antibacterial and antifungal activity. The most common allele contains 6 repeats, an…	GO:0031640 killing of cells of other organism;GO:0061844 antimicrobial humoral immune response mediated by antimicrobial peptide;GO:0001906 cell killing	GO:0005796 Golgi lumen;GO:0005794 Golgi apparatus;GO:0070062 extracellular exosome	[GO:0005575] cellular_component; [GO:0005576] extracellular region; [GO:0003674] molecular_function; [GO:0005886] plasma membrane; [GO:0043226] organelle; [GO:0005615] extracellular space; [GO:0008150] biological_process; [GO:0002376] immune system process; [GO:0005622] intracellular anatomical structure; [GO:0005737] cytoplasm; [GO:0005794] Golgi apparatus	GO:0005515 protein binding;GO:0005488 binding;GO:0003674 molecular_function	Predicted secreted proteins; Disease related genes	[IPR033529] Mucin-7		yes	yes			principal1			OMIM ID:158375 Mucin 7, salivary		Rhinitis, Vasomotor; Decayed, Missing, and Filled Teeth; Laryngitis; Burning Mouth Syndrome; Cerebellar Ataxia, Mental Retardation, And Dysequilibrium Syndrome 1; Endocarditis; Caries (morphologic abnormality); Wheezing; Dry Eye Syndromes; Ductal Breast Carcinoma; Urinary tract infection; Recurrent urinary tract infection; Iron Overload; Carcinoma of urinary bladder, invasive; Chronic Periodontit…	(M5880)NABA ECM AFFILIATED; (M5885)NABA MATRISOME ASSOCIATED; (M5889)NABA MATRISOME	(hsa04970)Salivary secretion			0.0	1.0	0.0	1.0	0.0	1.0	0.0	0.0	0.0	0.0	0.0	0.0	0.0	0.0	0.0	0.0	0.0	0.0	0.0
Q52LG2	337959	uniprot	H. sapiens	337959	H. sapiens	KRTAP13-2	protein-coding	keratin associated protein 13-2			GO:0005882 intermediate filament;GO:0045111 intermediate filament cytoskeleton;GO:0099513 polymeric cytoskeletal fiber	[GO:0003674] molecular_function; [GO:0005575] cellular_component; [GO:0005622] intracellular anatomical structure; [GO:0043226] organelle; [GO:0005856] cytoskeleton; [GO:0005737] cytoplasm; [GO:0005829] cytosol	GO:0005515 protein binding;GO:0005488 binding;GO:0003674 molecular_function	Predicted intracellular proteins	[IPR007951] Keratin-associated protein, PMG type						principal1		yes								0.0	0.0	0.0	0.0	0.0	0.0	0.0	0.0	0.0	0.0	0.0	0.0	0.0	1.0	0.0	0.0	0.0	0.0	0.0
P02662						None	None	None	None	None	None	None	None	None	None	None	None	None	None	None	None	None	None	None	None	None	None	None	None	None	nan	nan	nan	nan	nan	nan	nan	nan	nan	nan	nan	nan	nan	nan	nan	nan	nan	nan	nan
P03973	6590	uniprot	H. sapiens	6590	H. sapiens	SLPI	protein-coding	secretory leukocyte peptidase inhibitor	This gene encodes a secreted inhibitor which protects epithelial tissues from serine proteases. It is found in various secretions including seminal plasma, cervical mucus, and bronchial secretions, and has affinity for trypsin, leukocyte elastase, and cathepsin G. Its inhibitory effect contributes to the immune response by protecting epithelial surfaces from attack by endogenous proteolytic enzym…	GO:0035821 modulation of process of other organism;GO:0019731 antibacterial humoral response;GO:0045071 negative regulation of viral genome replication	GO:0035580 specific granule lumen;GO:0042581 specific granule;GO:0034774 secretory granule lumen	[GO:0005575] cellular_component; [GO:0005576] extracellular region; [GO:0003674] molecular_function; [GO:0030234] enzyme regulator activity; [GO:0008150] biological_process; [GO:0005622] intracellular anatomical structure; [GO:0005737] cytoplasm; [GO:0043226] organelle; [GO:0005794] Golgi apparatus; [GO:0003677] DNA binding; [GO:0005615] extracellular space; [GO:0002376] immune system process; [G…	GO:0004867 serine-type endopeptidase inhibitor activity;GO:0004866 endopeptidase inhibitor activity;GO:0030414 peptidase inhibitor activity	Predicted secreted proteins; Cancer-related genes:Candidate cancer biomarkers	[IPR008197] WAP-type 'four-disulfide core' domain; [IPR036645] Elafin-like superfamily	Golgi apparatus (Approved)	yes	yes			principal1		yes	OMIM ID:107285 Secretory leukocyte protease inhibitor		peri-menopausal; Ovarian cancer, disseminated; Sporadic primary pulmonary hypertension; High output heart failure; OSLER-RENDU-WEBER SYNDROME 2; Adult hypophosphatasia (disorder); Desmoplastic fibroma; Pseudo-fractures; SUBCORTICAL BAND HETEROTOPIA, X-LINKED; Solitary Myofibromatosis; Adult Primary Cutaneous Anaplastic Large Cell Lymphoma; Infantile hypophosphatasia; Direct Contact Transmission I…	(M3468)NABA ECM REGULATORS; (M5885)NABA MATRISOME ASSOCIATED; (M5889)NABA MATRISOME		(M5953)HALLMARK KRAS SIGNALING UP	(M22084)BIOCARTA PEPI PATHWAY	1.0	1.0	1.0	0.0	1.0	1.0	0.0	0.0	0.0	1.0	0.0	0.0	0.0	0.0	0.0	0.0	0.0	0.0	0.0
P62873	2782	uniprot	H. sapiens	2782	H. sapiens	GNB1	protein-coding	G protein subunit beta 1	Heterotrimeric guanine nucleotide-binding proteins (G proteins), which integrate signals between receptors and effector proteins, are composed of an alpha, a beta, and a gamma subunit. These subunits are encoded by families of related genes. This gene encodes a beta subunit. Beta subunits are important regulators of alpha subunits, as well as of certain signal transduction receptors and effectors…	GO:0007191 adenylate cyclase-activating dopamine receptor signaling pathway;GO:0071380 cellular response to prostaglandin E stimulus;GO:0007213 G protein-coupled acetylcholine receptor signaling pathway	GO:0097381 photoreceptor disc membrane;GO:0005834 heterotrimeric G-protein complex;GO:1905360 GTPase complex	[GO:0003674] molecular_function; [GO:0008150] biological_process; [GO:0007165] signal transduction; [GO:0005575] cellular_component; [GO:0005622] intracellular anatomical structure; [GO:0005737] cytoplasm; [GO:0043226] organelle; [GO:0005773] vacuole; [GO:0005764] lysosome; [GO:0006457] protein folding; [GO:0005886] plasma membrane; [GO:0032991] protein-containing complex; [GO:0005829] cytosol; […	GO:0030159 signaling receptor complex adaptor activity;GO:0035591 signaling adaptor activity;GO:0051020 GTPase binding	Human disease related genes:Other diseases:Mental and behavioural disorders; Cancer-related genes:Mutated cancer genes; Transporters:Accessory Factors Involved in Transport; Disease related genes; Potential drug targets; RAS pathway related proteins; Predicted intracellular proteins	[IPR001632] G-protein, beta subunit; [IPR001680] WD40 repeat; [IPR015943] WD40/YVTN repeat-like-containing domain superfamily; [IPR016346] Guanine nucleotide-binding protein, beta subunit; [IPR019775] WD40 repeat, conserved site; [IPR020472] G-protein beta WD-40 repeat; [IPR036322] WD40-repeat-containing domain superfamily	Plasma membrane (Approved); Additional: Golgi apparatus							yes	OMIM ID:139380 Guanine nucleotide-binding protein, beta-1		MENTAL RETARDATION, AUTOSOMAL DOMINANT 42; EEG with generalized epileptiform discharges; Upper limb hypertonia; Neurodevelopmental abnormality; Osteogenesis imperfecta, Levin type; Infantile axial hypotonia; Impaired smooth pursuit; Expressive language delay; Little's Disease; Neurodevelopmental delay; Complex partial seizure with impairment of consciousness; Depression, Neurotic; Dystonia, Limb;…	(M138)PID THROMBIN PAR4 PATHWAY; (M204)PID RHODOPSIN PATHWAY; (M252)PID IL8 CXCR1 PATHWAY	(hsa04744)Phototransduction; (hsa04727)GABAergic synapse; (hsa05032)Morphine addiction			1.0	0.0	0.0	1.0	0.0	0.0	0.0	1.0	0.0	0.0	0.0	1.0	0.0	0.0	0.0	0.0	1.0	0.0	0.0
Q9Y6K8	26289	uniprot	H. sapiens	26289	H. sapiens	AK5	protein-coding	adenylate kinase 5	This gene encodes a member of the adenylate kinase family, which is involved in regulating the adenine nucleotide composition within a cell by catalyzing the reversible transfer of phosphate groups among adenine nucleotides. This member is related to the UMP/CMP kinase of several species. It is located in the cytosol and expressed exclusively in brain. Alternatively spliced transcript variants en…	GO:0006173 dADP biosynthetic process;GO:0009183 purine deoxyribonucleoside diphosphate biosynthetic process;GO:0046056 dADP metabolic process	GO:0034451 centriolar satellite;GO:0005813 centrosome;GO:0005815 microtubule organizing center	[GO:0003674] molecular_function; [GO:0043167] ion binding; [GO:0005575] cellular_component; [GO:0005622] intracellular anatomical structure; [GO:0005737] cytoplasm; [GO:0016301] kinase activity; [GO:0008150] biological_process; [GO:0034641] cellular nitrogen compound metabolic process; [GO:0005829] cytosol; [GO:0043226] organelle; [GO:0005856] cytoskeleton; [GO:0005815] microtubule organizing cen…	GO:0004017 adenylate kinase activity;GO:0004550 nucleoside diphosphate kinase activity;GO:0050145 nucleoside monophosphate kinase activity	Enzymes; Predicted intracellular proteins; ENZYME proteins:Transferases	[IPR000850] Adenylate kinase/UMP-CMP kinase; [IPR006267] Adenylate kinase, isozyme 1/5; [IPR027417] P-loop containing nucleoside triphosphate hydrolase; [IPR033690] Adenylate kinase, conserved site	Cytosol (Supported); Additional: Centriolar satellite								OMIM ID:608009 Adenylate kinase 5		Limbic Encephalitis; Depressed bipolar I disorder; body fat percentage (physical finding); Amphetamine Abuse; Albuminuria; Amphetamine-Related Disorders; Amphetamine Addiction; Narcolepsy; Glomerular Filtration Rate; Body mass index; Multiple Sclerosis; Adenocarcinoma of lung (disorder); Carcinoma of lung		(hsa00730)Thiamine metabolism; (hsa00230)Purine metabolism; (hsa01240)Biosynthesis of cofactors			0.0	0.0	0.0	0.0	0.0	0.0	0.0	0.0	0.0	0.0	0.0	0.0	0.0	0.0	0.0	0.0	0.0	0.0	0.0
P02647	335	uniprot	H. sapiens	335	H. sapiens	APOA1	protein-coding	apolipoprotein A1	This gene encodes apolipoprotein A-I, which is the major protein component of high density lipoprotein (HDL) in plasma. The encoded preproprotein is proteolytically processed to generate the mature protein, which promotes cholesterol efflux from tissues to the liver for excretion, and is a cofactor for lecithin cholesterolacyltransferase (LCAT), an enzyme responsible for the formation of most pla…	GO:1902994 regulation of phospholipid efflux;GO:1902995 positive regulation of phospholipid efflux;GO:0010903 negative regulation of very-low-density lipoprotein particle remodeling	GO:0034366 spherical high-density lipoprotein particle;GO:0042627 chylomicron;GO:0034361 very-low-density lipoprotein particle	[GO:0005575] cellular_component; [GO:0005576] extracellular region; [GO:0003674] molecular_function; [GO:0008289] lipid binding; [GO:0008150] biological_process; [GO:0006810] transport; [GO:0005615] extracellular space; [GO:0006629] lipid metabolic process; [GO:0044281] small molecule metabolic process; [GO:0032991] protein-containing complex; [GO:0061024] membrane organization; [GO:0007165] sign…	GO:0070653 high-density lipoprotein particle receptor binding;GO:0034191 apolipoprotein A-I receptor binding;GO:0034190 apolipoprotein receptor binding	Human disease related genes:Cardiovascular diseases:Vascular diseases; Candidate cardiovascular disease genes; Cancer-related genes:Candidate cancer biomarkers; Predicted secreted proteins; Human disease related genes:Congenital disorders of metabolism:Congenital disorders of lipid/glycolipid metabolism; Predicted intracellular proteins; Disease related genes; Human disease related genes:Nervous …	[IPR000074] Apolipoprotein A/E	Vesicles (Approved); Additional: Cytosol	yes	yes			principal1		yes	OMIM ID:107680 Apolipoprotein a-i	Zinc; Copper; Zinc acetate; Zinc chloride; Zinc sulfate, unspecified form	APOLIPOPROTEIN A-I (GIESSEN) PHENOTYPE; APOLIPOPROTEIN A-I (MILANO) PHENOTYPE; APOLIPOPROTEIN A-I (MUNSTER4) PHENOTYPE; Arcus senilis, bilateral; Infection by Trypanosoma brucei brucei; Laryngeal amyloidosis; AMYLOIDOSIS, CARDIAC AND CUTANEOUS; APOLIPOPROTEIN A-I (BALTIMORE) PHENOTYPE; APOLIPOPROTEIN A-I (MARBURG) PHENOTYPE; APOLIPOPROTEIN A-I (MUNSTER3B) PHENOTYPE; APOLIPOPROTEIN A-I (MUNSTER3C)…	(M106)PID HNF3B PATHWAY	(hsa04977)Vitamin digestion and absorption; (hsa05143)African trypanosomiasis; (hsa04975)Fat digestion and absorption	(M5948)HALLMARK BILE ACID METABOLISM; (M5946)HALLMARK COAGULATION	(M2404)BIOCARTA PPARA PATHWAY	1.0	1.0	0.0	0.0	0.0	0.0	0.0	1.0	0.0	1.0	1.0	1.0	1.0	0.0	0.0	0.0	1.0	0.0	0.0
P13498	1535	uniprot	H. sapiens	1535	H. sapiens	CYBA	protein-coding	cytochrome b-245 alpha chain	Cytochrome b is comprised of a light chain (alpha) and a heavy chain (beta). This gene encodes the light, alpha subunit which has been proposed as a primary component of the microbicidal oxidase system of phagocytes. Mutations in this gene are associated with autosomal recessive chronic granulomatous disease (CGD), that is characterized by the failure of activated phagocytes to generate superoxid…	GO:0003083 negative regulation of renal output by angiotensin;GO:0003106 negative regulation of glomerular filtration by angiotensin;GO:0014895 smooth muscle hypertrophy	GO:0043020 NADPH oxidase complex;GO:0097038 perinuclear endoplasmic reticulum;GO:0001725 stress fiber	[GO:0003674] molecular_function; [GO:0005575] cellular_component; [GO:0043167] ion binding; [GO:0005886] plasma membrane; [GO:0016491] oxidoreductase activity; [GO:0008150] biological_process; [GO:0006950] response to stress; [GO:0002376] immune system process; [GO:0006091] generation of precursor metabolites and energy; [GO:0005622] intracellular anatomical structure; [GO:0005737] cytoplasm; [GO…	GO:0016175 superoxide-generating NAD(P)H oxidase activity;GO:0050664 oxidoreductase activity, acting on NAD(P)H, oxygen as acceptor;GO:0016651 oxidoreductase activity, acting on NAD(P)H	Human disease related genes:Immune system diseases:Primary immunodeficiency; Transporters:Transport Electron Carriers; Disease related genes; Potential drug targets; Predicted intracellular proteins	[IPR007732] Cytochrome b558 alpha-subunit					yes	principal1	yes		OMIM ID:608508 Cytochrome b(-245), alpha subunit		Granulomatous Disease, Chronic, Autosomal Recessive, Cytochrome B-Negative; Deficiency or absence of cytochrome b(-245); Absence of bactericidal oxidative respiratory burst in phagocytes; Recurrent Burkholderia cepacia infections; Recurrent Serratia marcescens infections; Decreased activity of NADPH oxidase; Recurrent Aspergillus infections; Recurrent Klebsiella infections; Macroalbuminuric diabe…	(M278)PID RAC1 PATHWAY	(hsa05140)Leishmaniasis; (hsa04670)Leukocyte transendothelial migration; (hsa04380)Osteoclast differentiation			1.0	0.0	1.0	0.0	1.0	0.0	0.0	1.0	1.0	1.0	1.0	0.0	0.0	0.0	0.0	0.0	1.0	1.0	1.0
P25815	6286	uniprot	H. sapiens	6286	H. sapiens	S100P	protein-coding	S100 calcium binding protein P	The protein encoded by this gene is a member of the S100 family of proteins containing 2 EF-hand calcium-binding motifs. S100 proteins are localized in the cytoplasm and/or nucleus of a wide range of cells, and involved in the regulation of a number of cellular processes such as cell cycle progression and differentiation. S100 genes include at least 13 members which are located as a cluster on ch…	GO:0043542 endothelial cell migration;GO:0010631 epithelial cell migration;GO:0090132 epithelium migration	GO:0031528 microvillus membrane;GO:0005902 microvillus;GO:0098858 actin-based cell projection	[GO:0003674] molecular_function; [GO:0043167] ion binding; [GO:0005575] cellular_component; [GO:0005622] intracellular anatomical structure; [GO:0005737] cytoplasm; [GO:0043226] organelle; [GO:0005634] nucleus; [GO:0005654] nucleoplasm; [GO:0005886] plasma membrane; [GO:0008150] biological_process; [GO:0005576] extracellular region; [GO:0005615] extracellular space; [GO:0031410] cytoplasmic vesic…	GO:0048306 calcium-dependent protein binding;GO:0000287 magnesium ion binding;GO:0045296 cadherin binding	Predicted intracellular proteins	[IPR001751] S100/Calbindin-D9k, conserved site; [IPR002048] EF-hand domain; [IPR011992] EF-hand domain pair; [IPR013787] S100/CaBP-9k-type, calcium binding, subdomain; [IPR034325] S-100	Nucleoplasm (Supported)					principal1		yes	OMIM ID:600614 S100 calcium-binding protein p	Cromoglicic acid	Early-Stage Breast Carcinoma; Sclerocystic Ovaries; Malignant neoplasm of gastrointestinal tract; Pancreatic Neoplasm; Polycystic Ovary Syndrome; Osteoporosis; Nasopharyngeal carcinoma; Prostatic Neoplasms; Adenocarcinoma; Adenocarcinoma of lung (disorder); ovarian neoplasm	(M5883)NABA SECRETED FACTORS; (M5885)NABA MATRISOME ASSOCIATED; (M5889)NABA MATRISOME				1.0	1.0	1.0	0.0	0.0	0.0	0.0	0.0	0.0	1.0	0.0	0.0	0.0	0.0	0.0	0.0	0.0	1.0	0.0
P09228	1470	uniprot	H. sapiens	1470	H. sapiens	CST2	protein-coding	cystatin SA	The cystatin superfamily encompasses proteins that contain multiple cystatin-like sequences. Some of the members are active cysteine protease inhibitors, while others have lost or perhaps never acquired this inhibitory activity. There are three inhibitory families in the superfamily, including the type 1 cystatins (stefins), type 2 cystatins and the kininogens. The type 2 cystatin proteins are a …	GO:0001580 detection of chemical stimulus involved in sensory perception of bitter taste;GO:0050913 sensory perception of bitter taste;GO:0050912 detection of chemical stimulus involved in sensory perception of taste	GO:0005615 extracellular space;GO:0005576 extracellular region;GO:0110165 cellular anatomical entity	[GO:0003674] molecular_function; [GO:0030234] enzyme regulator activity; [GO:0008150] biological_process; [GO:0005575] cellular_component; [GO:0005576] extracellular region; [GO:0005615] extracellular space; [GO:0050877] nervous system process	GO:0004869 cysteine-type endopeptidase inhibitor activity;GO:0004866 endopeptidase inhibitor activity;GO:0030414 peptidase inhibitor activity	Predicted secreted proteins	[IPR000010] Cystatin domain; [IPR018073] Proteinase inhibitor I25, cystatin, conserved site		yes	yes			principal1			OMIM ID:123856 Cystatin 2		Lumbodynia; Periodontal Attachment Loss; Sarcoma 180; Bacterial Vaginosis; Enteritis; Aspirin exacerbated respiratory disease; Chronic rhinosinusitis with nasal polyps; Ascites; Lichen Planus, Oral; Periodontal Diseases; Diabetic Nephropathy; Squamous cell carcinoma of the head and neck; Myocardial Infarction; Asthma; Malignant neoplasm of ovary; Diabetes Mellitus, Non-Insulin-Dependent; Neoplasm…	(M3468)NABA ECM REGULATORS; (M5885)NABA MATRISOME ASSOCIATED; (M5889)NABA MATRISOME	(hsa04970)Salivary secretion			0.0	1.0	0.0	1.0	0.0	0.0	0.0	0.0	0.0	0.0	0.0	0.0	0.0	0.0	0.0	0.0	0.0	0.0	0.0
Q9Y4Z0	25804	uniprot	H. sapiens	25804	H. sapiens	LSM4	protein-coding	LSM4 homolog, U6 small nuclear RNA and mRNA degradation associated	This gene encodes a member of the LSm family of RNA-binding proteins. LSm proteins form stable heteromers that bind specifically to the 3'-terminal oligo(U) tract of U6 snRNA and may play a role in pre-mRNA splicing by mediating U4/U6 snRNP formation. Alternatively spliced transcript variants encoding multiple isoforms have been observed for this gene. [provided by RefSeq, Nov 2011]	GO:0033962 P-body assembly;GO:0000387 spliceosomal snRNP assembly;GO:0000956 nuclear-transcribed mRNA catabolic process	GO:0120115 Lsm2-8 complex;GO:0005688 U6 snRNP;GO:0046540 U4/U6 x U5 tri-snRNP complex	[GO:0008150] biological_process; [GO:0034641] cellular nitrogen compound metabolic process; [GO:0006397] mRNA processing; [GO:0009056] catabolic process; [GO:0034655] nucleobase-containing compound catabolic process; [GO:0003674] molecular_function; [GO:0003723] RNA binding; [GO:0005575] cellular_component; [GO:0005622] intracellular anatomical structure; [GO:0043226] organelle; [GO:0005634] nucl…	GO:0042731 PH domain binding;GO:0017070 U6 snRNA binding;GO:0017069 snRNA binding	Predicted intracellular proteins	[IPR001163] LSM domain, eukaryotic/archaea-type; [IPR010920] LSM domain superfamily; [IPR027141] Like-Sm (LSM) domain containing protein, LSm4/SmD1/SmD3; [IPR034101] Sm-like protein Lsm4	Vesicles (Approved)					principal1			OMIM ID:607284 Lsm4 protein		Childhood Astrocytoma; Astrocytoma		(hsa03018)RNA degradation; (hsa03040)Spliceosome	(M5922)HALLMARK UNFOLDED PROTEIN RESPONSE		0.0	0.0	0.0	0.0	0.0	0.0	0.0	0.0	0.0	0.0	0.0	0.0	0.0	0.0	0.0	0.0	0.0	0.0	0.0
Q9Y2S6	51372	uniprot	H. sapiens	51372	H. sapiens	TMA7	protein-coding	translation machinery associated 7 homolog				[GO:0008150] biological_process; [GO:0009058] biosynthetic process; [GO:0034641] cellular nitrogen compound metabolic process; [GO:0006412] translation		Predicted intracellular proteins	[IPR015157] Translation machinery associated TMA7	Nucleoli;Nucleoli rim (Approved); Additional: Nuclear bodies;Nucleoplasm					principal1			OMIM ID:615808 Translation machinery-associated 7, s. cerevisiae, homolog of							0.0	0.0	0.0	0.0	0.0	0.0	0.0	0.0	0.0	0.0	0.0	0.0	0.0	0.0	0.0	0.0	0.0	0.0	0.0
P14555	5320	uniprot	H. sapiens	5320	H. sapiens	PLA2G2A	protein-coding	phospholipase A2 group IIA	The protein encoded by this gene is a member of the phospholipase A2 family (PLA2). PLA2s constitute a diverse family of enzymes with respect to sequence, function, localization, and divalent cation requirements. This gene product belongs to group II, which contains secreted form of PLA2, an extracellular enzyme that has a low molecular mass and requires calcium ions for catalysis. It catalyzes t…	GO:0036335 intestinal stem cell homeostasis;GO:1902563 regulation of neutrophil activation;GO:0034374 low-density lipoprotein particle remodeling	GO:0005741 mitochondrial outer membrane;GO:0031968 organelle outer membrane;GO:0019867 outer membrane	[GO:0003674] molecular_function; [GO:0043167] ion binding; [GO:0008150] biological_process; [GO:0006629] lipid metabolic process; [GO:0009056] catabolic process; [GO:0006810] transport; [GO:0005575] cellular_component; [GO:0005576] extracellular region; [GO:0005615] extracellular space; [GO:0005886] plasma membrane; [GO:0005622] intracellular anatomical structure; [GO:0005737] cytoplasm; [GO:0043…	GO:0047498 calcium-dependent phospholipase A2 activity;GO:0004623 phospholipase A2 activity;GO:0004620 phospholipase activity	FDA approved drug targets:Small molecule drugs; ENZYME proteins:Hydrolases; Predicted secreted proteins; Enzymes; RAS pathway related proteins; Predicted intracellular proteins	[IPR001211] Phospholipase A2; [IPR016090] Phospholipase A2 domain; [IPR033112] Phospholipase A2, aspartic acid active site; [IPR033113] Phospholipase A2, histidine active site; [IPR036444] Phospholipase A2 domain superfamily		yes	yes			principal1	yes		OMIM ID:172411 Phospholipase a2, group iia	Indomethacin; Ginkgo biloba; 1,4-Butanediol; 1-{2-[2-(2-Methoxyethoxy)Ethoxy]Ethoxy}-4-(1,1,3,3-Tetramethylbutyl)Benzene; N-Tridecanoic Acid; [3-(1-Benzyl-3-Carbamoylmethyl-2-Methyl-1h-Indol-5-Yloxy)-Propyl-]-Phosphonic Acid; 4-(1-Benzyl-3-Carbamoylmethyl-2-Methyl-1h-Indol-5-Yloxy)-Butyric Acid; Lauric acid; (1-Benzyl-5-methoxy-2-methyl-1H-indol-3-yl)acetic acid; 6-phenyl-4(R)-(7-phenyl-heptanoyl…	Polyposis Of Gastric Fundus Without Polyposis Coli; Duodenal polyposis; Neonatal alloimmune thrombocytopenia (NAIT); Adenomatous polyp of colon; Allergic bronchitis; FAMILIAL ADENOMATOUS POLYPOSIS, ATTENUATED (disorder); Coprophilia (disorder); Neonatal thrombocytopenia (disorder); SMALL PATELLA SYNDROME; Adenomatous goiter; prothrombin gene mutation; Solitary Pulmonary Nodule; Myxoma of the Endo…	(M33)PID GLYPICAN 1PATHWAY	(hsa00592)alpha-Linolenic acid metabolism; (hsa00591)Linoleic acid metabolism; (hsa04975)Fat digestion and absorption	(M5897)HALLMARK IL6 JAK STAT3 SIGNALING		0.0	0.0	0.0	0.0	1.0	0.0	0.0	0.0	1.0	1.0	1.0	1.0	1.0	0.0	0.0	0.0	0.0	0.0	0.0
P21741	4192	uniprot	H. sapiens	4192	H. sapiens	MDK	protein-coding	midkine	This gene encodes a member of a small family of secreted growth factors that binds heparin and responds to retinoic acid. The encoded protein promotes cell growth, migration, and angiogenesis, in particular during tumorigenesis. This gene has been targeted as a therapeutic for a variety of different disorders. Alternatively spliced transcript variants encoding multiple isoforms have been observed…	GO:0030421 defecation;GO:0106091 glial cell projection elongation;GO:1905555 positive regulation of blood vessel branching	GO:0062023 collagen-containing extracellular matrix;GO:0031012 extracellular matrix;GO:0030312 external encapsulating structure	[GO:0003674] molecular_function; [GO:0005575] cellular_component; [GO:0005576] extracellular region; [GO:0008150] biological_process; [GO:0030154] cell differentiation; [GO:0048856] anatomical structure development; [GO:0007010] cytoskeleton organization; [GO:0051301] cell division; [GO:0007267] cell-cell signaling; [GO:0007165] signal transduction; [GO:0040011] locomotion; [GO:0048870] cell moti…	GO:1904399 heparan sulfate binding;GO:0035374 chondroitin sulfate binding;GO:0008083 growth factor activity	Predicted secreted proteins; Cancer-related genes:Candidate cancer biomarkers	[IPR000762] Midkine heparin-binding growth factor; [IPR020089] Pleiotrophin/Midkine, N-terminal domain; [IPR020090] Pleiotrophin/Midkine, C-terminal domain; [IPR020091] Pleiotrophin/Midkine disulphide-rich domain superfamily; [IPR020092] Pleiotrophin/Midkine heparin-binding growth factor, conserved site; [IPR037122] Pleiotrophin/Midkine, N-terminal domain superfamily; [IPR038130] Pleiotrophin/Mid…	Vesicles (Approved)	yes	yes				yes		OMIM ID:162096 Midkine		Asbestos pleurisy; Malignant neoplasm of duodenum; SHWACHMAN-DIAMOND SYNDROME 1; Duodenal Cancer; Necrosis of pancreas; Periapical Granuloma; Age-Related Memory Disorders; Memory Disorder, Semantic; Memory Disorder, Spatial; Anxiety States, Neurotic; stage, cervical cancer; Staphylococcus aureus infection; Pneumonia, Ventilator-Associated; Nodular glomerulosclerosis; Primary amyloidosis; Alveolar…	(M165)PID SYNDECAN 4 PATHWAY; (M277)PID INTEGRIN A4B1 PATHWAY; (M18)PID INTEGRIN1 PATHWAY		(M5907)HALLMARK ESTROGEN RESPONSE LATE; (M5915)HALLMARK APICAL JUNCTION		1.0	1.0	0.0	0.0	0.0	0.0	0.0	0.0	1.0	1.0	1.0	1.0	0.0	0.0	0.0	0.0	1.0	0.0	0.0
P08670	7431	uniprot	H. sapiens	7431	H. sapiens	VIM	protein-coding	vimentin	This gene encodes a type III intermediate filament protein. Intermediate filaments, along with microtubules and actin microfilaments, make up the cytoskeleton. The encoded protein is responsible for maintaining cell shape and integrity of the cytoplasm, and stabilizing cytoskeletal interactions. This protein is involved in neuritogenesis and cholesterol transport and functions as an organizer of …	GO:0060020 Bergmann glial cell differentiation;GO:0071225 cellular response to muramyl dipeptide;GO:0070307 lens fiber cell development	GO:0005844 polysome;GO:0016363 nuclear matrix;GO:0034399 nuclear periphery	[GO:0005575] cellular_component; [GO:0005622] intracellular anatomical structure; [GO:0043226] organelle; [GO:0005856] cytoskeleton; [GO:0005737] cytoplasm; [GO:0005634] nucleus; [GO:0005886] plasma membrane; [GO:0005829] cytosol; [GO:0005777] peroxisome; [GO:0003674] molecular_function; [GO:0032991] protein-containing complex; [GO:0008150] biological_process; [GO:0009056] catabolic process; [GO:…	GO:1990254 keratin filament binding;GO:0019215 intermediate filament binding;GO:0005212 structural constituent of eye lens	Human disease related genes:Nervous system diseases:Eye disease; Predicted intracellular proteins; Disease related genes	[IPR006821] Intermediate filament head, DNA-binding domain; [IPR018039] Intermediate filament protein, conserved site; [IPR027699] Vimentin; [IPR039008] Intermediate filament, rod domain	Intermediate filaments (Supported)					principal1		yes	OMIM ID:193060 Vimentin	Artenimol; Phenethyl Isothiocyanate	Cataract, Nuclear Diffuse Nonprogressive; Diffuse nuclear cataract; Neoplasm of cornea; Neutropenic infection; Acantholytic squamous cell carcinoma; Amelia; CATARACT 30; Nerve Root Compression; Ameloblastic fibroma; Mantleoma; NEPHRONOPHTHISIS 9; Steatocystomas; Subretinal membrane; Malignant mesenchymal tumor; Motor Neuron Disease, Secondary; Retinal gliosis; Sarcomatoid Hepatocellular Carcinoma…	(M14)PID AURORA B PATHWAY; (M220)PID CASPASE PATHWAY	(hsa05169)Epstein-Barr virus infection; (hsa05206)MicroRNAs in cancer	(M5930)HALLMARK EPITHELIAL MESENCHYMAL TRANSITION		0.0	0.0	0.0	0.0	1.0	0.0	1.0	1.0	0.0	1.0	0.0	1.0	0.0	1.0	1.0	1.0	0.0	1.0	0.0
P05109	6279	uniprot	H. sapiens	6279	H. sapiens	S100A8	protein-coding	S100 calcium binding protein A8	The protein encoded by this gene is a member of the S100 family of proteins containing 2 EF-hand calcium-binding motifs. S100 proteins are localized in the cytoplasm and/or nucleus of a wide range of cells, and involved in the regulation of a number of cellular processes such as cell cycle progression and differentiation. S100 genes include at least 13 members which are located as a cluster on ch…	GO:0070488 neutrophil aggregation;GO:0032119 sequestering of zinc ion;GO:0017014 protein nitrosylation	GO:0045111 intermediate filament cytoskeleton;GO:0034774 secretory granule lumen;GO:0060205 cytoplasmic vesicle lumen	[GO:0003674] molecular_function; [GO:0043167] ion binding; [GO:0008092] cytoskeletal protein binding; [GO:0008150] biological_process; [GO:0006950] response to stress; [GO:0002376] immune system process; [GO:0008289] lipid binding; [GO:0005575] cellular_component; [GO:0005622] intracellular anatomical structure; [GO:0043226] organelle; [GO:0005634] nucleus; [GO:0005737] cytoplasm; [GO:0005829] cy…	GO:0035662 Toll-like receptor 4 binding;GO:0050543 icosatetraenoic acid binding;GO:0050544 arachidonic acid binding	Predicted secreted proteins; Predicted intracellular proteins; Cancer-related genes:Candidate cancer biomarkers	[IPR001751] S100/Calbindin-D9k, conserved site; [IPR002048] EF-hand domain; [IPR011992] EF-hand domain pair; [IPR013787] S100/CaBP-9k-type, calcium binding, subdomain; [IPR018247] EF-Hand 1, calcium-binding site; [IPR028474] Protein S100-A8	Intermediate filaments (Supported); Additional: Cytosol	yes	yes			principal1		yes	OMIM ID:123885 S100 calcium-binding protein a8	Calcium; Zinc; Copper; Zinc acetate; Zinc chloride; Zinc sulfate, unspecified form	Adenotonsillitis; Gastroduodenal disorder; Peritonsillitis; Antral gastritis; Giant Intracranial Aneurysm; Hyperzincemia and Hypercalprotectinemia; Polyp of larynx; Concha bullosa; Fungus ball; Bakers' asthma; Duodenal Diseases; Duodenitis; Acute abdominal pain; Anterior uveitis idiopathic; knee symptoms; Chronic tonsillitis; Peritonsillar Abscess; Fetal Diseases; Barretts esophagus with high gra…	(M264)PID TOLL ENDOGENOUS PATHWAY; (M5883)NABA SECRETED FACTORS; (M5885)NABA MATRISOME ASSOCIATED	(hsa04657)IL-17 signaling pathway			1.0	1.0	1.0	0.0	1.0	0.0	0.0	1.0	1.0	1.0	1.0	0.0	1.0	1.0	0.0	0.0	1.0	0.0	1.0
O95777	51691	uniprot	H. sapiens	51691	H. sapiens	LSM8	protein-coding	LSM8 homolog, U6 small nuclear RNA associated	This gene encodes a member of the like-Sm family of proteins. The encoded protein consists of a closed barrel shape, made up of five anti-parallel beta strands and an alpha helix. This protein partners with six paralogs to form a heteroheptameric ring which transiently binds U6 small nuclear RNAs and is involved in the general maturation of RNA in the nucleus. [provided by RefSeq, Jan 2010]	GO:0000377 RNA splicing, via transesterification reactions with bulged adenosine as nucleophile;GO:0000398 mRNA splicing, via spliceosome;GO:0000375 RNA splicing, via transesterification reactions	GO:0120115 Lsm2-8 complex;GO:0005688 U6 snRNP;GO:0046540 U4/U6 x U5 tri-snRNP complex	[GO:0008150] biological_process; [GO:0034641] cellular nitrogen compound metabolic process; [GO:0006397] mRNA processing; [GO:0005575] cellular_component; [GO:0005622] intracellular anatomical structure; [GO:0032991] protein-containing complex; [GO:0043226] organelle; [GO:0005634] nucleus; [GO:0003674] molecular_function; [GO:0003723] RNA binding; [GO:0005654] nucleoplasm	GO:0017070 U6 snRNA binding;GO:0017069 snRNA binding;GO:0003723 RNA binding	Predicted intracellular proteins	[IPR001163] LSM domain, eukaryotic/archaea-type; [IPR010920] LSM domain superfamily; [IPR034103] Sm-like protein Lsm8; [IPR044642] U6 snRNA-associated Sm-like protein Lsm1/8	Nucleoplasm;Vesicles (Approved)					principal1		yes	OMIM ID:607288 Lsm8 protein				(hsa03018)RNA degradation; (hsa03040)Spliceosome			0.0	0.0	0.0	0.0	0.0	0.0	0.0	0.0	0.0	0.0	0.0	0.0	0.0	0.0	0.0	0.0	0.0	0.0	0.0
P49643	5558	uniprot	H. sapiens	5558	H. sapiens	PRIM2	protein-coding	DNA primase subunit 2	This gene encodes the 58 kilodalton subunit of DNA primase, an enzyme that plays a key role in the replication of DNA. The encoded protein forms a heterodimer with a 49 kilodalton subunit. This heterodimer functions as a DNA-directed RNA polymerase to synthesize small RNA primers that are used to create Okazaki fragments on the lagging strand of the DNA. Alternative splicing of this gene results …	GO:1903932 regulation of DNA primase activity;GO:1903934 positive regulation of DNA primase activity;GO:0006269 DNA replication, synthesis of RNA primer	GO:0005658 alpha DNA polymerase:primase complex;GO:0043601 nuclear replisome;GO:0030894 replisome	[GO:0008150] biological_process; [GO:0009058] biosynthetic process; [GO:0006259] DNA metabolic process; [GO:0034641] cellular nitrogen compound metabolic process; [GO:0003674] molecular_function; [GO:0043167] ion binding; [GO:0003677] DNA binding; [GO:0005575] cellular_component; [GO:0005622] intracellular anatomical structure; [GO:0043226] organelle; [GO:0005634] nucleus; [GO:0005654] nucleoplas…	GO:0071667 DNA/RNA hybrid binding;GO:0051539 4 iron, 4 sulfur cluster binding;GO:0051536 iron-sulfur cluster binding	Predicted intracellular proteins	[IPR007238] DNA primase large subunit, eukaryotic/archaeal; [IPR016558] DNA primase, large subunit, eukaryotic	Nucleoplasm (Supported)							yes	OMIM ID:176636 Primase polypeptide 2a		Hair Color; Hepatitis C; Diabetes Mellitus, Non-Insulin-Dependent; Breast Carcinoma; Malignant neoplasm of breast		(hsa03030)DNA replication	(M5901)HALLMARK G2M CHECKPOINT; (M5925)HALLMARK E2F TARGETS		0.0	0.0	0.0	0.0	0.0	0.0	0.0	0.0	0.0	0.0	0.0	0.0	0.0	0.0	0.0	0.0	0.0	0.0	0.0
P06702	6280	uniprot	H. sapiens	6280	H. sapiens	S100A9	protein-coding	S100 calcium binding protein A9	The protein encoded by this gene is a member of the S100 family of proteins containing 2 EF-hand calcium-binding motifs. S100 proteins are localized in the cytoplasm and/or nucleus of a wide range of cells, and involved in the regulation of a number of cellular processes such as cell cycle progression and differentiation. S100 genes include at least 13 members which are located as a cluster on ch…	GO:0035606 peptidyl-cysteine S-trans-nitrosylation;GO:0070488 neutrophil aggregation;GO:0032119 sequestering of zinc ion	GO:0034774 secretory granule lumen;GO:0060205 cytoplasmic vesicle lumen;GO:0031983 vesicle lumen	[GO:0003674] molecular_function; [GO:0043167] ion binding; [GO:0005575] cellular_component; [GO:0005622] intracellular anatomical structure; [GO:0043226] organelle; [GO:0005634] nucleus; [GO:0005737] cytoplasm; [GO:0005654] nucleoplasm; [GO:0005829] cytosol; [GO:0005886] plasma membrane; [GO:0008150] biological_process; [GO:0008219] cell death; [GO:0005576] extracellular region; [GO:0005856] cyto…	GO:0035662 Toll-like receptor 4 binding;GO:0050543 icosatetraenoic acid binding;GO:0050544 arachidonic acid binding	Predicted secreted proteins; Predicted intracellular proteins; Cancer-related genes:Candidate cancer biomarkers	[IPR001751] S100/Calbindin-D9k, conserved site; [IPR002048] EF-hand domain; [IPR011992] EF-hand domain pair; [IPR013787] S100/CaBP-9k-type, calcium binding, subdomain; [IPR018247] EF-Hand 1, calcium-binding site	Cell Junctions;Cytosol;Nucleoplasm (Supported)	yes	yes			principal1		yes	OMIM ID:123886 S100 calcium-binding protein a9	Calcium; Zinc; Zinc acetate; Zinc chloride; Zinc sulfate, unspecified form	Acute anaphylaxis; Carcinoma showing thymus-like element; Giant Intracranial Aneurysm; Hyperzincemia and Hypercalprotectinemia; Chronic obstructive asthma (with obstructive pulmonary disease); Bakers' asthma; Bronchial Diseases; Elliptocytosis 4; knee symptoms; Corneal calcification; Fetal Diseases; Flap necrosis; Histiocytoid Cardiomyopathy; CRANIOOSTEOARTHROPATHY; Primary cerebral lymphoma; Sec…	(M264)PID TOLL ENDOGENOUS PATHWAY; (M5883)NABA SECRETED FACTORS; (M5885)NABA MATRISOME ASSOCIATED	(hsa04657)IL-17 signaling pathway	(M5907)HALLMARK ESTROGEN RESPONSE LATE; (M5921)HALLMARK COMPLEMENT		1.0	1.0	1.0	0.0	1.0	1.0	0.0	1.0	1.0	1.0	1.0	0.0	1.0	0.0	1.0	0.0	1.0	0.0	1.0
P02769						None	None	None	None	None	None	None	None	None	None	None	None	None	None	None	None	None	None	None	None	None	None	None	None	None	nan	nan	nan	nan	nan	nan	nan	nan	nan	nan	nan	nan	nan	nan	nan	nan	nan	nan	nan
P82979	84324	uniprot	H. sapiens	84324	H. sapiens	SARNP	protein-coding	SAP domain containing ribonucleoprotein	This gene encodes a protein that is upregulated in response to various cytokines. The encoded protein may play a role in cell cycle progression. A translocation between this gene and the myeloid/lymphoid leukemia gene, resulting in expression of a chimeric protein, has been associated with acute myelomonocytic leukemia. Pseudogenes exist on chromosomes 7 and 8. Alternatively spliced transcript va…	GO:0016973 poly(A)+ mRNA export from nucleus;GO:0006406 mRNA export from nucleus;GO:0006405 RNA export from nucleus	GO:0000346 transcription export complex;GO:0036464 cytoplasmic ribonucleoprotein granule;GO:0035770 ribonucleoprotein granule	[GO:0003674] molecular_function; [GO:0003723] RNA binding; [GO:0005575] cellular_component; [GO:0005622] intracellular anatomical structure; [GO:0043226] organelle; [GO:0005634] nucleus; [GO:0008150] biological_process; [GO:0006810] transport; [GO:0005654] nucleoplasm; [GO:0003677] DNA binding; [GO:0009058] biosynthetic process; [GO:0034641] cellular nitrogen compound metabolic process; [GO:00064…	GO:0003682 chromatin binding;GO:0003723 RNA binding;GO:0003677 DNA binding	Predicted intracellular proteins	[IPR003034] SAP domain; [IPR036361] SAP domain superfamily	Nuclear speckles (Supported)					principal1		yes	OMIM ID:610049 Sap domain-containing ribonucleoprotein		Cholestatic hepatitis; Delirium; Cholangitis, Sclerosing; Primary sclerosing cholangitis; Adenocarcinoma of pancreas; Chronic kidney disease stage 5; Kidney Failure, Chronic; Systolic Pressure; Hepatocarcinogenesis; Cholangiocarcinoma; Chronic Kidney Diseases; Liver Cirrhosis; Esophageal Neoplasms; Malignant neoplasm of esophagus; Esophageal carcinoma; Liver neoplasms; Hepatitis B; Coronary heart…					0.0	0.0	0.0	0.0	0.0	0.0	0.0	0.0	0.0	0.0	0.0	0.0	0.0	0.0	0.0	0.0	0.0	0.0	0.0
Q9BRZ2	81844	uniprot	H. sapiens	81844	H. sapiens	TRIM56	protein-coding	tripartite motif containing 56		GO:0060340 positive regulation of type I interferon-mediated signaling pathway;GO:0034340 response to type I interferon;GO:0032728 positive regulation of interferon-beta production	GO:0000785 chromatin;GO:0005694 chromosome;GO:0005654 nucleoplasm	[GO:0003674] molecular_function; [GO:0043167] ion binding; [GO:0003723] RNA binding; [GO:0005575] cellular_component; [GO:0005622] intracellular anatomical structure; [GO:0005737] cytoplasm; [GO:0008150] biological_process; [GO:0002376] immune system process; [GO:0006950] response to stress; [GO:0043226] organelle; [GO:0005634] nucleus; [GO:0005654] nucleoplasm; [GO:0006464] cellular protein modi…	GO:0061630 ubiquitin protein ligase activity;GO:0061659 ubiquitin-like protein ligase activity;GO:0004842 ubiquitin-protein transferase activity	Enzymes; Predicted intracellular proteins; ENZYME proteins:Transferases	[IPR000315] B-box-type zinc finger; [IPR001841] Zinc finger, RING-type; [IPR011042] Six-bladed beta-propeller, TolB-like; [IPR013083] Zinc finger, RING/FYVE/PHD-type; [IPR017907] Zinc finger, RING-type, conserved site; [IPR027370] RING-type zinc-finger, LisH dimerisation motif	Cytosol;Nucleoplasm (Approved)								OMIM ID:616996 Tripartite motif-containing protein 56		Multiple myeloma progression; Yellow Fever; Flavivirus Infections; Influenza A virus infection; Mood swings; Zika Virus Infection; Ovarian Carcinoma; Influenza A; Herpes Simplex Infections; Influenza; Multiple Myeloma; Hepatitis C; ovarian neoplasm; Malignant neoplasm of ovary; Carcinoma, Ovarian Epithelial; Tumor Cell Invasion; Breast Carcinoma; Malignant neoplasm of breast; Primary malignant ne…					0.0	0.0	0.0	0.0	1.0	0.0	0.0	0.0	0.0	1.0	0.0	0.0	0.0	0.0	0.0	0.0	0.0	0.0	0.0
P02666						None	None	None	None	None	None	None	None	None	None	None	None	None	None	None	None	None	None	None	None	None	None	None	None	None	nan	nan	nan	nan	nan	nan	nan	nan	nan	nan	nan	nan	nan	nan	nan	nan	nan	nan	nan
Q9NSB2	3890	uniprot	H. sapiens	3890	H. sapiens	KRT84	protein-coding	keratin 84	The protein encoded by this gene is a member of the keratin gene family. As a type II hair keratin, it is a basic protein which heterodimerizes with type I keratins to form hair and nails. The type II hair keratins are clustered in a region of chromosome 12q13 and are grouped into two distinct subfamilies based on structure similarity. One subfamily, consisting of KRTHB1, KRTHB3, and KRTHB6, is h…	GO:0035878 nail development;GO:0045616 regulation of keratinocyte differentiation;GO:0045604 regulation of epidermal cell differentiation	GO:0045095 keratin filament;GO:0005882 intermediate filament;GO:0045111 intermediate filament cytoskeleton	[GO:0005575] cellular_component; [GO:0005622] intracellular anatomical structure; [GO:0043226] organelle; [GO:0005856] cytoskeleton; [GO:0008150] biological_process; [GO:0007010] cytoskeleton organization; [GO:0003674] molecular_function; [GO:0005198] structural molecule activity; [GO:0005737] cytoplasm; [GO:0005829] cytosol; [GO:0005576] extracellular region; [GO:0005615] extracellular space; [G…	GO:0030280 structural constituent of skin epidermis;GO:0005200 structural constituent of cytoskeleton;GO:0005198 structural molecule activity	Predicted intracellular proteins	[IPR003054] Keratin, type II; [IPR018039] Intermediate filament protein, conserved site; [IPR032444] Keratin type II head; [IPR039008] Intermediate filament, rod domain						principal1		yes	OMIM ID:602766 Keratin 84, type ii							0.0	0.0	0.0	0.0	0.0	0.0	0.0	0.0	0.0	0.0	0.0	0.0	0.0	1.0	0.0	0.0	0.0	0.0	0.0
B0I1T2	64005	uniprot	H. sapiens	64005	H. sapiens	MYO1G	protein-coding	myosin IG	MYO1G is a plasma membrane-associated class I myosin (see MIM 601478) that is abundant in T and B lymphocytes and mast cells (Pierce et al., 2001 [PubMed 11544309]; Patino-Lopez et al., 2010 [PubMed 20071333]).[supplied by OMIM, Jun 2010]	GO:0071976 cell gliding;GO:0120117 T cell meandering migration;GO:0030050 vesicle transport along actin filament	GO:0001891 phagocytic cup;GO:0016459 myosin complex;GO:0005902 microvillus	[GO:0003674] molecular_function; [GO:0043167] ion binding; [GO:0005575] cellular_component; [GO:0005622] intracellular anatomical structure; [GO:0032991] protein-containing complex; [GO:0043226] organelle; [GO:0005856] cytoskeleton; [GO:0005634] nucleus; [GO:0005654] nucleoplasm; [GO:0005886] plasma membrane; [GO:0008092] cytoskeletal protein binding; [GO:0008150] biological_process; [GO:0002376]…	GO:0043325 phosphatidylinositol-3,4-bisphosphate binding;GO:0000146 microfilament motor activity;GO:0005547 phosphatidylinositol-3,4,5-trisphosphate binding	Predicted intracellular proteins	[IPR001609] Myosin head, motor domain; [IPR010926] Class I myosin tail homology domain; [IPR027417] P-loop containing nucleoside triphosphate hydrolase; [IPR036072] Class I myosin, motor domain; [IPR036961] Kinesin motor domain superfamily	Plasma membrane (Supported); Additional: Nucleoplasm								OMIM ID:600642 Myosin ig		Granulocyte count; Neutrophil count (procedure); Blood basophil count (lab test); Lymphocyte Count measurement; Graft-vs-Host Disease; Eosinophil count procedure; White Blood Cell Count procedure; Influenza; Papillary thyroid carcinoma; Secondary malignant neoplasm of lymph node; Neoplasm Metastasis; Neoplasms		(hsa05130)Pathogenic Escherichia coli infection			0.0	0.0	0.0	0.0	0.0	0.0	0.0	0.0	0.0	1.0	1.0	0.0	1.0	1.0	0.0	0.0	1.0	1.0	0.0
P29034	6273	uniprot	H. sapiens	6273	H. sapiens	S100A2	protein-coding	S100 calcium binding protein A2	The protein encoded by this gene is a member of the S100 family of proteins containing 2 EF-hand calcium-binding motifs. S100 proteins are localized in the cytoplasm and/or nucleus of a wide range of cells, and involved in the regulation of a number of cellular processes such as cell cycle progression and differentiation. S100 genes include at least 13 members which are located as a cluster on ch…	GO:0043542 endothelial cell migration;GO:0010631 epithelial cell migration;GO:0090132 epithelium migration	GO:0005575 cellular_component	[GO:0003674] molecular_function; [GO:0043167] ion binding; [GO:0005575] cellular_component; [GO:0008150] biological_process; [GO:0040011] locomotion; [GO:0048870] cell motility	GO:0048306 calcium-dependent protein binding;GO:0005509 calcium ion binding;GO:0046914 transition metal ion binding	Predicted intracellular proteins; Cancer-related genes:Candidate cancer biomarkers	[IPR001751] S100/Calbindin-D9k, conserved site; [IPR002048] EF-hand domain; [IPR011992] EF-hand domain pair; [IPR013787] S100/CaBP-9k-type, calcium binding, subdomain; [IPR018247] EF-Hand 1, calcium-binding site; [IPR034325] S-100	Cytosol;Nucleoplasm (Approved); Additional: Nucleoli;Plasma membrane					principal1			OMIM ID:176993 S100 calcium-binding protein a2	Olopatadine; Calcium; Zinc; Copper; Zinc acetate; Zinc chloride; Zinc sulfate, unspecified form	Barrett's esophagus without dysplasia; Barretts esophagus with high grade dysplasia; metastatic intraocular melanoma; Hereditary Breast and Ovarian Cancer Syndrome; Pancreatic Intraductal Papillary Mucinous Neoplasm; stage, non-small cell lung cancer; Non-small cell lung cancer stage I; Head and Neck Neoplasms; Bronchioloalveolar Adenocarcinoma; Mouth Neoplasms; Adult Ependymoma; Newly Diagnosed …	(M256)PID TAP63 PATHWAY; (M19)PID P73PATHWAY; (M145)PID P53 DOWNSTREAM PATHWAY				0.0	1.0	0.0	0.0	0.0	0.0	0.0	0.0	0.0	1.0	0.0	0.0	0.0	0.0	0.0	0.0	0.0	0.0	0.0
P14317	3059	uniprot	H. sapiens	3059	H. sapiens	HCLS1	protein-coding	hematopoietic cell-specific Lyn substrate 1		GO:0030854 positive regulation of granulocyte differentiation;GO:0030852 regulation of granulocyte differentiation;GO:0045651 positive regulation of macrophage differentiation	GO:0030864 cortical actin cytoskeleton;GO:0030863 cortical cytoskeleton;GO:0005884 actin filament	[GO:0003674] molecular_function; [GO:0008092] cytoskeletal protein binding; [GO:0008150] biological_process; [GO:0007010] cytoskeleton organization; [GO:0022607] cellular component assembly; [GO:0065003] protein-containing complex assembly; [GO:0005575] cellular_component; [GO:0005622] intracellular anatomical structure; [GO:0005737] cytoplasm; [GO:0043226] organelle; [GO:0005634] nucleus; [GO:00…	GO:0017124 SH3 domain binding;GO:0051015 actin filament binding;GO:0061629 RNA polymerase II-specific DNA-binding transcription factor binding	Predicted intracellular proteins	[IPR001452] SH3 domain; [IPR003134] Hs1/Cortactin; [IPR028534] Hematopoietic lineage cell-specific protein; [IPR036028] SH3-like domain superfamily	Cytosol;Plasma membrane (Supported)							yes	OMIM ID:601306 Hematopoietic cell-specific lyn substrate 1		Detrusor and sphincter dyssynergia; Retinoblastoma, spontaneously regressed; Retinoma; Tendinosis; Gastrinoma; Primary Progressive Aphasia (disorder); Paranoid Schizophrenia; Ganglioneuroblastoma; Alveolitis; stage, ovarian epithelial cancer; Severe congenital neutropenia; Congenital neutropenia; Neuroblastic tumors; Leukemia, Large Granular Lymphocytic; Ganglioneuroma; TNF receptor-associated pe…	(M7)PID FCER1 PATHWAY	(hsa05100)Bacterial invasion of epithelial cells; (hsa04530)Tight junction; (hsa05130)Pathogenic Escherichia coli infection	(M5898)HALLMARK DNA REPAIR; (M5950)HALLMARK ALLOGRAFT REJECTION		0.0	0.0	0.0	0.0	0.0	0.0	0.0	0.0	0.0	0.0	1.0	0.0	0.0	1.0	0.0	1.0	1.0	0.0	0.0
Q0JRZ9	115548	uniprot	H. sapiens	115548	H. sapiens	FCHO2	protein-coding	FCH and mu domain containing endocytic adaptor 2		GO:0048268 clathrin coat assembly;GO:0072583 clathrin-dependent endocytosis;GO:0048488 synaptic vesicle endocytosis	GO:0098835 presynaptic endocytic zone membrane;GO:0098833 presynaptic endocytic zone;GO:0005905 clathrin-coated pit	[GO:0008150] biological_process; [GO:0006810] transport; [GO:0016192] vesicle-mediated transport; [GO:0005575] cellular_component; [GO:0005886] plasma membrane; [GO:0003674] molecular_function; [GO:0005622] intracellular anatomical structure; [GO:0005737] cytoplasm; [GO:0031410] cytoplasmic vesicle; [GO:0043226] organelle; [GO:0008289] lipid binding; [GO:0005829] cytosol; [GO:0043167] ion binding…	GO:0001786 phosphatidylserine binding;GO:0005546 phosphatidylinositol-4,5-bisphosphate binding;GO:0072341 modified amino acid binding	Predicted intracellular proteins	[IPR001060] FCH domain; [IPR018808] Muniscin C-terminal; [IPR027267] AH/BAR domain superfamily; [IPR028565] Mu homology domain; [IPR030122] F-BAR domain only protein 2; [IPR031160] F-BAR domain	Centrosome (Approved); Additional: Cytosol;Vesicles								OMIM ID:613438 Fch domain only protein 2		High density lipoprotein measurement; RDW - Red blood cell distribution width result; Red cell distribution width determination					0.0	0.0	0.0	0.0	0.0	0.0	0.0	1.0	0.0	0.0	0.0	0.0	1.0	0.0	0.0	0.0	0.0	0.0	0.0
Q9NZM1	26509	uniprot	H. sapiens	26509	H. sapiens	MYOF	protein-coding	myoferlin	Mutations in dysferlin, a protein associated with the plasma membrane, can cause muscle weakness that affects both proximal and distal muscles. The protein encoded by this gene is a type II membrane protein that is structurally similar to dysferlin. It is a member of the ferlin family and associates with both plasma and nuclear membranes. The protein contains C2 domains that play a role in calciu…	GO:0033292 T-tubule organization;GO:0001778 plasma membrane repair;GO:0007520 myoblast fusion	GO:0005901 caveola;GO:0044853 plasma membrane raft;GO:0031965 nuclear membrane	[GO:0005575] cellular_component; [GO:0005886] plasma membrane; [GO:0008150] biological_process; [GO:0048856] anatomical structure development; [GO:0030154] cell differentiation; [GO:0048646] anatomical structure formation involved in morphogenesis; [GO:0005622] intracellular anatomical structure; [GO:0043226] organelle; [GO:0005634] nucleus; [GO:0003674] molecular_function; [GO:0043167] ion bindi…	GO:0005543 phospholipid binding;GO:0008289 lipid binding;GO:0046872 metal ion binding	Transporters:Transporter channels and pores; Predicted intracellular proteins	[IPR000008] C2 domain; [IPR006614] Peroxin/Ferlin domain; [IPR012560] Ferlin A-domain; [IPR012561] Ferlin B-domain; [IPR012968] FerIin domain; [IPR029999] Myoferlin; [IPR032362] Ferlin, C-terminal domain; [IPR035892] C2 domain superfamily; [IPR037720] Ferlin, second C2 domain; [IPR037721] Ferlin family; [IPR037722] Ferlin, third C2 domain; [IPR037723] Ferlin, fourth C2 domain; [IPR037724] Ferlin,…	Vesicles (Supported); Additional: Plasma membrane			yes	yes		yes	yes	OMIM ID:604603 Myoferlin		MUSCULAR DYSTROPHY, LIMB-GIRDLE, TYPE 2B; Muscular Dystrophies, Limb-Girdle; Squamous cell carcinoma of oropharynx; Muscle damage; Carcinoma, Endometrioid; Muscular Dystrophy; Recurrent tumor; Malignant Head and Neck Neoplasm; Head and Neck Carcinoma; Cardiomyopathies; Multiple Chronic Conditions; Pancreatic Ductal Adenocarcinoma; ANOPHTHALMIA AND PULMONARY HYPOPLASIA; Triple-Negative Breast Carc…	(M237)PID VEGFR1 2 PATHWAY		(M5906)HALLMARK ESTROGEN RESPONSE EARLY; (M5907)HALLMARK ESTROGEN RESPONSE LATE		0.0	0.0	0.0	0.0	0.0	0.0	0.0	0.0	0.0	0.0	0.0	0.0	1.0	0.0	0.0	0.0	0.0	0.0	0.0
P00711						None	None	None	None	None	None	None	None	None	None	None	None	None	None	None	None	None	None	None	None	None	None	None	None	None	nan	nan	nan	nan	nan	nan	nan	nan	nan	nan	nan	nan	nan	nan	nan	nan	nan	nan	nan
Q9UBV8	553115	uniprot	H. sapiens	553115	H. sapiens	PEF1	protein-coding	penta-EF-hand domain containing 1	This gene encodes a calcium-binding protein belonging to the penta-EF-hand protein family. The encoded protein has been shown to form a heterodimer with the programmed cell death 6 gene product and may modulate its function in Ca(2+) signaling. Alternative splicing results in multiple transcript variants and a pseudogene has been identified on chromosome 1.[provided by RefSeq, May 2010]	GO:1902527 positive regulation of protein monoubiquitination;GO:1902525 regulation of protein monoubiquitination;GO:0048207 vesicle targeting, rough ER to cis-Golgi	GO:0030127 COPII vesicle coat;GO:0031463 Cul3-RING ubiquitin ligase complex;GO:0030120 vesicle coat	[GO:0003674] molecular_function; [GO:0043167] ion binding; [GO:0003723] RNA binding; [GO:0005575] cellular_component; [GO:0005622] intracellular anatomical structure; [GO:0005737] cytoplasm; [GO:0043226] organelle; [GO:0005783] endoplasmic reticulum; [GO:0031410] cytoplasmic vesicle; [GO:0008150] biological_process; [GO:0006464] cellular protein modification process; [GO:0006810] transport; [GO:0…	GO:1990756 ubiquitin ligase-substrate adaptor activity;GO:0048306 calcium-dependent protein binding;GO:0030674 protein-macromolecule adaptor activity	Predicted intracellular proteins	[IPR002048] EF-hand domain; [IPR011992] EF-hand domain pair; [IPR018247] EF-Hand 1, calcium-binding site	Cytosol;Nucleoplasm;Vesicles (Supported)					principal1			OMIM ID:610033 Penta-ef-hand domain-containing protein 1	Calcium citrate; Calcium Phosphate; Calcium phosphate dihydrate	Intelligence			(M5946)HALLMARK COAGULATION		0.0	0.0	0.0	0.0	0.0	0.0	0.0	0.0	0.0	1.0	1.0	0.0	0.0	0.0	0.0	0.0	0.0	0.0	0.0
P01034	1471	uniprot	H. sapiens	1471	H. sapiens	CST3	protein-coding	cystatin C	The cystatin superfamily encompasses proteins that contain multiple cystatin-like sequences. Some of the members are active cysteine protease inhibitors, while others have lost or perhaps never acquired this inhibitory activity. There are three inhibitory families in the superfamily, including the type 1 cystatins (stefins), type 2 cystatins and the kininogens. The type 2 cystatin proteins are a …	GO:0010711 negative regulation of collagen catabolic process;GO:0060311 negative regulation of elastin catabolic process;GO:0060313 negative regulation of blood vessel remodeling	GO:1904724 tertiary granule lumen;GO:1904813 ficolin-1-rich granule lumen;GO:0070820 tertiary granule	[GO:0003674] molecular_function; [GO:0030234] enzyme regulator activity; [GO:0005575] cellular_component; [GO:0005576] extracellular region; [GO:0005615] extracellular space; [GO:0008150] biological_process; [GO:0043226] organelle; [GO:0005886] plasma membrane; [GO:0005622] intracellular anatomical structure; [GO:0005737] cytoplasm; [GO:0031410] cytoplasmic vesicle; [GO:0005783] endoplasmic retic…	GO:0004869 cysteine-type endopeptidase inhibitor activity;GO:0001540 amyloid-beta binding;GO:0002020 protease binding	Cancer-related genes:Candidate cancer biomarkers; Predicted secreted proteins; Human disease related genes:Nervous system diseases:Eye disease; Disease related genes; Human disease related genes:Nervous system diseases:Neurodegenerative diseases	[IPR000010] Cystatin domain; [IPR018073] Proteinase inhibitor I25, cystatin, conserved site	Golgi apparatus;Vesicles (Supported)	yes	yes			principal1	yes	yes	OMIM ID:604312 Cystatin 3		Age-Related Macular Degeneration type 11; Acute disease of cardiovascular system; Cerebral Amyloid Angiopathy, Genetic; Congenital urinary tract obstruction; Cystatin C measurement; Locomotive syndrome; Cerebral artery stenosis; Hereditary Cerebral Amyloid Angiopathy, Icelandic Type; Hereditary cystatin C amyloid angiopathy; Cerebellar ischaemia; Diabetes in youth; Lumbodynia; Sickle cell nephrop…	(M3468)NABA ECM REGULATORS; (M5885)NABA MATRISOME ASSOCIATED; (M5889)NABA MATRISOME	(hsa04970)Salivary secretion			1.0	1.0	1.0	1.0	0.0	0.0	0.0	0.0	0.0	0.0	0.0	1.0	0.0	1.0	0.0	0.0	0.0	0.0	0.0
P40123	10486	uniprot	H. sapiens	10486	H. sapiens	CAP2	protein-coding	cyclase associated actin cytoskeleton regulatory protein 2	This gene was identified by its similarity to the gene for human adenylyl cyclase-associated protein. The function of the protein encoded by this gene is unknown. However, the protein appears to be able to interact with adenylyl cyclase-associated protein and actin. [provided by RefSeq, Jul 2008]	GO:0019933 cAMP-mediated signaling;GO:0007190 activation of adenylate cyclase activity;GO:0045761 regulation of adenylate cyclase activity	GO:0014069 postsynaptic density;GO:0032279 asymmetric synapse;GO:0099572 postsynaptic specialization	[GO:0003674] molecular_function; [GO:0008092] cytoskeletal protein binding; [GO:0008150] biological_process; [GO:0007010] cytoskeleton organization; [GO:0048856] anatomical structure development; [GO:0000902] cell morphogenesis; [GO:0005575] cellular_component; [GO:0005886] plasma membrane; [GO:0005622] intracellular anatomical structure; [GO:0005737] cytoplasm; [GO:0007165] signal transduction; …	GO:0008179 adenylate cyclase binding;GO:0003779 actin binding;GO:0008092 cytoskeletal protein binding	Predicted intracellular proteins; Cancer-related genes:Mutated cancer genes	[IPR001837] Adenylate cyclase-associated CAP; [IPR006599] CARP motif; [IPR013912] Adenylate cyclase-associated CAP, C-terminal; [IPR013992] Adenylate cyclase-associated CAP, N-terminal; [IPR016098] Cyclase-associated protein CAP/septum formation inhibitor MinC, C-terminal; [IPR017901] C-CAP/cofactor C-like domain; [IPR018106] CAP, conserved site, N-terminal; [IPR028417] CAP, conserved site, C-ter…	Cytosol;Nucleoplasm (Approved); Additional: Plasma membrane								OMIM ID:618385 Cyclase-associated actin cytoskeleton regulatory protein 2		Conduction disorder of the heart; Supraventricular tachycardia; Neutrophil abnormality; Familial dilated cardiomyopathy; Lipoatrophy; Electromyogram abnormal; Keratoderma, Palmoplantar; Borderline Personality Disorder; Lipodystrophy; Creatine phosphokinase serum increased; Bronchopulmonary Dysplasia; Cardiomyopathy, Dilated; Myopathy; Cardiomyopathy, Familial Idiopathic; Sensorineural Hearing Los…			(M5942)HALLMARK UV RESPONSE DN; (M5930)HALLMARK EPITHELIAL MESENCHYMAL TRANSITION		0.0	0.0	0.0	0.0	0.0	0.0	0.0	0.0	0.0	0.0	0.0	0.0	0.0	0.0	0.0	0.0	0.0	0.0	0.0
Q9Y6W5	10163	uniprot	H. sapiens	10163	H. sapiens	WASF2	protein-coding	WASP family member 2	This gene encodes a member of the Wiskott-Aldrich syndrome protein family. The gene product is a protein that forms a multiprotein complex that links receptor kinases and actin. Binding to actin occurs through a C-terminal verprolin homology domain in all family members. The multiprotein complex serves to tranduce signals that involve changes in cell shape, motility or function. The published map…	GO:0072673 lamellipodium morphogenesis;GO:0098974 postsynaptic actin cytoskeleton organization;GO:2000601 positive regulation of Arp2/3 complex-mediated actin nucleation	GO:0031209 SCAR complex;GO:0001726 ruffle;GO:0030027 lamellipodium	[GO:0005575] cellular_component; [GO:0005622] intracellular anatomical structure; [GO:0043226] organelle; [GO:0005856] cytoskeleton; [GO:0003674] molecular_function; [GO:0008092] cytoskeletal protein binding; [GO:0008150] biological_process; [GO:0007010] cytoskeleton organization; [GO:0005737] cytoplasm; [GO:0032991] protein-containing complex; [GO:0005886] plasma membrane; [GO:0005829] cytosol; …	GO:0071933 Arp2/3 complex binding;GO:0034237 protein kinase A regulatory subunit binding;GO:0051018 protein kinase A binding	Predicted intracellular proteins	[IPR003124] WH2 domain; [IPR028288] SCAR/WAVE family	Plasma membrane (Approved); Additional: Cytosol								OMIM ID:605875 Wasp protein family, member 2		Narcissism; anxiety generalized; Cannabis Abuse; Familial benign neonatal epilepsy; Eating disorder symptom; Alcohol problem; Oppositional Defiant Disorder; Psychological symptom; Chlamydia trachomatis infection; Cannabis Dependence; Personality Disorders; Antisocial behavior; Renal carnitine transport defect; Tooth Attrition; Incontinence; Violence; Signs and Symptoms, Respiratory; Cannabis use;…	(M156)PID ECADHERIN NASCENT AJ PATHWAY; (M278)PID RAC1 PATHWAY; (M164)PID ERBB1 DOWNSTREAM PATHWAY	(hsa04520)Adherens junction; (hsa05100)Bacterial invasion of epithelial cells; (hsa04666)Fc gamma R-mediated phagocytosis	(M5893)HALLMARK MITOTIC SPINDLE	(M7825)BIOCARTA ACTINY PATHWAY	0.0	0.0	0.0	0.0	0.0	0.0	0.0	0.0	0.0	0.0	0.0	1.0	0.0	0.0	0.0	0.0	1.0	1.0	0.0
P02671	2243	uniprot	H. sapiens	2243	H. sapiens	FGA	protein-coding	fibrinogen alpha chain	This gene encodes the alpha subunit of the coagulation factor fibrinogen, which is a component of the blood clot. Following vascular injury, the encoded preproprotein is proteolytically processed by thrombin during the conversion of fibrinogen to fibrin. Mutations in this gene lead to several disorders, including dysfibrinogenemia, hypofibrinogenemia, afibrinogenemia and renal amyloidosis. Altern…	GO:0072377 blood coagulation, common pathway;GO:0043152 induction of bacterial agglutination;GO:0031639 plasminogen activation	GO:0005577 fibrinogen complex;GO:0031093 platelet alpha granule lumen;GO:0031091 platelet alpha granule	[GO:0008150] biological_process; [GO:0006950] response to stress; [GO:0003674] molecular_function; [GO:0022607] cellular component assembly; [GO:0065003] protein-containing complex assembly; [GO:0005575] cellular_component; [GO:0032991] protein-containing complex; [GO:0005576] extracellular region; [GO:0005615] extracellular space; [GO:0043167] ion binding; [GO:0002376] immune system process; [GO…	GO:0005201 extracellular matrix structural constituent;GO:0050839 cell adhesion molecule binding;GO:0005198 structural molecule activity	Candidate cardiovascular disease genes; Cancer-related genes:Candidate cancer biomarkers; Human disease related genes:Cardiovascular diseases:Hematologic diseases; Predicted secreted proteins; FDA approved drug targets:Biotech drugs; Disease related genes; Human disease related genes:Nervous system diseases:Neurodegenerative diseases	[IPR002181] Fibrinogen, alpha/beta/gamma chain, C-terminal globular domain; [IPR012290] Fibrinogen, alpha/beta/gamma chain, coiled coil domain; [IPR014716] Fibrinogen, alpha/beta/gamma chain, C-terminal globular, subdomain 1; [IPR020837] Fibrinogen, conserved site; [IPR021996] Fibrinogen alpha C domain; [IPR036056] Fibrinogen-like, C-terminal; [IPR037579] Fibrinogen alpha chain	Endoplasmic reticulum (Enhanced)	yes	yes					yes	OMIM ID:134820 Fibrinogen, a alpha polypeptide	Alteplase; Reteplase; Anistreplase; Tenecteplase; Sucralfate; Zinc; Alfimeprase; Ancrod; EP-2104R; Lanoteplase; Thrombin; Prothrombin; Human thrombin; Thrombin alfa; Anti-inhibitor coagulant complex; Zinc acetate; Zinc chloride; Zinc sulfate, unspecified form	Fibrinogen dusart phenotype; Hypodysfibrinogenemia, Congenital; Complement Factor I (C3 inactivator) deficiency; Congenital hypofibrinogenemia; Dysfibrinogenemia, Congenital; Generalized amyloid deposition; Hereditary Factor V Deficiency; Amyloidosis, familial visceral; Hypodysfibrinogenemia; Acute schizophrenia; Afibrinogenemia; Hereditary systemic amyloidosis; Intermenstrual heavy bleeding; Dys…	(M169)PID INTEGRIN2 PATHWAY; (M257)PID EPHRINB REV PATHWAY; (M174)PID UPA UPAR PATHWAY	(hsa04610)Complement and coagulation cascades; (hsa04611)Platelet activation; (hsa04613)Neutrophil extracellular trap formation	(M5946)HALLMARK COAGULATION	(M2842)BIOCARTA FIBRINOLYSIS PATHWAY; (M4470)BIOCARTA EXTRINSIC PATHWAY; (M15394)BIOCARTA AMI PATHWAY	1.0	1.0	0.0	0.0	1.0	1.0	0.0	1.0	0.0	0.0	1.0	1.0	0.0	1.0	0.0	0.0	0.0	0.0	0.0
P07108	1622	uniprot	H. sapiens	1622	H. sapiens	DBI	protein-coding	diazepam binding inhibitor, acyl-CoA binding protein	This gene encodes diazepam binding inhibitor, a protein that is regulated by hormones and is involved in lipid metabolism and the displacement of beta-carbolines and benzodiazepines, which modulate signal transduction at type A gamma-aminobutyric acid receptors located in brain synapses. The protein is conserved from yeast to mammals, with the most highly conserved domain consisting of seven cont…	GO:1905918 regulation of CoA-transferase activity;GO:1905920 positive regulation of CoA-transferase activity;GO:1903060 negative regulation of protein lipidation	GO:0032994 protein-lipid complex;GO:0005788 endoplasmic reticulum lumen;GO:0005794 Golgi apparatus	[GO:0003674] molecular_function; [GO:0005575] cellular_component; [GO:0005622] intracellular anatomical structure; [GO:0005737] cytoplasm; [GO:0043226] organelle; [GO:0005783] endoplasmic reticulum; [GO:0005794] Golgi apparatus; [GO:0008289] lipid binding; [GO:0008150] biological_process; [GO:0006629] lipid metabolic process; [GO:0005576] extracellular region; [GO:0005615] extracellular space; [G…	GO:0030156 benzodiazepine receptor binding;GO:0036042 long-chain fatty acyl-CoA binding;GO:0000062 fatty-acyl-CoA binding	Predicted intracellular proteins; Cancer-related genes:Candidate cancer biomarkers	[IPR000582] Acyl-CoA-binding protein, ACBP; [IPR014352] FERM/acyl-CoA-binding protein superfamily; [IPR022408] Acyl-CoA-binding protein, ACBP, conserved site; [IPR035984] Acyl-CoA binding protein superfamily								yes	OMIM ID:125950 Diazepam binding inhibitor	Coenzyme A; Hexadecanal	Delinquent behavior; Hepatic Vein Thrombosis; Budd-Chiari Syndrome; Zellweger Syndrome; Severe depression; Esophageal Achalasia; Esophageal Atresia; Panic Attacks; Angelman Syndrome; Language Disorders; Hepatic Encephalopathy; Chronic Fatigue Syndrome; Mammary Carcinoma, Animal; Animal Mammary Neoplasms; Carcinomatosis; Drug habituation; Anorexia Nervosa; Carcinoma, Spindle-Cell; Mammary Neoplasm…		(hsa03320)PPAR signaling pathway	(M5908)HALLMARK ANDROGEN RESPONSE		1.0	0.0	0.0	0.0	0.0	0.0	0.0	0.0	0.0	0.0	0.0	1.0	1.0	0.0	0.0	0.0	0.0	0.0	0.0
P00734	2147	uniprot	H. sapiens	2147	H. sapiens	F2	protein-coding	coagulation factor II, thrombin	This gene encodes the prothrombin protein (also known as coagulation factor II). This protein is proteolytically cleaved in multiple steps to form the activated serine protease thrombin. The activated thrombin enzyme plays an important role in thrombosis and hemostasis by converting fibrinogen to fibrin during blood clot formation, by stimulating platelet aggregation, and by activating additional…	GO:1900738 positive regulation of phospholipase C-activating G protein-coupled receptor signaling pathway;GO:0070945 neutrophil-mediated killing of gram-negative bacterium;GO:1900736 regulation of phospholipase C-activating G protein-coupled receptor signaling pathway	GO:0005796 Golgi lumen;GO:0072562 blood microparticle;GO:0005788 endoplasmic reticulum lumen	[GO:0005575] cellular_component; [GO:0005576] extracellular region; [GO:0008150] biological_process; [GO:0003674] molecular_function; [GO:0043167] ion binding; [GO:0006950] response to stress; [GO:0008233] peptidase activity; [GO:0005615] extracellular space; [GO:0005886] plasma membrane; [GO:0043226] organelle; [GO:0031012] extracellular matrix; [GO:0030312] external encapsulating structure; [GO…	GO:0070053 thrombospondin receptor activity;GO:0001530 lipopolysaccharide binding;GO:0008083 growth factor activity	FDA approved drug targets:Small molecule drugs; Candidate cardiovascular disease genes; Cancer-related genes:Candidate cancer biomarkers; ENZYME proteins:Hydrolases; Human disease related genes:Cardiovascular diseases:Hematologic diseases; Predicted secreted proteins; FDA approved drug targets:Biotech drugs; Disease related genes; Enzymes; Predicted intracellular proteins; Peptidases:Serine-type …	[IPR000001] Kringle; [IPR000294] Gamma-carboxyglutamic acid-rich (GLA) domain; [IPR001254] Serine proteases, trypsin domain; [IPR001314] Peptidase S1A, chymotrypsin family; [IPR003966] Prothrombin/thrombin; [IPR009003] Peptidase S1, PA clan; [IPR013806] Kringle-like fold; [IPR018056] Kringle, conserved site; [IPR018114] Serine proteases, trypsin family, histidine active site; [IPR018992] Thrombin…		yes	yes			principal1		yes	OMIM ID:176930 Coagulation factor ii	Lepirudin; Bivalirudin; Drotrecogin alfa; Coagulation Factor IX (Recombinant); Menadione; Argatroban; Proflavine; Zinc; 2-{2-hydroxy-[1,1'-biphenyl]-3-yl}-1H-1,3-benzodiazole-5-carboximidamide; Beta-(2-Naphthyl)-Alanine; Hemi-Babim; 2-(2-hydroxy-phenyl)-3H-benzoimidazole-5-carboxamidine; 4-Oxo-2-Phenylmethanesulfonyl-Octahydro-Pyrrolo[1,2-a]Pyrazine-6-Carboxylic Acid [1-(N-Hydroxycarbamimidoyl)-P…	DYSPROTHROMBINEMIA PROTHROMBIN HIMI-II; Factor II deficiency; Homozygous Factor V Leiden mutation; Hypoprothrombinemias; Intrahepatic biloma; Mesenteric infarction; PREGNANCY LOSS, RECURRENT, SUSCEPTIBILITY TO, 2; Reduced prothrombin activity; prothrombin type 3 phenotype; Acute Mesenteric Arterial Embolus; Acute Mesenteric Arterial Thrombosis; Acute coagulopathy; Central Nervous System Vascular …	(M138)PID THROMBIN PAR4 PATHWAY; (M165)PID SYNDECAN 4 PATHWAY; (M238)PID THROMBIN PAR1 PATHWAY	(hsa04610)Complement and coagulation cascades; (hsa04611)Platelet activation; (hsa04072)Phospholipase D signaling pathway	(M5946)HALLMARK COAGULATION; (M5902)HALLMARK APOPTOSIS; (M5921)HALLMARK COMPLEMENT	(M2842)BIOCARTA FIBRINOLYSIS PATHWAY; (M4470)BIOCARTA EXTRINSIC PATHWAY; (M6487)BIOCARTA PLATELETAPP PATHWAY	1.0	1.0	0.0	0.0	1.0	1.0	0.0	1.0	1.0	1.0	1.0	1.0	1.0	0.0	0.0	0.0	1.0	0.0	1.0
P20674	9377	uniprot	H. sapiens	9377	H. sapiens	COX5A	protein-coding	cytochrome c oxidase subunit 5A	Cytochrome c oxidase (COX) is the terminal enzyme of the mitochondrial respiratory chain. It is a multi-subunit enzyme complex that couples the transfer of electrons from cytochrome c to molecular oxygen and contributes to a proton electrochemical gradient across the inner mitochondrial membrane. The complex consists of 13 mitochondrial- and nuclear-encoded subunits. The mitochondrially-encoded s…	GO:0006123 mitochondrial electron transport, cytochrome c to oxygen;GO:0019646 aerobic electron transport chain;GO:0042773 ATP synthesis coupled electron transport	GO:0005751 mitochondrial respiratory chain complex IV;GO:0045277 respiratory chain complex IV;GO:0070069 cytochrome complex	[GO:0005575] cellular_component; [GO:0005622] intracellular anatomical structure; [GO:0005737] cytoplasm; [GO:0043226] organelle; [GO:0005739] mitochondrion; [GO:0032991] protein-containing complex; [GO:0008150] biological_process; [GO:0006091] generation of precursor metabolites and energy; [GO:0003674] molecular_function; [GO:0043167] ion binding; [GO:0006810] transport; [GO:0055085] transmembr…	GO:0004129 cytochrome-c oxidase activity;GO:0016675 oxidoreductase activity, acting on a heme group of donors;GO:0015453 oxidoreduction-driven active transmembrane transporter activity	Transporters:Primary Active Transporters; Predicted intracellular proteins; Disease related genes; Potential drug targets	[IPR003204] Cytochrome c oxidase, subunit Va/VI; [IPR036545] Cytochrome c oxidase, subunit Va/VI superfamily						principal1		yes	OMIM ID:603773 Cytochrome c oxidase, subunit 5a	Cholic Acid; N-Formylmethionine	Harderoporphyria; drug substitution (abuse); Leigh syndrome , French Canadian type; Congenital lactic acidosis; Eosinophilic pustular folliculitis; Hyperlactatemia; Neurogenic hypertension; Trifunctional Protein Deficiency With Myopathy And Neuropathy; Meconium Aspiration Syndrome; Catalepsy; Lipoidosis; Anterior myocardial infarction; MERRF Syndrome; Systolic blood pressure measurement; Secondar…		(hsa04260)Cardiac muscle contraction; (hsa00190)Oxidative phosphorylation; (hsa04932)Non-alcoholic fatty liver disease	(M5926)HALLMARK MYC TARGETS V1; (M5936)HALLMARK OXIDATIVE PHOSPHORYLATION		0.0	0.0	0.0	0.0	0.0	0.0	0.0	1.0	0.0	0.0	0.0	0.0	0.0	0.0	0.0	0.0	0.0	0.0	0.0
P63261	71	uniprot	H. sapiens	71	H. sapiens	ACTG1	protein-coding	actin gamma 1	Actins are highly conserved proteins that are involved in various types of cell motility and in maintenance of the cytoskeleton. Three main groups of actin isoforms have been identified in vertebrate animals: alpha, beta, and gamma. The alpha actins are found in muscle tissues and are a major constituent of the contractile apparatus. The beta and gamma actins co-exist in most cell types as compon…	GO:0150111 regulation of transepithelial transport;GO:1902396 protein localization to bicellular tight junction;GO:0098974 postsynaptic actin cytoskeleton organization	GO:0099143 presynaptic actin cytoskeleton;GO:0120220 basal body patch;GO:0098871 postsynaptic actin cytoskeleton	[GO:0005575] cellular_component; [GO:0005622] intracellular anatomical structure; [GO:0043226] organelle; [GO:0005634] nucleus; [GO:0005737] cytoplasm; [GO:0003674] molecular_function; [GO:0043167] ion binding; [GO:0005856] cytoskeleton; [GO:0005886] plasma membrane; [GO:0005576] extracellular region; [GO:0005615] extracellular space; [GO:0008150] biological_process; [GO:0007010] cytoskeleton org…	GO:0098973 structural constituent of postsynaptic actin cytoskeleton;GO:0005522 profilin binding;GO:0099186 structural constituent of postsynapse	Human disease related genes:Congenital malformations:Other congenital malformations; Human disease related genes:Nervous system diseases:Ear disease; Predicted intracellular proteins; Disease related genes	[IPR004000] Actin family; [IPR004001] Actin, conserved site; [IPR020902] Actin/actin-like conserved site; [IPR043129] ATPase, nucleotide binding domain						principal2		yes	OMIM ID:102560 Actin, gamma-1	Copper; Artenimol	Audiogram shows sloping configuration; BARAITSER-WINTER SYNDROME 2; Deafness (in some patients); Deafness, Autosomal Dominant 20; Deafness, profound, by 6th decade; Enlarged ventricles (in some patients); Eye coloboma (in some patients); Hearing loss begins with loss of high frequencies; Heart defect (in some patients); Hypertelorism/telecanthus; Kyphosis/scoliosis (in some patients); Large, squa…	(M16801)SIG REGULATION OF THE ACTIN CYTOSKELETON BY RHO GTPASES	(hsa05110)Vibrio cholerae infection; (hsa05416)Viral myocarditis; (hsa04520)Adherens junction	(M5892)HALLMARK CHOLESTEROL HOMEOSTASIS; (M5915)HALLMARK APICAL JUNCTION	(M13968)BIOCARTA HIVNEF PATHWAY	1.0	0.0	0.0	0.0	1.0	0.0	0.0	1.0	0.0	0.0	1.0	1.0	0.0	1.0	0.0	1.0	1.0	1.0	0.0
P23141	1066	uniprot	H. sapiens	1066	H. sapiens	CES1	protein-coding	carboxylesterase 1	This gene encodes a member of the carboxylesterase large family. The family members are responsible for the hydrolysis or transesterification of various xenobiotics, such as cocaine and heroin, and endogenous substrates with ester, thioester, or amide bonds. They may participate in fatty acyl and cholesterol ester metabolism, and may play a role in the blood-brain barrier system. This enzyme is t…	GO:0090122 cholesterol ester hydrolysis involved in cholesterol transport;GO:0090119 vesicle-mediated cholesterol transport;GO:0120188 regulation of bile acid secretion	GO:0005811 lipid droplet;GO:0005788 endoplasmic reticulum lumen;GO:0005783 endoplasmic reticulum	[GO:0005575] cellular_component; [GO:0005622] intracellular anatomical structure; [GO:0005737] cytoplasm; [GO:0043226] organelle; [GO:0005783] endoplasmic reticulum; [GO:0003674] molecular_function; [GO:0008150] biological_process; [GO:0044281] small molecule metabolic process; [GO:0006629] lipid metabolic process; [GO:0005829] cytosol; [GO:0005811] lipid droplet; [GO:0048856] anatomical structur…	GO:0047374 methylumbelliferyl-acetate deacetylase activity;GO:0080030 methyl indole-3-acetate esterase activity;GO:0004771 sterol esterase activity	Enzymes; ENZYME proteins:Hydrolases; Predicted intracellular proteins	[IPR002018] Carboxylesterase, type B; [IPR019819] Carboxylesterase type B, conserved site; [IPR019826] Carboxylesterase type B, active site; [IPR029058] Alpha/Beta hydrolase fold	Endoplasmic reticulum (Supported)							yes	OMIM ID:114835 Carboxylesterase 1	Tacrine; Meperidine; Levocarnitine; Dextropropoxyphene; Cocaine; Naloxone; Diamorphine; Probucol; Hydroxy-Phenyl-Acetic Acid 8-Methyl-8-Aza-Bicyclo[3.2.1]Oct-3-Yl Ester; Cholic Acid; 4-Piperidino-Piperidine; N-acetyl-alpha-neuraminic acid; Thenoyltrifluoroacetone; Cyclandelate; Avasimibe; (1R)-1,2,2-trimethylpropyl (R)-methylphosphinate; (1S,7S,8S,8AR)-1,2,3,7,8,8A-HEXAHYDRO-7-METHYL-8-[2-[(2R,4R…	DRUG METABOLISM, ALTERED, CES1-RELATED; Cholesterol Ester Storage Disease; Narcotic Abuse; Narcotic Dependence; Opiate Abuse; Opioid-Related Disorders; Opioid abuse; Wolman Disease; Hyalinosis, Systemic; Post stroke depression; Oculocerebrorenal Syndrome; Meningococcal Infections; Leptospirosis; Adult B Acute Lymphoblastic Leukemia; Opiate Addiction; Pre B-cell acute lymphoblastic leukemia; Child…	(M13096)SA PROGRAMMED CELL DEATH; (M40)PID E2F PATHWAY	(hsa00983)Drug metabolism - other enzymes	(M5934)HALLMARK XENOBIOTIC METABOLISM		1.0	0.0	0.0	0.0	0.0	0.0	0.0	1.0	0.0	0.0	1.0	1.0	0.0	0.0	0.0	0.0	0.0	1.0	0.0
P27338	4129	uniprot	H. sapiens	4129	H. sapiens	MAOB	protein-coding	monoamine oxidase B	The protein encoded by this gene belongs to the flavin monoamine oxidase family. It is a enzyme located in the mitochondrial outer membrane. It catalyzes the oxidative deamination of biogenic and xenobiotic amines and plays an important role in the metabolism of neuroactive and vasoactive amines in the central nervous sysytem and peripheral tissues. This protein preferentially degrades benzylamin…	GO:0010044 response to aluminum ion;GO:0014063 negative regulation of serotonin secretion;GO:0045915 positive regulation of catecholamine metabolic process	GO:0005741 mitochondrial outer membrane;GO:0031968 organelle outer membrane;GO:0019867 outer membrane	[GO:0003674] molecular_function; [GO:0016491] oxidoreductase activity; [GO:0005575] cellular_component; [GO:0005622] intracellular anatomical structure; [GO:0005737] cytoplasm; [GO:0043226] organelle; [GO:0005739] mitochondrion; [GO:0008150] biological_process; [GO:0006091] generation of precursor metabolites and energy; [GO:0043167] ion binding; [GO:0048856] anatomical structure development; [GO…	GO:0097621 monoamine oxidase activity;GO:0008131 primary amine oxidase activity;GO:0016641 oxidoreductase activity, acting on the CH-NH2 group of donors, oxygen as acceptor	Enzymes; FDA approved drug targets:Small molecule drugs; ENZYME proteins:Oxidoreductases	[IPR001613] Flavin amine oxidase; [IPR002937] Amine oxidase; [IPR036188] FAD/NAD(P)-binding domain superfamily				yes	yes		yes		OMIM ID:309860 Monoamine oxidase b	Amphetamine; Phentermine; Tranylcypromine; Phenelzine; Zonisamide; Selegiline; Pioglitazone; Moclobemide; Isocarboxazid; Ephedra sinica root; Rasagiline; MMDA; 4-Methoxyamphetamine; Metamfetamine; Pargyline; Isatin; (R)-N-methyl-N-2-propynyl-1-indanamine; Farnesol; N-Dodecyl-N,N-Dimethyl-3-Ammonio-1-Propanesulfonate; Flavin adenine dinucleotide; N-Propargyl-1(S)-Aminoindan; Dodecyldimethylamine N…	Aromatic amino acid decarboxylase deficiency; Deficiency of aromatic-L-amino-acid decarboxylase; Pheochromocytoma, malignant; Akinetic-Rigid Variant of Huntington Disease; Huntington Disease, Late Onset; Juvenile Huntington Disease; Tension Headache; Fulminant Hepatic Failure with Cerebral Edema; Hepatic Stupor; Hepatic Coma; Beriberi; Motor disturbances; Delinquent behavior; Thiamine Deficiency;…	(M275)PID ALPHA SYNUCLEIN PATHWAY	(hsa00360)Phenylalanine metabolism; (hsa00340)Histidine metabolism; (hsa00350)Tyrosine metabolism	(M5936)HALLMARK OXIDATIVE PHOSPHORYLATION		0.0	0.0	0.0	0.0	1.0	0.0	0.0	1.0	0.0	1.0	1.0	0.0	0.0	0.0	0.0	0.0	0.0	0.0	0.0
Q13409	1781	uniprot	H. sapiens	1781	H. sapiens	DYNC1I2	protein-coding	dynein cytoplasmic 1 intermediate chain 2	This gene encodes a member of the dynein intermediate chain family. The encoded protein is a non-catalytic component of the cytoplasmic dynein 1 complex, which acts as a retrograde microtubule motor to transport organelles and vesicles. A pseudogene of this gene is located on chromosome 10. Alternative splicing results in multiple transcript variants. [provided by RefSeq, Nov 2012]	GO:0010970 transport along microtubule;GO:0030705 cytoskeleton-dependent intracellular transport;GO:0099111 microtubule-based transport	GO:0005868 cytoplasmic dynein complex;GO:0030286 dynein complex;GO:0005875 microtubule associated complex	[GO:0008150] biological_process; [GO:0005575] cellular_component; [GO:0005622] intracellular anatomical structure; [GO:0032991] protein-containing complex; [GO:0043226] organelle; [GO:0005856] cytoskeleton; [GO:0003674] molecular_function; [GO:0005737] cytoplasm; [GO:0005815] microtubule organizing center; [GO:0005829] cytosol; [GO:0006810] transport; [GO:0030705] cytoskeleton-dependent intracell…	GO:0045503 dynein light chain binding;GO:0045504 dynein heavy chain binding;GO:0003777 microtubule motor activity	Predicted intracellular proteins; Human disease related genes:Other diseases:Mental and behavioural disorders; Disease related genes	[IPR025956] Cytoplasmic dynein 1 intermediate chain 1/2; [IPR001680] WD40 repeat; [IPR015943] WD40/YVTN repeat-like-containing domain superfamily; [IPR036322] WD40-repeat-containing domain superfamily	Cytosol;Endoplasmic reticulum (Supported); Additional: Microtubules;Nucleoli								OMIM ID:603331 Dynein, cytoplasmic 1, intermediate chain 2		Abnormality of head or neck; Abnormality of nervous system morphology; Cortical gyral simplification; Endometrioid carcinoma ovary; Hypoplasia of the brainstem; Large nose; Delayed ability to walk; Nasal voice; Bulbous nose; Severe global developmental delay; Sloping forehead; Aggressive behavior; Upward slant of palpebral fissure; Exophthalmos; Motor delay; Clumsiness - motor delay; Anteverted n…		(hsa04962)Vasopressin-regulated water reabsorption; (hsa04145)Phagosome; (hsa05132)Salmonella infection			0.0	0.0	0.0	0.0	0.0	0.0	0.0	1.0	0.0	0.0	1.0	0.0	0.0	1.0	0.0	0.0	0.0	0.0	0.0
Q6MZM9	401137	uniprot	H. sapiens	401137	H. sapiens	PRR27	protein-coding	proline rich 27			GO:0070062 extracellular exosome;GO:1903561 extracellular vesicle;GO:0043230 extracellular organelle	[GO:0005575] cellular_component; [GO:0005576] extracellular region; [GO:0043226] organelle; [GO:0005615] extracellular space		Predicted secreted proteins	[IPR033533] Proline-rich protein 27		yes	yes			principal1										0.0	0.0	0.0	0.0	0.0	0.0	0.0	0.0	0.0	0.0	0.0	0.0	0.0	0.0	0.0	0.0	0.0	0.0	0.0
P19961	280	uniprot	H. sapiens	280	H. sapiens	AMY2B	protein-coding	amylase alpha 2B	Amylases are secreted proteins that hydrolyze 1,4-alpha-glucoside bonds in oligosaccharides and polysaccharides, and thus catalyze the first step in digestion of dietary starch and glycogen. The human genome has a cluster of several amylase genes that are expressed at high levels in either salivary gland or pancreas. This gene encodes an amylase isoenzyme produced by the pancreas. [provided by Re…	GO:0005975 carbohydrate metabolic process;GO:0044238 primary metabolic process;GO:0071704 organic substance metabolic process	GO:0070062 extracellular exosome;GO:1903561 extracellular vesicle;GO:0043230 extracellular organelle	[GO:0003674] molecular_function; [GO:0043167] ion binding; [GO:0005575] cellular_component; [GO:0005576] extracellular region; [GO:0008150] biological_process; [GO:0005975] carbohydrate metabolic process; [GO:0016798] hydrolase activity, acting on glycosyl bonds; [GO:0043226] organelle; [GO:0005615] extracellular space	GO:0004556 alpha-amylase activity;GO:0016160 amylase activity;GO:0103025 alpha-amylase activity (releasing maltohexaose)	Enzymes; ENZYME proteins:Hydrolases; Predicted secreted proteins	[IPR006046] Alpha amylase; [IPR006047] Glycosyl hydrolase, family 13, catalytic domain; [IPR006048] Alpha-amylase/branching enzyme, C-terminal all beta; [IPR013780] Glycosyl hydrolase, all-beta; [IPR017853] Glycoside hydrolase superfamily; [IPR031319] Alpha-amylase, C-terminal domain		yes	yes					yes	OMIM ID:104660 Amylase, pancreatic, b	1,4-dithio-alpha-D-glucopyranose; N-[4-hydroxymethyl-cyclohexan-6-yl-1,2,3-triol]-4,6-dideoxy-4-aminoglucopyranoside; Beta-D-Glucose; 4-Methylthio-Alpha-D-Mannose; Pidolic acid; 5-Hydroxymethyl-Chonduritol; alpha-maltotriose; Maltose; P-Nitrophenol	Hyperamylasemia; Congenital ichthyosis; Autosomal dominant retinitis pigmentosa; Carcinoid tumor no ICD-O subtype; Ichthyoses; Carcinoid Tumor; Blood Protein Measurement; Obesity; Malignant neoplasm of lung		(hsa00500)Starch and sucrose metabolism; (hsa04973)Carbohydrate digestion and absorption; (hsa04970)Salivary secretion			0.0	0.0	0.0	1.0	0.0	0.0	0.0	0.0	0.0	0.0	0.0	0.0	0.0	0.0	0.0	0.0	0.0	0.0	0.0
P19957	5266	uniprot	H. sapiens	5266	H. sapiens	PI3	protein-coding	peptidase inhibitor 3	This gene encodes an elastase-specific inhibitor that functions as an antimicrobial peptide against Gram-positive and Gram-negative bacteria, and fungal pathogens. The protein contains a WAP-type four-disulfide core (WFDC) domain, and is thus a member of the WFDC domain family. Most WFDC gene members are localized to chromosome 20q12-q13 in two clusters: centromeric and telomeric. This gene belon…	GO:0007620 copulation;GO:0007618 mating;GO:0018149 peptide cross-linking	GO:0001533 cornified envelope;GO:0031012 extracellular matrix;GO:0030312 external encapsulating structure	[GO:0005575] cellular_component; [GO:0005576] extracellular region; [GO:0008150] biological_process; [GO:0000003] reproduction; [GO:0003674] molecular_function; [GO:0030234] enzyme regulator activity; [GO:0005615] extracellular space; [GO:0006950] response to stress; [GO:0002376] immune system process; [GO:0005622] intracellular anatomical structure; [GO:0005737] cytoplasm; [GO:0005829] cytosol; …	GO:0030280 structural constituent of skin epidermis;GO:0004867 serine-type endopeptidase inhibitor activity;GO:0004866 endopeptidase inhibitor activity	Predicted secreted proteins	[IPR002098] Seminal vesicle protein I; [IPR008197] WAP-type 'four-disulfide core' domain; [IPR019541] Trappin protein transglutaminase-binding repeat; [IPR036645] Elafin-like superfamily	Plasma membrane (Approved)	yes	yes			principal1	yes	yes	OMIM ID:182257 Proteinase inhibitor 3		Gluten sensitivity; Gluten intolerance; Genital Herpes; Pustular psoriasis; Generalized chronic periodontitis; Burning sensation; Dentigerous Cyst; Dermatitis Herpetiformis; Jaw Keratocyst; Borderline ovarian tumour; Keratocystic Odontogenic Tumor; Ichthyosis linearis circumflexa; Contact hypersensitivity; Bacterial Vaginosis; Basal Cell Nevus Syndrome; keratoacanthoma; Cystadenoma; Epithelial hy…	(M3468)NABA ECM REGULATORS; (M5885)NABA MATRISOME ASSOCIATED; (M5889)NABA MATRISOME				1.0	1.0	0.0	0.0	1.0	1.0	0.0	0.0	0.0	0.0	0.0	0.0	0.0	1.0	0.0	0.0	0.0	0.0	0.0
P42704	10128	uniprot	H. sapiens	10128	H. sapiens	LRPPRC	protein-coding	leucine rich pentatricopeptide repeat containing	This gene encodes a leucine-rich protein that has multiple pentatricopeptide repeats (PPR). The precise role of this protein is unknown but studies suggest it may play a role in cytoskeletal organization, vesicular transport, or in transcriptional regulation of both nuclear and mitochondrial genes. The protein localizes primarily to mitochondria and is predicted to have an N-terminal mitochondria…	GO:0000961 negative regulation of mitochondrial RNA catabolic process;GO:0000960 regulation of mitochondrial RNA catabolic process;GO:0070129 regulation of mitochondrial translation	GO:0005640 nuclear outer membrane;GO:0009295 nucleoid;GO:0042645 mitochondrial nucleoid	[GO:0003674] molecular_function; [GO:0003723] RNA binding; [GO:0005575] cellular_component; [GO:0005622] intracellular anatomical structure; [GO:0043226] organelle; [GO:0005634] nucleus; [GO:0008150] biological_process; [GO:0006810] transport; [GO:0005737] cytoplasm; [GO:0005739] mitochondrion; [GO:0003677] DNA binding; [GO:0005856] cytoskeleton; [GO:0005654] nucleoplasm; [GO:0005635] nuclear env…	GO:0048487 beta-tubulin binding;GO:0003697 single-stranded DNA binding;GO:0008017 microtubule binding	Predicted intracellular proteins; Disease related genes; Human disease related genes:Congenital disorders of metabolism:Mitochondrial diseases	[IPR002885] Pentatricopeptide repeat; [IPR011990] Tetratricopeptide-like helical domain superfamily; [IPR033443] Pentacotripeptide-repeat region of PRORP; [IPR033490] Leucine-rich PPR motif-containing protein; [IPR016024] Armadillo-type fold	Mitochondria (Enhanced)					principal2			OMIM ID:607544 Leucine-rich ppr motif-containing protein		Mitochondrial hepatopathy; Focal cortical dysplasia type IIb; Bile Duct Diseases; Congenital Disorder Of Glycosylation, Type In; Inflammatory Hepatocellular Adenoma; Burkitt-like lymphoma; Leigh syndrome , French Canadian type; Microvesicular hepatic steatosis; Increased hepatocellular lipid droplets; Angiolymphoid hyperplasia; Hyper-Immunoglobulin E Syndrome, Autosomal Dominant; Mass of body reg…			(M5893)HALLMARK MITOTIC SPINDLE; (M5936)HALLMARK OXIDATIVE PHOSPHORYLATION		0.0	0.0	0.0	0.0	0.0	0.0	0.0	1.0	0.0	0.0	0.0	0.0	0.0	1.0	0.0	0.0	0.0	0.0	0.0
P02649	348	uniprot	H. sapiens	348	H. sapiens	APOE	protein-coding	apolipoprotein E	The protein encoded by this gene is a major apoprotein of the chylomicron. It binds to a specific liver and peripheral cell receptor, and is essential for the normal catabolism of triglyceride-rich lipoprotein constituents. This gene maps to chromosome 19 in a cluster with the related apolipoprotein C1 and C2 genes. Mutations in this gene result in familial dysbetalipoproteinemia, or type III hyp…	GO:0071831 intermediate-density lipoprotein particle clearance;GO:0150200 regulation of transport across blood-brain barrier;GO:0150201 positive regulation of transport across blood-brain barrier	GO:0034365 discoidal high-density lipoprotein particle;GO:0034363 intermediate-density lipoprotein particle;GO:0034362 low-density lipoprotein particle	[GO:0005575] cellular_component; [GO:0005576] extracellular region; [GO:0003674] molecular_function; [GO:0008289] lipid binding; [GO:0008150] biological_process; [GO:0006810] transport; [GO:0032991] protein-containing complex; [GO:0005615] extracellular space; [GO:0005622] intracellular anatomical structure; [GO:0005737] cytoplasm; [GO:0043226] organelle; [GO:0005634] nucleus; [GO:0006629] lipid …	GO:0046911 metal chelating activity;GO:0070326 very-low-density lipoprotein particle receptor binding;GO:0060228 phosphatidylcholine-sterol O-acyltransferase activator activity	Candidate cardiovascular disease genes; Cancer-related genes:Candidate cancer biomarkers; Predicted secreted proteins; Human disease related genes:Congenital disorders of metabolism:Congenital disorders of lipid/glycolipid metabolism; Disease related genes; Human disease related genes:Nervous system diseases:Neurodegenerative diseases; Human disease related genes:Congenital disorders of metabolis…	[IPR000074] Apolipoprotein A/E	Vesicles (Approved)	yes	yes			principal1		yes	OMIM ID:107741 Apolipoprotein e	Zinc; Copper; Zinc acetate; Zinc chloride; Zinc sulfate, unspecified form	ALZHEIMER DISEASE 19; APOE2 VARIANT PHENOTYPE; APOE2-DUNEDIN PHENOTYPE; APOE3(-)-FREIBURG PHENOTYPE; APOE4 VARIANT PHENOTYPE; APOE4(+) PHENOTYPE; APOE5 VARIANT; Abnormality of lipid metabolism; Apolipoproteins E measurement (procedure); Arteriosclerosis of aorta; Chronic anxiety; Delirium co-occurrent with dementia; Dementia associated with alcoholism; Depression in old age; HYPERLIPOPROTEINEMIA,…		(hsa04979)Cholesterol metabolism; (hsa05010)Alzheimer disease	(M5905)HALLMARK ADIPOGENESIS; (M5934)HALLMARK XENOBIOTIC METABOLISM		1.0	1.0	0.0	0.0	0.0	0.0	0.0	1.0	0.0	1.0	1.0	1.0	1.0	1.0	0.0	0.0	1.0	0.0	1.0
P02765	197	uniprot	H. sapiens	197	H. sapiens	AHSG	protein-coding	alpha 2-HS glycoprotein	The protein encoded by this gene is a negatively-charged serum glycoprotein that is synthesized by hepatocytes. The encoded protein consists of two polypeptide chains, which are both cleaved from a proprotein encoded from a single mRNA. It is involved in several processes, including endocytosis, brain development, and the formation of bone tissue. Defects in this gene are a cause of susceptibilit…	GO:0006907 pinocytosis;GO:0030502 negative regulation of bone mineralization;GO:0070168 negative regulation of biomineral tissue development	GO:0031093 platelet alpha granule lumen;GO:0031091 platelet alpha granule;GO:0072562 blood microparticle	[GO:0003674] molecular_function; [GO:0030234] enzyme regulator activity; [GO:0005575] cellular_component; [GO:0005576] extracellular region; [GO:0005615] extracellular space; [GO:0005622] intracellular anatomical structure; [GO:0005737] cytoplasm; [GO:0043226] organelle; [GO:0005794] Golgi apparatus; [GO:0008150] biological_process; [GO:0006950] response to stress; [GO:0031012] extracellular matr…	GO:0004869 cysteine-type endopeptidase inhibitor activity;GO:0019210 kinase inhibitor activity;GO:0004866 endopeptidase inhibitor activity	Human disease related genes:Congenital malformations:Other congenital malformations; Predicted secreted proteins; Disease related genes; Cancer-related genes:Candidate cancer biomarkers	[IPR000010] Cystatin domain; [IPR001363] Proteinase inhibitor I25C, fetuin, conserved site; [IPR025760] Fetuin-A-type cystatin domain	Golgi apparatus (Enhanced)	yes	yes			principal3		yes	OMIM ID:138680 Alpha-2-hs-glycoprotein	Zinc; Copper; Zinc acetate; Zinc chloride; Zinc sulfate, unspecified form	Alopecia-Mental Retardation Syndrome 1; Mixed irritable bowel syndrome; AMR Syndrome; Epiphyses, Slipped; Perniola Krajewska Carnevale syndrome; Short corpus callosum; Cortical Congenital Hyperostosis; Sialolithiasis; Arteriovenous graft; Bluetongue infection; Rhinoconjunctivitis; Allergy to grass pollen; Alopecia universalis; Obesity, Metabolically Benign; Alpers Syndrome (disorder); Dysglycemia…	(M181)PID BMP PATHWAY				1.0	1.0	1.0	0.0	0.0	0.0	0.0	0.0	1.0	1.0	0.0	0.0	0.0	0.0	0.0	0.0	0.0	0.0	0.0
Q9H1E3	64710	uniprot	H. sapiens	64710	H. sapiens	NUCKS1	protein-coding	nuclear casein kinase and cyclin dependent kinase substrate 1	This gene encodes a nuclear protein that is highly conserved in vertebrates. The conserved regions of the protein contain several consensus phosphorylation sites for casein kinase II and cyclin-dependent kinases, two putative nuclear localization signals, and a basic DNA-binding domain. It is phosphorylated in vivo by Cdk1 during mitosis of the cell cycle. [provided by RefSeq, Aug 2010]	GO:1990968 modulation by host of RNA binding by virus;GO:1990969 modulation by host of viral RNA-binding transcription factor activity;GO:0019045 latent virus replication	GO:0000785 chromatin;GO:0005730 nucleolus;GO:0005694 chromosome	[GO:0005575] cellular_component; [GO:0005622] intracellular anatomical structure; [GO:0005737] cytoplasm; [GO:0043226] organelle; [GO:0005634] nucleus; [GO:0003674] molecular_function; [GO:0003723] RNA binding; [GO:0005654] nucleoplasm; [GO:0005730] nucleolus; [GO:0005694] chromosome; [GO:0008150] biological_process; [GO:0006950] response to stress; [GO:0006259] DNA metabolic process; [GO:0034641…	GO:0003697 single-stranded DNA binding;GO:0003713 transcription coactivator activity;GO:0140297 DNA-binding transcription factor binding	Predicted intracellular proteins	[IPR026633] Nuclear ubiquitous casein and cyclin-dependent kinase substrate 1	Nucleoplasm (Supported); Additional: Nucleoli							yes	OMIM ID:611912 Nuclear casein kinase and cyclin-dependent kinase substrate 1		Thyroxine measurement; QT interval feature (observable entity); Persistent atrial fibrillation; familial atrial fibrillation; Sporadic Parkinson disease; Paroxysmal atrial fibrillation; Androgen-Insensitivity Syndrome; Age at menarche; Low density lipoprotein cholesterol measurement; Serum total cholesterol measurement; High density lipoprotein measurement; Triglycerides measurement; Impaired glu…					0.0	0.0	0.0	0.0	0.0	0.0	1.0	0.0	0.0	0.0	0.0	0.0	0.0	0.0	0.0	0.0	0.0	0.0	1.0
Q15691	22919	uniprot	H. sapiens	22919	H. sapiens	MAPRE1	protein-coding	microtubule associated protein RP/EB family member 1	The protein encoded by this gene was first identified by its binding to the APC protein which is often mutated in familial and sporadic forms of colorectal cancer. This protein localizes to microtubules, especially the growing ends, in interphase cells. During mitosis, the protein is associated with the centrosomes and spindle microtubules. The protein also associates with components of the dynac…	GO:1903031 regulation of microtubule plus-end binding;GO:1903033 positive regulation of microtubule plus-end binding;GO:1904825 protein localization to microtubule plus-end	GO:0030981 cortical microtubule cytoskeleton;GO:1905721 mitotic spindle astral microtubule end;GO:0061673 mitotic spindle astral microtubule	[GO:0003674] molecular_function; [GO:0008150] biological_process; [GO:0007010] cytoskeleton organization; [GO:0008092] cytoskeletal protein binding; [GO:0005575] cellular_component; [GO:0005622] intracellular anatomical structure; [GO:0043226] organelle; [GO:0005856] cytoskeleton; [GO:0005815] microtubule organizing center; [GO:0003723] RNA binding; [GO:0005737] cytoplasm; [GO:0005794] Golgi appa…	GO:0051010 microtubule plus-end binding;GO:0008022 protein C-terminus binding;GO:0008017 microtubule binding	Predicted intracellular proteins	[IPR001715] Calponin homology domain; [IPR004953] EB1, C-terminal; [IPR027328] Microtubule-associated protein RP/EB; [IPR027739] EB1, Metazoa; [IPR036133] EB1, C-terminal domain superfamily; [IPR036872] CH domain superfamily	Centriolar satellite;Cytosol (Enhanced)					principal1		yes	OMIM ID:603108 Microtubule-associated protein, rp/eb family, member 1		Classical Lissencephaly; Transferrin saturation measurement; Gardner Syndrome; Adult B Acute Lymphoblastic Leukemia; Pre B-cell acute lymphoblastic leukemia; Childhood B Acute Lymphoblastic Leukemia; Weight Gain; Precursor B-Cell Lymphoblastic Leukemia-Lymphoma; Atrial Premature Complexes; Precursor B-cell lymphoblastic leukemia; Adenomatous Polyposis Coli; Myocardial Ischemia; Precursor Cell Lym…	(M266)PID NCADHERIN PATHWAY		(M5893)HALLMARK MITOTIC SPINDLE		0.0	0.0	0.0	0.0	0.0	0.0	0.0	0.0	0.0	0.0	1.0	1.0	0.0	1.0	0.0	0.0	1.0	0.0	0.0
P08962	967	uniprot	H. sapiens	967	H. sapiens	CD63	protein-coding	CD63 molecule	The protein encoded by this gene is a member of the transmembrane 4 superfamily, also known as the tetraspanin family. Most of these members are cell-surface proteins that are characterized by the presence of four hydrophobic domains. The proteins mediate signal transduction events that play a role in the regulation of cell development, activation, growth and motility. The encoded protein is a ce…	GO:2001046 positive regulation of integrin-mediated signaling pathway;GO:0035646 endosome to melanosome transport;GO:0043485 endosome to pigment granule transport	GO:0097487 multivesicular body, internal vesicle;GO:0031088 platelet dense granule membrane;GO:0042827 platelet dense granule	[GO:0005575] cellular_component; [GO:0008150] biological_process; [GO:0006810] transport; [GO:0015031] protein transport; [GO:0005622] intracellular anatomical structure; [GO:0043226] organelle; [GO:0005634] nucleus; [GO:0005654] nucleoplasm; [GO:0005886] plasma membrane; [GO:0005737] cytoplasm; [GO:0031410] cytoplasmic vesicle; [GO:0005768] endosome; [GO:0005773] vacuole; [GO:0005764] lysosome; …	GO:0005515 protein binding;GO:0005488 binding;GO:0003674 molecular_function	Transporters:Accessory Factors Involved in Transport; CD markers	[IPR008952] Tetraspanin, EC2 domain superfamily; [IPR018499] Tetraspanin/Peripherin; [IPR042028] CD63, extracellular domain; [IPR000301] Tetraspanin, animals; [IPR018503] Tetraspanin, conserved site	Vesicles (Supported)	yes		yes	yes		yes	yes	OMIM ID:155740 Cd63 antigen		Aquagenic pruritus; Autoimmune urticaria; Birch pollen allergy; Asthma, Exercise-Induced; Sensitization (disorder); Cardiac troponin T measurement; Dermatographic urticaria; Resectable Pancreatic Ductal Adenocarcinoma; Basophilic leukemia; Gray Platelet Syndrome; Chronic urticaria; Congenital hypoplasia of adrenal gland; Thrombasthenia; Welts; X-linked Adrenal Hypoplasia; pricking of skin; Herman…		(hsa04142)Lysosome; (hsa05205)Proteoglycans in cancer	(M5910)HALLMARK PROTEIN SECRETION		1.0	0.0	1.0	0.0	0.0	0.0	0.0	0.0	0.0	0.0	1.0	0.0	0.0	0.0	0.0	1.0	0.0	0.0	0.0
Q9UBX1	8722	uniprot	H. sapiens	8722	H. sapiens	CTSF	protein-coding	cathepsin F	Cathepsins are papain family cysteine proteinases that represent a major component of the lysosomal proteolytic system. Cathepsins generally contain a signal sequence, followed by a propeptide and then a catalytically active mature region. The very long (251 amino acid residues) proregion of the cathepsin F precursor contains a C-terminal domain similar to the pro-segment of cathepsin L-like enzy…	GO:0019886 antigen processing and presentation of exogenous peptide antigen via MHC class II;GO:0002495 antigen processing and presentation of peptide antigen via MHC class II;GO:0002504 antigen processing and presentation of peptide or polysaccharide antigen via MHC class II	GO:0043202 lysosomal lumen;GO:0005775 vacuolar lumen;GO:0062023 collagen-containing extracellular matrix	[GO:0008150] biological_process; [GO:0003674] molecular_function; [GO:0008233] peptidase activity; [GO:0005575] cellular_component; [GO:0005622] intracellular anatomical structure; [GO:0005737] cytoplasm; [GO:0043226] organelle; [GO:0005773] vacuole; [GO:0005764] lysosome; [GO:0005576] extracellular region; [GO:0005615] extracellular space; [GO:0031012] extracellular matrix; [GO:0030312] external…	GO:0004197 cysteine-type endopeptidase activity;GO:0008234 cysteine-type peptidase activity;GO:0004175 endopeptidase activity	Human disease related genes:Congenital disorders of metabolism:Lysosomal storage diseases; ENZYME proteins:Hydrolases; Human disease related genes:Congenital disorders of metabolism:Congenital disorders of lipid/glycolipid metabolism; Peptidases:Cysteine-type peptidases; Disease related genes; Potential drug targets; Enzymes; Predicted intracellular proteins	[IPR000169] Cysteine peptidase, cysteine active site; [IPR000668] Peptidase C1A, papain C-terminal; [IPR013201] Cathepsin propeptide inhibitor domain (I29); [IPR025660] Cysteine peptidase, histidine active site; [IPR038765] Papain-like cysteine peptidase superfamily; [IPR039417] Papain-like cysteine endopeptidase	Vesicles (Supported); Additional: Endoplasmic reticulum;Plasma membrane					principal2		yes	OMIM ID:603539 Cathepsin f	[1-(1-Methyl-4,5-Dioxo-Pent-2-Enylcarbamoyl)-2-Phenyl-Ethyl]-Carbamic Acid Benzyl Ester; [1-(1-Benzyl-3-Hydroxy-2-Oxo-Propylcarbamoyl)-2-Phenyl-Ethyl]-Carbamic Acid Benzyl Ester; 4-Morpholin-4-Yl-Piperidine-1-Carboxylic Acid [1-(3-Benzenesulfonyl-1-Propyl-Allylcarbamoyl)-2-Phenylethyl]-Amide; Benzyl N-[(2S)-5-(diaminomethylamino)-1-[[(2S)-4-fluoro-3-oxobutan-2-yl]amino]-1-oxopentan-2-yl]carbamate…	CEROID LIPOFUSCINOSIS, NEURONAL, 13; Paragonimiasis; Primitive reflex; Primitive reflexes (palmomental, snout, glabellar); Adult Neuronal Ceroid Lipofuscinosis; Diffuse cerebral atrophy; Neuronal Ceroid-Lipofuscinoses; Sore to touch; Fabry Disease; Extrapyramidal sign; Mood swings; Alzheimer Disease, Early Onset; Babinski Reflex; Height; Myoclonus; Cerebellar atrophy; Dysarthria; Tremor; Hyperref…	(M3468)NABA ECM REGULATORS; (M5885)NABA MATRISOME ASSOCIATED; (M5889)NABA MATRISOME	(hsa04142)Lysosome; (hsa04210)Apoptosis	(M5939)HALLMARK P53 PATHWAY		0.0	1.0	0.0	0.0	0.0	0.0	0.0	0.0	0.0	0.0	1.0	0.0	0.0	0.0	0.0	0.0	0.0	0.0	0.0
P01766						None	None	None	None	None	None	None	None	None	None	None	None	None	None	None	None	None	None	None	None	None	None	None	None	None	nan	nan	nan	nan	nan	nan	nan	nan	nan	nan	nan	nan	nan	nan	nan	nan	nan	nan	nan
Q96MK3	54757	uniprot	H. sapiens	54757	H. sapiens	FAM20A	protein-coding	FAM20A golgi associated secretory pathway pseudokinase	This locus encodes a protein that is likely secreted and may function in hematopoiesis. A mutation at this locus has been associated with amelogenesis imperfecta and gingival hyperplasia syndrome. Alternatively spliced transcript variants have been identified. [provided by RefSeq, Aug 2011]	GO:0044691 tooth eruption;GO:0070166 enamel mineralization;GO:0034505 tooth mineralization	GO:0005794 Golgi apparatus;GO:0005783 endoplasmic reticulum;GO:0070062 extracellular exosome	[GO:0005575] cellular_component; [GO:0005622] intracellular anatomical structure; [GO:0005737] cytoplasm; [GO:0043226] organelle; [GO:0005783] endoplasmic reticulum; [GO:0005794] Golgi apparatus; [GO:0005576] extracellular region; [GO:0005615] extracellular space; [GO:0003674] molecular_function; [GO:0008150] biological_process; [GO:0006464] cellular protein modification process; [GO:0048856] ana…	GO:0043539 protein serine/threonine kinase activator activity;GO:0030295 protein kinase activator activity;GO:0019209 kinase activator activity	Predicted secreted proteins; Human disease related genes:Digestive system diseases:Mouth and dental diseases; Predicted intracellular proteins; Disease related genes	[IPR009581] FAM20, C-terminal; [IPR024869] FAM20		yes	yes			principal1	yes		OMIM ID:611062 Family with sequence similarity 20, member a		Amelogenesis imperfecta and gingival hyperplasia syndrome; Dagger-shaped pulp calcifications; Increased circulating osteocalcin level; Hypophosphaturia; Impaired renal concentrating ability; Yellow-brown discoloration of the teeth; Amelogenesis imperfecta local hypoplastic form; Delayed eruption of permanent teeth; Hypocalciuria; Amelogenesis imperfecta nephrocalcinosis; Fibromatosis, Gingival; E…	(M3468)NABA ECM REGULATORS; (M5885)NABA MATRISOME ASSOCIATED; (M5889)NABA MATRISOME				0.0	1.0	0.0	0.0	1.0	0.0	0.0	0.0	0.0	0.0	0.0	0.0	0.0	0.0	0.0	0.0	0.0	0.0	1.0
P55064	362	uniprot	H. sapiens	362	H. sapiens	AQP5	protein-coding	aquaporin 5	Aquaporin 5 (AQP5) is a water channel protein. Aquaporins are a family of small integral membrane proteins related to the major intrinsic protein (MIP or AQP0). Aquaporin 5 plays a role in the generation of saliva, tears and pulmonary secretions. AQP0, AQP2, AQP5, and AQP6 are closely related and all map to 12q13. [provided by RefSeq, Jul 2008]	GO:0046541 saliva secretion;GO:0015670 carbon dioxide transport;GO:0030157 pancreatic juice secretion	GO:0005902 microvillus;GO:0098858 actin-based cell projection;GO:0009925 basal plasma membrane	[GO:0005575] cellular_component; [GO:0008150] biological_process; [GO:0006810] transport; [GO:0055085] transmembrane transport; [GO:0022857] transmembrane transporter activity; [GO:0003674] molecular_function; [GO:0005886] plasma membrane; [GO:0005622] intracellular anatomical structure; [GO:0005737] cytoplasm; [GO:0031410] cytoplasmic vesicle; [GO:0043226] organelle; [GO:0005576] extracellular r…	GO:0015250 water channel activity;GO:0005372 water transmembrane transporter activity;GO:0015267 channel activity	Human disease related genes:Congenital malformations:Congenital malformations of skin; Transporters:Transporter channels and pores; Disease related genes; Potential drug targets	[IPR000425] Major intrinsic protein; [IPR022357] Major intrinsic protein, conserved site; [IPR023271] Aquaporin-like; [IPR023276] Aquaporin 5; [IPR034294] Aquaporin transporter	Plasma membrane (Approved)			yes	yes	principal1	yes		OMIM ID:600442 Aquaporin 5		Diffuse palmoplantar keratoderma, Bothnian type; Primary focal hyperhidrosis; Dermatoglyphs - skin lines; Salivary Gland Diseases; PALMOPLANTAR KERATODERMA, NONEPIDERMOLYTIC; Keratoderma, Palmoplantar, Diffuse; Pachyonychia Congenita; Kwashiorkor; Sialadenitis; Radiation Damage; Morphologically altered structure; Bronchogenic Carcinoma; Nephrogenic Diabetes Insipidus; Dental Fluorosis, Acquired; …	(M232)PID ECADHERIN STABILIZATION PATHWAY	(hsa04970)Salivary secretion			0.0	0.0	0.0	1.0	0.0	0.0	0.0	1.0	0.0	0.0	1.0	0.0	0.0	0.0	0.0	0.0	0.0	1.0	0.0
A0A075B6K2						None	None	None	None	None	None	None	None	None	None	None	None	None	None	None	None	None	None	None	None	None	None	None	None	None	nan	nan	nan	nan	nan	nan	nan	nan	nan	nan	nan	nan	nan	nan	nan	nan	nan	nan	nan
P51884	4060	uniprot	H. sapiens	4060	H. sapiens	LUM	protein-coding	lumican	This gene encodes a member of the small leucine-rich proteoglycan (SLRP) family that includes decorin, biglycan, fibromodulin, keratocan, epiphycan, and osteoglycin. In these bifunctional molecules, the protein moiety binds collagen fibrils and the highly charged hydrophilic glycosaminoglycans regulate interfibrillar spacings. Lumican is the major keratan sulfate proteoglycan of the cornea but is…	GO:0032914 positive regulation of transforming growth factor beta1 production;GO:0032908 regulation of transforming growth factor beta1 production;GO:0071636 positive regulation of transforming growth factor beta production	GO:0005583 fibrillar collagen trimer;GO:0098643 banded collagen fibril;GO:0098644 complex of collagen trimers	[GO:0003674] molecular_function; [GO:0008150] biological_process; [GO:0050877] nervous system process; [GO:0005575] cellular_component; [GO:0031012] extracellular matrix; [GO:0030312] external encapsulating structure; [GO:0030198] extracellular matrix organization; [GO:0005576] extracellular region; [GO:0005615] extracellular space; [GO:0009058] biosynthetic process; [GO:0034641] cellular nitroge…	GO:0030021 extracellular matrix structural constituent conferring compression resistance;GO:0005518 collagen binding;GO:0005201 extracellular matrix structural constituent	Predicted secreted proteins; Cancer-related genes:Mutational cancer driver genes	[IPR000372] Leucine-rich repeat N-terminal domain; [IPR001611] Leucine-rich repeat; [IPR003591] Leucine-rich repeat, typical subtype; [IPR027219] Lumican; [IPR032675] Leucine-rich repeat domain superfamily		yes	yes			principal1		yes	OMIM ID:600616 Lumican	Copper	MYOPIA 3 (disorder); CORNEAL DYSTROPHY, POSTERIOR AMORPHOUS; Ehlers-Danlos syndrome type 1; Axial myopia; Soft drusen; Cornea plana; Isovaleryl-CoA dehydrogenase deficiency; Carotid Artery Plaque; Other ureteric obstruction; Rheumatic Heart Disease; Caries (morphologic abnormality); Oral Submucous Fibrosis; Absence of sensation; Contracture; Giant Cell Tumor of Bone; Pelvic Organ Prolapse; Carcin…	(M5882)NABA PROTEOGLYCANS; (M5884)NABA CORE MATRISOME; (M5889)NABA MATRISOME	(hsa05205)Proteoglycans in cancer	(M5944)HALLMARK ANGIOGENESIS; (M5902)HALLMARK APOPTOSIS; (M5930)HALLMARK EPITHELIAL MESENCHYMAL TRANSITION	(M22071)BIOCARTA SLRP PATHWAY	1.0	0.0	0.0	0.0	0.0	0.0	0.0	0.0	0.0	0.0	1.0	0.0	0.0	1.0	0.0	1.0	0.0	0.0	0.0
P19823	3698	uniprot	H. sapiens	3698	H. sapiens	ITIH2	protein-coding	inter-alpha-trypsin inhibitor heavy chain 2	The inter-alpha-trypsin inhibitors (ITI) are a family of structurally related plasma serine protease inhibitors involved in extracellular matrix stabilization and in prevention of tumor metastasis. The ITI family contains multiple proteins made up of a light chain (see MIM 176870) and a variable number of heavy chains (Salier et al., 1987 [PubMed 2446322]; Himmelfarb et al., 2004 [PubMed 14744536…	GO:0030212 hyaluronan metabolic process;GO:1903510 mucopolysaccharide metabolic process;GO:0030203 glycosaminoglycan metabolic process	GO:0072562 blood microparticle;GO:0005788 endoplasmic reticulum lumen;GO:0062023 collagen-containing extracellular matrix	[GO:0003674] molecular_function; [GO:0030234] enzyme regulator activity; [GO:0008150] biological_process; [GO:0005575] cellular_component; [GO:0005576] extracellular region; [GO:0043226] organelle; [GO:0005615] extracellular space; [GO:0031012] extracellular matrix; [GO:0030312] external encapsulating structure; [GO:0005622] intracellular anatomical structure; [GO:0005737] cytoplasm; [GO:0005783]…	GO:0005540 hyaluronic acid binding;GO:0004867 serine-type endopeptidase inhibitor activity;GO:0004866 endopeptidase inhibitor activity	Predicted secreted proteins	[IPR002035] von Willebrand factor, type A; [IPR010600] Inter-alpha-trypsin inhibitor heavy chain, C-terminal; [IPR013694] VIT domain; [IPR036465] von Willebrand factor A-like domain superfamily	Golgi apparatus (Approved)	yes	yes			principal1		yes	OMIM ID:146640 Inter-alpha-trypsin inhibitor, heavy chain 2	Zinc; Copper; Zinc acetate; Zinc chloride; Zinc sulfate, unspecified form	Premature Obstetric Labor; Stargardt's disease; PIGMENTARY DISORDER, RETICULATE, WITH SYSTEMIC MANIFESTATIONS; Inflammation; Colitis; Blood Protein Measurement; Inflammatory Bowel Diseases; ovarian neoplasm; Tumor Cell Invasion; Breast Carcinoma; Malignant neoplasm of breast	(M3468)NABA ECM REGULATORS; (M5885)NABA MATRISOME ASSOCIATED; (M5889)NABA MATRISOME				1.0	1.0	0.0	0.0	0.0	0.0	0.0	0.0	0.0	0.0	0.0	0.0	0.0	0.0	0.0	0.0	0.0	0.0	0.0
P52790	3101	uniprot	H. sapiens	3101	H. sapiens	HK3	protein-coding	hexokinase 3	Hexokinases phosphorylate glucose to produce glucose-6-phosphate, the first step in most glucose metabolism pathways. This gene encodes hexokinase 3. Similar to hexokinases 1 and 2, this allosteric enzyme is inhibited by its product glucose-6-phosphate. [provided by RefSeq, Apr 2009]	GO:0006735 NADH regeneration;GO:0061621 canonical glycolysis;GO:0061718 glucose catabolic process to pyruvate	GO:1904813 ficolin-1-rich granule lumen;GO:0101002 ficolin-1-rich granule;GO:0034774 secretory granule lumen	[GO:0008150] biological_process; [GO:0044281] small molecule metabolic process; [GO:0005975] carbohydrate metabolic process; [GO:0009056] catabolic process; [GO:0006091] generation of precursor metabolites and energy; [GO:0034641] cellular nitrogen compound metabolic process; [GO:0003674] molecular_function; [GO:0043167] ion binding; [GO:0016301] kinase activity; [GO:0042592] homeostatic process;…	GO:0004340 glucokinase activity;GO:0004396 hexokinase activity;GO:0008865 fructokinase activity	Enzymes; Predicted intracellular proteins; ENZYME proteins:Transferases	[IPR001312] Hexokinase; [IPR019807] Hexokinase, binding site; [IPR022672] Hexokinase, N-terminal; [IPR022673] Hexokinase, C-terminal; [IPR043129] ATPase, nucleotide binding domain						principal1		yes	OMIM ID:142570 Hexokinase 3		Plexiform leiomyoma; Liver Dysfunction; Uterine Fibroids; Acute Promyelocytic Leukemia; Cirrhosis; Liver diseases; Liver Cirrhosis; Malignant neoplasm of colon and/or rectum; Colorectal Carcinoma; Tumor Cell Invasion; Malignant neoplasm of breast; Neoplasms		(hsa00524)Neomycin, kanamycin and gentamicin biosynthesis; (hsa00052)Galactose metabolism; (hsa00051)Fructose and mannose metabolism			0.0	0.0	0.0	0.0	0.0	0.0	0.0	0.0	0.0	0.0	0.0	0.0	0.0	0.0	0.0	0.0	0.0	0.0	1.0
P24158	5657	uniprot	H. sapiens	5657	H. sapiens	PRTN3	protein-coding	proteinase 3		GO:0097029 mature conventional dendritic cell differentiation;GO:0072672 neutrophil extravasation;GO:0045217 cell-cell junction maintenance	GO:0035578 azurophil granule lumen;GO:0044853 plasma membrane raft;GO:0005766 primary lysosome	[GO:0008150] biological_process; [GO:0003674] molecular_function; [GO:0008233] peptidase activity; [GO:0005575] cellular_component; [GO:0005622] intracellular anatomical structure; [GO:0043226] organelle; [GO:0005737] cytoplasm; [GO:0005829] cytosol; [GO:0005886] plasma membrane; [GO:0005576] extracellular region; [GO:0005615] extracellular space; [GO:0009056] catabolic process; [GO:0019899] enzy…	GO:0004252 serine-type endopeptidase activity;GO:0008236 serine-type peptidase activity;GO:0017171 serine hydrolase activity	Candidate cardiovascular disease genes; ENZYME proteins:Hydrolases; Predicted secreted proteins; Disease related genes; Potential drug targets; Enzymes; Predicted intracellular proteins; Peptidases:Serine-type peptidases	[IPR001254] Serine proteases, trypsin domain; [IPR001314] Peptidase S1A, chymotrypsin family; [IPR009003] Peptidase S1, PA clan; [IPR018114] Serine proteases, trypsin family, histidine active site; [IPR033116] Serine proteases, trypsin family, serine active site; [IPR043504] Peptidase S1, PA clan, chymotrypsin-like fold	Cytosol (Approved); Additional: Vesicles	yes	yes			principal1		yes	OMIM ID:177020 Proteinase 3	Elafin	Wegener's granulomatosis with renal involvement; wegener's granuloma; Anti-neutrophil cytoplasmic antibody positive vasculitis; Necrotizing vasculitis; Autoimmune vasculitis; Recurrent intrapulmonary hemorrhage; Tenosynovitis; Ear Diseases; Hypertrophic pachymeningitis; Antisynthetase syndrome; Bronchopneumonia; Stenosis of ureter; Abnormal oral cavity morphology; Seronegative rheumatoid arthriti…	(M195)PID CMYB PATHWAY				1.0	0.0	1.0	0.0	1.0	1.0	0.0	0.0	0.0	1.0	1.0	0.0	0.0	0.0	0.0	0.0	0.0	0.0	0.0
O76013	8689	uniprot	H. sapiens	8689	H. sapiens	KRT36	protein-coding	keratin 36	The protein encoded by this gene is a member of the keratin gene family. This type I hair keratin is an acidic protein which heterodimerizes with type II keratins to form hair and nails. The type I hair keratins are clustered in a region of chromosome 17q12-q21 and have the same direction of transcription. [provided by RefSeq, Jul 2008]	GO:0045616 regulation of keratinocyte differentiation;GO:0045109 intermediate filament organization;GO:0045604 regulation of epidermal cell differentiation	GO:0045095 keratin filament;GO:0005882 intermediate filament;GO:0045111 intermediate filament cytoskeleton	[GO:0003674] molecular_function; [GO:0005198] structural molecule activity; [GO:0005575] cellular_component; [GO:0005622] intracellular anatomical structure; [GO:0043226] organelle; [GO:0005856] cytoskeleton; [GO:0005737] cytoplasm; [GO:0005829] cytosol; [GO:0005576] extracellular region; [GO:0005615] extracellular space; [GO:0008150] biological_process; [GO:0048856] anatomical structure developm…	GO:0030280 structural constituent of skin epidermis;GO:0005198 structural molecule activity;GO:0003674 molecular_function	Predicted intracellular proteins	[IPR002957] Keratin, type I; [IPR018039] Intermediate filament protein, conserved site; [IPR039008] Intermediate filament, rod domain								yes	OMIM ID:604540 Keratin 36, type i		Neoplasms		(hsa05150)Staphylococcus aureus infection; (hsa04915)Estrogen signaling pathway			0.0	0.0	0.0	0.0	0.0	0.0	0.0	0.0	0.0	0.0	0.0	0.0	0.0	1.0	0.0	0.0	0.0	1.0	0.0
P35542	6291	uniprot	H. sapiens	6291	H. sapiens	SAA4	protein-coding	serum amyloid A4, constitutive		GO:0006953 acute-phase response;GO:0002526 acute inflammatory response;GO:0006954 inflammatory response	GO:0034364 high-density lipoprotein particle;GO:0034358 plasma lipoprotein particle;GO:1990777 lipoprotein particle	[GO:0005575] cellular_component; [GO:0005576] extracellular region; [GO:0032991] protein-containing complex; [GO:0005615] extracellular space; [GO:0003674] molecular_function; [GO:0008150] biological_process; [GO:0006950] response to stress; [GO:0043226] organelle	GO:0005515 protein binding;GO:0005488 binding;GO:0003674 molecular_function	Predicted secreted proteins	[IPR000096] Serum amyloid A protein		yes	yes			principal1		yes	OMIM ID:104752 Serum amyloid a4		AA amyloidosis; Reactive systemic amyloidosis; Acute infectious disease; Amyloidosis; Endothelial dysfunction; Blood Protein Measurement; Childhood Osteosarcoma; Osteosarcoma of bone; Osteosarcoma; Carcinoma; Malignant neoplasm of ovary; Rheumatoid Arthritis; Glioma					0.0	0.0	0.0	0.0	0.0	0.0	0.0	1.0	1.0	0.0	0.0	1.0	0.0	0.0	0.0	0.0	0.0	0.0	0.0
P48595	5273	uniprot	H. sapiens	5273	H. sapiens	SERPINB10	protein-coding	serpin family B member 10	This gene is a member of the serpin peptidase inhibitor, clade B family and is found in a cluster of other similar genes on chromosome 18. The protein encoded by this gene appears to help control the regulation of protease functions during hematopoiesis. Variations in this gene may increase the risk of prostate cancer. [provided by RefSeq, Dec 2015]	GO:0010951 negative regulation of endopeptidase activity;GO:0010466 negative regulation of peptidase activity;GO:0045861 negative regulation of proteolysis	GO:0101003 ficolin-1-rich granule membrane;GO:0070820 tertiary granule;GO:0101002 ficolin-1-rich granule	[GO:0005575] cellular_component; [GO:0005576] extracellular region; [GO:0005615] extracellular space; [GO:0003674] molecular_function; [GO:0030234] enzyme regulator activity; [GO:0008150] biological_process; [GO:0008219] cell death; [GO:0005622] intracellular anatomical structure; [GO:0043226] organelle; [GO:0005634] nucleus; [GO:0005737] cytoplasm; [GO:0005654] nucleoplasm; [GO:0005829] cytosol;…	GO:0004867 serine-type endopeptidase inhibitor activity;GO:0004866 endopeptidase inhibitor activity;GO:0030414 peptidase inhibitor activity	Predicted intracellular proteins	[IPR000215] Serpin family; [IPR015556] Plasminogen activator inhibitor-2; [IPR023796] Serpin domain; [IPR036186] Serpin superfamily; [IPR042178] Serpin superfamily, domain 1; [IPR042185] Serpin superfamily, domain 2; [IPR023795] Serpin, conserved site	Nucleoplasm (Supported); Additional: Cytosol					principal1		yes	OMIM ID:602058 Protease inhibitor 10		Serum LDL cholesterol measurement; Eosinophilic disorder; Eosinophilia; Low density lipoprotein cholesterol measurement; Prostatic Neoplasms; Asthma; Malignant neoplasm of prostate	(M3468)NABA ECM REGULATORS; (M5885)NABA MATRISOME ASSOCIATED; (M5889)NABA MATRISOME	(hsa05146)Amoebiasis			0.0	1.0	1.0	0.0	0.0	0.0	0.0	0.0	0.0	0.0	0.0	0.0	0.0	0.0	0.0	0.0	0.0	0.0	0.0
Q15517	1041	uniprot	H. sapiens	1041	H. sapiens	CDSN	protein-coding	corneodesmosin	This gene encodes a protein found in corneodesmosomes, which localize to human epidermis and other cornified squamous epithelia. The encoded protein undergoes a series of cleavages during corneocyte maturation. This gene is highly polymorphic in human populations, and variation has been associated with skin diseases such as psoriasis, hypotrichosis and peeling skin syndrome. The gene is located i…	GO:1905715 regulation of cornification;GO:1905716 negative regulation of cornification;GO:0003336 corneocyte desquamation	GO:0030057 desmosome;GO:0001533 cornified envelope;GO:0005911 cell-cell junction	[GO:0008150] biological_process; [GO:0048856] anatomical structure development; [GO:0005575] cellular_component; [GO:0005576] extracellular region; [GO:0005886] plasma membrane; [GO:0003674] molecular_function; [GO:0007155] cell adhesion; [GO:0030154] cell differentiation; [GO:0008219] cell death	GO:0042803 protein homodimerization activity;GO:0046983 protein dimerization activity;GO:0042802 identical protein binding	Human disease related genes:Congenital malformations:Congenital malformations of skin; Predicted secreted proteins; Human disease related genes:Skin diseases:Skin and soft tissue diseases	[IPR026087] Corneodesmosin		yes	yes			principal1	yes		OMIM ID:602593 Corneodesmosin		Hypotrichosis Simplex of Scalp; Flaccid paralysis; Peeling skin syndrome, acral type; ENCEPHALITIS/ENCEPHALOPATHY, MILD, WITH REVERSIBLE MYELIN VACUOLIZATION; Infectious peritonitis; Hypotrichosis of the scalp; Occult hepatitis B; Abnormality of hair texture; Onycholysis; Epidemic diarrhea; Hyper LDL cholesterolaemia; Peeling of skin; Hepatic Infection; Middle Ear Cholesteatoma; Coronavirus Infec…			(M5915)HALLMARK APICAL JUNCTION		0.0	0.0	0.0	0.0	0.0	0.0	0.0	0.0	0.0	0.0	1.0	0.0	0.0	1.0	0.0	0.0	0.0	1.0	0.0
A0M8Q6						None	None	None	None	None	None	None	None	None	None	None	None	None	None	None	None	None	None	None	None	None	None	None	None	None	nan	nan	nan	nan	nan	nan	nan	nan	nan	nan	nan	nan	nan	nan	nan	nan	nan	nan	nan
P02763	5004	uniprot	H. sapiens	5004	H. sapiens	ORM1	protein-coding	orosomucoid 1	This gene encodes a key acute phase plasma protein. Because of its increase due to acute inflammation, this protein is classified as an acute-phase reactant. The specific function of this protein has not yet been determined; however, it may be involved in aspects of immunosuppression. [provided by RefSeq, Jul 2008]	GO:0006953 acute-phase response;GO:0032731 positive regulation of interleukin-1 beta production;GO:0032715 negative regulation of interleukin-6 production	GO:1904724 tertiary granule lumen;GO:0035580 specific granule lumen;GO:0031093 platelet alpha granule lumen	[GO:0005575] cellular_component; [GO:0005576] extracellular region; [GO:0005615] extracellular space; [GO:0008150] biological_process; [GO:0002376] immune system process; [GO:0003674] molecular_function; [GO:0006950] response to stress; [GO:0043226] organelle; [GO:0031012] extracellular matrix; [GO:0030312] external encapsulating structure; [GO:0005622] intracellular anatomical structure; [GO:000…	GO:0005515 protein binding;GO:0005488 binding;GO:0003674 molecular_function	Predicted secreted proteins; Candidate cardiovascular disease genes; Cancer-related genes:Candidate cancer biomarkers	[IPR000566] Lipocalin/cytosolic fatty-acid binding domain; [IPR001500] Alpha-1-acid glycoprotein; [IPR012674] Calycin	Vesicles (Approved); Additional: Golgi apparatus	yes	yes			principal1		yes	OMIM ID:138600 Orosomucoid 1	Amsacrine; Lidocaine; Progesterone; Chlorpromazine; Dipyridamole; Thalidomide	Embolic stroke; Coagulation factor measurement; Meibomian gland dysfunction; Pancreatic carcinoma resectable; Heart failure with normal ejection fraction; Tooth Loss; Torsades de Pointes; von Willebrand's factor (lab test); Premature ventricular contractions; Acute exacerbation of chronic obstructive airways disease; Behavioral and psychological symptoms of dementia; Drug toxicity; Adverse reacti…			(M5905)HALLMARK ADIPOGENESIS		1.0	0.0	1.0	0.0	0.0	0.0	0.0	0.0	1.0	1.0	0.0	1.0	0.0	0.0	0.0	0.0	0.0	0.0	0.0
Q9BPY8	84525	uniprot	H. sapiens	84525	H. sapiens	HOPX	protein-coding	HOP homeobox	The protein encoded by this gene is a homeodomain protein that lacks certain conserved residues required for DNA binding. It was reported that choriocarcinoma cell lines and tissues failed to express this gene, which suggested the possible involvement of this gene in malignant conversion of placental trophoblasts. Studies in mice suggest that this protein may interact with serum response factor (…	GO:0043415 positive regulation of skeletal muscle tissue regeneration;GO:0003166 bundle of His development;GO:0003164 His-Purkinje system development	GO:0000785 chromatin;GO:0005694 chromosome;GO:0043228 non-membrane-bounded organelle	[GO:0003674] molecular_function; [GO:0003677] DNA binding; [GO:0008150] biological_process; [GO:0030154] cell differentiation; [GO:0005575] cellular_component; [GO:0005622] intracellular anatomical structure; [GO:0043226] organelle; [GO:0005634] nucleus; [GO:0005737] cytoplasm; [GO:0009058] biosynthetic process; [GO:0034641] cellular nitrogen compound metabolic process; [GO:0005694] chromosome; […	GO:0003677 DNA binding;GO:0003676 nucleic acid binding;GO:1901363 heterocyclic compound binding	Transcription factors:Helix-turn-helix domains; Predicted intracellular proteins	[IPR001356] Homeobox domain; [IPR009057] Homeobox-like domain superfamily; [IPR039162] Homeodomain-only protein	Nuclear bodies (Approved); Additional: Cytosol								OMIM ID:607275 Hop homeobox		heart overload; Non-small cell carcinoma; Difficulty sleeping; Complete hydatidiform mole; Alloimmunisation; Cytogenetically normal acute myeloid leukemia; Oropharynx (excludes nasopharynx); Hypopharyngeal Carcinoma; Lichen Planus; Progression of non-small cell lung cancer; Primary differentiated carcinoma of thyroid gland; Differentiated Thyroid Gland Carcinoma; Choriocarcinoma; Anemia, Sickle C…			(M5947)HALLMARK IL2 STAT5 SIGNALING		0.0	0.0	0.0	0.0	0.0	0.0	0.0	0.0	0.0	0.0	0.0	0.0	0.0	0.0	0.0	0.0	0.0	0.0	0.0
P02663						None	None	None	None	None	None	None	None	None	None	None	None	None	None	None	None	None	None	None	None	None	None	None	None	None	nan	nan	nan	nan	nan	nan	nan	nan	nan	nan	nan	nan	nan	nan	nan	nan	nan	nan	nan
P01037	1469	uniprot	H. sapiens	1469	H. sapiens	CST1	protein-coding	cystatin SN	The cystatin superfamily encompasses proteins that contain multiple cystatin-like sequences. Some of the members are active cysteine protease inhibitors, while others have lost or perhaps never acquired this inhibitory activity. There are three inhibitory families in the superfamily, including the type 1 cystatins (stefins), type 2 cystatins and the kininogens. The type 2 cystatin proteins are a …	GO:0001580 detection of chemical stimulus involved in sensory perception of bitter taste;GO:0050913 sensory perception of bitter taste;GO:0050912 detection of chemical stimulus involved in sensory perception of taste	GO:0005615 extracellular space;GO:0005576 extracellular region;GO:0110165 cellular anatomical entity	[GO:0003674] molecular_function; [GO:0030234] enzyme regulator activity; [GO:0008150] biological_process; [GO:0005575] cellular_component; [GO:0005576] extracellular region; [GO:0005615] extracellular space; [GO:0050877] nervous system process	GO:0004869 cysteine-type endopeptidase inhibitor activity;GO:0004866 endopeptidase inhibitor activity;GO:0030414 peptidase inhibitor activity	Predicted secreted proteins	[IPR000010] Cystatin domain; [IPR018073] Proteinase inhibitor I25, cystatin, conserved site		yes	yes			principal1		yes	OMIM ID:123855 Cystatin 1		brain cyst; Burning Mouth Syndrome; Asthmatic pulmonary eosinophilia; Pulmonary Eosinophilia; Bacterial Vaginosis; Hay fever; Chronic rhinosinusitis with nasal polyps; Chronic sinusitis; Cyst; Hereditary Diffuse Gastric Cancer; Allergic rhinitis (disorder); Nasal Polyps; Craniosynostosis; Pancreatic Neoplasm; Stomach Neoplasms; Blood Protein Measurement; Prostatic Neoplasms; Squamous cell carcino…	(M3468)NABA ECM REGULATORS; (M5885)NABA MATRISOME ASSOCIATED; (M5889)NABA MATRISOME	(hsa04970)Salivary secretion			0.0	1.0	0.0	1.0	0.0	0.0	0.0	0.0	0.0	0.0	0.0	0.0	0.0	0.0	0.0	0.0	0.0	0.0	0.0
A0A075B6R9						None	None	None	None	None	None	None	None	None	None	None	None	None	None	None	None	None	None	None	None	None	None	None	None	None	nan	nan	nan	nan	nan	nan	nan	nan	nan	nan	nan	nan	nan	nan	nan	nan	nan	nan	nan
P35241	5962	uniprot	H. sapiens	5962	H. sapiens	RDX	protein-coding	radixin	Radixin is a cytoskeletal protein that may be important in linking actin to the plasma membrane. It is highly similar in sequence to both ezrin and moesin. The radixin gene has been localized by fluorescence in situ hybridization to 11q23. A truncated version representing a pseudogene (RDXP2) was assigned to Xp21.3. Another pseudogene that seemed to lack introns (RDXP1) was mapped to 11p by South…	GO:1903392 negative regulation of adherens junction organization;GO:0032487 regulation of Rap protein signal transduction;GO:1903391 regulation of adherens junction organization	GO:0051286 cell tip;GO:0060187 cell pole;GO:0030315 T-tubule	[GO:0005575] cellular_component; [GO:0005622] intracellular anatomical structure; [GO:0005737] cytoplasm; [GO:0005886] plasma membrane; [GO:0003674] molecular_function; [GO:0008092] cytoskeletal protein binding; [GO:0043226] organelle; [GO:0005856] cytoskeleton; [GO:0003723] RNA binding; [GO:0005576] extracellular region; [GO:0005615] extracellular space; [GO:0008150] biological_process; [GO:0007…	GO:0051018 protein kinase A binding;GO:0051117 ATPase binding;GO:0045296 cadherin binding	Human disease related genes:Nervous system diseases:Ear disease; Predicted intracellular proteins; Disease related genes	[IPR000299] FERM domain; [IPR000798] Ezrin/radixin/moesin-like; [IPR008954] Moesin tail domain superfamily; [IPR011174] Ezrin/radixin/moesin; [IPR011259] Ezrin/radixin/moesin, C-terminal; [IPR011993] PH-like domain superfamily; [IPR014352] FERM/acyl-CoA-binding protein superfamily; [IPR018979] FERM, N-terminal; [IPR018980] FERM, C-terminal PH-like domain; [IPR019747] FERM conserved site; [IPR0197…	Plasma membrane (Supported); Additional: Nucleoplasm								OMIM ID:179410 Radixin	1D-myo-inositol 1,4,5-trisphosphate	DEAFNESS, AUTOSOMAL RECESSIVE, 24; Parathyroid hormone measurement; Profound sensorineural hearing impairment; Jaundice, Chronic Idiopathic; Welts; Polyradiculoneuropathy, Chronic Inflammatory Demyelinating; Retroviridae Infections; Shigella Infections; Neurofibromatosis 2; Hyperbilirubinemia; Bronchioloalveolar Adenocarcinoma; Chordoma; Nonsyndromic Deafness; Urticaria; Osteoporosis, Postmenopau…	(M12)PID RHOA PATHWAY	(hsa04530)Tight junction; (hsa05205)Proteoglycans in cancer; (hsa04810)Regulation of actin cytoskeleton			1.0	1.0	0.0	0.0	0.0	0.0	0.0	0.0	0.0	0.0	1.0	0.0	0.0	0.0	0.0	1.0	1.0	1.0	0.0
Q96GV9	90355	uniprot	H. sapiens	90355	H. sapiens	MACIR	protein-coding	macrophage immunometabolism regulator	This gene, MACIR (previously known as C5orf30), has been associated with rheumatoid arthritis, functioning as a negative regulator of tissue damage and modulating the activity of synovial fibroblasts and macrophages. The encoded protein is highly conserved in vertebrate genomes but has no significant similarity to any other human protein. [provided by RefSeq, Dec 2019]	GO:0010764 negative regulation of fibroblast migration;GO:0010762 regulation of fibroblast migration;GO:1900016 negative regulation of cytokine production involved in inflammatory response	GO:0035869 ciliary transition zone;GO:0005929 cilium;GO:0120025 plasma membrane bounded cell projection	[GO:0005575] cellular_component; [GO:0005622] intracellular anatomical structure; [GO:0005737] cytoplasm; [GO:0008150] biological_process; [GO:0006810] transport; [GO:0015031] protein transport; [GO:0043226] organelle; [GO:0005929] cilium; [GO:0003674] molecular_function; [GO:0006950] response to stress; [GO:0022607] cellular component assembly; [GO:0040011] locomotion; [GO:0048870] cell motility	GO:0005515 protein binding;GO:0005488 binding;GO:0003674 molecular_function	Predicted intracellular proteins	[IPR029219] UNC119-binding protein						principal1			OMIM ID:616608 Macrophage immunometabolism regulator		Giant Cell Glioblastoma; Immune System Diseases; Lymphatic Metastasis; Mammary Neoplasms, Human; Mammary Carcinoma, Human; Hypothyroidism; Finding of Mean Corpuscular Hemoglobin; Red Blood Cell Count measurement; Colonic Neoplasms; Arthritis; Esophageal Neoplasms; Malignant neoplasm of esophagus; Liver neoplasms; Malignant neoplasm of liver; Coronary Artery Disease; Prostatic Neoplasms; Autoimmun…					0.0	0.0	0.0	0.0	0.0	0.0	0.0	0.0	0.0	1.0	0.0	1.0	0.0	0.0	0.0	0.0	0.0	0.0	0.0
P07602	5660	uniprot	H. sapiens	5660	H. sapiens	PSAP	protein-coding	prosaposin	This gene encodes a highly conserved preproprotein that is proteolytically processed to generate four main cleavage products including saposins A, B, C, and D. Each domain of the precursor protein is approximately 80 amino acid residues long with nearly identical placement of cysteine residues and glycosylation sites. Saposins A-D localize primarily to the lysosomal compartment where they facilit…	GO:1903771 positive regulation of beta-galactosidase activity;GO:1905572 ganglioside GM1 transport to membrane;GO:0046836 glycolipid transport	GO:0035577 azurophil granule membrane;GO:0043202 lysosomal lumen;GO:0005766 primary lysosome	[GO:0008150] biological_process; [GO:0006629] lipid metabolic process; [GO:0005575] cellular_component; [GO:0005622] intracellular anatomical structure; [GO:0005737] cytoplasm; [GO:0043226] organelle; [GO:0005773] vacuole; [GO:0005764] lysosome; [GO:0005576] extracellular region; [GO:0005615] extracellular space; [GO:0031410] cytoplasmic vesicle; [GO:0005768] endosome; [GO:0007165] signal transdu…	GO:1905574 ganglioside GM2 binding;GO:1905575 ganglioside GM3 binding;GO:1905577 ganglioside GP1c binding	Human disease related genes:Congenital disorders of metabolism:Lysosomal storage diseases; Human disease related genes:Congenital disorders of metabolism:Congenital disorders of lipid/glycolipid metabolism; Disease related genes; Potential drug targets; Transporters:Transporter channels and pores; Predicted intracellular proteins	[IPR003119] Saposin A-type domain; [IPR007856] Saposin-like type B, region 1; [IPR008138] Saposin B type, region 2; [IPR008139] Saposin B type domain; [IPR008373] Saposin; [IPR011001] Saposin-like; [IPR021165] Saposin, chordata	Vesicles (Supported)	yes						yes	OMIM ID:176801 Prosaposin	Di-Stearoyl-3-Sn-Phosphatidylethanolamine	GAUCHER DISEASE, ATYPICAL, DUE TO SAPOSIN C DEFICIENCY; Increased cerebral lipofuscin; Metachromatic Leukodystrophy due to Saposin B Deficiency; Combined Saposin Deficiency; Infantile Globoid Cell Leukodystrophy; KRABBE DISEASE, ATYPICAL, DUE TO SAPOSIN A DEFICIENCY; Metachromatic Leukodystrophy, Infant; Metachromatic leukodystrophy, juvenile type; Abnormality of glycosphingolipid metabolism; Dec…		(hsa00600)Sphingolipid metabolism; (hsa04142)Lysosome			1.0	0.0	1.0	0.0	0.0	0.0	0.0	0.0	0.0	1.0	0.0	1.0	1.0	0.0	0.0	0.0	0.0	1.0	0.0
Q8IX19	199675	uniprot	H. sapiens	199675	H. sapiens	MCEMP1	protein-coding	mast cell expressed membrane protein 1	This gene encodes a single-pass transmembrane protein. Based on its expression pattern, it is speculated to be involved in regulating mast cell differentiation or immune responses. [provided by RefSeq, Jul 2008]		GO:0070821 tertiary granule membrane;GO:0035579 specific granule membrane;GO:0042581 specific granule	[GO:0005575] cellular_component; [GO:0003674] molecular_function; [GO:0005886] plasma membrane; [GO:0005622] intracellular anatomical structure; [GO:0005737] cytoplasm; [GO:0031410] cytoplasmic vesicle; [GO:0043226] organelle	GO:0042802 identical protein binding;GO:0005515 protein binding;GO:0005488 binding		[IPR038818] Mast cell-expressed membrane protein 1	Plasma membrane (Supported)			yes	yes	principal3	yes		OMIM ID:609565 Mast cell-expressed membrane protein 1		Middle Cerebral Artery Occlusion; Septicemia; Sepsis; Cerebrovascular accident					0.0	0.0	1.0	0.0	0.0	0.0	0.0	0.0	0.0	0.0	0.0	0.0	0.0	0.0	0.0	0.0	0.0	0.0	0.0
P02679	2266	uniprot	H. sapiens	2266	H. sapiens	FGG	protein-coding	fibrinogen gamma chain	The protein encoded by this gene is the gamma component of fibrinogen, a blood-borne glycoprotein comprised of three pairs of nonidentical polypeptide chains. Following vascular injury, fibrinogen is cleaved by thrombin to form fibrin which is the most abundant component of blood clots. In addition, various cleavage products of fibrinogen and fibrin regulate cell adhesion and spreading, display v…	GO:0036345 platelet maturation;GO:0031639 plasminogen activation;GO:0090331 negative regulation of platelet aggregation	GO:0005577 fibrinogen complex;GO:0031093 platelet alpha granule lumen;GO:0031091 platelet alpha granule	[GO:0008150] biological_process; [GO:0006950] response to stress; [GO:0003674] molecular_function; [GO:0022607] cellular component assembly; [GO:0065003] protein-containing complex assembly; [GO:0005575] cellular_component; [GO:0032991] protein-containing complex; [GO:0005576] extracellular region; [GO:0005615] extracellular space; [GO:0043167] ion binding; [GO:0005886] plasma membrane; [GO:00432…	GO:0005201 extracellular matrix structural constituent;GO:0050839 cell adhesion molecule binding;GO:0005198 structural molecule activity	Candidate cardiovascular disease genes; Cancer-related genes:Candidate cancer biomarkers; Human disease related genes:Cardiovascular diseases:Hematologic diseases; Predicted secreted proteins; FDA approved drug targets:Biotech drugs; Disease related genes; Predicted intracellular proteins	[IPR002181] Fibrinogen, alpha/beta/gamma chain, C-terminal globular domain; [IPR012290] Fibrinogen, alpha/beta/gamma chain, coiled coil domain; [IPR014716] Fibrinogen, alpha/beta/gamma chain, C-terminal globular, subdomain 1; [IPR020837] Fibrinogen, conserved site; [IPR036056] Fibrinogen-like, C-terminal; [IPR037581] Fibrinogen gamma chain	Endoplasmic reticulum (Approved)	yes	yes				yes	yes	OMIM ID:134850 Fibrinogen, g gamma polypeptide	Thrombin; Human thrombin; Thrombin alfa	FIBRINOGEN MILANO XII, DIGENIC PHENOTYPE; Complement Factor I (C3 inactivator) deficiency; Congenital hypofibrinogenemia; Dysfibrinogenemia, Congenital; Hypodysfibrinogenemia; Afibrinogenemia; Intermenstrual heavy bleeding; Dysfibrinogenemia; Fibrinogen, CTCAE; fibrinogen activity; Storage disease; Left ventricular diastolic dysfunction; Glycine measurement; Joint swelling; Injury of liver; Activ…	(M169)PID INTEGRIN2 PATHWAY; (M257)PID EPHRINB REV PATHWAY; (M174)PID UPA UPAR PATHWAY	(hsa04610)Complement and coagulation cascades; (hsa05150)Staphylococcus aureus infection; (hsa04611)Platelet activation	(M5946)HALLMARK COAGULATION	(M2842)BIOCARTA FIBRINOLYSIS PATHWAY; (M4470)BIOCARTA EXTRINSIC PATHWAY; (M15394)BIOCARTA AMI PATHWAY	1.0	0.0	0.0	0.0	0.0	0.0	0.0	1.0	0.0	0.0	1.0	1.0	0.0	1.0	0.0	0.0	0.0	0.0	0.0
P80511	6283	uniprot	H. sapiens	6283	H. sapiens	S100A12	protein-coding	S100 calcium binding protein A12	The protein encoded by this gene is a member of the S100 family of proteins containing 2 EF-hand calcium-binding motifs. S100 proteins are localized in the cytoplasm and/or nucleus of a wide range of cells, and involved in the regulation of a number of cellular processes such as cell cycle progression and differentiation. S100 genes include at least 13 members which are located as a cluster on ch…	GO:0045576 mast cell activation;GO:0031640 killing of cells of other organism;GO:0002548 monocyte chemotaxis	GO:0034774 secretory granule lumen;GO:0060205 cytoplasmic vesicle lumen;GO:0031983 vesicle lumen	[GO:0003674] molecular_function; [GO:0043167] ion binding; [GO:0005575] cellular_component; [GO:0005622] intracellular anatomical structure; [GO:0043226] organelle; [GO:0005634] nucleus; [GO:0005737] cytoplasm; [GO:0005886] plasma membrane; [GO:0005576] extracellular region; [GO:0005856] cytoskeleton; [GO:0005829] cytosol; [GO:0008150] biological_process; [GO:0007165] signal transduction; [GO:000…	GO:0050786 RAGE receptor binding;GO:0005507 copper ion binding;GO:0048306 calcium-dependent protein binding	Predicted secreted proteins; Predicted intracellular proteins	[IPR001751] S100/Calbindin-D9k, conserved site; [IPR002048] EF-hand domain; [IPR011992] EF-hand domain pair; [IPR013787] S100/CaBP-9k-type, calcium binding, subdomain		yes	yes			principal1		yes	OMIM ID:603112 S100 calcium-binding protein a12	Olopatadine; Amlexanox	organic disease; Neurovascular Disorder; Acute post-traumatic headache; Cutaneous allodynia; Dilation of the thoracic aorta; Yao syndrome; Episodic Cluster Headache; Exercise-induced angina; Mooren's ulcer; Acute migraine; Chronic abdominal pain; Burn scar; Chronic kidney disease stage 4; Chronic peritoneal effusion (disorder); Jaundice, Chronic Idiopathic; Headache Disorders; Mouth Diseases; Neo…	(M5883)NABA SECRETED FACTORS; (M5885)NABA MATRISOME ASSOCIATED; (M5889)NABA MATRISOME		(M5921)HALLMARK COMPLEMENT		0.0	1.0	1.0	0.0	1.0	1.0	0.0	0.0	0.0	1.0	1.0	0.0	0.0	0.0	0.0	0.0	0.0	0.0	0.0
P35625	7078	uniprot	H. sapiens	7078	H. sapiens	TIMP3	protein-coding	TIMP metallopeptidase inhibitor 3	This gene belongs to the TIMP gene family. The proteins encoded by this gene family are inhibitors of the matrix metalloproteinases, a group of peptidases involved in degradation of the extracellular matrix (ECM). Expression of this gene is induced in response to mitogenic stimulation and this netrin domain-containing protein is localized to the ECM. Mutations in this gene have been associated wi…	GO:1903984 positive regulation of TRAIL-activated apoptotic signaling pathway;GO:1903121 regulation of TRAIL-activated apoptotic signaling pathway;GO:0051045 negative regulation of membrane protein ectodomain proteolysis	GO:0031089 platelet dense granule lumen;GO:0042827 platelet dense granule;GO:0005604 basement membrane	[GO:0003674] molecular_function; [GO:0030234] enzyme regulator activity; [GO:0005575] cellular_component; [GO:0005622] intracellular anatomical structure; [GO:0043226] organelle; [GO:0005634] nucleus; [GO:0043167] ion binding; [GO:0005576] extracellular region; [GO:0008150] biological_process; [GO:0050877] nervous system process; [GO:0005615] extracellular space; [GO:0031012] extracellular matrix…	GO:0008191 metalloendopeptidase inhibitor activity;GO:0002020 protease binding;GO:0004866 endopeptidase inhibitor activity	Human disease related genes:Nervous system diseases:Eye disease; Predicted secreted proteins; Disease related genes; Cancer-related genes:Candidate cancer biomarkers	[IPR001134] Netrin domain; [IPR001820] Protease inhibitor I35 (TIMP); [IPR008993] Tissue inhibitor of metalloproteinases-like, OB-fold; [IPR015612] Metalloproteinase inhibitor 3; [IPR027465] Proteinase inhibitor I35b (TIMP), C-terminal; [IPR030490] Tissue inhibitor of metalloproteinase, conserved site	Vesicles (Approved); Additional: Golgi apparatus	yes	yes			principal1			OMIM ID:188826 Tissue inhibitor of metalloproteinase 3	Pimagedine	Gingival Diseases; Chronic iron overload; Pigeon Breeder's Lung; Acanthamoeba Infection; Intestinal-Type Sinonasal Adenocarcinoma; Adenocarcinoma, Scirrhous; Malattia Leventinese; Adult-Onset Vitelliform Macular Dystrophy; Conjunctivochalasis; DOYNE HONEYCOMB RETINAL DYSTROPHY; Central areolar choroidal sclerosis; BIETTI CRYSTALLINE CORNEORETINAL DYSTROPHY; Glioblastoma, IDH-Mutant; Advanced Carc…	(M3468)NABA ECM REGULATORS; (M5885)NABA MATRISOME ASSOCIATED; (M5889)NABA MATRISOME	(hsa05205)Proteoglycans in cancer; (hsa05206)MicroRNAs in cancer	(M5946)HALLMARK COAGULATION; (M5902)HALLMARK APOPTOSIS; (M5930)HALLMARK EPITHELIAL MESENCHYMAL TRANSITION	(M22068)BIOCARTA RECK PATHWAY; (M14863)BIOCARTA P53 PATHWAY	1.0	1.0	0.0	0.0	0.0	0.0	0.0	0.0	0.0	1.0	1.0	0.0	0.0	0.0	0.0	1.0	0.0	0.0	0.0
O00592	5420	uniprot	H. sapiens	5420	H. sapiens	PODXL	protein-coding	podocalyxin like	This gene encodes a member of the sialomucin protein family. The encoded protein was originally identified as an important component of glomerular podocytes. Podocytes are highly differentiated epithelial cells with interdigitating foot processes covering the outer aspect of the glomerular basement membrane. Other biological activities of the encoded protein include: binding in a membrane protein…	GO:0032534 regulation of microvillus assembly;GO:0033634 positive regulation of cell-cell adhesion mediated by integrin;GO:0033632 regulation of cell-cell adhesion mediated by integrin	GO:0036056 filtration diaphragm;GO:0036057 slit diaphragm;GO:0031528 microvillus membrane	[GO:0005575] cellular_component; [GO:0008150] biological_process; [GO:0040011] locomotion; [GO:0048870] cell motility; [GO:0007155] cell adhesion; [GO:0005622] intracellular anatomical structure; [GO:0005737] cytoplasm; [GO:0043226] organelle; [GO:0005634] nucleus; [GO:0005730] nucleolus; [GO:0005886] plasma membrane; [GO:0005576] extracellular region; [GO:0005615] extracellular space; [GO:000367…	GO:0005515 protein binding;GO:0005488 binding;GO:0003674 molecular_function		[IPR013836] CD34/Podocalyxin; [IPR017403] Podocalyxin	Centriolar satellite;Plasma membrane (Supported); Additional: Vesicles			yes	yes		yes	yes	OMIM ID:602632 Podocalyxin-like		Atypical juvenile parkinsonism; Autosomal dominant focal segmental glomerulosclerosis; Monckeberg Medial Calcific Sclerosis; Slowed slurred speech; Atherosclerosis obliterans; Anarthria speech disorder; Arterial Diseases, Common Carotid; External Carotid Artery Diseases; Internal Carotid Artery Diseases; Abnormal male sexual function; Male sexual dysfunction; Leg muscle stiffness; Short stepped s…		(hsa05132)Salmonella infection	(M5906)HALLMARK ESTROGEN RESPONSE EARLY		0.0	0.0	0.0	0.0	0.0	0.0	0.0	0.0	0.0	0.0	1.0	0.0	0.0	0.0	0.0	0.0	0.0	1.0	0.0
Q9BXJ4	114899	uniprot	H. sapiens	114899	H. sapiens	C1QTNF3	protein-coding	C1q and TNF related 3		GO:0070165 positive regulation of adiponectin secretion;GO:0071638 negative regulation of monocyte chemotactic protein-1 production;GO:0070163 regulation of adiponectin secretion	GO:0005581 collagen trimer;GO:0070062 extracellular exosome;GO:1903561 extracellular vesicle	[GO:0003674] molecular_function; [GO:0005575] cellular_component; [GO:0005576] extracellular region; [GO:0032991] protein-containing complex; [GO:0008150] biological_process; [GO:0043226] organelle; [GO:0005615] extracellular space; [GO:0030154] cell differentiation; [GO:0009058] biosynthetic process; [GO:0044281] small molecule metabolic process; [GO:0005975] carbohydrate metabolic process; [GO:…	GO:0042802 identical protein binding;GO:0005515 protein binding;GO:0005488 binding	Predicted secreted proteins	[IPR001073] C1q domain; [IPR008160] Collagen triple helix repeat; [IPR008983] Tumour necrosis factor-like domain superfamily	Golgi apparatus (Approved)	yes	yes					yes	OMIM ID:612045 C1q- and tumor necrosis factor-related protein 3		acute aortic dissection; Subfertility; Proliferative diabetic retinopathy; Waist-Hip Ratio; Diabetic Retinopathy; Polycystic Ovary Syndrome; Non-alcoholic Fatty Liver Disease; Arthritis; Chronic Kidney Diseases; Osteoporosis; Coronary Arteriosclerosis; Septicemia; Sepsis; Coronary heart disease; Coronary Artery Disease; Cardiovascular Diseases; Multiple Sclerosis; Hypertensive disease; Diabetes; …	(M5880)NABA ECM AFFILIATED; (M5885)NABA MATRISOME ASSOCIATED; (M5889)NABA MATRISOME				0.0	1.0	0.0	0.0	0.0	0.0	0.0	0.0	0.0	1.0	1.0	1.0	0.0	0.0	0.0	0.0	0.0	0.0	1.0
O75888	8741	uniprot	H. sapiens	8741	H. sapiens	TNFSF13	protein-coding	TNF superfamily member 13	The protein encoded by this gene is a member of the tumor necrosis factor (TNF) ligand family. This protein is a ligand for TNFRSF17/BCMA, a member of the TNF receptor family. This protein and its receptor are both found to be important for B cell development. In vitro experiments suggested that this protein may be able to induce apoptosis through its interaction with other TNF receptor family pr…	GO:0048298 positive regulation of isotype switching to IgA isotypes;GO:0048296 regulation of isotype switching to IgA isotypes;GO:0045830 positive regulation of isotype switching	GO:0070062 extracellular exosome;GO:1903561 extracellular vesicle;GO:0043230 extracellular organelle	[GO:0003674] molecular_function; [GO:0005575] cellular_component; [GO:0008150] biological_process; [GO:0002376] immune system process; [GO:0005576] extracellular region; [GO:0005615] extracellular space; [GO:0007165] signal transduction; [GO:0005622] intracellular anatomical structure; [GO:0005737] cytoplasm; [GO:0043226] organelle; [GO:0005634] nucleus; [GO:0005654] nucleoplasm; [GO:0005829] cyt…	GO:0005164 tumor necrosis factor receptor binding;GO:0032813 tumor necrosis factor receptor superfamily binding;GO:0005125 cytokine activity	Predicted secreted proteins; Predicted intracellular proteins; CD markers; Cancer-related genes:Candidate cancer biomarkers	[IPR006052] Tumour necrosis factor domain; [IPR008983] Tumour necrosis factor-like domain superfamily; [IPR021184] Tumour necrosis factor, conserved site		yes	yes				yes	yes	OMIM ID:604472 Tumor necrosis factor ligand superfamily, member 13		Carcinoma of glottis; Sialolithiasis; Membranous Lupus Nephritis; Hypertrophic pachymeningitis; Late onset neutropenia; Nongranulomatous uveitis; Granulomatous uveitis; Plasma cell inflammation; Meningitis, Cryptococcal; Lymph Node Tuberculosis; Autoimmune disease (systemic) NOS; Rhinosinusitis; Seborrheic dermatitis; Plexiform leiomyoma; Sialadenitis; Anti-N-Methyl-D-Aspartate Receptor Encephali…	(M5883)NABA SECRETED FACTORS; (M5885)NABA MATRISOME ASSOCIATED; (M5889)NABA MATRISOME	(hsa04672)Intestinal immune network for IgA production; (hsa05323)Rheumatoid arthritis; (hsa04060)Cytokine-cytokine receptor interaction		(M12985)BIOCARTA TALL1 PATHWAY	0.0	0.0	0.0	0.0	0.0	0.0	0.0	0.0	0.0	1.0	0.0	0.0	0.0	0.0	0.0	0.0	0.0	0.0	0.0
Q8WVB3	284004	uniprot	H. sapiens	284004	H. sapiens	HEXD	protein-coding	hexosaminidase D		GO:0005975 carbohydrate metabolic process;GO:0044238 primary metabolic process;GO:0071704 organic substance metabolic process	GO:1903561 extracellular vesicle;GO:0043230 extracellular organelle;GO:0065010 extracellular membrane-bounded organelle	[GO:0008150] biological_process; [GO:0005975] carbohydrate metabolic process; [GO:0003674] molecular_function; [GO:0016798] hydrolase activity, acting on glycosyl bonds; [GO:0005575] cellular_component; [GO:0005622] intracellular anatomical structure; [GO:0043226] organelle; [GO:0005634] nucleus; [GO:0005737] cytoplasm; [GO:0005576] extracellular region	GO:0102148 N-acetyl-beta-D-galactosaminidase activity;GO:0004563 beta-N-acetylhexosaminidase activity;GO:0015929 hexosaminidase activity	Enzymes; ENZYME proteins:Hydrolases; Predicted intracellular proteins	[IPR015883] Glycoside hydrolase family 20, catalytic domain; [IPR017853] Glycoside hydrolase superfamily; [IPR038901] Hexosaminidase D-like	Mitochondria;Nucleoli fibrillar center (Approved)								OMIM ID:616864 Hexosaminidase d		Gm2-Gangliosidosis, Variant B1; Gangliosidoses, GM2; Sandhoff Disease; Tay-Sachs Disease; Tricuspid Valve Stenosis; Timothy syndrome; Gilles de la Tourette syndrome; Tuberous Sclerosis; Dyskinetic syndrome; RDW - Red blood cell distribution width result; Red cell distribution width determination; Neurodegenerative Disorders		(hsa00511)Other glycan degradation; (hsa00513)Various types of N-glycan biosynthesis; (hsa01100)Metabolic pathways			0.0	0.0	0.0	0.0	0.0	0.0	0.0	0.0	0.0	0.0	0.0	0.0	0.0	0.0	1.0	0.0	0.0	0.0	0.0
O75015	2215	uniprot	H. sapiens	2215	H. sapiens	FCGR3B	protein-coding	Fc gamma receptor IIIb	The protein encoded by this gene is a low affinity receptor for the Fc region of gamma immunoglobulins (IgG). The encoded protein acts as a monomer and can bind either monomeric or aggregated IgG. This gene may function to capture immune complexes in the peripheral circulation. Several transcript variants encoding different isoforms have been found for this gene. A highly-similar gene encoding a …	GO:0050776 regulation of immune response;GO:0002682 regulation of immune system process;GO:0006955 immune response	GO:0031225 anchored component of membrane;GO:0030667 secretory granule membrane;GO:0030141 secretory granule	[GO:0005575] cellular_component; [GO:0005886] plasma membrane; [GO:0005576] extracellular region; [GO:0008150] biological_process; [GO:0007165] signal transduction; [GO:0003674] molecular_function; [GO:0043226] organelle; [GO:0005615] extracellular space; [GO:0002376] immune system process; [GO:0005622] intracellular anatomical structure; [GO:0005737] cytoplasm; [GO:0031410] cytoplasmic vesicle	GO:0034235 GPI anchor binding;GO:0019864 IgG binding;GO:0019865 immunoglobulin binding	CD markers; Human disease related genes:Immune system diseases:Allergies and autoimmune diseases; Predicted secreted proteins; FDA approved drug targets:Biotech drugs; Predicted intracellular proteins	[IPR003599] Immunoglobulin subtype; [IPR007110] Immunoglobulin-like domain; [IPR013783] Immunoglobulin-like fold; [IPR036179] Immunoglobulin-like domain superfamily		yes	yes		yes	principal3	yes	yes	OMIM ID:610665 Fc fragment of igg receptor iiib	Cetuximab; Etanercept; Human immunoglobulin G; Gemtuzumab ozogamicin; Muromonab; Alemtuzumab; Alefacept; Natalizumab; Palivizumab; Daclizumab; Catumaxomab; Sarilumab	Alloimmune neonatal neutropenia; Immune neutropenia; Lupus Meningoencephalitis; Ventilatory defect; Transient hypogammaglobulinemia of infancy; Lupus Vasculitis, Central Nervous System; Autoimmune neutropenia; Glomerulitis (disorder); Lown-Ganong-Levine Syndrome; Lymphomatoid Granulomatosis; Aplastic anemia, idiopathic; Hypopigmentation-immunodeficiency disease; Chronic Lymphoproliferative Disord…		(hsa05140)Leishmaniasis; (hsa05150)Staphylococcus aureus infection; (hsa04666)Fc gamma R-mediated phagocytosis			0.0	0.0	1.0	0.0	0.0	0.0	0.0	0.0	0.0	0.0	0.0	0.0	1.0	0.0	0.0	0.0	0.0	0.0	0.0
P0C0L4	720	uniprot	H. sapiens	720	H. sapiens	C4A	protein-coding	complement C4A (Rodgers blood group)	This gene encodes the acidic form of complement factor 4, part of the classical activation pathway. The protein is expressed as a single chain precursor which is proteolytically cleaved into a trimer of alpha, beta, and gamma chains prior to secretion. The trimer provides a surface for interaction between the antigen-antibody complex and other complement components. The alpha chain is cleaved to …	GO:2000427 positive regulation of apoptotic cell clearance;GO:2000425 regulation of apoptotic cell clearance;GO:0050766 positive regulation of phagocytosis	GO:0072562 blood microparticle;GO:0005788 endoplasmic reticulum lumen;GO:0043025 neuronal cell body	[GO:0005575] cellular_component; [GO:0005576] extracellular region; [GO:0003674] molecular_function; [GO:0008150] biological_process; [GO:0006950] response to stress; [GO:0005615] extracellular space; [GO:0030234] enzyme regulator activity; [GO:0002376] immune system process; [GO:0005886] plasma membrane; [GO:0043226] organelle; [GO:0005622] intracellular anatomical structure; [GO:0005737] cytopl…	GO:0001849 complement component C1q complex binding;GO:0001846 opsonin binding;GO:0001848 complement binding	Human disease related genes:Immune system diseases:Primary immunodeficiency; Human disease related genes:Other diseases:Mental and behavioural disorders; Human disease related genes:Immune system diseases:Allergies and autoimmune diseases; Predicted secreted proteins; FDA approved drug targets:Biotech drugs; Disease related genes; Blood group antigen proteins	[IPR000020] Anaphylatoxin/fibulin; [IPR001134] Netrin domain; [IPR001599] Alpha-2-macroglobulin; [IPR001840] Anaphylatoxin, complement system domain; [IPR002890] Macroglobulin domain; [IPR008930] Terpenoid cyclases/protein prenyltransferase alpha-alpha toroid; [IPR008993] Tissue inhibitor of metalloproteinases-like, OB-fold; [IPR009048] Alpha-macroglobulin, receptor-binding; [IPR011625] Alpha-2-m…			yes					yes	OMIM ID:120810 Complement component 4a		C4 Deficiency; SYSTEMIC LUPUS ERYTHEMATOSUS 16; Complement Component 4a Deficiency; Decreased serum complement C4b; COMPLEMENT COMPONENT 2 DEFICIENCY; Immunologic hypersensitivity; Capillary Leak Syndrome; Retrobulbar Neuritis; Abnormal myocardium morphology; Antibody Deficiency Syndrome; Neonatal Systemic lupus erythematosus; Orchitis; Arterial thrombosis; Lupus Erythematosus, Subacute Cutaneous…		(hsa05133)Pertussis; (hsa04610)Complement and coagulation cascades; (hsa05150)Staphylococcus aureus infection		(M4732)BIOCARTA LECTIN PATHWAY; (M7146)BIOCARTA CLASSIC PATHWAY; (M917)BIOCARTA COMP PATHWAY	1.0	1.0	0.0	0.0	1.0	1.0	0.0	0.0	1.0	0.0	1.0	0.0	0.0	0.0	0.0	0.0	0.0	0.0	0.0
P20839	3614	uniprot	H. sapiens	3614	H. sapiens	IMPDH1	protein-coding	inosine monophosphate dehydrogenase 1	The protein encoded by this gene acts as a homotetramer to regulate cell growth. The encoded protein is an enzyme that catalyzes the synthesis of xanthine monophosphate (XMP) from inosine-5'-monophosphate (IMP). This is the rate-limiting step in the de novo synthesis of guanine nucleotides. Defects in this gene are a cause of retinitis pigmentosa type 10 (RP10). Several transcript variants encodi…	GO:0006183 GTP biosynthetic process;GO:0006177 GMP biosynthetic process;GO:0009168 purine ribonucleoside monophosphate biosynthetic process	GO:0035578 azurophil granule lumen;GO:1904813 ficolin-1-rich granule lumen;GO:0005766 primary lysosome	[GO:0003674] molecular_function; [GO:0008150] biological_process; [GO:0009058] biosynthetic process; [GO:0044281] small molecule metabolic process; [GO:0034641] cellular nitrogen compound metabolic process; [GO:0016491] oxidoreductase activity; [GO:0003723] RNA binding; [GO:0005575] cellular_component; [GO:0005622] intracellular anatomical structure; [GO:0043226] organelle; [GO:0005634] nucleus; …	GO:0003938 IMP dehydrogenase activity;GO:0016616 oxidoreductase activity, acting on the CH-OH group of donors, NAD or NADP as acceptor;GO:0016614 oxidoreductase activity, acting on CH-OH group of donors	FDA approved drug targets:Small molecule drugs; ENZYME proteins:Oxidoreductases; Human disease related genes:Nervous system diseases:Eye disease; Disease related genes; Enzymes; Predicted intracellular proteins	[IPR000644] CBS domain; [IPR001093] IMP dehydrogenase/GMP reductase; [IPR005990] Inosine-5'-monophosphate dehydrogenase; [IPR013785] Aldolase-type TIM barrel; [IPR015875] IMP dehydrogenase / GMP reductase, conserved site	Cytosol (Supported); Additional: Rods & Rings								OMIM ID:146690 Imp dehydrogenase 1	NADH; Mycophenolate mofetil; Ribavirin; Mycophenolic acid; Mercaptopurine; 6-Chloropurine Riboside, 5'-Monophosphate; VX-148; Taribavirin	LEBER CONGENITAL AMAUROSIS 11; Deficiency of phosphoglycerate kinase; Phosphoglycerate Kinase 1 Deficiency; Retinitis Pigmentosa 10; Retinitis Pigmentosa 7; Congenital Amaurosis of Retinal Origin; Undetectable light- and dark-adapted electroretinogram; Bone marrow toxicity; Congenital blindness; Bone spicule pigmentation of the retina; Abnormality of the optic disc; Aplasia/Hypoplasia of the cere…		(hsa00983)Drug metabolism - other enzymes; (hsa00230)Purine metabolism; (hsa01100)Metabolic pathways			1.0	0.0	1.0	0.0	0.0	0.0	0.0	1.0	0.0	0.0	0.0	0.0	0.0	0.0	0.0	0.0	0.0	0.0	0.0
Q9NW15	55129	uniprot	H. sapiens	55129	H. sapiens	ANO10	protein-coding	anoctamin 10	The transmembrane protein encoded by this gene belongs to the anoctamin family of calcium-activated chloride channels, also known as the transmembrane 16 family. The encoded protein contains eight transmembrane domains with cytosolic N- and C-termini. Defects in this gene may cause autosomal recessive spinocerebellar ataxia-10. Alternative splicing results in multiple transcript variants. [provid…	GO:0006821 chloride transport;GO:0015698 inorganic anion transport;GO:0006820 anion transport	GO:0016021 integral component of membrane;GO:0031224 intrinsic component of membrane;GO:0005886 plasma membrane	[GO:0005575] cellular_component; [GO:0005622] intracellular anatomical structure; [GO:0043226] organelle; [GO:0005886] plasma membrane; [GO:0008150] biological_process; [GO:0006810] transport; [GO:0055085] transmembrane transport; [GO:0022857] transmembrane transporter activity; [GO:0003674] molecular_function	GO:0005229 intracellular calcium activated chloride channel activity;GO:0061778 intracellular chloride channel activity;GO:0005227 calcium activated cation channel activity	Human disease related genes:Nervous system diseases:Neurodegenerative diseases; Disease related genes; Potential drug targets; Transporters:Transporter channels and pores; Predicted intracellular proteins	[IPR007632] Anoctamin; [IPR031291] Anoctamin-10	Plasma membrane (Supported); Additional: Vesicles			yes	yes		yes		OMIM ID:613726 Anoctamin 10		SPINOCEREBELLAR ATAXIA, AUTOSOMAL RECESSIVE 10; Downbeat nystagmus; Non-Hodgkin's lymphoma of central nervous system; Tortuosity of conjunctival vessels; Borrelia Infections; Hypermetric saccades; Spinocerebellar Ataxia 10; Abnormal enzyme/coenzyme activity; Leg muscle stiffness; Scott Syndrome; Dysmetric saccades; COENZYME Q10 DEFICIENCY; Progressive gait ataxia; Saccadic smooth pursuit; Porence…					0.0	0.0	0.0	0.0	0.0	0.0	0.0	0.0	0.0	0.0	0.0	0.0	0.0	0.0	0.0	0.0	0.0	0.0	0.0
P20827	1942	uniprot	H. sapiens	1942	H. sapiens	EFNA1	protein-coding	ephrin A1	This gene encodes a member of the ephrin (EPH) family. The ephrins and EPH-related receptors comprise the largest subfamily of receptor protein-tyrosine kinases and have been implicated in mediating developmental events, especially in the nervous system and in erythropoiesis. Based on their structures and sequence relationships, ephrins are divided into the ephrin-A (EFNA) class, which are anchor…	GO:0003199 endocardial cushion to mesenchymal transition involved in heart valve formation;GO:0090500 endocardial cushion to mesenchymal transition;GO:0014028 notochord formation	GO:0046658 anchored component of plasma membrane;GO:0031225 anchored component of membrane;GO:0031226 intrinsic component of plasma membrane	[GO:0005575] cellular_component; [GO:0003674] molecular_function; [GO:0008150] biological_process; [GO:0007165] signal transduction; [GO:0005886] plasma membrane; [GO:0005576] extracellular region; [GO:0048856] anatomical structure development; [GO:0048646] anatomical structure formation involved in morphogenesis; [GO:0040011] locomotion; [GO:0048870] cell motility; [GO:0007267] cell-cell signali…	GO:0046875 ephrin receptor binding;GO:0005102 signaling receptor binding;GO:0005515 protein binding	RAS pathway related proteins; Predicted secreted proteins; Cancer-related genes:Candidate cancer biomarkers	[IPR001799] Ephrin receptor-binding domain; [IPR008972] Cupredoxin; [IPR019765] Ephrin, conserved site; [IPR031328] Ephrin; [IPR034252] Ephrin-A ectodomain		yes	yes						OMIM ID:191164 Ephrin a1		Adenoma of rectum; Disorientation; Intestinal adenoma; Giant Cell Tumors; Non-small cell lung cancer stage I; Embryonal Rhabdomyosarcoma; Congenital arteriovenous malformation; Pre-Eclampsia; Intestinal Neoplasms; tumor vasculature; HER2-positive carcinoma of breast; Pulmonary arterial hypertension; Malignant Pleural Mesothelioma; Urothelial Carcinoma; Low density lipoprotein cholesterol measurem…	(M273)PID EPHA2 FWD PATHWAY; (M44)PID HIF2PATHWAY; (M177)PID EPHA FWDPATHWAY	(hsa04360)Axon guidance; (hsa04015)Rap1 signaling pathway; (hsa04014)Ras signaling pathway	(M5890)HALLMARK TNFA SIGNALING VIA NFKB; (M5891)HALLMARK HYPOXIA		0.0	1.0	0.0	0.0	0.0	0.0	0.0	0.0	0.0	1.0	1.0	0.0	0.0	0.0	0.0	1.0	0.0	0.0	0.0
Q5T2T1	143098	uniprot	H. sapiens	143098	H. sapiens	MPP7	protein-coding	MAGUK p55 scaffold protein 7	The protein encoded by this gene is a member of the p55 Stardust family of membrane-associated guanylate kinase (MAGUK) proteins, which function in the establishment of epithelial cell polarity. This family member forms a complex with the polarity protein DLG1 (discs, large homolog 1) and facilitates epithelial cell polarity and tight junction formation. Polymorphisms in this gene are associated …	GO:0071896 protein localization to adherens junction;GO:0150105 protein localization to cell-cell junction;GO:0070830 bicellular tight junction assembly	GO:0097025 MPP7-DLG1-LIN7 complex;GO:0016328 lateral plasma membrane;GO:0005923 bicellular tight junction	[GO:0003674] molecular_function; [GO:0005575] cellular_component; [GO:0005622] intracellular anatomical structure; [GO:0005737] cytoplasm; [GO:0043226] organelle; [GO:0005634] nucleus; [GO:0005654] nucleoplasm; [GO:0005886] plasma membrane; [GO:0008150] biological_process; [GO:0022607] cellular component assembly; [GO:0065003] protein-containing complex assembly; [GO:0030674] protein-macromolecul…	GO:0035591 signaling adaptor activity;GO:0030674 protein-macromolecule adaptor activity;GO:0045296 cadherin binding	Predicted intracellular proteins	[IPR001452] SH3 domain; [IPR001478] PDZ domain; [IPR004172] L27 domain; [IPR008144] Guanylate kinase-like domain; [IPR008145] Guanylate kinase/L-type calcium channel beta subunit; [IPR014775] L27 domain, C-terminal; [IPR020590] Guanylate kinase, conserved site; [IPR027417] P-loop containing nucleoside triphosphate hydrolase; [IPR035599] MPP7, SH3 domain; [IPR036028] SH3-like domain superfamily; […	Cell Junctions (Supported); Additional: Nucleoplasm								OMIM ID:610973 Membrane protein, palmitoylated 7		Disorder of Achilles tendon; Bone Mineral Density Test; Organic Mental Disorders, Substance-Induced; Prescription Drug Abuse; Drug Use Disorders; Substance-Related Disorders; Glaucoma, Open-Angle; Bone Density; Substance Dependence; Substance abuse problem; Drug habituation; Substance Use Disorders; Drug Dependence; Glaucoma, Primary Open Angle; Drug abuse; Mental Retardation; Pancreatic Ductal A…					0.0	0.0	0.0	0.0	0.0	0.0	0.0	0.0	0.0	0.0	0.0	0.0	0.0	0.0	0.0	0.0	0.0	1.0	0.0
P22079	4025	uniprot	H. sapiens	4025	H. sapiens	LPO	protein-coding	lactoperoxidase	This gene encodes a member of the peroxidase family of proteins. The encoded preproprotein is proteolytically processed to generate the mature enzyme. Following its secretion from salivary, mammary, and other mucosal glands, this enzyme catalyzes the generation of the antimicrobial substance hypothiocyanous acid. This gene is present in a gene cluster on chromosome 17. Alternative splicing result…	GO:0018969 thiocyanate metabolic process;GO:0042744 hydrogen peroxide catabolic process;GO:0001580 detection of chemical stimulus involved in sensory perception of bitter taste	GO:0016323 basolateral plasma membrane;GO:0009925 basal plasma membrane;GO:0045178 basal part of cell	[GO:0003674] molecular_function; [GO:0008150] biological_process; [GO:0006950] response to stress; [GO:0002376] immune system process; [GO:0016491] oxidoreductase activity; [GO:0044281] small molecule metabolic process; [GO:0006790] sulfur compound metabolic process; [GO:0043167] ion binding; [GO:0005575] cellular_component; [GO:0005576] extracellular region; [GO:0005615] extracellular space; [GO…	GO:0036393 thiocyanate peroxidase activity;GO:0004601 peroxidase activity;GO:0016684 oxidoreductase activity, acting on peroxide as acceptor	Enzymes; Predicted secreted proteins; Predicted intracellular proteins; ENZYME proteins:Oxidoreductases	[IPR010255] Haem peroxidase superfamily; [IPR019791] Haem peroxidase, animal-type; [IPR029587] Lactoperoxidase; [IPR037120] Haem peroxidase domain superfamily, animal type		yes	yes						OMIM ID:150205 Lactoperoxidase		BARDET-BIEDL SYNDROME 13; JOUBERT SYNDROME 28; Supragingival dental plaque; H3N2 influenza; skin fold (abnormality); Meibomian gland dysfunction; Meckel-Gruber syndrome; Meckel syndrome type 1; Urolithiasis; MUTYH-Associate Polyposis; Periosteal Disorder; Familial aplasia of the vermis; Mastitis; response to bronchodilator; Diabetic Neuropathies; Gingivitis; Kidney Calculi; Chronic graft-versus-h…		(hsa04970)Salivary secretion; (hsa05208)Chemical carcinogenesis - reactive oxygen species			0.0	0.0	0.0	1.0	1.0	0.0	0.0	1.0	0.0	0.0	0.0	0.0	0.0	0.0	0.0	0.0	0.0	0.0	0.0
P26583	3148	uniprot	H. sapiens	3148	H. sapiens	HMGB2	protein-coding	high mobility group box 2	This gene encodes a member of the non-histone chromosomal high mobility group protein family. The proteins of this family are chromatin-associated and ubiquitously distributed in the nucleus of higher eukaryotic cells. In vitro studies have demonstrated that this protein is able to efficiently bend DNA and form DNA circles. These studies suggest a role in facilitating cooperative interactions bet…	GO:0032075 positive regulation of nuclease activity;GO:0006265 DNA topological change;GO:0045654 positive regulation of megakaryocyte differentiation	GO:0000793 condensed chromosome;GO:0048471 perinuclear region of cytoplasm;GO:0000785 chromatin	[GO:0003674] molecular_function; [GO:0003677] DNA binding; [GO:0005575] cellular_component; [GO:0005622] intracellular anatomical structure; [GO:0043226] organelle; [GO:0005634] nucleus; [GO:0003723] RNA binding; [GO:0005737] cytoplasm; [GO:0032991] protein-containing complex; [GO:0005654] nucleoplasm; [GO:0005730] nucleolus; [GO:0008150] biological_process; [GO:0051276] chromosome organization; …	GO:0044378 non-sequence-specific DNA binding, bending;GO:0097100 supercoiled DNA binding;GO:0050786 RAGE receptor binding	Predicted secreted proteins; Predicted intracellular proteins	[IPR009071] High mobility group box domain; [IPR017967] HMG box A DNA-binding domain, conserved site; [IPR036910] High mobility group box domain superfamily	Nucleoplasm (Supported); Additional: Nucleoli	yes	yes			principal1		yes	OMIM ID:163906 High mobility group box 2		Digestive System Neoplasms; cardiac event; Gastrointestinal Neoplasms; Juvenile rheumatoid arthritis; Neointimal hyperplasia; liposarcoma; Cervical Squamous Cell Carcinoma; IGA Glomerulonephritis; Herpes Simplex Infections; Retinoblastoma; Polycystic Ovary Syndrome; Adult Lymphoma; Childhood Lymphoma; Coronary Arteriosclerosis; Papillary thyroid carcinoma; Heart failure; Squamous cell carcinoma o…			(M5902)HALLMARK APOPTOSIS; (M5925)HALLMARK E2F TARGETS	(M7239)BIOCARTA DNAFRAGMENT PATHWAY; (M3075)BIOCARTA SET PATHWAY	0.0	0.0	0.0	0.0	1.0	0.0	1.0	0.0	1.0	1.0	1.0	0.0	0.0	0.0	0.0	0.0	0.0	0.0	0.0
P68871	3043	uniprot	H. sapiens	3043	H. sapiens	HBB	protein-coding	hemoglobin subunit beta	The alpha (HBA) and beta (HBB) loci determine the structure of the 2 types of polypeptide chains in adult hemoglobin, Hb A. The normal adult hemoglobin tetramer consists of two alpha chains and two beta chains. Mutant beta globin causes sickle cell anemia. Absence of beta chain causes beta-zero-thalassemia. Reduced amounts of detectable beta globin causes beta-plus-thalassemia. The order of the g…	GO:0030185 nitric oxide transport;GO:0015671 oxygen transport;GO:0070293 renal absorption	GO:0031838 haptoglobin-hemoglobin complex;GO:0005833 hemoglobin complex;GO:0071682 endocytic vesicle lumen	[GO:0003674] molecular_function; [GO:0008150] biological_process; [GO:0006810] transport; [GO:0005575] cellular_component; [GO:0005622] intracellular anatomical structure; [GO:0032991] protein-containing complex; [GO:0005737] cytoplasm; [GO:0005829] cytosol; [GO:0043167] ion binding; [GO:0005576] extracellular region; [GO:0005615] extracellular space; [GO:0043226] organelle; [GO:0016491] oxidored…	GO:0031721 hemoglobin alpha binding;GO:0030492 hemoglobin binding;GO:0031720 haptoglobin binding	FDA approved drug targets:Small molecule drugs; Human disease related genes:Cardiovascular diseases:Hematologic diseases; Disease related genes; Transporters:Transporter channels and pores; Predicted intracellular proteins	[IPR000971] Globin; [IPR002337] Haemoglobin, beta-type; [IPR009050] Globin-like superfamily; [IPR012292] Globin/Protoglobin						principal1		yes	OMIM ID:141900 Hemoglobin--beta locus	Iron Dextran; Zinc; 4-Carboxycinnamic Acid; Pentaerythritol tetranitrate; 2-[(2-methoxy-5-methylphenoxy)methyl]pyridine; 4-[(5-methoxy-2-methylphenoxy)methyl]pyridine; Sebacic acid; 2-[4-({[(3,5-DICHLOROPHENYL)AMINO]CARBONYL}AMINO)PHENOXY]-2-METHYLPROPANOIC ACID; 2,6-dicarboxynaphthalene; Efaproxiral; Trimesic acid; Nitrous acid; Copper; Ferric pyrophosphate; Sodium ferric gluconate complex; Ferr…	BETA-KNOSSOS-THALASSEMIA; BETA-MALAY-THALASSEMIA; BETA-PLUS-THALASSEMIA, DOMINANT; BETA-SHOWA-YAKUSHIJI THALASSEMIA; BETA-THALASSEMIA INTERMEDIA, DOMINANT; BETA-THALASSEMIA, LERMONTOV TYPE; Beta Thalassemia, Dominant Inclusion Body Type; Carcinoma in situ of penis; Dominant thalassemia; ERYTHROCYTOSIS, FAMILIAL, 6; HB NIIGATA; HEMOGLOBIN AUBENAS PHENOTYPE; HEMOGLOBIN C PHENOTYPE; HEMOGLOBIN GAMBA…		(hsa05143)African trypanosomiasis; (hsa05144)Malaria	(M5945)HALLMARK HEME METABOLISM	(M19553)BIOCARTA AHSP PATHWAY	1.0	0.0	1.0	0.0	0.0	0.0	0.0	1.0	0.0	0.0	1.0	0.0	0.0	0.0	0.0	0.0	0.0	0.0	0.0
P02668						None	None	None	None	None	None	None	None	None	None	None	None	None	None	None	None	None	None	None	None	None	None	None	None	None	nan	nan	nan	nan	nan	nan	nan	nan	nan	nan	nan	nan	nan	nan	nan	nan	nan	nan	nan
P69905	3039	uniprot	H. sapiens	3039	H. sapiens	HBA1	protein-coding	hemoglobin subunit alpha 1	The human alpha globin gene cluster located on chromosome 16 spans about 30 kb and includes seven loci: 5'- zeta - pseudozeta - mu - pseudoalpha-1 - alpha-2 - alpha-1 - theta - 3'. The alpha-2 (HBA2) and alpha-1 (HBA1) coding sequences are identical. These genes differ slightly over the 5' untranslated regions and the introns, but they differ significantly over the 3' untranslated regions. Two al…	GO:0030185 nitric oxide transport;GO:0015671 oxygen transport;GO:0015669 gas transport	GO:0031838 haptoglobin-hemoglobin complex;GO:0005833 hemoglobin complex;GO:0071682 endocytic vesicle lumen	[GO:0003674] molecular_function; [GO:0043167] ion binding; [GO:0008150] biological_process; [GO:0006810] transport; [GO:0005575] cellular_component; [GO:0005622] intracellular anatomical structure; [GO:0032991] protein-containing complex; [GO:0005737] cytoplasm; [GO:0005829] cytosol; [GO:0005576] extracellular region; [GO:0005615] extracellular space; [GO:0043226] organelle; [GO:0005840] ribosome…	GO:0031720 haptoglobin binding;GO:0005344 oxygen carrier activity;GO:0019825 oxygen binding	FDA approved drug targets:Small molecule drugs; Human disease related genes:Cardiovascular diseases:Hematologic diseases; Disease related genes; Transporters:Transporter channels and pores; Predicted intracellular proteins	[IPR000971] Globin; [IPR002338] Haemoglobin, alpha-type; [IPR002339] Haemoglobin, pi; [IPR009050] Globin-like superfamily; [IPR012292] Globin/Protoglobin						principal1		yes	OMIM ID:141800 Hemoglobin--alpha locus 1		HEMOGLOBIN EVANSTON PHENOTYPE; Alpha thalassemia minor; Alpha-thalassemia/mental retardation syndrome (301040) is an allelic disorder; ERYTHROCYTOSIS, FAMILIAL, 7; HEMOGLOBIN H DISEASE, NONDELETIONAL; Hb E beta zero thalassemia; Hemoglobin D trait; alpha^+^ Thalassemia, deletion type; Alpha thalassemia intermedia; Alpha-Thalassemia Mental Retardation Syndrome, Deletion-Type; Central cyanosis; HEM…		(hsa05143)African trypanosomiasis; (hsa05144)Malaria		(M19553)BIOCARTA AHSP PATHWAY	1.0	0.0	0.0	0.0	0.0	0.0	0.0	1.0	0.0	0.0	1.0	0.0	0.0	0.0	0.0	0.0	0.0	0.0	0.0
Q96DA0	124220	uniprot	H. sapiens	124220	H. sapiens	ZG16B	protein-coding	zymogen granule protein 16B		GO:0001895 retina homeostasis;GO:0001894 tissue homeostasis;GO:0060249 anatomical structure homeostasis	GO:0070062 extracellular exosome;GO:1903561 extracellular vesicle;GO:0043230 extracellular organelle	[GO:0003674] molecular_function; [GO:0005575] cellular_component; [GO:0005576] extracellular region; [GO:0005615] extracellular space; [GO:0043226] organelle; [GO:0008150] biological_process; [GO:0042592] homeostatic process	GO:0030246 carbohydrate binding;GO:0005515 protein binding;GO:0005488 binding	Predicted secreted proteins; Predicted intracellular proteins	[IPR001229] Jacalin-like lectin domain; [IPR036404] Jacalin-like lectin domain superfamily	Vesicles (Approved); Additional: Nucleoplasm	yes	yes			principal1	yes	yes			Disease due to Parvoviridae; Cerebrovascular Disorders; Pancreatic Ductal Adenocarcinoma; Blood Protein Measurement; Epithelial ovarian cancer; ANOPHTHALMIA AND PULMONARY HYPOPLASIA; Malignant tumor of cervix; cervical cancer; Cervix carcinoma; Secondary Neoplasm; ovarian neoplasm; Malignant neoplasm of ovary; Malignant neoplasm of pancreas; Pancreatic carcinoma; Carcinoma, Ovarian Epithelial; Ma…					0.0	0.0	0.0	0.0	0.0	0.0	0.0	0.0	0.0	0.0	0.0	0.0	0.0	0.0	0.0	0.0	0.0	0.0	0.0
O43760	9144	uniprot	H. sapiens	9144	H. sapiens	SYNGR2	protein-coding	synaptogyrin 2	This gene encodes an integral membrane protein containing four transmembrane regions and a C-terminal cytoplasmic tail that is tyrosine phosphorylated. The exact function of this protein is unclear, but studies of a similar rat protein suggest that it may play a role in regulating membrane traffic in non-neuronal cells. The gene belongs to the synaptogyrin gene family. Alternative splicing result…	GO:0048499 synaptic vesicle membrane organization;GO:0045055 regulated exocytosis;GO:0006887 exocytosis	GO:0031594 neuromuscular junction;GO:0005811 lipid droplet;GO:0030672 synaptic vesicle membrane	[GO:0005575] cellular_component; [GO:0005622] intracellular anatomical structure; [GO:0005737] cytoplasm; [GO:0031410] cytoplasmic vesicle; [GO:0043226] organelle; [GO:0003674] molecular_function; [GO:0005811] lipid droplet; [GO:0005576] extracellular region; [GO:0005615] extracellular space; [GO:0008150] biological_process; [GO:0061024] membrane organization; [GO:0006810] transport; [GO:0016192]…	GO:0005515 protein binding;GO:0005488 binding;GO:0003674 molecular_function	Predicted intracellular proteins	[IPR008253] Marvel domain; [IPR016579] Synaptogyrin	Golgi apparatus (Approved)			yes	yes		yes		OMIM ID:603926 Synaptogyrin 2		Severe Fever with Thrombocytopenia Syndrome; Virus Diseases; Adenocarcinoma of lung (disorder); Carcinoma of lung; Malignant Neoplasms			(M5947)HALLMARK IL2 STAT5 SIGNALING; (M5909)HALLMARK MYOGENESIS		0.0	0.0	0.0	0.0	0.0	0.0	0.0	0.0	0.0	0.0	0.0	0.0	0.0	0.0	0.0	0.0	0.0	0.0	0.0
Q8N573	55074	uniprot	H. sapiens	55074	H. sapiens	OXR1	protein-coding	oxidation resistance 1		GO:1900408 negative regulation of cellular response to oxidative stress;GO:1902083 negative regulation of peptidyl-cysteine S-nitrosylation;GO:0071447 cellular response to hydroperoxide	GO:0005730 nucleolus;GO:0005739 mitochondrion;GO:0031981 nuclear lumen	[GO:0005575] cellular_component; [GO:0005622] intracellular anatomical structure; [GO:0005737] cytoplasm; [GO:0043226] organelle; [GO:0005739] mitochondrion; [GO:0005634] nucleus; [GO:0008150] biological_process; [GO:0006950] response to stress; [GO:0003674] molecular_function; [GO:0016491] oxidoreductase activity; [GO:0008219] cell death; [GO:0006464] cellular protein modification process; [GO:0…	GO:0016491 oxidoreductase activity;GO:0003824 catalytic activity;GO:0003674 molecular_function	Human disease related genes:Congenital malformations:Congenital malformations of the nervous system; Predicted intracellular proteins; Disease related genes	[IPR006571] TLDc domain; [IPR018392] LysM domain; [IPR036779] LysM domain superfamily	Vesicles (Approved)								OMIM ID:605609 Oxidation resistance 1		Ethylmalonic encephalopathy; Central hypotonia; Abnormality of the cerebellum; Eosinophilic esophagitis; Drug Dependence; Childhood asthma; Narcolepsy; Drug abuse; Delayed speech and language development; Amyotrophic Lateral Sclerosis; Neurodegenerative Disorders; Global developmental delay; Parkinson Disease; Seizures; Intellectual Disability; Hypertensive disease; Conventional (Clear Cell) Rena…					0.0	0.0	0.0	0.0	0.0	0.0	0.0	1.0	0.0	0.0	0.0	0.0	0.0	0.0	0.0	0.0	0.0	0.0	0.0
Q9UM07	23569	uniprot	H. sapiens	23569	H. sapiens	PADI4	protein-coding	peptidyl arginine deiminase 4	This gene is a member of a gene family which encodes enzymes responsible for the conversion of arginine residues to citrulline residues. This gene may play a role in granulocyte and macrophage development leading to inflammation and immune response. [provided by RefSeq, Jul 2008]	GO:0036413 histone H3-R26 citrullination;GO:0018101 protein citrullination;GO:0036414 histone citrullination	GO:0005654 nucleoplasm;GO:0031981 nuclear lumen;GO:0005829 cytosol	[GO:0005575] cellular_component; [GO:0005622] intracellular anatomical structure; [GO:0005737] cytoplasm; [GO:0003674] molecular_function; [GO:0043167] ion binding; [GO:0016810] hydrolase activity, acting on carbon-nitrogen (but not peptide) bonds; [GO:0008150] biological_process; [GO:0006464] cellular protein modification process; [GO:0043226] organelle; [GO:0005634] nucleus; [GO:0051276] chromo…	GO:0004668 protein-arginine deiminase activity;GO:0034618 arginine binding;GO:0016813 hydrolase activity, acting on carbon-nitrogen (but not peptide) bonds, in linear amidines	ENZYME proteins:Hydrolases; Disease related genes; Potential drug targets; Enzymes; Predicted intracellular proteins	[IPR004303] Protein-arginine deiminase; [IPR008972] Cupredoxin; [IPR013732] Protein-arginine deiminase (PAD), N-terminal; [IPR038685] PAD, N-terminal domain superfamily; [IPR013530] Protein-arginine deiminase, C-terminal; [IPR013733] Protein-arginine deiminase (PAD), central domain; [IPR036556] Protein-arginine deiminase, central domain superfamily						principal1		yes	OMIM ID:605347 Peptidylarginine deiminase, type iv	Citrulline; Azithromycin; Tetracycline; Streptomycin; N-[(1S)-1-(aminocarbonyl)-4-(ethanimidoylamino)butyl]benzamide	Kidney infection acute; Malignant Ovarian Thecoma; Secondary antibody deficiency; Malignant mesothelioma of pericardium; Ovarian Cystadenoma; Retinal gliosis; Cystadenocarcinoma; Infection of digestive system; Renal tubular necrosis; Cystadenocarcinoma, Mucinous; Inflammatory polyarthritis; Palindromic rheumatism; proliferative nephritis unspecified; Abnormality of the respiratory system; Gastroi…		(hsa04613)Neutrophil extracellular trap formation			0.0	0.0	0.0	0.0	1.0	0.0	0.0	0.0	0.0	1.0	0.0	0.0	0.0	0.0	0.0	0.0	0.0	0.0	0.0
P60903	6281	uniprot	H. sapiens	6281	H. sapiens	S100A10	protein-coding	S100 calcium binding protein A10	The protein encoded by this gene is a member of the S100 family of proteins containing 2 EF-hand calcium-binding motifs. S100 proteins are localized in the cytoplasm and/or nucleus of a wide range of cells, and involved in the regulation of a number of cellular processes such as cell cycle progression and differentiation. S100 genes include at least 13 members which are located as a cluster on ch…	GO:0010756 positive regulation of plasminogen activation;GO:0001765 membrane raft assembly;GO:0010755 regulation of plasminogen activation	GO:1990665 AnxA2-p11 complex;GO:0019897 extrinsic component of plasma membrane;GO:0019898 extrinsic component of membrane	[GO:0003674] molecular_function; [GO:0043167] ion binding; [GO:0005575] cellular_component; [GO:0005622] intracellular anatomical structure; [GO:0005737] cytoplasm; [GO:0005576] extracellular region; [GO:0005615] extracellular space; [GO:0008150] biological_process; [GO:0043226] organelle; [GO:0031012] extracellular matrix; [GO:0030312] external encapsulating structure; [GO:0007010] cytoskeleton …	GO:0048306 calcium-dependent protein binding;GO:0044325 transmembrane transporter binding;GO:0042803 protein homodimerization activity	Transporters:Accessory Factors Involved in Transport	[IPR001751] S100/Calbindin-D9k, conserved site; [IPR011992] EF-hand domain pair; [IPR013787] S100/CaBP-9k-type, calcium binding, subdomain; [IPR028476] Protein S100-A10	Mitochondria (Approved)				yes	principal1	yes		OMIM ID:114085 S100 calcium-binding protein a10	Phenethyl Isothiocyanate	Advanced Lymphoma; Chromosome 9, tetrasomy 9p; Systemic mycosis; Neonatal stroke; Hyperfibrinolysis; Hereditary liability to pressure palsies; Depressive episode, unspecified; Congenital infectious disease; Primary antiphospholipid syndrome; Ichthyosis Bullosa of Siemens; Post stroke depression; Depression, Neurotic; Major depression, single episode; Medullomyoblastoma; Melanotic medulloblastoma;…	(M5060)SA FAS SIGNALING; (M5883)NABA SECRETED FACTORS; (M5885)NABA MATRISOME ASSOCIATED	(hsa05132)Salmonella infection	(M5935)HALLMARK FATTY ACID METABOLISM; (M5939)HALLMARK P53 PATHWAY		0.0	1.0	0.0	0.0	0.0	0.0	0.0	0.0	0.0	1.0	1.0	0.0	0.0	0.0	0.0	0.0	1.0	0.0	0.0
[truncated: 1 more columns]

## Sheet: B, Enrichment
GroupID	Category	Term	Description	LogP	Log(q-value)	InTerm_InList	Genes	Symbols
1_Summary	GO Cellular Components	GO:0062023	collagen-containing extracellular matrix	-17.8282	-13.4247	17/426	197,335,348,2147,2243,2266,3698,4060,4192,5004,5657,5660,6277,6279,6280,6590,7078,5266,71,720,3039,3043,3614,4069,6286,1471,2778,2782,4893,1066,1622,1535,967,5962	AHSG,APOA1,APOE,F2,FGA,FGG,ITIH2,LUM,MDK,ORM1,PRTN3,PSAP,S100A6,S100A8,S100A9,SLPI,TIMP3,PI3,ACTG1,C4A,HBA1,HBB,IMPDH1,LYZ,S100P,CST3,GNAS,GNB1,NRAS,CES1,DBI,CYBA,CD63,RDX
1_Member	GO Cellular Components	GO:0062023	collagen-containing extracellular matrix	-17.8282	-13.4247	17/426	197,335,348,2147,2243,2266,3698,4060,4192,5004,5657,5660,6277,6279,6280,6590,7078	AHSG,APOA1,APOE,F2,FGA,FGG,ITIH2,LUM,MDK,ORM1,PRTN3,PSAP,S100A6,S100A8,S100A9,SLPI,TIMP3
1_Member	GO Cellular Components	GO:0031012	extracellular matrix	-17.1409	-13.3592	18/568	197,335,348,2147,2243,2266,3698,4060,4192,5004,5266,5657,5660,6277,6279,6280,6590,7078	AHSG,APOA1,APOE,F2,FGA,FGG,ITIH2,LUM,MDK,ORM1,PI3,PRTN3,PSAP,S100A6,S100A8,S100A9,SLPI,TIMP3
1_Member	GO Cellular Components	GO:0030312	external encapsulating structure	-17.1275	-13.3592	18/569	197,335,348,2147,2243,2266,3698,4060,4192,5004,5266,5657,5660,6277,6279,6280,6590,7078	AHSG,APOA1,APOE,F2,FGA,FGG,ITIH2,LUM,MDK,ORM1,PI3,PRTN3,PSAP,S100A6,S100A8,S100A9,SLPI,TIMP3
2_Summary	Canonical Pathways	M5885	NABA MATRISOME ASSOCIATED	-17.3295	-13.3592	24/751	312,1469,1470,1471,1473,2147,3698,4192,4589,5266,5273,6273,6277,6279,6280,6281,6283,6286,6590,7078,8722,54757,56477,114899,197,720,335,5962,1942,348,2243	ANXA13,CST1,CST2,CST3,CST5,F2,ITIH2,MDK,MUC7,PI3,SERPINB10,S100A2,S100A6,S100A8,S100A9,S100A10,S100A12,S100P,SLPI,TIMP3,CTSF,FAM20A,CCL28,C1QTNF3,AHSG,C4A,APOA1,RDX,EFNA1,APOE,FGA
2_Member	Canonical Pathways	M5885	NABA MATRISOME ASSOCIATED	-17.3295	-13.3592	24/751	312,1469,1470,1471,1473,2147,3698,4192,4589,5266,5273,6273,6277,6279,6280,6281,6283,6286,6590,7078,8722,54757,56477,114899	ANXA13,CST1,CST2,CST3,CST5,F2,ITIH2,MDK,MUC7,PI3,SERPINB10,S100A2,S100A6,S100A8,S100A9,S100A10,S100A12,S100P,SLPI,TIMP3,CTSF,FAM20A,CCL28,C1QTNF3
1_Member	GO Cellular Components	GO:0072562	blood microparticle	-16.2856	-12.7726	12/147	71,197,335,348,720,2147,2243,2266,3039,3043,3698,5004	ACTG1,AHSG,APOA1,APOE,C4A,F2,FGA,FGG,HBA1,HBB,ITIH2,ORM1
3_Summary	Reactome Gene Sets	R-HSA-6798695	Neutrophil degranulation	-15.3447	-11.9188	19/480	197,967,1471,1535,2215,3043,3614,4069,4893,5004,5273,5657,5660,6279,6280,6283,6286,6590,199675	AHSG,CD63,CST3,CYBA,FCGR3B,HBB,IMPDH1,LYZ,NRAS,ORM1,SERPINB10,PRTN3,PSAP,S100A8,S100A9,S100A12,S100P,SLPI,MCEMP1
3_Member	Reactome Gene Sets	R-HSA-6798695	Neutrophil degranulation	-15.3447	-11.9188	19/480	197,967,1471,1535,2215,3043,3614,4069,4893,5004,5273,5657,5660,6279,6280,6283,6286,6590,199675	AHSG,CD63,CST3,CYBA,FCGR3B,HBB,IMPDH1,LYZ,NRAS,ORM1,SERPINB10,PRTN3,PSAP,S100A8,S100A9,S100A12,S100P,SLPI,MCEMP1
4_Summary	KEGG Pathway	hsa04970	Salivary secretion	-14.1985	-10.9074	11/93	280,362,1469,1470,1471,1473,2778,3346,4025,4069,4589,2782	AMY2B,AQP5,CST1,CST2,CST3,CST5,GNAS,HTN1,LPO,LYZ,MUC7,GNB1
4_Member	KEGG Pathway	hsa04970	Salivary secretion	-14.1985	-10.9074	11/93	280,362,1469,1470,1471,1473,2778,3346,4025,4069,4589	AMY2B,AQP5,CST1,CST2,CST3,CST5,GNAS,HTN1,LPO,LYZ,MUC7
1_Member	GO Cellular Components	GO:0034774	secretory granule lumen	-13.6473	-10.4104	13/322	197,335,2243,2266,3614,4069,5004,5657,6279,6280,6286,6590,7078	AHSG,APOA1,FGA,FGG,IMPDH1,LYZ,ORM1,PRTN3,S100A8,S100A9,S100P,SLPI,TIMP3
1_Member	GO Cellular Components	GO:0060205	cytoplasmic vesicle lumen	-13.5956	-10.3836	13/325	197,335,2243,2266,3614,4069,5004,5657,6279,6280,6286,6590,7078	AHSG,APOA1,FGA,FGG,IMPDH1,LYZ,ORM1,PRTN3,S100A8,S100A9,S100P,SLPI,TIMP3
1_Member	GO Cellular Components	GO:0031983	vesicle lumen	-13.5615	-10.373	13/327	197,335,2243,2266,3614,4069,5004,5657,6279,6280,6286,6590,7078	AHSG,APOA1,FGA,FGG,IMPDH1,LYZ,ORM1,PRTN3,S100A8,S100A9,S100P,SLPI,TIMP3
5_Summary	GO Biological Processes	GO:0042742	defense response to bacterium	-12.6874	-9.56256	15/347	2147,2243,3148,3346,4025,4069,5266,5320,6279,6280,6283,6590,26057,90070,140683,4023,4129,7431,54757,5657,71,720,1535,23569,81844	F2,FGA,HMGB2,HTN1,LPO,LYZ,PI3,PLA2G2A,S100A8,S100A9,S100A12,SLPI,ANKRD17,LACRT,BPIFA2,LPL,MAOB,VIM,FAM20A,PRTN3,ACTG1,C4A,CYBA,PADI4,TRIM56
5_Member	GO Biological Processes	GO:0042742	defense response to bacterium	-12.6874	-9.56256	15/347	2147,2243,3148,3346,4025,4069,5266,5320,6279,6280,6283,6590,26057,90070,140683	F2,FGA,HMGB2,HTN1,LPO,LYZ,PI3,PLA2G2A,S100A8,S100A9,S100A12,SLPI,ANKRD17,LACRT,BPIFA2
6_Summary	GO Biological Processes	GO:0019730	antimicrobial humoral response	-12.2404	-9.15329	9/111	2147,2243,3151,4069,4589,5266,5657,6280,6590,720,3346,6283	F2,FGA,HMGN2,LYZ,MUC7,PI3,PRTN3,S100A9,SLPI,C4A,HTN1,S100A12
6_Member	GO Biological Processes	GO:0019730	antimicrobial humoral response	-12.2404	-9.15329	9/111	2147,2243,3151,4069,4589,5266,5657,6280,6590	F2,FGA,HMGN2,LYZ,MUC7,PI3,PRTN3,S100A9,SLPI
5_Member	GO Biological Processes	GO:0009617	response to bacterium	-12.1297	-9.06037	19/726	2147,2243,3148,3346,4023,4025,4069,4129,5266,5320,6279,6280,6283,6590,7431,26057,54757,90070,140683	F2,FGA,HMGB2,HTN1,LPL,LPO,LYZ,MAOB,PI3,PLA2G2A,S100A8,S100A9,S100A12,SLPI,VIM,ANKRD17,FAM20A,LACRT,BPIFA2
1_Member	Reactome Gene Sets	R-HSA-381426	Regulation of Insulin-like Growth Factor (IGF) transport and uptake by Insulin-like Growth Factor Binding Proteins (IGFBPs)	-11.768	-8.80591	9/125	197,335,348,720,1471,2147,2243,2266,3698	AHSG,APOA1,APOE,C4A,CST3,F2,FGA,FGG,ITIH2
2_Member	GO Molecular Functions	GO:0004866	endopeptidase inhibitor activity	-11.0064	-8.10109	11/180	197,720,1469,1470,1471,1473,3698,5266,5273,6590,7078	AHSG,C4A,CST1,CST2,CST3,CST5,ITIH2,PI3,SERPINB10,SLPI,TIMP3
2_Member	Canonical Pathways	M3468	NABA ECM REGULATORS	-10.9886	-8.10109	12/238	1469,1470,1471,1473,2147,3698,5266,5273,6590,7078,8722,54757	CST1,CST2,CST3,CST5,F2,ITIH2,PI3,SERPINB10,SLPI,TIMP3,CTSF,FAM20A
2_Member	GO Molecular Functions	GO:0030414	peptidase inhibitor activity	-10.8266	-7.95039	11/187	197,720,1469,1470,1471,1473,3698,5266,5273,6590,7078	AHSG,C4A,CST1,CST2,CST3,CST5,ITIH2,PI3,SERPINB10,SLPI,TIMP3
2_Member	GO Molecular Functions	GO:0061135	endopeptidase regulator activity	-10.6538	-7.79935	11/194	197,720,1469,1470,1471,1473,3698,5266,5273,6590,7078	AHSG,C4A,CST1,CST2,CST3,CST5,ITIH2,PI3,SERPINB10,SLPI,TIMP3
7_Summary	Reactome Gene Sets	R-HSA-140342	Apoptosis induced DNA fragmentation	-10.6348	-7.79075	5/13	3006,3007,3008,3009,3148,8971,3151,7431,64710	H1-2,H1-3,H1-4,H1-5,HMGB2,H1-10,HMGN2,VIM,NUCKS1
7_Member	Reactome Gene Sets	R-HSA-140342	Apoptosis induced DNA fragmentation	-10.6348	-7.79075	5/13	3006,3007,3008,3009,3148	H1-2,H1-3,H1-4,H1-5,HMGB2
1_Member	Reactome Gene Sets	R-HSA-8957275	Post-translational protein phosphorylation	-10.5978	-7.76402	8/108	197,335,348,720,1471,2243,2266,3698	AHSG,APOA1,APOE,C4A,CST3,FGA,FGG,ITIH2
8_Summary	WikiPathways	WP176	Folate metabolism	-10.1218	-7.33611	7/73	335,2147,2243,2266,3039,3043,6291,348,1535,4025,4129,71,7431,6280,1066,1781,3006,3007,3008,3009,9377,10128,362,6279,2778,2782,4023,79571,115548,3614,55074	APOA1,F2,FGA,FGG,HBA1,HBB,SAA4,APOE,CYBA,LPO,MAOB,ACTG1,VIM,S100A9,CES1,DYNC1I2,H1-2,H1-3,H1-4,H1-5,COX5A,LRPPRC,AQP5,S100A8,GNAS,GNB1,LPL,GCC1,FCHO2,IMPDH1,OXR1
8_Member	WikiPathways	WP176	Folate metabolism	-10.1218	-7.33611	7/73	335,2147,2243,2266,3039,3043,6291	APOA1,F2,FGA,FGG,HBA1,HBB,SAA4
1_Member	Reactome Gene Sets	R-HSA-109582	Hemostasis	-10.0612	-7.29293	13/621	197,335,2147,2243,2266,2778,2782,3043,4893,5004,5657,5660,7078	AHSG,APOA1,F2,FGA,FGG,GNAS,GNB1,HBB,NRAS,ORM1,PRTN3,PSAP,TIMP3
7_Member	GO Biological Processes	GO:0016584	nucleosome positioning	-9.95525	-7.20581	5/17	3006,3007,3008,3009,8971	H1-2,H1-3,H1-4,H1-5,H1-10
7_Member	GO Molecular Functions	GO:0031492	nucleosomal DNA binding	-9.9488	-7.20581	6/40	3006,3007,3008,3009,3151,8971	H1-2,H1-3,H1-4,H1-5,HMGN2,H1-10
9_Summary	GO Biological Processes	GO:0006954	inflammatory response	-9.93141	-7.19653	12/504	197,720,1535,2147,3148,4069,4192,5004,5320,6279,6280,6291	AHSG,C4A,CYBA,F2,HMGB2,LYZ,MDK,ORM1,PLA2G2A,S100A8,S100A9,SAA4
9_Member	GO Biological Processes	GO:0006954	inflammatory response	-9.93141	-7.19653	12/504	197,720,1535,2147,3148,4069,4192,5004,5320,6279,6280,6291	AHSG,C4A,CYBA,F2,HMGB2,LYZ,MDK,ORM1,PLA2G2A,S100A8,S100A9,SAA4
2_Member	GO Biological Processes	GO:0051346	negative regulation of hydrolase activity	-9.90143	-7.17452	13/371	197,335,720,1469,1470,1471,1473,3698,5266,5273,5962,6590,7078	AHSG,APOA1,C4A,CST1,CST2,CST3,CST5,ITIH2,PI3,SERPINB10,RDX,SLPI,TIMP3
2_Member	GO Molecular Functions	GO:0061134	peptidase regulator activity	-9.85977	-7.14838	11/230	197,720,1469,1470,1471,1473,3698,5266,5273,6590,7078	AHSG,C4A,CST1,CST2,CST3,CST5,ITIH2,PI3,SERPINB10,SLPI,TIMP3
6_Member	GO Biological Processes	GO:0006959	humoral immune response	-9.86256	-7.14838	10/290	720,2147,2243,3151,4069,4589,5266,5657,6280,6590	C4A,F2,FGA,HMGN2,LYZ,MUC7,PI3,PRTN3,S100A9,SLPI
10_Summary	GO Molecular Functions	GO:0048306	calcium-dependent protein binding	-9.54674	-6.85762	8/87	6273,6277,6279,6280,6281,6283,6286,553115,3148,312,2147,4023,4256,4925,5320,23569,197,335,348,1535,4192,81844,90355,114899,8741,56477,26057,5004,7078,3346,4129,6590,7431,5657,64005,5660,1942	S100A2,S100A6,S100A8,S100A9,S100A10,S100A12,S100P,PEF1,HMGB2,ANXA13,F2,LPL,MGP,NUCB2,PLA2G2A,PADI4,AHSG,APOA1,APOE,CYBA,MDK,TRIM56,MACIR,C1QTNF3,TNFSF13,CCL28,ANKRD17,ORM1,TIMP3,HTN1,MAOB,SLPI,VIM,PRTN3,MYO1G,PSAP,EFNA1
10_Member	GO Molecular Functions	GO:0048306	calcium-dependent protein binding	-9.54674	-6.85762	8/87	6273,6277,6279,6280,6281,6283,6286,553115	S100A2,S100A6,S100A8,S100A9,S100A10,S100A12,S100P,PEF1
2_Member	GO Biological Processes	GO:0010951	negative regulation of endopeptidase activity	-9.45621	-6.78133	11/251	197,720,1469,1470,1471,1473,3698,5266,5273,6590,7078	AHSG,C4A,CST1,CST2,CST3,CST5,ITIH2,PI3,SERPINB10,SLPI,TIMP3
8_Member	WikiPathways	WP15	Selenium micronutrient network	-9.40301	-6.73508	7/92	335,2147,2243,2266,3039,3043,6291	APOA1,F2,FGA,FGG,HBA1,HBB,SAA4
5_Member	Reactome Gene Sets	R-HSA-6803157	Antimicrobial peptides	-9.30403	-6.64294	7/95	3346,4069,5266,5320,5657,6279,6280	HTN1,LYZ,PI3,PLA2G2A,PRTN3,S100A8,S100A9
2_Member	GO Biological Processes	GO:0045861	negative regulation of proteolysis	-9.28089	-6.62653	13/350	197,720,1469,1470,1471,1473,1942,2147,3698,5266,5273,6590,7078	AHSG,C4A,CST1,CST2,CST3,CST5,EFNA1,F2,ITIH2,PI3,SERPINB10,SLPI,TIMP3
2_Member	GO Biological Processes	GO:0052548	regulation of endopeptidase activity	-9.27247	-6.62475	14/426	197,720,1469,1470,1471,1473,1942,3698,5266,5273,6279,6280,6590,7078	AHSG,C4A,CST1,CST2,CST3,CST5,EFNA1,ITIH2,PI3,SERPINB10,S100A8,S100A9,SLPI,TIMP3
2_Member	GO Biological Processes	GO:0010466	negative regulation of peptidase activity	-9.25914	-6.61794	11/262	197,720,1469,1470,1471,1473,3698,5266,5273,6590,7078	AHSG,C4A,CST1,CST2,CST3,CST5,ITIH2,PI3,SERPINB10,SLPI,TIMP3
7_Member	Reactome Gene Sets	R-HSA-75153	Apoptotic execution phase	-9.2316	-6.60943	6/52	3006,3007,3008,3009,3148,7431	H1-2,H1-3,H1-4,H1-5,HMGB2,VIM
8_Member	WikiPathways	WP1533	Vitamin B12 metabolism	-9.18004	-6.56403	6/53	335,348,2147,3039,3043,6291	APOA1,APOE,F2,HBA1,HBB,SAA4
2_Member	GO Biological Processes	GO:0030162	regulation of proteolysis	-8.99991	-6.42474	16/743	197,348,720,1469,1470,1471,1473,2147,3698,5266,5273,6279,6280,6281,6590,7078	AHSG,APOE,C4A,CST1,CST2,CST3,CST5,F2,ITIH2,PI3,SERPINB10,S100A8,S100A9,S100A10,SLPI,TIMP3
2_Member	GO Biological Processes	GO:0052547	regulation of peptidase activity	-8.89146	-6.33267	14/456	197,720,1469,1470,1471,1473,1942,3698,5266,5273,6279,6280,6590,7078	AHSG,C4A,CST1,CST2,CST3,CST5,EFNA1,ITIH2,PI3,SERPINB10,S100A8,S100A9,SLPI,TIMP3
1_Member	Reactome Gene Sets	R-HSA-76002	Platelet activation, signaling and aggregation	-8.87694	-6.32348	9/263	197,335,2147,2243,2266,2782,5004,5660,7078	AHSG,APOA1,F2,FGA,FGG,GNB1,ORM1,PSAP,TIMP3
1_Member	GO Cellular Components	GO:0005788	endoplasmic reticulum lumen	-8.47857	-5.97034	11/311	197,335,348,720,1066,1471,1622,2147,2243,2266,3698	AHSG,APOA1,APOE,C4A,CES1,CST3,DBI,F2,FGA,FGG,ITIH2
1_Member	Reactome Gene Sets	R-HSA-114608	Platelet degranulation	-8.3686	-5.87446	7/129	197,335,2243,2266,5004,5660,7078	AHSG,APOA1,FGA,FGG,ORM1,PSAP,TIMP3
1_Member	Reactome Gene Sets	R-HSA-76005	Response to elevated platelet cytosolic Ca2+	-8.25336	-5.77286	7/134	197,335,2243,2266,5004,5660,7078	AHSG,APOA1,FGA,FGG,ORM1,PSAP,TIMP3
7_Member	GO Molecular Functions	GO:0031491	nucleosome binding	-8.21546	-5.74382	6/76	3006,3007,3008,3009,3151,8971	H1-2,H1-3,H1-4,H1-5,HMGN2,H1-10
7_Member	GO Biological Processes	GO:0030261	chromosome condensation	-7.77924	-5.3573	5/43	3006,3007,3008,3009,8971	H1-2,H1-3,H1-4,H1-5,H1-10
11_Summary	GO Biological Processes	GO:0070527	platelet aggregation	-7.77924	-5.3573	5/43	71,2243,2266,2778,3043,6279,6280,2147,5657,335,4192,6281,348,362,1535,90070,4893,56477,3148,7078,1041,5420,5962,553115,6283,720,3039,4129,1942,1066,114899,3059,22919,5320,4060,967,64005,4256,1781,8722	ACTG1,FGA,FGG,GNAS,HBB,S100A8,S100A9,F2,PRTN3,APOA1,MDK,S100A10,APOE,AQP5,CYBA,LACRT,NRAS,CCL28,HMGB2,TIMP3,CDSN,PODXL,RDX,PEF1,S100A12,C4A,HBA1,MAOB,EFNA1,CES1,C1QTNF3,HCLS1,MAPRE1,PLA2G2A,LUM,CD63,MYO1G,MGP,DYNC1I2,CTSF
11_Member	GO Biological Processes	GO:0070527	platelet aggregation	-7.77924	-5.3573	5/43	71,2243,2266,2778,3043	ACTG1,FGA,FGG,GNAS,HBB
10_Member	GO Molecular Functions	GO:0050786	RAGE receptor binding	-7.75895	-5.3409	4/10	3148,6279,6280,6283	HMGB2,S100A8,S100A9,S100A12
7_Member	Reactome Gene Sets	R-HSA-2559584	Formation of Senescence-Associated Heterochromatin Foci (SAHF)	-7.72246	-5.30827	4/16	3006,3007,3008,3009	H1-2,H1-3,H1-4,H1-5
7_Member	GO Biological Processes	GO:0045910	negative regulation of DNA recombination	-7.67693	-5.27036	5/45	3006,3007,3008,3009,8971	H1-2,H1-3,H1-4,H1-5,H1-10
3_Member	GO Cellular Components	GO:0070820	tertiary granule	-7.64488	-5.24207	7/164	1471,1535,3043,4069,4893,5004,199675	CST3,CYBA,HBB,LYZ,NRAS,ORM1,MCEMP1
11_Member	Reactome Gene Sets	R-HSA-5602498	MyD88 deficiency (TLR2/4)	-7.60656	-5.20747	4/17	2243,2266,6279,6280	FGA,FGG,S100A8,S100A9
11_Member	GO Biological Processes	GO:0030168	platelet activation	-7.60037	-5.20606	6/96	71,2147,2243,2266,2778,3043	ACTG1,F2,FGA,FGG,GNAS,HBB
11_Member	Reactome Gene Sets	R-HSA-5603041	IRAK4 deficiency (TLR2/4)	-7.49801	-5.10992	4/18	2243,2266,6279,6280	FGA,FGG,S100A8,S100A9
2_Member	GO Molecular Functions	GO:0004857	enzyme inhibitor activity	-7.46719	-5.08669	11/390	197,720,1469,1470,1471,1473,3698,5266,5273,6590,7078	AHSG,C4A,CST1,CST2,CST3,CST5,ITIH2,PI3,SERPINB10,SLPI,TIMP3
7_Member	GO Molecular Functions	GO:0031490	chromatin DNA binding	-7.36638	-5.00291	6/105	3006,3007,3008,3009,3151,8971	H1-2,H1-3,H1-4,H1-5,HMGN2,H1-10
10_Member	GO Molecular Functions	GO:0005509	calcium ion binding	-7.29993	-4.94993	15/713	312,2147,4023,4256,4925,5320,6273,6277,6279,6280,6281,6283,6286,23569,553115	ANXA13,F2,LPL,MGP,NUCB2,PLA2G2A,S100A2,S100A6,S100A8,S100A9,S100A10,S100A12,S100P,PADI4,PEF1
11_Member	Reactome Gene Sets	R-HSA-5686938	Regulation of TLR by endogenous ligand	-7.20846	-4.86505	4/21	2243,2266,6279,6280	FGA,FGG,S100A8,S100A9
11_Member	Reactome Gene Sets	R-HSA-140875	Common Pathway of Fibrin Clot Formation	-7.12191	-4.78498	4/22	2147,2243,2266,5657	F2,FGA,FGG,PRTN3
11_Member	GO Biological Processes	GO:0034109	homotypic cell-cell adhesion	-7.11079	-4.77706	5/58	71,2243,2266,2778,3043	ACTG1,FGA,FGG,GNAS,HBB
8_Member	GO Cellular Components	GO:0071682	endocytic vesicle lumen	-7.03953	-4.71215	4/23	335,348,3039,3043	APOA1,APOE,HBA1,HBB
10_Member	GO Biological Processes	GO:0031347	regulation of defense response	-6.97875	-4.65761	14/648	197,335,348,1535,3148,4023,4192,5320,6279,6280,6283,81844,90355,114899	AHSG,APOA1,APOE,CYBA,HMGB2,LPL,MDK,PLA2G2A,S100A8,S100A9,S100A12,TRIM56,MACIR,C1QTNF3
6_Member	GO Biological Processes	GO:0031640	killing of cells of other organism	-6.9399	-4.62185	5/38	3151,3346,4069,4589,6283	HMGN2,HTN1,LYZ,MUC7,S100A12
7_Member	GO Biological Processes	GO:0098532	histone H3-K27 trimethylation	-6.92019	-4.60521	3/6	3006,3007,3008	H1-2,H1-3,H1-4
7_Member	GO Biological Processes	GO:0006334	nucleosome assembly	-6.91413	-4.6022	6/125	3006,3007,3008,3009,3148,8971	H1-2,H1-3,H1-4,H1-5,HMGB2,H1-10
2_Member	GO Biological Processes	GO:0043086	negative regulation of catalytic activity	-6.89021	-4.5813	14/786	197,335,348,720,1469,1470,1471,1473,3698,5266,5273,5962,6590,7078	AHSG,APOA1,APOE,C4A,CST1,CST2,CST3,CST5,ITIH2,PI3,SERPINB10,RDX,SLPI,TIMP3
8_Member	GO Biological Processes	GO:0042743	hydrogen peroxide metabolic process	-6.88137	-4.57845	5/39	1535,3039,3043,4025,4129	CYBA,HBA1,HBB,LPO,MAOB
12_Summary	GO Cellular Components	GO:0032994	protein-lipid complex	-6.88137	-4.57845	5/39	335,348,1622,4023,6291,5320,1471,2243,4069,2147,2266,4192,4925,90070,90355,114899,1066,2782,71,5004,7431,10163,22919,5660	APOA1,APOE,DBI,LPL,SAA4,PLA2G2A,CST3,FGA,LYZ,F2,FGG,MDK,NUCB2,LACRT,MACIR,C1QTNF3,CES1,GNB1,ACTG1,ORM1,VIM,WASF2,MAPRE1,PSAP
12_Member	GO Cellular Components	GO:0032994	protein-lipid complex	-6.88137	-4.57845	5/39	335,348,1622,4023,6291	APOA1,APOE,DBI,LPL,SAA4
11_Member	GO Biological Processes	GO:1900026	positive regulation of substrate adhesion-dependent cell spreading	-6.71501	-4.42672	5/42	335,2243,2266,4192,6281	APOA1,FGA,FGG,MDK,S100A10
11_Member	GO Biological Processes	GO:0050878	regulation of body fluid levels	-6.70001	-4.42027	10/366	71,348,362,1535,2147,2243,2266,2778,3043,90070	ACTG1,APOE,AQP5,CYBA,F2,FGA,FGG,GNAS,HBB,LACRT
13_Summary	GO Molecular Functions	GO:0008289	lipid binding	-6.69067	-4.41373	15/795	312,335,348,1622,2147,2215,4023,5320,5660,6279,6280,26509,64005,115548,140683	ANXA13,APOA1,APOE,DBI,F2,FCGR3B,LPL,PLA2G2A,PSAP,S100A8,S100A9,MYOF,MYO1G,FCHO2,BPIFA2
13_Member	GO Molecular Functions	GO:0008289	lipid binding	-6.69067	-4.41373	15/795	312,335,348,1622,2147,2215,4023,5320,5660,6279,6280,26509,64005,115548,140683	ANXA13,APOA1,APOE,DBI,F2,FCGR3B,LPL,PLA2G2A,PSAP,S100A8,S100A9,MYOF,MYO1G,FCHO2,BPIFA2
11_Member	WikiPathways	WP4927	COVID-19, thrombosis and anticoagulation	-6.67773	-4.40358	3/7	2147,2243,2266	F2,FGA,FGG
10_Member	GO Biological Processes	GO:0050727	regulation of inflammatory response	-6.66334	-4.39651	11/394	197,335,348,4023,4192,5320,6279,6280,6283,90355,114899	AHSG,APOA1,APOE,LPL,MDK,PLA2G2A,S100A8,S100A9,S100A12,MACIR,C1QTNF3
12_Member	GO Biological Processes	GO:0034368	protein-lipid complex remodeling	-6.61463	-4.35688	4/29	335,348,4023,5320	APOA1,APOE,LPL,PLA2G2A
12_Member	GO Biological Processes	GO:0034369	plasma lipoprotein particle remodeling	-6.61463	-4.35688	4/29	335,348,4023,5320	APOA1,APOE,LPL,PLA2G2A
9_Member	GO Biological Processes	GO:0002526	acute inflammatory response	-6.54522	-4.30326	5/75	197,2147,5004,6279,6291	AHSG,F2,ORM1,S100A8,SAA4
11_Member	Reactome Gene Sets	R-HSA-5260271	Diseases of Immune System	-6.49368	-4.26945	4/31	2243,2266,6279,6280	FGA,FGG,S100A8,S100A9
11_Member	Reactome Gene Sets	R-HSA-5602358	Diseases associated with the TLR signaling cascade	-6.49368	-4.26945	4/31	2243,2266,6279,6280	FGA,FGG,S100A8,S100A9
12_Member	GO Biological Processes	GO:0034367	protein-containing complex remodeling	-6.49368	-4.26945	4/31	335,348,4023,5320	APOA1,APOE,LPL,PLA2G2A
6_Member	GO Biological Processes	GO:0001906	cell killing	-6.40867	-4.19692	6/91	2147,3151,3346,4069,4589,6283	F2,HMGN2,HTN1,LYZ,MUC7,S100A12
7_Member	GO Biological Processes	GO:0070734	histone H3-K27 methylation	-6.29866	-4.10962	3/9	3006,3007,3008	H1-2,H1-3,H1-4
12_Member	GO Biological Processes	GO:0034372	very-low-density lipoprotein particle remodeling	-6.29866	-4.10962	3/9	335,348,4023	APOA1,APOE,LPL
10_Member	Canonical Pathways	M5883	NABA SECRETED FACTORS	-6.27067	-4.08671	10/343	4192,6273,6277,6279,6280,6281,6283,6286,8741,56477	MDK,S100A2,S100A6,S100A8,S100A9,S100A10,S100A12,S100P,TNFSF13,CCL28
11_Member	Reactome Gene Sets	R-HSA-6802948	Signaling by high-kinase activity BRAF mutants	-6.22434	-4.05374	4/36	71,2243,2266,4893	ACTG1,FGA,FGG,NRAS
12_Member	GO Cellular Components	GO:0034358	plasma lipoprotein particle	-6.22434	-4.05374	4/36	335,348,4023,6291	APOA1,APOE,LPL,SAA4
12_Member	GO Cellular Components	GO:1990777	lipoprotein particle	-6.22434	-4.05374	4/36	335,348,4023,6291	APOA1,APOE,LPL,SAA4
11_Member	GO Biological Processes	GO:1903034	regulation of response to wounding	-6.187	-4.02509	6/166	71,348,2147,2243,2266,4192	ACTG1,APOE,F2,FGA,FGG,MDK
11_Member	GO Biological Processes	GO:1903035	negative regulation of response to wounding	-6.17267	-4.0129	5/89	348,2147,2243,2266,4192	APOE,F2,FGA,FGG,MDK
10_Member	GO Biological Processes	GO:0032103	positive regulation of response to external stimulus	-6.17038	-4.01274	11/442	1535,2147,3148,4023,4192,5320,6279,6280,6283,26057,81844	CYBA,F2,HMGB2,LPL,MDK,PLA2G2A,S100A8,S100A9,S100A12,ANKRD17,TRIM56
12_Member	GO Biological Processes	GO:0034370	triglyceride-rich lipoprotein particle remodeling	-6.14433	-3.99721	3/10	335,348,4023	APOA1,APOE,LPL
12_Member	Reactome Gene Sets	R-HSA-8963901	Chylomicron remodeling	-6.14433	-3.99721	3/10	335,348,4023	APOA1,APOE,LPL
12_Member	WikiPathways	WP3601	Lipid particles composition	-6.14433	-3.99721	3/10	335,348,4023	APOA1,APOE,LPL
5_Member	GO Biological Processes	GO:0045087	innate immune response	-6.11946	-3.98057	14/764	71,720,1535,2243,3148,5266,6279,6280,6283,6590,7431,23569,26057,81844	ACTG1,C4A,CYBA,FGA,HMGB2,PI3,S100A8,S100A9,S100A12,SLPI,VIM,PADI4,ANKRD17,TRIM56
11_Member	GO Biological Processes	GO:0007596	blood coagulation	-6.09678	-3.95993	6/172	71,2147,2243,2266,2778,3043	ACTG1,F2,FGA,FGG,GNAS,HBB
2_Member	GO Molecular Functions	GO:0004869	cysteine-type endopeptidase inhibitor activity	-6.07748	-3.95065	5/56	197,1469,1470,1471,1473	AHSG,CST1,CST2,CST3,CST5
11_Member	Reactome Gene Sets	R-HSA-140877	Formation of Fibrin Clot (Clotting Cascade)	-6.08115	-3.95065	4/39	2147,2243,2266,5657	F2,FGA,FGG,PRTN3
11_Member	GO Biological Processes	GO:0050817	coagulation	-6.06744	-3.9426	6/174	71,2147,2243,2266,2778,3043	ACTG1,F2,FGA,FGG,GNAS,HBB
7_Member	GO Biological Processes	GO:0031497	chromatin assembly	-6.05291	-3.93003	6/175	3006,3007,3008,3009,3148,8971	H1-2,H1-3,H1-4,H1-5,HMGB2,H1-10
9_Member	GO Biological Processes	GO:0006953	acute-phase response	-6.03599	-3.91897	4/40	197,2147,5004,6291	AHSG,F2,ORM1,SAA4
11_Member	Reactome Gene Sets	R-HSA-5674135	MAP2K and MAPK activation	-6.03599	-3.91897	4/40	71,2243,2266,4893	ACTG1,FGA,FGG,NRAS
7_Member	GO Biological Processes	GO:0034728	nucleosome organization	-6.0241	-3.91329	6/177	3006,3007,3008,3009,3148,8971	H1-2,H1-3,H1-4,H1-5,HMGB2,H1-10
11_Member	GO Biological Processes	GO:0007599	hemostasis	-6.0241	-3.91329	6/177	71,2147,2243,2266,2778,3043	ACTG1,F2,FGA,FGG,GNAS,HBB
11_Member	GO Biological Processes	GO:1900024	regulation of substrate adhesion-dependent cell spreading	-6.00056	-3.90065	5/58	335,2243,2266,4192,6281	APOA1,FGA,FGG,MDK,S100A10
7_Member	Reactome Gene Sets	R-HSA-109581	Apoptosis	-5.98153	-3.88348	6/180	3006,3007,3008,3009,3148,7431	H1-2,H1-3,H1-4,H1-5,HMGB2,VIM
10_Member	GO Biological Processes	GO:0031349	positive regulation of defense response	-5.97516	-3.88159	7/289	1535,3148,4023,4192,5320,6279,6280	CYBA,HMGB2,LPL,MDK,PLA2G2A,S100A8,S100A9
8_Member	Reactome Gene Sets	R-HSA-2173782	Binding and Uptake of Ligands by Scavenger Receptors	-5.94914	-3.86389	4/42	335,348,3039,3043	APOA1,APOE,HBA1,HBB
12_Member	GO Biological Processes	GO:0071827	plasma lipoprotein particle organization	-5.94914	-3.86389	4/42	335,348,4023,5320	APOA1,APOE,LPL,PLA2G2A
1_Member	GO Biological Processes	GO:0050764	regulation of phagocytosis	-5.94246	-3.85901	5/99	197,335,720,1535,5657	AHSG,APOA1,C4A,CYBA,PRTN3
11_Member	GO Biological Processes	GO:0009611	response to wounding	-5.90888	-3.83276	8/430	71,2147,2243,2266,2778,3043,4192,6279	ACTG1,F2,FGA,FGG,GNAS,HBB,MDK,S100A8
11_Member	Reactome Gene Sets	R-HSA-9656223	Signaling by RAF1 mutants	-5.90733	-3.83276	4/43	71,2243,2266,4893	ACTG1,FGA,FGG,NRAS
10_Member	WikiPathways	WP2877	Vitamin D receptor pathway	-5.89859	-3.82753	6/186	5004,6273,6277,6279,6280,7078	ORM1,S100A2,S100A6,S100A8,S100A9,TIMP3
7_Member	GO Biological Processes	GO:0065004	protein-DNA complex assembly	-5.88505	-3.81572	6/187	3006,3007,3008,3009,3148,8971	H1-2,H1-3,H1-4,H1-5,HMGB2,H1-10
11_Member	BioCarta Gene Sets	M2842	BIOCARTA FIBRINOLYSIS PATHWAY	-5.88223	-3.81464	3/12	2147,2243,2266	F2,FGA,FGG
11_Member	GO Biological Processes	GO:0030195	negative regulation of blood coagulation	-5.82671	-3.76598	4/45	348,2147,2243,2266	APOE,F2,FGA,FGG
12_Member	GO Biological Processes	GO:0071825	protein-lipid complex subunit organization	-5.82671	-3.76598	4/45	335,348,4023,5320	APOA1,APOE,LPL,PLA2G2A
11_Member	Reactome Gene Sets	R-HSA-1236975	Antigen processing-Cross presentation	-5.81577	-3.75843	5/105	1535,2243,2266,6279,6280	CYBA,FGA,FGG,S100A8,S100A9
11_Member	GO Biological Processes	GO:1900047	negative regulation of hemostasis	-5.7878	-3.73383	4/46	348,2147,2243,2266	APOE,F2,FGA,FGG
7_Member	GO Biological Processes	GO:0006333	chromatin assembly or disassembly	-5.77936	-3.72707	6/195	3006,3007,3008,3009,3148,8971	H1-2,H1-3,H1-4,H1-5,HMGB2,H1-10
8_Member	Reactome Gene Sets	R-HSA-2168880	Scavenging of heme from plasma	-5.76886	-3.72155	3/13	335,3039,3043	APOA1,HBA1,HBB
11_Member	BioCarta Gene Sets	M4470	BIOCARTA EXTRINSIC PATHWAY	-5.76886	-3.72155	3/13	2147,2243,2266	F2,FGA,FGG
12_Member	GO Cellular Components	GO:0042627	chylomicron	-5.76886	-3.72155	3/13	335,348,4023	APOA1,APOE,LPL
11_Member	Reactome Gene Sets	R-HSA-6802946	Signaling by moderate kinase activity BRAF mutants	-5.74976	-3.70901	4/47	71,2243,2266,4893	ACTG1,FGA,FGG,NRAS
11_Member	Reactome Gene Sets	R-HSA-6802949	Signaling by RAS mutants	-5.74976	-3.70901	4/47	71,2243,2266,4893	ACTG1,FGA,FGG,NRAS
11_Member	Reactome Gene Sets	R-HSA-6802955	Paradoxical activation of RAF signaling by kinase inactive BRAF	-5.74976	-3.70901	4/47	71,2243,2266,4893	ACTG1,FGA,FGG,NRAS
11_Member	Reactome Gene Sets	R-HSA-9649948	Signaling downstream of RAS mutants	-5.74976	-3.70901	4/47	71,2243,2266,4893	ACTG1,FGA,FGG,NRAS
12_Member	Reactome Gene Sets	R-HSA-977225	Amyloid fiber formation	-5.69646	-3.66536	5/111	335,348,1471,2243,4069	APOA1,APOE,CST3,FGA,LYZ
11_Member	GO Biological Processes	GO:0050819	negative regulation of coagulation	-5.67619	-3.64667	4/49	348,2147,2243,2266	APOE,F2,FGA,FGG
12_Member	WikiPathways	WP5110	Familial hyperlipidemia type 3	-5.66469	-3.63676	3/14	335,348,4023	APOA1,APOE,LPL
11_Member	GO Biological Processes	GO:0010811	positive regulation of cell-substrate adhesion	-5.6591	-3.63274	6/122	335,2243,2266,4192,6281,56477	APOA1,FGA,FGG,MDK,S100A10,CCL28
11_Member	GO Biological Processes	GO:1902041	regulation of extrinsic apoptotic signaling pathway via death domain receptors	-5.64057	-3.6177	4/50	2243,2266,3148,7078	FGA,FGG,HMGB2,TIMP3
11_Member	GO Biological Processes	GO:0042060	wound healing	-5.62815	-3.61113	7/326	71,2147,2243,2266,2778,3043,6279	ACTG1,F2,FGA,FGG,GNAS,HBB,S100A8
7_Member	Reactome Gene Sets	R-HSA-5357801	Programmed Cell Death	-5.59307	-3.5852	6/210	3006,3007,3008,3009,3148,7431	H1-2,H1-3,H1-4,H1-5,HMGB2,VIM
14_Summary	GO Molecular Functions	GO:0030280	structural constituent of skin epidermis	-5.56836	-3.56199	3/15	3890,5266,8689,71,348,2243,2266,4060,7431,1471,22919,64005,1781,3059,8632,10128,337959,1041,6279	KRT84,PI3,KRT36,ACTG1,APOE,FGA,FGG,LUM,VIM,CST3,MAPRE1,MYO1G,DYNC1I2,HCLS1,DNAH17,LRPPRC,KRTAP13-2,CDSN,S100A8
14_Member	GO Molecular Functions	GO:0030280	structural constituent of skin epidermis	-5.56836	-3.56199	3/15	3890,5266,8689	KRT84,PI3,KRT36
6_Member	GO Biological Processes	GO:0061844	antimicrobial humoral immune response mediated by antimicrobial peptide	-5.56071	-3.55584	5/71	2147,3151,4589,6280,6283	F2,HMGN2,MUC7,S100A9,S100A12
11_Member	GO Biological Processes	GO:0022408	negative regulation of cell-cell adhesion	-5.54648	-3.5431	7/199	335,1041,2266,4192,5420,5962,56477	APOA1,CDSN,FGG,MDK,PODXL,RDX,CCL28
7_Member	GO Biological Processes	GO:0006323	DNA packaging	-5.49942	-3.49799	6/218	3006,3007,3008,3009,3148,8971	H1-2,H1-3,H1-4,H1-5,HMGB2,H1-10
8_Member	GO Cellular Components	GO:0030139	endocytic vesicle	-5.49105	-3.49361	7/342	71,335,348,1535,3039,3043,7431	ACTG1,APOA1,APOE,CYBA,HBA1,HBB,VIM
7_Member	GO Biological Processes	GO:0051053	negative regulation of DNA metabolic process	-5.47696	-3.48661	5/123	3006,3007,3008,3009,8971	H1-2,H1-3,H1-4,H1-5,H1-10
15_Summary	PANTHER Pathway	P06664	Gonadotropin-releasing hormone receptor pathway	-5.47875	-3.48661	3/16	4023,6277,6280,7431,284004	LPL,S100A6,S100A9,VIM,HEXD
15_Member	PANTHER Pathway	P06664	Gonadotropin-releasing hormone receptor pathway	-5.47875	-3.48661	3/16	4023,6277,6280	LPL,S100A6,S100A9
3_Member	GO Cellular Components	GO:1904724	tertiary granule lumen	-5.47303	-3.48577	4/55	1471,3043,4069,5004	CST3,HBB,LYZ,ORM1
12_Member	GO Biological Processes	GO:0097006	regulation of plasma lipoprotein particle levels	-5.47303	-3.48577	4/55	335,348,4023,5320	APOA1,APOE,LPL,PLA2G2A
16_Summary	KEGG Pathway	hsa05205	Proteoglycans in cancer	-5.46128	-3.47546	7/205	71,967,3059,4060,4893,5962,7078,1942,7431	ACTG1,CD63,HCLS1,LUM,NRAS,RDX,TIMP3,EFNA1,VIM
16_Member	KEGG Pathway	hsa05205	Proteoglycans in cancer	-5.46128	-3.47546	7/205	71,967,3059,4060,4893,5962,7078	ACTG1,CD63,HCLS1,LUM,NRAS,RDX,TIMP3
11_Member	KEGG Pathway	hsa04611	Platelet activation	-5.4597	-3.4753	5/124	71,2147,2243,2266,2778	ACTG1,F2,FGA,FGG,GNAS
12_Member	GO Biological Processes	GO:0032102	negative regulation of response to external stimulus	-5.41802	-3.44071	10/427	335,348,2147,2243,2266,4192,4925,90070,90355,114899	APOA1,APOE,F2,FGA,FGG,MDK,NUCB2,LACRT,MACIR,C1QTNF3
12_Member	WikiPathways	WP4522	Metabolic pathway of LDL, HDL and TG, including diseases	-5.395	-3.42441	3/17	335,348,4023	APOA1,APOE,LPL
7_Member	GO Cellular Components	GO:0000786	nucleosome	-5.39208	-3.42364	5/128	3006,3007,3008,3009,8971	H1-2,H1-3,H1-4,H1-5,H1-10
11_Member	Hallmark Gene Sets	M5946	HALLMARK COAGULATION	-5.34874	-3.38389	6/138	335,2147,2243,2266,7078,553115	APOA1,F2,FGA,FGG,TIMP3,PEF1
7_Member	GO Biological Processes	GO:0000018	regulation of DNA recombination	-5.34281	-3.37933	5/131	3006,3007,3008,3009,8971	H1-2,H1-3,H1-4,H1-5,H1-10
11_Member	GO Biological Processes	GO:0010770	positive regulation of cell morphogenesis involved in differentiation	-5.33083	-3.37276	5/79	335,2243,2266,4192,6281	APOA1,FGA,FGG,MDK,S100A10
11_Member	GO Biological Processes	GO:0042730	fibrinolysis	-5.31639	-3.36133	3/18	2147,2243,2266	F2,FGA,FGG
11_Member	GO Biological Processes	GO:0061041	regulation of wound healing	-5.31062	-3.35922	5/133	71,348,2147,2243,2266	ACTG1,APOE,F2,FGA,FGG
11_Member	GO Biological Processes	GO:0010810	regulation of cell-substrate adhesion	-5.2988	-3.34873	7/217	71,335,2243,2266,4192,6281,56477	ACTG1,APOA1,FGA,FGG,MDK,S100A10,CCL28
17_Summary	GO Biological Processes	GO:0051493	regulation of cytoskeleton organization	-5.29011	-3.34135	10/525	71,335,3059,4192,5962,6279,6280,6281,10163,22919,348,1535,4893,2147,2778,2782,64005	ACTG1,APOA1,HCLS1,MDK,RDX,S100A8,S100A9,S100A10,WASF2,MAPRE1,APOE,CYBA,NRAS,F2,GNAS,GNB1,MYO1G
17_Member	GO Biological Processes	GO:0051493	regulation of cytoskeleton organization	-5.29011	-3.34135	10/525	71,335,3059,4192,5962,6279,6280,6281,10163,22919	ACTG1,APOA1,HCLS1,MDK,RDX,S100A8,S100A9,S100A10,WASF2,MAPRE1
1_Member	GO Biological Processes	GO:0060627	regulation of vesicle-mediated transport	-5.26122	-3.31747	10/529	197,335,348,720,967,1535,2243,2266,5657,5962	AHSG,APOA1,APOE,C4A,CD63,CYBA,FGA,FGG,PRTN3,RDX
7_Member	GO Cellular Components	GO:0044815	DNA packaging complex	-5.26328	-3.31747	5/136	3006,3007,3008,3009,8971	H1-2,H1-3,H1-4,H1-5,H1-10
7_Member	GO Biological Processes	GO:0071824	protein-DNA complex subunit organization	-5.25967	-3.31747	6/240	3006,3007,3008,3009,3148,8971	H1-2,H1-3,H1-4,H1-5,HMGB2,H1-10
10_Member	GO Biological Processes	GO:0002523	leukocyte migration involved in inflammatory response	-5.24233	-3.30909	3/19	4192,6279,6280	MDK,S100A8,S100A9
11_Member	GO Biological Processes	GO:0010544	negative regulation of platelet activation	-5.24233	-3.30909	3/19	348,2147,2266	APOE,F2,FGG
14_Member	GO Molecular Functions	GO:0005198	structural molecule activity	-5.24605	-3.30909	9/707	71,348,2243,2266,3890,4060,5266,7431,8689	ACTG1,APOE,FGA,FGG,KRT84,LUM,PI3,VIM,KRT36
10_Member	GO Biological Processes	GO:0050729	positive regulation of inflammatory response	-5.22495	-3.29676	6/145	4023,4192,5320,6279,6280,6283	LPL,MDK,PLA2G2A,S100A8,S100A9,S100A12
8_Member	GO Molecular Functions	GO:0016209	antioxidant activity	-5.17415	-3.25406	5/85	348,3039,3043,4025,6280	APOE,HBA1,HBB,LPO,S100A9
11_Member	BioCarta Gene Sets	M15394	BIOCARTA AMI PATHWAY	-5.17232	-3.25406	3/20	2147,2243,2266	F2,FGA,FGG
12_Member	GO Cellular Components	GO:0034361	very-low-density lipoprotein particle	-5.17232	-3.25406	3/20	335,348,4023	APOA1,APOE,LPL
12_Member	GO Cellular Components	GO:0034385	triglyceride-rich plasma lipoprotein particle	-5.17232	-3.25406	3/20	335,348,4023	APOA1,APOE,LPL
11_Member	GO Biological Processes	GO:0030193	regulation of blood coagulation	-5.15466	-3.23762	4/66	348,2147,2243,2266	APOE,F2,FGA,FGG
8_Member	GO Biological Processes	GO:0009636	response to toxic substance	-5.14589	-3.2325	7/229	348,1066,3039,3043,4025,4129,6280	APOE,CES1,HBA1,HBB,LPO,MAOB,S100A9
1_Member	GO Cellular Components	GO:0031093	platelet alpha granule lumen	-5.12852	-3.21904	4/67	197,2243,2266,5004	AHSG,FGA,FGG,ORM1
11_Member	Reactome Gene Sets	R-HSA-6802952	Signaling by BRAF and RAF1 fusions	-5.12852	-3.21904	4/67	71,2243,2266,4893	ACTG1,FGA,FGG,NRAS
11_Member	GO Biological Processes	GO:1900046	regulation of hemostasis	-5.10279	-3.20224	4/68	348,2147,2243,2266	APOE,F2,FGA,FGG
12_Member	GO Biological Processes	GO:0055090	acylglycerol homeostasis	-5.06497	-3.17173	4/42	335,348,4023,114899	APOA1,APOE,LPL,C1QTNF3
12_Member	GO Biological Processes	GO:0070328	triglyceride homeostasis	-5.06497	-3.17173	4/42	335,348,4023,114899	APOA1,APOE,LPL,C1QTNF3
8_Member	GO Biological Processes	GO:0098869	cellular oxidant detoxification	-5.05236	-3.16373	5/90	348,3039,3043,4025,6280	APOE,HBA1,HBB,LPO,S100A9
18_Summary	GO Cellular Components	GO:0005902	microvillus	-5.05236	-3.16373	5/90	362,5420,5962,6286,64005,71,312,1535,2778,1041,1066,5660,7431,8689,10163,143098	AQP5,PODXL,RDX,S100P,MYO1G,ACTG1,ANXA13,CYBA,GNAS,CDSN,CES1,PSAP,VIM,KRT36,WASF2,MPP7
18_Member	GO Cellular Components	GO:0005902	microvillus	-5.05236	-3.16373	5/90	362,5420,5962,6286,64005	AQP5,PODXL,RDX,S100P,MYO1G
7_Member	GO Biological Processes	GO:0080182	histone H3-K4 trimethylation	-5.04285	-3.15878	3/22	3006,3007,3008	H1-2,H1-3,H1-4
1_Member	GO Biological Processes	GO:0050766	positive regulation of phagocytosis	-5.02791	-3.14723	4/71	197,335,720,1535	AHSG,APOA1,C4A,CYBA
11_Member	GO Biological Processes	GO:0050818	regulation of coagulation	-5.02791	-3.14723	4/71	348,2147,2243,2266	APOE,F2,FGA,FGG
7_Member	GO Biological Processes	GO:0006325	chromatin organization	-5.01454	-3.13611	8/569	3006,3007,3008,3009,3148,3151,8971,64710	H1-2,H1-3,H1-4,H1-5,HMGB2,HMGN2,H1-10,NUCKS1
12_Member	GO Biological Processes	GO:2001140	positive regulation of phospholipid transport	-4.99872	-3.12252	3/14	335,348,1622	APOA1,APOE,DBI
7_Member	GO Biological Processes	GO:0006338	chromatin remodeling	-4.99573	-3.12174	6/267	3006,3007,3008,3009,3148,8971	H1-2,H1-3,H1-4,H1-5,HMGB2,H1-10
11_Member	BioCarta Gene Sets	M15997	BIOCARTA INTRINSIC PATHWAY	-4.98272	-3.11095	3/23	2147,2243,2266	F2,FGA,FGG
11_Member	WikiPathways	WP272	Blood clotting cascade	-4.98272	-3.11095	3/23	2147,2243,2266	F2,FGA,FGG
11_Member	GO Biological Processes	GO:0061045	negative regulation of wound healing	-4.97981	-3.10914	4/73	348,2147,2243,2266	APOE,F2,FGA,FGG
19_Summary	Reactome Gene Sets	R-HSA-5668599	RHO GTPases Activate NADPH Oxidases	-4.9253	-3.06118	3/24	1535,6279,6280,2147,3009,348,3101,56477,64710,90070,114899,54757	CYBA,S100A8,S100A9,F2,H1-5,APOE,HK3,CCL28,NUCKS1,LACRT,C1QTNF3,FAM20A
19_Member	Reactome Gene Sets	R-HSA-5668599	RHO GTPases Activate NADPH Oxidases	-4.9253	-3.06118	3/24	1535,6279,6280	CYBA,S100A8,S100A9
3_Member	GO Cellular Components	GO:0042581	specific granule	-4.92013	-3.05709	5/160	1535,4069,5004,6590,199675	CYBA,LYZ,ORM1,SLPI,MCEMP1
11_Member	GO Biological Processes	GO:0010769	regulation of cell morphogenesis involved in differentiation	-4.91541	-3.05344	5/96	335,2243,2266,4192,6281	APOA1,FGA,FGG,MDK,S100A10
12_Member	GO Biological Processes	GO:2001138	regulation of phospholipid transport	-4.90278	-3.04511	3/15	335,348,1622	APOA1,APOE,DBI
19_Member	GO Biological Processes	GO:0030307	positive regulation of cell growth	-4.88111	-3.02874	5/163	1535,2147,3009,6279,6280	CYBA,F2,H1-5,S100A8,S100A9
8_Member	GO Biological Processes	GO:0072593	reactive oxygen species metabolic process	-4.87178	-3.02266	5/98	1535,3039,3043,4025,4129	CYBA,HBA1,HBB,LPO,MAOB
11_Member	GO Biological Processes	GO:0034114	regulation of heterotypic cell-cell adhesion	-4.87035	-3.02266	3/25	335,2243,2266	APOA1,FGA,FGG
10_Member	GO Biological Processes	GO:0050832	defense response to fungus	-4.83095	-2.99104	4/48	3346,6279,6280,6283	HTN1,S100A8,S100A9,S100A12
7_Member	Reactome Gene Sets	R-HSA-2559586	DNA Damage/Telomere Stress Induced Senescence	-4.8217	-2.98282	4/80	3006,3007,3008,3009	H1-2,H1-3,H1-4,H1-5
11_Member	Reactome Gene Sets	R-HSA-166058	MyD88:MAL(TIRAP) cascade initiated on plasma membrane	-4.8081	-2.9743	5/101	2243,2266,6279,6280,6283	FGA,FGG,S100A8,S100A9,S100A12
11_Member	Reactome Gene Sets	R-HSA-168188	Toll Like Receptor TLR6:TLR2 Cascade	-4.8081	-2.9743	5/101	2243,2266,6279,6280,6283	FGA,FGG,S100A8,S100A9,S100A12
20_Summary	GO Cellular Components	GO:0005775	vacuolar lumen	-4.77321	-2.95137	6/174	3614,4060,4069,5657,5660,8722,967,4893,2782	IMPDH1,LUM,LYZ,PRTN3,PSAP,CTSF,CD63,NRAS,GNB1
20_Member	GO Cellular Components	GO:0005775	vacuolar lumen	-4.77321	-2.95137	6/174	3614,4060,4069,5657,5660,8722	IMPDH1,LUM,LYZ,PRTN3,PSAP,CTSF
12_Member	GO Cellular Components	GO:0034364	high-density lipoprotein particle	-4.7671	-2.94623	3/27	335,348,6291	APOA1,APOE,SAA4
11_Member	Reactome Gene Sets	R-HSA-168179	Toll Like Receptor TLR1:TLR2 Cascade	-4.74642	-2.92946	5/104	2243,2266,6279,6280,6283	FGA,FGG,S100A8,S100A9,S100A12
11_Member	Reactome Gene Sets	R-HSA-181438	Toll Like Receptor 2 (TLR2) Cascade	-4.74642	-2.92946	5/104	2243,2266,6279,6280,6283	FGA,FGG,S100A8,S100A9,S100A12
11_Member	Reactome Gene Sets	R-HSA-6802957	Oncogenic MAPK signaling	-4.73773	-2.92271	4/84	71,2243,2266,4893	ACTG1,FGA,FGG,NRAS
12_Member	GO Biological Processes	GO:0043691	reverse cholesterol transport	-4.73022	-2.92001	3/17	335,348,1066	APOA1,APOE,CES1
8_Member	GO Biological Processes	GO:1990748	cellular detoxification	-4.72628	-2.91798	5/105	348,3039,3043,4025,6280	APOE,HBA1,HBB,LPO,S100A9
11_Member	KEGG Pathway	hsa04610	Complement and coagulation cascades	-4.71739	-2.91194	4/85	720,2147,2243,2266	C4A,F2,FGA,FGG
17_Member	GO Biological Processes	GO:0032231	regulation of actin filament bundle assembly	-4.70635	-2.90184	5/106	71,335,5962,6281,10163	ACTG1,APOA1,RDX,S100A10,WASF2
17_Member	GO Biological Processes	GO:1902903	regulation of supramolecular fiber organization	-4.67234	-2.87439	8/375	71,335,348,3059,5962,6281,10163,22919	ACTG1,APOA1,APOE,HCLS1,RDX,S100A10,WASF2,MAPRE1
8_Member	Reactome Gene Sets	R-HSA-2262752	Cellular responses to stress	-4.66837	-2.87135	11/757	335,1535,1781,3006,3007,3008,3009,3039,3043,9377,10128	APOA1,CYBA,DYNC1I2,H1-2,H1-3,H1-4,H1-5,HBA1,HBB,COX5A,LRPPRC
11_Member	Reactome Gene Sets	R-HSA-1236974	ER-Phagosome pathway	-4.61934	-2.82876	4/90	2243,2266,6279,6280	FGA,FGG,S100A8,S100A9
1_Member	GO Cellular Components	GO:0031091	platelet alpha granule	-4.60041	-2.81348	4/91	197,2243,2266,5004	AHSG,FGA,FGG,ORM1
7_Member	GO Biological Processes	GO:0071103	DNA conformation change	-4.59848	-2.81284	6/314	3006,3007,3008,3009,3148,8971	H1-2,H1-3,H1-4,H1-5,HMGB2,H1-10
8_Member	Reactome Gene Sets	R-HSA-8953897	Cellular responses to stimuli	-4.59552	-2.81284	11/771	335,1535,1781,3006,3007,3008,3009,3039,3043,9377,10128	APOA1,CYBA,DYNC1I2,H1-2,H1-3,H1-4,H1-5,HBA1,HBB,COX5A,LRPPRC
12_Member	GO Biological Processes	GO:1905954	positive regulation of lipid localization	-4.59083	-2.8102	5/112	335,348,1066,1622,4023	APOA1,APOE,CES1,DBI,LPL
11_Member	GO Biological Processes	GO:1902042	negative regulation of extrinsic apoptotic signaling pathway via death domain receptors	-4.58278	-2.80568	3/31	2243,2266,3148	FGA,FGG,HMGB2
12_Member	GO Molecular Functions	GO:0071813	lipoprotein particle binding	-4.58278	-2.80568	3/31	335,348,4023	APOA1,APOE,LPL
12_Member	GO Molecular Functions	GO:0071814	protein-lipid complex binding	-4.58278	-2.80568	3/31	335,348,4023	APOA1,APOE,LPL
8_Member	GO Biological Processes	GO:0097237	cellular response to toxic substance	-4.57223	-2.80044	5/113	348,3039,3043,4025,6280	APOE,HBA1,HBB,LPO,S100A9
10_Member	GO Biological Processes	GO:0032496	response to lipopolysaccharide	-4.5677	-2.79679	6/318	3148,4129,6279,6280,6590,7431	HMGB2,MAOB,S100A8,S100A9,SLPI,VIM
12_Member	Reactome Gene Sets	R-HSA-8963899	Plasma lipoprotein remodeling	-4.49977	-2.74093	3/33	335,348,4023	APOA1,APOE,LPL
12_Member	WikiPathways	WP430	Statin inhibition of cholesterol production	-4.49977	-2.74093	3/33	335,348,4023	APOA1,APOE,LPL
10_Member	GO Biological Processes	GO:0009620	response to fungus	-4.47315	-2.71892	4/59	3346,6279,6280,6283	HTN1,S100A8,S100A9,S100A12
11_Member	WikiPathways	WP2806	Complement system	-4.45644	-2.70517	4/99	335,720,2243,2266	APOA1,C4A,FGA,FGG
17_Member	Reactome Gene Sets	R-HSA-4420097	VEGFA-VEGFR2 Pathway	-4.45644	-2.70517	4/99	71,1535,4893,10163	ACTG1,CYBA,NRAS,WASF2
8_Member	GO Biological Processes	GO:0015669	gas transport	-4.44276	-2.69316	3/21	362,3039,3043	AQP5,HBA1,HBB
10_Member	GO Biological Processes	GO:0002237	response to molecule of bacterial origin	-4.41272	-2.66644	6/339	3148,4129,6279,6280,6590,7431	HMGB2,MAOB,S100A8,S100A9,SLPI,VIM
10_Member	GO Biological Processes	GO:0014002	astrocyte development	-4.38466	-2.64303	3/36	6279,6280,7431	S100A8,S100A9,VIM
4_Member	GO Biological Processes	GO:0050909	sensory perception of taste	-4.36036	-2.62708	4/63	1469,1470,2782,4025	CST1,CST2,GNB1,LPO
11_Member	GO Biological Processes	GO:0010035	response to inorganic substance	-4.35515	-2.62557	7/513	71,2243,2266,3039,3043,4129,6279	ACTG1,FGA,FGG,HBA1,HBB,MAOB,S100A8
12_Member	Reactome Gene Sets	R-HSA-2187338	Visual phototransduction	-4.35626	-2.62557	4/105	335,348,2782,4023	APOA1,APOE,GNB1,LPL
10_Member	GO Biological Processes	GO:0060326	cell chemotaxis	-4.34986	-2.62137	6/207	3148,4192,6279,6280,6283,56477	HMGB2,MDK,S100A8,S100A9,S100A12,CCL28
8_Member	KEGG Pathway	hsa05143	African trypanosomiasis	-4.34851	-2.62081	3/37	335,3039,3043	APOA1,HBA1,HBB
11_Member	GO Biological Processes	GO:0007162	negative regulation of cell adhesion	-4.3466	-2.62048	7/305	335,1041,2266,4192,5420,5962,56477	APOA1,CDSN,FGG,MDK,PODXL,RDX,CCL28
11_Member	GO Biological Processes	GO:0022604	regulation of cell morphogenesis	-4.3466	-2.62048	7/305	335,2147,2243,2266,4192,5962,6281	APOA1,F2,FGA,FGG,MDK,RDX,S100A10
10_Member	GO Biological Processes	GO:0021782	glial cell development	-4.30841	-2.59001	4/108	4192,6279,6280,7431	MDK,S100A8,S100A9,VIM
14_Member	GO Biological Processes	GO:0097435	supramolecular fiber organization	-4.30754	-2.59001	7/522	71,1471,4060,7431,8689,22919,64005	ACTG1,CST3,LUM,VIM,KRT36,MAPRE1,MYO1G
17_Member	Reactome Gene Sets	R-HSA-194138	Signaling by VEGF	-4.30841	-2.59001	4/108	71,1535,4893,10163	ACTG1,CYBA,NRAS,WASF2
11_Member	Reactome Gene Sets	R-HSA-76009	Platelet Aggregation (Plug Formation)	-4.27917	-2.56778	3/39	2147,2243,2266	F2,FGA,FGG
7_Member	GO Cellular Components	GO:0032993	protein-DNA complex	-4.26706	-2.55871	5/219	3006,3007,3008,3009,8971	H1-2,H1-3,H1-4,H1-5,H1-10
13_Member	GO Molecular Functions	GO:0005543	phospholipid binding	-4.26309	-2.557	9/467	312,335,348,2215,5320,5660,26509,64005,115548	ANXA13,APOA1,APOE,FCGR3B,PLA2G2A,PSAP,MYOF,MYO1G,FCHO2
11_Member	GO Biological Processes	GO:0098609	cell-cell adhesion	-4.25058	-2.54824	7/533	71,2243,2266,2778,3043,6279,6280	ACTG1,FGA,FGG,GNAS,HBB,S100A8,S100A9
8_Member	GO Biological Processes	GO:0098754	detoxification	-4.24903	-2.5475	5/132	348,3039,3043,4025,6280	APOE,HBA1,HBB,LPO,S100A9
11_Member	WikiPathways	WP5115	Network map of SARS-CoV-2 signaling pathway	-4.24836	-2.5475	5/221	71,335,2243,2266,3043	ACTG1,APOA1,FGA,FGG,HBB
11_Member	GO Biological Processes	GO:2001233	regulation of apoptotic signaling pathway	-4.22169	-2.52747	6/367	2243,2266,3148,6279,6280,7078	FGA,FGG,HMGB2,S100A8,S100A9,TIMP3
7_Member	GO Biological Processes	GO:0018023	peptidyl-lysine trimethylation	-4.21346	-2.52143	3/41	3006,3007,3008	H1-2,H1-3,H1-4
7_Member	GO Biological Processes	GO:0051568	histone H3-K4 methylation	-4.21346	-2.52143	3/41	3006,3007,3008	H1-2,H1-3,H1-4
11_Member	Reactome Gene Sets	R-HSA-166016	Toll Like Receptor 4 (TLR4) Cascade	-4.20264	-2.51215	5/135	2243,2266,6279,6280,6283	FGA,FGG,S100A8,S100A9,S100A12
10_Member	GO Biological Processes	GO:0050900	leukocyte migration	-4.14864	-2.46742	5/232	4192,5657,6279,6280,64005	MDK,PRTN3,S100A8,S100A9,MYO1G
12_Member	Reactome Gene Sets	R-HSA-975634	Retinoid metabolism and transport	-4.12091	-2.44392	3/44	335,348,4023	APOA1,APOE,LPL
8_Member	GO Biological Processes	GO:0042744	hydrogen peroxide catabolic process	-4.1063	-2.43212	3/27	3039,3043,4025	HBA1,HBB,LPO
12_Member	GO Biological Processes	GO:0010875	positive regulation of cholesterol efflux	-4.1063	-2.43212	3/27	335,348,1066	APOA1,APOE,CES1
11_Member	GO Biological Processes	GO:0022407	regulation of cell-cell adhesion	-4.07497	-2.40567	8/456	335,1041,2243,2266,4192,5420,5962,56477	APOA1,CDSN,FGA,FGG,MDK,PODXL,RDX,CCL28
8_Member	Reactome Gene Sets	R-HSA-9707616	Heme signaling	-4.03472	-2.36817	3/47	335,3039,3043	APOA1,HBA1,HBB
11_Member	GO Biological Processes	GO:0010543	regulation of platelet activation	-4.00726	-2.34345	3/48	348,2147,2266	APOE,F2,FGG
12_Member	Reactome Gene Sets	R-HSA-6806667	Metabolism of fat-soluble vitamins	-4.00726	-2.34345	3/48	335,348,4023	APOA1,APOE,LPL
7_Member	GO Molecular Functions	GO:0003682	chromatin binding	-4.00282	-2.33969	7/584	3006,3007,3008,3009,3151,8971,64710	H1-2,H1-3,H1-4,H1-5,HMGN2,H1-10,NUCKS1
7_Member	GO Biological Processes	GO:0051052	regulation of DNA metabolic process	-3.99255	-2.33146	6/404	3006,3007,3008,3009,8971,64710	H1-2,H1-3,H1-4,H1-5,H1-10,NUCKS1
17_Member	WikiPathways	WP51	Regulation of actin cytoskeleton	-3.9863	-2.32724	5/150	71,2147,4893,5962,10163	ACTG1,F2,NRAS,RDX,WASF2
11_Member	GO Biological Processes	GO:0030155	regulation of cell adhesion	-3.97527	-2.31689	11/760	71,335,1041,1942,2243,2266,4192,5420,5962,6281,56477	ACTG1,APOA1,CDSN,EFNA1,FGA,FGG,MDK,PODXL,RDX,S100A10,CCL28
11_Member	GO Biological Processes	GO:0051046	regulation of secretion	-3.97177	-2.31478	9/606	348,1066,1535,2243,2266,4129,6279,90070,114899	APOE,CES1,CYBA,FGA,FGG,MAOB,S100A8,LACRT,C1QTNF3
17_Member	GO Biological Processes	GO:0032956	regulation of actin cytoskeleton organization	-3.96518	-2.31083	7/351	71,335,3059,4192,5962,6281,10163	ACTG1,APOA1,HCLS1,MDK,RDX,S100A10,WASF2
17_Member	Reactome Gene Sets	R-HSA-9658195	Leishmania infection	-3.96368	-2.30999	5/254	71,1535,2778,2782,10163	ACTG1,CYBA,GNAS,GNB1,WASF2
12_Member	KEGG Pathway	hsa04979	Cholesterol metabolism	-3.95409	-2.30125	3/50	335,348,4023	APOA1,APOE,LPL
19_Member	GO Biological Processes	GO:0045927	positive regulation of growth	-3.94773	-2.29604	5/256	1535,2147,3009,6279,6280	CYBA,F2,H1-5,S100A8,S100A9
19_Member	GO Biological Processes	GO:0001558	regulation of cell growth	-3.92889	-2.27986	6/415	348,1535,2147,3009,6279,6280	APOE,CYBA,F2,H1-5,S100A8,S100A9
20_Member	GO Cellular Components	GO:0005766	primary lysosome	-3.91939	-2.2756	5/155	967,3614,4069,5657,5660	CD63,IMPDH1,LYZ,PRTN3,PSAP
20_Member	GO Cellular Components	GO:0042582	azurophil granule	-3.91939	-2.2756	5/155	967,3614,4069,5657,5660	CD63,IMPDH1,LYZ,PRTN3,PSAP
10_Member	GO Biological Processes	GO:0048708	astrocyte differentiation	-3.90309	-2.26158	3/52	6279,6280,7431	S100A8,S100A9,VIM
11_Member	GO Biological Processes	GO:1904036	negative regulation of epithelial cell apoptotic process	-3.90309	-2.26158	3/52	2243,2266,4192	FGA,FGG,MDK
11_Member	Reactome Gene Sets	R-HSA-168898	Toll-like Receptor Cascades	-3.89328	-2.25274	5/157	2243,2266,6279,6280,6283	FGA,FGG,S100A8,S100A9,S100A12
8_Member	GO Molecular Functions	GO:0043177	organic acid binding	-3.85915	-2.22566	4/141	3039,3043,6279,6280	HBA1,HBB,S100A8,S100A9
8_Member	Reactome Gene Sets	R-HSA-9711123	Cellular response to chemical stress	-3.8548	-2.22322	5/160	1535,3039,3043,9377,10128	CYBA,HBA1,HBB,COX5A,LRPPRC
2_Member	GO Biological Processes	GO:0019731	antibacterial humoral response	-3.85411	-2.22316	3/54	2243,5266,6590	FGA,PI3,SLPI
12_Member	GO Biological Processes	GO:0045940	positive regulation of steroid metabolic process	-3.84136	-2.21482	3/33	335,348,1066	APOA1,APOE,CES1
12_Member	GO Biological Processes	GO:0032370	positive regulation of lipid transport	-3.81233	-2.18829	4/87	335,348,1066,1622	APOA1,APOE,CES1,DBI
10_Member	GO Biological Processes	GO:1990266	neutrophil migration	-3.77419	-2.15264	4/89	5657,6279,6280,6283	PRTN3,S100A8,S100A9,S100A12
11_Member	GO Biological Processes	GO:0001775	cell activation	-3.77439	-2.15264	7/636	71,2147,2243,2266,2778,3043,4192	ACTG1,F2,FGA,FGG,GNAS,HBB,MDK
17_Member	GO Biological Processes	GO:0110053	regulation of actin filament organization	-3.72595	-2.10994	6/269	71,335,3059,5962,6281,10163	ACTG1,APOA1,HCLS1,RDX,S100A10,WASF2
11_Member	GO Biological Processes	GO:2001236	regulation of extrinsic apoptotic signaling pathway	-3.72293	-2.10815	4/153	2243,2266,3148,7078	FGA,FGG,HMGB2,TIMP3
17_Member	GO Biological Processes	GO:0051492	regulation of stress fiber assembly	-3.71867	-2.10449	4/92	71,335,6281,10163	ACTG1,APOA1,S100A10,WASF2
12_Member	Reactome Gene Sets	R-HSA-9709957	Sensory Perception	-3.70956	-2.09601	5/288	71,335,348,2782,4023	ACTG1,APOA1,APOE,GNB1,LPL
11_Member	GO Biological Processes	GO:0051258	protein polymerization	-3.7006	-2.09066	4/93	2243,2266,3059,22919	FGA,FGG,HCLS1,MAPRE1
12_Member	GO Biological Processes	GO:0055088	lipid homeostasis	-3.69672	-2.08798	5/173	335,348,1066,4023,114899	APOA1,APOE,CES1,LPL,C1QTNF3
4_Member	GO Biological Processes	GO:0001580	detection of chemical stimulus involved in sensory perception of bitter taste	-3.69168	-2.08415	3/37	1469,1470,4025	CST1,CST2,LPO
3_Member	GO Cellular Components	GO:0035580	specific granule lumen	-3.67546	-2.06913	3/62	4069,5004,6590	LYZ,ORM1,SLPI
17_Member	GO Biological Processes	GO:0032970	regulation of actin filament-based process	-3.67077	-2.06682	7/392	71,335,3059,4192,5962,6281,10163	ACTG1,APOA1,HCLS1,MDK,RDX,S100A10,WASF2
17_Member	GO Biological Processes	GO:1902905	positive regulation of supramolecular fiber organization	-3.66209	-2.05874	5/176	335,348,6281,10163,22919	APOA1,APOE,S100A10,WASF2,MAPRE1
10_Member	GO Biological Processes	GO:0051235	maintenance of location	-3.6383	-2.0385	4/161	335,348,6279,6280	APOA1,APOE,S100A8,S100A9
10_Member	GO Biological Processes	GO:0097530	granulocyte migration	-3.63033	-2.03112	4/97	5657,6279,6280,6283	PRTN3,S100A8,S100A9,S100A12
12_Member	GO Biological Processes	GO:0032373	positive regulation of sterol transport	-3.62314	-2.02745	3/39	335,348,1066	APOA1,APOE,CES1
12_Member	GO Biological Processes	GO:0032376	positive regulation of cholesterol transport	-3.62314	-2.02745	3/39	335,348,1066	APOA1,APOE,CES1
2_Member	GO Molecular Functions	GO:0004867	serine-type endopeptidase inhibitor activity	-3.61325	-2.0193	4/98	3698,5266,5273,6590	ITIH2,PI3,SERPINB10,SLPI
12_Member	GO Biological Processes	GO:0042632	cholesterol homeostasis	-3.61325	-2.0193	4/98	335,348,1066,4023	APOA1,APOE,CES1,LPL
12_Member	GO Biological Processes	GO:0055092	sterol homeostasis	-3.59636	-2.00531	4/99	335,348,1066,4023	APOA1,APOE,CES1,LPL
11_Member	Canonical Pathways	M18	PID INTEGRIN1 PATHWAY	-3.59498	-2.0052	3/66	2243,2266,4192	FGA,FGG,MDK
12_Member	GO Biological Processes	GO:1905952	regulation of lipid localization	-3.58377	-1.99617	5/183	335,348,1066,1622,4023	APOA1,APOE,CES1,DBI,LPL
10_Member	GO Biological Processes	GO:0010001	glial cell differentiation	-3.57772	-1.99241	4/167	4192,6279,6280,7431	MDK,S100A8,S100A9,VIM
17_Member	GO Biological Processes	GO:0110020	regulation of actomyosin structure organization	-3.56311	-1.98177	4/101	71,335,6281,10163	ACTG1,APOA1,S100A10,WASF2
4_Member	GO Biological Processes	GO:0050913	sensory perception of bitter taste	-3.55822	-1.97857	3/41	1469,1470,4025	CST1,CST2,LPO
11_Member	GO Biological Processes	GO:0070372	regulation of ERK1 and ERK2 cascade	-3.5556	-1.97651	5/311	348,2243,2266,5320,7078	APOE,FGA,FGG,PLA2G2A,TIMP3
12_Member	Reactome Gene Sets	R-HSA-174824	Plasma lipoprotein assembly, remodeling, and clearance	-3.51944	-1.94259	3/70	335,348,4023	APOA1,APOE,LPL
4_Member	GO Biological Processes	GO:0050912	detection of chemical stimulus involved in sensory perception of taste	-3.49656	-1.92416	3/43	1469,1470,4025	CST1,CST2,LPO
11_Member	GO Biological Processes	GO:0060284	regulation of cell development	-3.49301	-1.92171	6/500	335,2147,2243,2266,3148,4192	APOA1,F2,FGA,FGG,HMGB2,MDK
11_Member	GO Biological Processes	GO:0051047	positive regulation of secretion	-3.47223	-1.90588	6/300	1535,2243,2266,6279,90070,114899	CYBA,FGA,FGG,S100A8,LACRT,C1QTNF3
7_Member	GO Biological Processes	GO:0034968	histone lysine methylation	-3.46569	-1.90097	3/73	3006,3007,3008	H1-2,H1-3,H1-4
18_Member	GO Cellular Components	GO:0045177	apical part of cell	-3.46489	-1.90071	7/424	71,312,362,1535,2778,5420,5962	ACTG1,ANXA13,AQP5,CYBA,GNAS,PODXL,RDX
17_Member	GO Biological Processes	GO:0051495	positive regulation of cytoskeleton organization	-3.45693	-1.89384	5/195	335,3059,6281,10163,22919	APOA1,HCLS1,S100A10,WASF2,MAPRE1
17_Member	KEGG Pathway	hsa05130	Pathogenic Escherichia coli infection	-3.43664	-1.87732	5/197	71,2147,3059,10163,64005	ACTG1,F2,HCLS1,WASF2,MYO1G
15_Member	WikiPathways	WP5055	Burn wound healing	-3.42182	-1.86465	4/110	6277,6280,7431,284004	S100A6,S100A9,VIM,HEXD
8_Member	Reactome Gene Sets	R-HSA-382551	Transport of small molecules	-3.41519	-1.85961	7/729	335,348,2778,2782,3039,3043,4023	APOA1,APOE,GNAS,GNB1,HBA1,HBB,LPL
19_Member	GO Biological Processes	GO:0055082	cellular chemical homeostasis	-3.39295	-1.84161	10/746	348,1535,2147,3101,6279,6280,56477,64710,90070,114899	APOE,CYBA,F2,HK3,S100A8,S100A9,CCL28,NUCKS1,LACRT,C1QTNF3
14_Member	GO Cellular Components	GO:0099513	polymeric cytoskeletal fiber	-3.35233	-1.80674	10/755	71,1781,3059,3890,7431,8632,8689,10128,22919,337959	ACTG1,DYNC1I2,HCLS1,KRT84,VIM,DNAH17,KRT36,LRPPRC,MAPRE1,KRTAP13-2
10_Member	GO Molecular Functions	GO:0033293	monocarboxylic acid binding	-3.33295	-1.79357	3/81	5660,6279,6280	PSAP,S100A8,S100A9
11_Member	GO Biological Processes	GO:0045785	positive regulation of cell adhesion	-3.33372	-1.79357	7/446	335,2243,2266,4192,5420,6281,56477	APOA1,FGA,FGG,MDK,PODXL,S100A10,CCL28
12_Member	GO Molecular Functions	GO:0001540	amyloid-beta binding	-3.33295	-1.79357	3/81	335,348,1471	APOA1,APOE,CST3
11_Member	GO Biological Processes	GO:0010038	response to metal ion	-3.3156	-1.77979	5/351	71,2243,2266,4129,6279	ACTG1,FGA,FGG,MAOB,S100A8
7_Member	Reactome Gene Sets	R-HSA-2559583	Cellular Senescence	-3.30617	-1.77188	4/197	3006,3007,3008,3009	H1-2,H1-3,H1-4,H1-5
20_Member	Canonical Pathways	M195	PID CMYB PATHWAY	-3.28669	-1.75443	3/84	4069,4893,5657	LYZ,NRAS,PRTN3
11_Member	Reactome Gene Sets	R-HSA-216083	Integrin cell surface interactions	-3.27166	-1.74191	3/85	2243,2266,4060	FGA,FGG,LUM
10_Member	GO Biological Processes	GO:0006935	chemotaxis	-3.2677	-1.73895	8/506	335,1942,3148,4192,6279,6280,6283,56477	APOA1,EFNA1,HMGB2,MDK,S100A8,S100A9,S100A12,CCL28
12_Member	GO Biological Processes	GO:0050728	negative regulation of inflammatory response	-3.25849	-1.73024	5/182	335,348,4192,90355,114899	APOA1,APOE,MDK,MACIR,C1QTNF3
8_Member	GO Molecular Functions	GO:0004601	peroxidase activity	-3.25221	-1.72695	3/52	3039,3043,4025	HBA1,HBB,LPO
12_Member	GO Biological Processes	GO:0010874	regulation of cholesterol efflux	-3.25221	-1.72695	3/52	335,348,1066	APOA1,APOE,CES1
10_Member	GO Biological Processes	GO:0042330	taxis	-3.24533	-1.72156	8/510	335,1942,3148,4192,6279,6280,6283,56477	APOA1,EFNA1,HMGB2,MDK,S100A8,S100A9,S100A12,CCL28
18_Member	GO Cellular Components	GO:0098858	actin-based cell projection	-3.24553	-1.72156	5/217	362,5420,5962,6286,64005	AQP5,PODXL,RDX,S100P,MYO1G
17_Member	KEGG Pathway	hsa04810	Regulation of actin cytoskeleton	-3.23649	-1.71371	5/218	71,2147,4893,5962,10163	ACTG1,F2,NRAS,RDX,WASF2
8_Member	Reactome Gene Sets	R-HSA-9707564	Cytoprotection by HMOX1	-3.22521	-1.70684	4/124	3039,3043,9377,10128	HBA1,HBB,COX5A,LRPPRC
7_Member	GO Biological Processes	GO:0018022	peptidyl-lysine methylation	-3.21332	-1.69739	3/89	3006,3007,3008	H1-2,H1-3,H1-4
17_Member	GO Biological Processes	GO:0099173	postsynapse organization	-3.21332	-1.69739	3/89	71,348,10163	ACTG1,APOE,WASF2
11_Member	GO Biological Processes	GO:0031589	cell-substrate adhesion	-3.19476	-1.68125	5/188	967,1942,2243,2266,64005	CD63,EFNA1,FGA,FGG,MYO1G
10_Member	GO Biological Processes	GO:0097529	myeloid leukocyte migration	-3.18622	-1.67407	4/127	5657,6279,6280,6283	PRTN3,S100A8,S100A9,S100A12
20_Member	GO Cellular Components	GO:0035578	azurophil granule lumen	-3.18517	-1.67407	3/91	3614,4069,5657	IMPDH1,LYZ,PRTN3
10_Member	GO Biological Processes	GO:0042063	gliogenesis	-3.17143	-1.66359	4/214	4192,6279,6280,7431	MDK,S100A8,S100A9,VIM
10_Member	GO Biological Processes	GO:0051345	positive regulation of hydrolase activity	-3.16541	-1.65873	6/577	335,3148,5657,5660,6279,6280	APOA1,HMGB2,PRTN3,PSAP,S100A8,S100A9
8_Member	GO Molecular Functions	GO:0016684	oxidoreductase activity, acting on peroxide as acceptor	-3.15767	-1.65325	3/56	3039,3043,4025	HBA1,HBB,LPO
10_Member	GO Biological Processes	GO:0051651	maintenance of location in cell	-3.15767	-1.65325	3/93	348,6279,6280	APOE,S100A8,S100A9
11_Member	GO Biological Processes	GO:0002793	positive regulation of peptide secretion	-3.15767	-1.65325	3/93	2243,2266,6279	FGA,FGG,S100A8
11_Member	GO Biological Processes	GO:0050866	negative regulation of cell activation	-3.15634	-1.65262	4/216	348,2147,2266,4192	APOE,F2,FGG,MDK
19_Member	GO Biological Processes	GO:0072507	divalent inorganic cation homeostasis	-3.1561	-1.65262	7/478	348,2147,6279,6280,54757,56477,90070	APOE,F2,S100A8,S100A9,FAM20A,CCL28,LACRT
14_Member	Reactome Gene Sets	R-HSA-6809371	Formation of the cornified envelope	-3.14822	-1.64522	4/130	1041,3890,5266,8689	CDSN,KRT84,PI3,KRT36
11_Member	GO Biological Processes	GO:1904035	regulation of epithelial cell apoptotic process	-3.14415	-1.64256	3/94	2243,2266,4192	FGA,FGG,MDK
11_Member	GO Biological Processes	GO:0070374	positive regulation of ERK1 and ERK2 cascade	-3.12662	-1.62737	4/220	348,2243,2266,5320	APOE,FGA,FGG,PLA2G2A
7_Member	GO Biological Processes	GO:0016571	histone methylation	-3.10449	-1.60989	3/97	3006,3007,3008	H1-2,H1-3,H1-4
11_Member	GO Biological Processes	GO:2001237	negative regulation of extrinsic apoptotic signaling pathway	-3.10449	-1.60989	3/97	2243,2266,3148	FGA,FGG,HMGB2
12_Member	GO Biological Processes	GO:0030301	cholesterol transport	-3.07004	-1.58164	3/60	335,348,1066	APOA1,APOE,CES1
18_Member	GO Cellular Components	GO:0016324	apical plasma membrane	-3.06981	-1.58164	6/358	312,362,1535,2778,5420,5962	ANXA13,AQP5,CYBA,GNAS,PODXL,RDX
11_Member	GO Biological Processes	GO:0008015	blood circulation	-3.06011	-1.57284	5/400	348,1535,2243,2266,3043	APOE,CYBA,FGA,FGG,HBB
8_Member	GO Molecular Functions	GO:0020037	heme binding	-3.03975	-1.55656	4/139	1535,3039,3043,4025	CYBA,HBA1,HBB,LPO
14_Member	GO Molecular Functions	GO:0005200	structural constituent of cytoskeleton	-3.02891	-1.54669	3/103	71,3890,7431	ACTG1,KRT84,VIM
11_Member	GO Biological Processes	GO:0051592	response to calcium ion	-2.98277	-1.50761	4/144	71,2243,2266,553115	ACTG1,FGA,FGG,PEF1
10_Member	GO Biological Processes	GO:0030595	leukocyte chemotaxis	-2.97164	-1.49736	4/145	4192,6279,6280,6283	MDK,S100A8,S100A9,S100A12
12_Member	GO Biological Processes	GO:0032651	regulation of interleukin-1 beta production	-2.9464	-1.47739	3/110	335,4023,5004	APOA1,LPL,ORM1
14_Member	Reactome Gene Sets	R-HSA-6805567	Keratinization	-2.943	-1.47486	5/214	1041,3890,5266,8689,337959	CDSN,KRT84,PI3,KRT36,KRTAP13-2
12_Member	GO Biological Processes	GO:0046470	phosphatidylcholine metabolic process	-2.93069	-1.46516	3/67	335,1622,5320	APOA1,DBI,PLA2G2A
12_Member	WikiPathways	WP3942	PPAR signaling pathway	-2.93069	-1.46516	3/67	335,1622,4023	APOA1,DBI,LPL
8_Member	GO Molecular Functions	GO:0046906	tetrapyrrole binding	-2.92793	-1.46283	4/149	1535,3039,3043,4025	CYBA,HBA1,HBB,LPO
12_Member	GO Biological Processes	GO:0032368	regulation of lipid transport	-2.8855	-1.42469	4/153	335,348,1066,1622	APOA1,APOE,CES1,DBI
12_Member	GO Biological Processes	GO:0045834	positive regulation of lipid metabolic process	-2.8855	-1.42469	4/153	335,348,1066,2147	APOA1,APOE,CES1,F2
14_Member	GO Cellular Components	GO:0045111	intermediate filament cytoskeleton	-2.88305	-1.42268	4/256	3890,6279,7431,8689	KRT84,S100A8,VIM,KRT36
18_Member	GO Biological Processes	GO:0030855	epithelial cell differentiation	-2.80889	-1.35572	7/549	1041,1066,5420,5660,5962,7431,8689	CDSN,CES1,PODXL,PSAP,RDX,VIM,KRT36
12_Member	KEGG Pathway	hsa03320	PPAR signaling pathway	-2.78931	-1.33866	3/75	335,1622,4023	APOA1,DBI,LPL
12_Member	GO Biological Processes	GO:0051129	negative regulation of cellular component organization	-2.78616	-1.33592	6/684	335,348,1471,7431,10163,22919	APOA1,APOE,CST3,VIM,WASF2,MAPRE1
12_Member	GO Biological Processes	GO:0015918	sterol transport	-2.75649	-1.31	3/77	335,348,1066	APOA1,APOE,CES1
17_Member	KEGG Pathway	hsa05100	Bacterial invasion of epithelial cells	-2.75649	-1.31	3/77	71,3059,10163	ACTG1,HCLS1,WASF2
20_Member	GO Cellular Components	GO:0000323	lytic vacuole	-2.74172	-1.29729	8/726	967,2782,3614,4060,4069,5657,5660,8722	CD63,GNB1,IMPDH1,LUM,LYZ,PRTN3,PSAP,CTSF
20_Member	GO Cellular Components	GO:0005764	lysosome	-2.74172	-1.29729	8/726	967,2782,3614,4060,4069,5657,5660,8722	CD63,GNB1,IMPDH1,LUM,LYZ,PRTN3,PSAP,CTSF
10_Member	GO Biological Processes	GO:0030593	neutrophil chemotaxis	-2.72457	-1.28342	3/79	6279,6280,6283	S100A8,S100A9,S100A12
12_Member	GO Biological Processes	GO:0032371	regulation of sterol transport	-2.70893	-1.27161	3/80	335,348,1066	APOA1,APOE,CES1
12_Member	GO Biological Processes	GO:0032374	regulation of cholesterol transport	-2.70893	-1.27161	3/80	335,348,1066	APOA1,APOE,CES1
19_Member	GO Biological Processes	GO:0051279	regulation of release of sequestered calcium ion into cytosol	-2.70893	-1.27161	3/80	1535,2147,90070	CYBA,F2,LACRT
11_Member	GO Molecular Functions	GO:0005201	extracellular matrix structural constituent	-2.69948	-1.26362	4/172	2243,2266,4060,4256	FGA,FGG,LUM,MGP
11_Member	GO Biological Processes	GO:0003013	circulatory system process	-2.66441	-1.23217	5/492	348,1535,2243,2266,3043	APOE,CYBA,FGA,FGG,HBB
10_Member	GO Biological Processes	GO:0071621	granulocyte chemotaxis	-2.64842	-1.21858	3/84	6279,6280,6283	S100A8,S100A9,S100A12
11_Member	GO Biological Processes	GO:0010720	positive regulation of cell development	-2.64788	-1.21844	4/297	335,2243,2266,4192	APOA1,FGA,FGG,MDK
11_Member	Reactome Gene Sets	R-HSA-1280218	Adaptive Immune System	-2.6082	-1.18742	8/763	1535,1781,2243,2266,4893,6279,6280,8722	CYBA,DYNC1I2,FGA,FGG,NRAS,S100A8,S100A9,CTSF
11_Member	GO Biological Processes	GO:1903829	positive regulation of protein localization	-2.58686	-1.16997	6/446	2147,2243,2266,3059,5962,114899	F2,FGA,FGG,HCLS1,RDX,C1QTNF3
12_Member	GO Biological Processes	GO:0006869	lipid transport	-2.55583	-1.14394	4/315	335,348,5320,5660	APOA1,APOE,PLA2G2A,PSAP
19_Member	GO Biological Processes	GO:0072503	cellular divalent inorganic cation homeostasis	-2.53935	-1.12975	6/456	348,2147,6279,6280,56477,90070	APOE,F2,S100A8,S100A9,CCL28,LACRT
19_Member	GO Biological Processes	GO:0055065	metal ion homeostasis	-2.52111	-1.11492	7/618	348,2147,6279,6280,54757,56477,90070	APOE,F2,S100A8,S100A9,FAM20A,CCL28,LACRT
12_Member	GO Biological Processes	GO:0031348	negative regulation of defense response	-2.51729	-1.11223	5/268	335,348,4192,90355,114899	APOA1,APOE,MDK,MACIR,C1QTNF3
8_Member	Reactome Gene Sets	R-HSA-5653656	Vesicle-mediated transport	-2.48686	-1.08691	8/673	71,335,348,1781,3039,3043,79571,115548	ACTG1,APOA1,APOE,DYNC1I2,HBA1,HBB,GCC1,FCHO2
18_Member	GO Biological Processes	GO:0002064	epithelial cell development	-2.4559	-1.06088	4/201	1041,5420,5962,7431	CDSN,PODXL,RDX,VIM
18_Member	GO Cellular Components	GO:0030027	lamellipodium	-2.4559	-1.06088	4/201	5420,5962,10163,64005	PODXL,RDX,WASF2,MYO1G
12_Member	GO Biological Processes	GO:0019216	regulation of lipid metabolic process	-2.44189	-1.04982	4/339	335,348,2147,5660	APOA1,APOE,F2,PSAP
10_Member	GO Molecular Functions	GO:0031406	carboxylic acid binding	-2.42683	-1.03693	4/173	5660,6279,6280,23569	PSAP,S100A8,S100A9,PADI4
19_Member	GO Biological Processes	GO:0010522	regulation of calcium ion transport into cytosol	-2.39808	-1.01072	3/103	1535,2147,90070	CYBA,F2,LACRT
12_Member	GO Biological Processes	GO:0010876	lipid localization	-2.39268	-1.00712	4/350	335,348,5320,5660	APOA1,APOE,PLA2G2A,PSAP
12_Member	GO Biological Processes	GO:0019218	regulation of steroid metabolic process	-2.38633	-1.00328	3/104	335,348,1066	APOA1,APOE,CES1
18_Member	GO Cellular Components	GO:0030175	filopodium	-2.3747	-0.993432	3/105	5420,5962,64005	PODXL,RDX,MYO1G
12_Member	GO Biological Processes	GO:0046486	glycerolipid metabolic process	-2.36227	-0.982429	4/357	335,348,4023,5320	APOA1,APOE,LPL,PLA2G2A
17_Member	GO Cellular Components	GO:0015629	actin cytoskeleton	-2.36142	-0.982287	6/496	71,1535,3059,5962,10163,64005	ACTG1,CYBA,HCLS1,RDX,WASF2,MYO1G
18_Member	GO Cellular Components	GO:0005911	cell-cell junction	-2.3572	-0.979485	6/497	71,1041,5420,5962,10163,143098	ACTG1,CDSN,PODXL,RDX,WASF2,MPP7
8_Member	GO Molecular Functions	GO:0016491	oxidoreductase activity	-2.25568	-0.890505	8/736	1535,3039,3043,3614,4025,4129,9377,55074	CYBA,HBA1,HBB,IMPDH1,LPO,MAOB,COX5A,OXR1
16_Member	KEGG Pathway	hsa05206	MicroRNAs in cancer	-2.2509	-0.88641	5/310	1942,4893,5962,7078,7431	EFNA1,NRAS,RDX,TIMP3,VIM
12_Member	GO Biological Processes	GO:0008203	cholesterol metabolic process	-2.23368	-0.871927	3/118	335,348,1066	APOA1,APOE,CES1
14_Member	GO Cellular Components	GO:0005882	intermediate filament	-2.13238	-0.780724	3/214	3890,7431,8689	KRT84,VIM,KRT36
11_Member	GO Biological Processes	GO:0043410	positive regulation of MAPK cascade	-2.03742	-0.691708	6/490	348,1942,2243,2266,5320,6283	APOE,EFNA1,FGA,FGG,PLA2G2A,S100A12

## Sheet: C, MCODE
Network	Annotation	Function	LogP	Annotation	Function	LogP	Annotation	Function	LogP
MyList	GO:0062023	collagen-containing extracellular matrix	-15.8	GO:0031012	extracellular matrix	-15	GO:0030312	external encapsulating structure	-15
MyList_MCODE_ALL	R-HSA-8957275	Post-translational protein phosphorylation	-14.8	R-HSA-381426	Regulation of Insulin-like Growth Factor (IGF) transport and uptake by Insulin-like Growth Factor Binding Proteins (IGFBPs)	-14.3	R-HSA-140342	Apoptosis induced DNA fragmentation	-13.1
MyList_SUB1_MCODE_1	R-HSA-8957275	Post-translational protein phosphorylation	-19.7	R-HSA-381426	Regulation of Insulin-like Growth Factor (IGF) transport and uptake by Insulin-like Growth Factor Binding Proteins (IGFBPs)	-19.2	GO:0005788	endoplasmic reticulum lumen	-13
MyList_SUB1_MCODE_2	R-HSA-140342	Apoptosis induced DNA fragmentation	-15.9	GO:0016584	nucleosome positioning	-15.2	GO:0006334	nucleosome assembly	-13.5
MyList_SUB1_MCODE_3	GO:0099513	polymeric cytoskeletal fiber	-6.4	R-HSA-5663220	RHO GTPases Activate Formins	-6.4	R-HSA-195258	RHO GTPase Effectors	-5.3
Analysis setting: 3 MCODE components (Molecular Complex Detection algorithm) are displayed separately from the previous Enrichment analysis of the 121 proteins list. The algorithm identify densely connected network neighborhoods,
where such neighborhood component is more likely to be associated with a particular complex or functional unit than the rest of the network, characterizing its biological significance.
