# Supplementary material for: Proteomic snapshot of saliva samples predicts new pathways implicated in SARS-CoV-2 pathogenesis
Source: Clin Proteomics. 2024 May 22;21:37. doi: 10.1186/s12014-024-09482-9 (PMC11112864; doi:10.1186/s12014-024-09482-9)
Supplement: Supplementary file 1 — Additional file 1: Figure S1. Main interaction network from IPA analysis for DE proteins in saliva of the comparison of Moderate COVID (Mcov) vs Non-COVID nonsusceptible (NcNs). Figure S2. Main interaction networks from IPA analysis for DE proteins in saliva of the comparison of Moderate COVID (Mcov) vs Non-COVID susceptible (NcSus). Figure S3. Main interaction network from IPA analysis for DE proteins in saliva of the comparison of severe COVID (Scov) vs non-COVID susceptible (NcSus). Figure S4. Main interaction networks from IPA analysis for DE proteins in saliva of the comparison of severe COVID (Scov) vs non-COVID nonsusceptible (NcNs). Figure S5. Main interaction networks from IPA analysis for DE proteins in saliva of the comparison of severe COVID (Scov) vs moderate COVID (Mcov). Figure S6. Comparisons with other databases were performed to infer the main transcription factors, transcription factor targets, cell types, and tissues. Table S1. Quality-filtered nonredundant human proteins identified from saliva samples, their expression level, and their functional annotation. Table S2. Lists of DE human proteins identified from saliva samples that were used for functional analysis based on IPA. Table S3. Discriminatory pathways associated with DE human proteins herein identified in saliva samples of all conditions compared to those in all the -omic studies published related to COVID-19 by using Metascape. Table S4. Quality-filtered nonredundant microbial-produced proteins identified from the saliva samples and their expression levels. [file 12014_2024_9482_MOESM1_ESM.zip › Supp Info Feb24/Table S4.xlsx]

## Sheet: Description
S4. Summary of the number of proteins unambiguously identified and quantified by high-throughput proteomic profiling in all saliva samples, and those found to be differentially expressed between the different study groups. In all cases, the strict criteria used for the identification, quantification and DE analysis, are highlighted. The column "Section" contains links with direct access to each s…
	SECTION	DESCRIPTION
	A. CODING	Sample groups, sample "coding" used in the other tabs and labeling design of the samples in both TMT experiments
	B. Microb_QUANT-OnlyIS	List of proteins quantified in both IS and TMT experiments with "high confidence" and at least 2 PSMs/pept.: # 500 proteins
	C. Microb_DEPs_Mcov-NcNs	List ONLY of differentially expressed proteins in Mcov vs. NcNs with a q-value ≤ 0.05: # 69 proteins
	D. Microb_DEPs_Scov-NcNs	List ONLY of differentially expressed proteins in Scov vs. NcNs with a q-value ≤ 0.05: # 37 proteins
	E. Microb_DEPs_Scov-Mcov	List ONLY of differentially expressed proteins in Scov vs. Mcov with a q-value ≤ 0.05: # 11 proteins
	F. Microb_DEPs_NcNs-NcSus	List ONLY of differentially expressed proteins in NcNs vs. NcSus with a q-value ≤ 0.05: # 151 proteins
	G. Microb_DEPs_Mcov-NcSus	List ONLY of differentially expressed proteins in Mcov vs. NcSus with a q-value ≤ 0.05: # 13 proteins
	H. Microb_DEPs_Scov-NcSus	List ONLY of differentially expressed proteins in Scov vs. NcSus with a q-value ≤ 0.05: # 12 proteins

## Sheet: A. Coding
S4.A. Description of internal IDs used for each experiment, the TMT reagents used for labeling (TAG), sample and sample code and the groups to which each associated.
EXPERIMENT	TAG	SAMPLE	GROUP	CODE
TMT1	127N	43	NcNs (Non-COVID Non-susceptible)	NcNs-43
TMT1	129N	45		NcNs-45
TMT1	131N	65		NcNs-65
TMT2	128N	66		NcNs-66
TMT2	130N	71		NcNs-71
TMT1	131C	IS-1	IS (Internal Standard pool)	IS-1
TMT2	131C	IS-2		IS-2
TMT1	127C	3	Mcov (Moderate Covid)	Mcov-3
TMT1	129C	5		Mcov-5
TMT2	126	26		Mcov-26
TMT2	128C	68		Mcov-68
TMT2	130C	74		Mcov-74
TMT1	126	16	NcSus (Non Covid Susceptible)	NcSus-16
TMT1	128C	22		NcSus-22
TMT1	130C	24		NcSus-24
TMT2	127C	31		NcSus-31
TMT2	129C	59		NcSus-59
TMT1	128N	20	Scov (Severe Covid)	Scov-20
TMT1	130N	35		Scov-35
TMT2	127N	157		Scov-157
TMT2	129N	162		Scov-162
TMT2	131N	177		Scov-177

## Sheet: B. Microb_QUANT-OnlyIS
S4.B. List of proteins quantified in both TMT experiments. The representative protein of each protein group (Master protein) was only considered for quantitation if it was identified and quantified (with abundance value) in both internal standards (one for each TMT experiment). The following information is provided in table: the ID and annotation according to the UniProt database, the protein gro…																																																List of proteins quantified in both TMT experiments. The representative protein of each protein group (Master protein) was only considered for quantitation if it was identified and quantified (with abundance value) in both internal standards (one for each TMT experiment). As in the identification table, the following information is provided: the ID and annotation according to the UniProt database…
Accession	Description	Master	Protein Group ID	Confidence	Sum PEP Score	# Global PSMs	# Global Pepts	# Global Uniq. Pepts	Annotation												Found in Sample																						Abundance Ratio						Abundance Ratio (log2)
						# PSMs			KOs	geneLength	geneStatus	cohortOrigin	phylum	genus	eggNOG	sampleFreq	individualFreq	KOCategory	eggNOGCategory	cohortAssembled	NcNs-43	NcNs-45	NcNs-65	NcNs-66	NcNs-71	IS-1	IS-2	Mcov-3	Mcov-5	Mcov-26	Mcov-68	Mcov-74	NcSus-16	NcSus-22	NcSus-24	NcSus-31	NcSus-59	Scov-20	Scov-35	Scov-157	Scov-162	Scov-177	Mcov vs NcNs	Scov vs NcNs	Scov vs Mcov	NcNs vs NcSus	Mcov vs NcSus	Scov vs NcSus	Mcov vs NcNs
V1.UC38-0_GL0136774	V1.UC38-0_GL0136774	■	2005	High	23.513	11	3	2	unknown	561	Lack 5'-end	EUR	unknown	unknown	unknown	0.0970797	0.0869159	unknown	unknown	EUR	█	█	█	█	█	█	█	█	█	█	█	█	█	█	█	█	█	█	█	█	█	█	0.196	0.376	1.918	1.395	0.274	0.525	-2.35
V1.CD18-0_GL0090784	V1.CD18-0_GL0090784	■	389	High	49.093	28	11	1	K02355	2079	Complete	EUR	Firmicutes	Streptococcus	COG0480	0.0852407	0.0897196	Translation	Translation, ribosomal structure and biogenesis	EUR;CHN	█	█	█	█	█	█	█	█	█	█	█	█	█	█	█	█	█	█	█	█	█	█	0.121	0.129	1.067	2.812	0.34	0.363	-3.05
NLM027_GL0078182	NLM027_GL0078182	■	2514	High	11.939	10	4	1	K03671	315	Complete	CHN	Firmicutes	Streptococcus	COG0526	0.127072	0.129907	Folding, Sorting and Degradation	Energy production and conversion;Posttranslational modification, protein turnover, chaperones	EUR;CHN	█	█	█	█	█	█	█	█	█	█	█	█	█	█	█	█	█	█	█	█	█	█	0.242	0.142	0.589	3	0.725	0.427	-2.05
871237.SIN_1083	871237.SIN_1083	■	5012	High	16.521	16	5	4	K02950	417	Complete	SP	Firmicutes	Streptococcus	COG0048	0.468035	0.445794	Translation	Translation, ribosomal structure and biogenesis	EUR;CHN;USA	█	█	█	█	█	█	█	█	█	█	█	█	█	█	█	█	█	█	█	█	█	█	0.239	0.315	1.321	2.228	0.532	0.703	-2.07
871237.SIN_1343	871237.SIN_1343	■	246	High	22.642	14	7	3	K10112	1056	Complete	SP	Firmicutes	Streptococcus	COG3839	0.123125	0.118692	Membrane Transport	Carbohydrate transport and metabolism	NA	█	█	█	█	█	█	█	█	█	█	█	█	█	█	█	█	█	█	█	█	█	█	0.261	0.294	1.124	3.434	0.898	1.009	-1.94
MH0184_GL0101891	MH0184_GL0101891	■	837	High	10.938	8	3	1	K02988	501	Lack 5'-end	EUR	Firmicutes	Streptococcus	COG0098	0.669298	0.654206	Translation	Translation, ribosomal structure and biogenesis	EUR;CHN;USA	█	█	█	█	█	█	█	█	█	█	█	█	█	█	█	█	█	█	█	█	█	█	0.253	0.322	1.274	2.062	0.521	0.664	-1.98
MH0003_GL0074996	MH0003_GL0074996	■	2273	High	16.727	19	4	2	K03530	276	Complete	EUR	Firmicutes	Streptococcus	COG0776	0.252565	0.249533	Replication and Repair	Replication, recombination and repair	EUR;CHN	█	█	█	█	█	█	█	█	█	█	█	█	█	█	█	█	█	█	█	█	█	█	0.276	0.411	1.489	2.571	0.71	1.057	-1.86
864570.HMPREF9189_1830	864570.HMPREF9189_1830	■	4675	High	14.392	14	6	1	K02986	612	Complete	SP	Firmicutes	Streptococcus	COG0522	0.362273	0.349533	Translation	Translation, ribosomal structure and biogenesis	EUR;CHN	█	█	█	█	█	█	█	█	█	█	█	█	█	█	█	█	█	█	█	█	█	█	0.279	0.491	1.758	2.328	0.651	1.144	-1.84
469609.HMPREF0847_01026	469609.HMPREF0847_01026	■	4613	High	78.203	76	17	3	K02358	1215	Complete	SP	Firmicutes	Streptococcus	COG0050	0.288871	0.268224	Translation	Translation, ribosomal structure and biogenesis	NA	█	█	█	█	█	█	█	█	█	█	█	█	█	█	█	█	█	█	█	█	█	█	0.262	0.46	1.753	2.703	0.709	1.243	-1.93
NA	NA	■	3642	High	2.217	4	1	1	NA	NA	NA	NA	NA	NA	NA	NA	NA	NA	NA	NA	█	█	█	█	█	█	█	█	█	█	█	█	█	█	█	█	█	█	█	█	█	█	0.269	0.271	1.007	3.856	1.036	1.044	-1.9
160704339-stool1_revised_C1393037_1_gene48442	160704339-stool1_revised_C1393037_1_gene48442	■	2612	High	7.139	7	3	1	K02355	2145	Complete	USA	unknown	unknown	COG0480	0.0599842	0.0523364	Translation	Translation, ribosomal structure and biogenesis	EUR;USA	█	█	█	█	█	█	█	█	█	█	█	█	█	█	█	█	█	█	█	█	█	█	0.187	0.738	3.958	1.173	0.219	0.866	-2.42
NA	NA	■	1574	High	6.259	11	2	1	NA	NA	NA	NA	NA	NA	NA	NA	NA	NA	NA	NA	█	█	█	█	█	█	█	█	█	█	█	█	█	█	█	█	█	█	█	█	█	█	0.256	0.272	1.06	2.06	0.528	0.559	-1.96
MH0086_GL0120983	MH0086_GL0120983	■	422	High	16.067	8	3	3	K02887	360	Complete	EUR	Firmicutes	Streptococcus	COG0292	0.576953	0.56729	Translation	Translation, ribosomal structure and biogenesis	EUR;CHN	█	█	█	█	█	█	█	█	█	█	█	█	█	█	█	█	█	█	█	█	█	█	0.204	0.389	1.911	2.328	0.474	0.906	-2.3
864570.HMPREF9189_1381	864570.HMPREF9189_1381	■	4851	High	37.34	16	9	3	K03545	1284	Complete	SP	Firmicutes	Streptococcus	COG0544	0.232044	0.220561	Genetic Information Processing	Posttranslational modification, protein turnover, chaperones	CHN	█	█	█	█	█	█	█	█	█	█	█	█	█	█	█	█	█	█	█	█	█	█	0.307	0.38	1.236	2.168	0.666	0.823	-1.7
MH0003_GL0005969	MH0003_GL0005969	■	1741	High	1.438	3	1	1	K02956	330	Complete	EUR	Firmicutes	Streptococcus	COG0184	0.371744	0.36729	Translation	Translation, ribosomal structure and biogenesis	EUR;CHN	█	█	█	█	█	█	█	█	█	█	█	█	█	█	█	█	█	█	█	█	█	█	0.214	0.325	1.519	2.704	0.578	0.878	-2.23
MH0277_GL0038574	MH0277_GL0038574	■	3279	High	3.518	4	2	1	K02111	1557	Complete	EUR	Firmicutes	Enterococcus	COG0056	0.0560379	0.046729	Energy Metabolism	Energy production and conversion	EUR;CHN	█	█	█	█	█	█	█	█	█	█	█	█	█	█	█	█	█	█	█	█	█	█	0.259	0.485	1.875	2.902	0.751	1.408	-1.95
HT8A_GL0098682	HT8A_GL0098682	■	1435	High	52.288	53	10	1	K00134	1008	Complete	CHN	Firmicutes	Streptococcus	COG0057	0.166535	0.160748	Carbohydrate Metabolism	Carbohydrate transport and metabolism	EUR;CHN	█	█	█	█	█	█	█	█	█	█	█	█	█	█	█	█	█	█	█	█	█	█	0.319	0.583	1.829	2.807	0.895	1.636	-1.65
V1.FI24_GL0071755	V1.FI24_GL0071755	■	2848	High	49.525	36	14	12	K00158	1779	Complete	EUR	Firmicutes	Streptococcus	COG0028	0.483031	0.450467	Carbohydrate Metabolism	Amino acid transport and metabolism;Coenzyme transport and metabolism	EUR;CHN	█	█	█	█	█	█	█	█	█	█	█	█	█	█	█	█	█	█	█	█	█	█	0.278	0.442	1.59	2.314	0.643	1.023	-1.85
O2.UC4-1_GL0060822	O2.UC4-1_GL0060822	■	1047	High	6.97	4	3	3	K02965	327	Lack 5'-end	EUR	Firmicutes	Streptococcus	COG0185	0.366219	0.331776	Translation	Translation, ribosomal structure and biogenesis	EUR;CHN	█	█	█	█	█	█	█	█	█	█	█	█	█	█	█	█	█	█	█	█	█	█	0.295	0.44	1.492	2.018	0.595	0.888	-1.76
MH0003_GL0109394	MH0003_GL0109394	■	2595	High	23.013	16	5	5	K02906	627	Complete	EUR	Firmicutes	Streptococcus	COG0087	0.546961	0.534579	Translation	Translation, ribosomal structure and biogenesis	EUR;CHN	█	█	█	█	█	█	█	█	█	█	█	█	█	█	█	█	█	█	█	█	█	█	0.324	0.522	1.612	2.181	0.706	1.138	-1.63
388919.SSA_0110	388919.SSA_0110	■	1762	High	18.405	7	5	2	K02886	834	Complete	SP	Firmicutes	Streptococcus	COG0090	0.168114	0.157009	Translation	Translation, ribosomal structure and biogenesis	CHN	█	█	█	█	█	█	█	█	█	█	█	█	█	█	█	█	█	█	█	█	█	█	0.285	0.487	1.708	2.621	0.748	1.277	-1.81
679189.HMPREF9019_1104	679189.HMPREF9019_1104	■	4729	High	1.677	3	1	1	K03839	489	Complete	SP	Bacteroidetes	Prevotella	COG0716	0.0197316	0.0224299	Metabolism	Energy production and conversion	NA	█	█	█	█	█	█	█	█	█	█	█	█	█	█	█	█	█	█	█	█	█	█	0.21	0.818	3.899	1.525	0.32	1.247	-2.25
MH0003_GL0109395	MH0003_GL0109395	■	2635	High	27.158	26	7	7	K02926	624	Complete	EUR	Firmicutes	Streptococcus	COG0088	0.632991	0.624299	Translation	Translation, ribosomal structure and biogenesis	EUR;CHN;USA	█	█	█	█	█	█	█	█	█	█	█	█	█	█	█	█	█	█	█	█	█	█	0.318	0.582	1.828	1.827	0.582	1.063	-1.65
O2.CD1-0-PT_GL0026137	O2.CD1-0-PT_GL0026137	■	2543	High	29.638	18	5	2	K02935	369	Complete	EUR	Firmicutes	Streptococcus	COG0222	0.0410418	0.0429907	Translation	Translation, ribosomal structure and biogenesis	EUR;CHN	█	█	█	█	█	█	█	█	█	█	█	█	█	█	█	█	█	█	█	█	█	█	0.307	0.795	2.589	1.242	0.381	0.987	-1.7
511691.SmuNN2025_1764	511691.SmuNN2025_1764	■	2259	High	5.601	5	2	1	K02946	309	Complete	SP	Firmicutes	Streptococcus	COG0051	0.0378848	0.0373832	Translation	Translation, ribosomal structure and biogenesis	NA	█	█	█	█	█	█	█	█	█	█	█	█	█	█	█	█	█	█	█	█	█	█	0.299	0.287	0.96	2.166	0.648	0.622	-1.74
871237.SIN_1558	871237.SIN_1558	■	4897	High	3.865	4	2	2	unknown	666	Complete	SP	Firmicutes	Streptococcus	unknown	0.0102605	0.00934579	unknown	unknown	NA	█	█	█	█	█	█	█	█	█	█	█	█	█	█	█	█	█	█	█	█	█	█	0.229	0.555	2.427	1.546	0.353	0.857	-2.13
N056A_GL0010906	N056A_GL0010906	■	5045	High	23.411	19	10	6	K02945	1203	Complete	CHN	Firmicutes	Streptococcus	COG0539	0.37648	0.35514	Translation	Translation, ribosomal structure and biogenesis	CHN	█	█	█	█	█	█	█	█	█	█	█	█	█	█	█	█	█	█	█	█	█	█	0.333	0.387	1.161	2.197	0.732	0.851	-1.59
864570.HMPREF9189_1527	864570.HMPREF9189_1527	■	995	High	5.265	10	3	1	K02907	225	Complete	SP	Firmicutes	Streptococcus	COG1841	0.164957	0.160748	Translation	Translation, ribosomal structure and biogenesis	CHN	█	█	█	█	█	█	█	█	█	█	█	█	█	█	█	█	█	█	█	█	█	█	0.353	0.404	1.143	1.89	0.668	0.763	-1.5
NLM027_GL0047733	NLM027_GL0047733	■	5518	High	3.762	4	2	2	K07498	801	Lack 5'-end	CHN	Actinobacteria	Actinomyces	COG0488	0.0670876	0.0523364	Genetic Information Processing	General function prediction only	CHN	█	█	█	█	█	█	█	█	█	█	█	█	█	█	█	█	█	█	█	█	█	█	0.303	0.283	0.934	3.455	1.048	0.979	-1.72
MH0189_GL0119063	MH0189_GL0119063	■	1081	High	5.38	3	2	2	K02406	1005	Complete	EUR	Spirochaetes	Treponema	COG1344	0.000789266	0.000934579	Signal Transduction	Cell motility	EUR	█	█	█	█	█	█	█	█	█	█	█	█	█	█	█	█	█	█	█	█	█	█	0.281	0.24	0.853	2.192	0.617	0.526	-1.83
864570.HMPREF9189_1528	864570.HMPREF9189_1528	■	4104	High	15.24	9	3	1	K02988	495	Complete	SP	Firmicutes	Streptococcus	COG0098	0.25809	0.247664	Translation	Translation, ribosomal structure and biogenesis	NA	█	█	█	█	█	█	█	█	█	█	█	█	█	█	█	█	█	█	█	█	█	█	0.327	0.346	1.057	2.543	0.833	0.881	-1.61
888833.HMPREF9961_1284	888833.HMPREF9961_1284	■	4186	High	20.932	16	5	4	K00356	1443	Complete	SP	Firmicutes	Streptococcus	COG0446	0.0820837	0.071028	Energy Metabolism	General function prediction only	NA	█	█	█	█	█	█	█	█	█	█	█	█	█	█	█	█	█	█	█	█	█	█	0.349	0.37	1.061	3.292	1.15	1.219	-1.52
871237.SIN_1900	871237.SIN_1900	■	1368	High	30.356	27	6	3	K02935	366	Complete	SP	Firmicutes	Streptococcus	COG0222	0.0552486	0.0542056	Translation	Translation, ribosomal structure and biogenesis	NA	█	█	█	█	█	█	█	█	█	█	█	█	█	█	█	█	█	█	█	█	█	█	0.352	0.401	1.137	1.822	0.642	0.73	-1.51
NLM027_GL0046806	NLM027_GL0046806	■	574	High	32.508	24	8	4	K02027	1488	Complete	CHN	Firmicutes	Streptococcus	COG1653	0.275454	0.271028	Membrane Transport	Carbohydrate transport and metabolism	CHN	█	█	█	█	█	█	█	█	█	█	█	█	█	█	█	█	█	█	█	█	█	█	0.356	0.401	1.124	3.075	1.096	1.232	-1.49
562983.HMPREF0433_01519	562983.HMPREF0433_01519	■	2085	High	3.066	5	2	1	K03043	3810	Complete	SP	Firmicutes	Gemella	COG0085	0.224152	0.21215	Nucleotide Metabolism	Transcription	NA	█	█	█	█	█	█	█	█	█	█	█	█	█	█	█	█	█	█	█	█	█	█	0.245	0.338	1.382	2.856	0.699	0.965	-2.03
MH0224_GL0136833	MH0224_GL0136833	■	5529	High	7.032	7	2	1	K03531	1161	Complete	EUR	unknown	unknown	COG0206	0.011839	0.0140187	Replication and Repair	Cell cycle control, cell division, chromosome partitioning	EUR	█	█	█	█	█	█	█	█	█	█	█	█	█	█	█	█	█	█	█	█	█	█	0.315	0.093	0.295	3.842	1.209	0.356	-1.67
MH0003_GL0003406	MH0003_GL0003406	■	3704	High	23.683	17	4	4	K02992	471	Complete	EUR	Firmicutes	Streptococcus	COG0049	0.281768	0.276636	Translation	Translation, ribosomal structure and biogenesis	EUR;CHN;USA	█	█	█	█	█	█	█	█	█	█	█	█	█	█	█	█	█	█	█	█	█	█	0.367	0.587	1.6	1.951	0.716	1.146	-1.45
862965.PARA_19670	862965.PARA_19670	■	3877	High	35.45	18	8	2	K03286	1086	Complete	SP	Proteobacteria	Haemophilus	COG2885	0.110497	0.11028	Cellular Processes and Signaling	Cell wall/membrane/envelope biogenesis	NA	█	█	█	█	█	█	█	█	█	█	█	█	█	█	█	█	█	█	█	█	█	█	0.343	0.47	1.37	2.754	0.945	1.295	-1.54
MH0298_GL0019095	MH0298_GL0019095	■	5501	High	44.263	35	12	1	K02358	1182	Complete	EUR	Bacteroidetes	unknown	COG0050	0.0102605	0.011215	Translation	Translation, ribosomal structure and biogenesis	EUR	█	█	█	█	█	█	█	█	█	█	█	█	█	█	█	█	█	█	█	█	█	█	0.366	0.595	1.627	3.369	1.232	2.004	-1.45
V1.UC38-4_GL0136012	V1.UC38-4_GL0136012	■	4442	High	19.31	15	6	5	K03531	1278	Complete	EUR	Firmicutes	Streptococcus	COG0206	0.288082	0.274766	Replication and Repair	Cell cycle control, cell division, chromosome partitioning	EUR	█	█	█	█	█	█	█	█	█	█	█	█	█	█	█	█	█	█	█	█	█	█	0.337	0.495	1.47	2.048	0.69	1.015	-1.57
O2.UC11-2_GL0110070	O2.UC11-2_GL0110070	■	1655	High	8.621	7	3	3	K02881	369	Lack 5'-end	EUR	Firmicutes	Streptococcus	COG0256	0.62352	0.609346	Translation	Translation, ribosomal structure and biogenesis	EUR;CHN;USA	█	█	█	█	█	█	█	█	█	█	█	█	█	█	█	█	█	█	█	█	█	█	0.335	0.327	0.974	1.949	0.653	0.637	-1.58
MH0184_GL0065173	MH0184_GL0065173	■	971	High	17.351	12	4	1	K02878	414	Complete	EUR	Firmicutes	Streptococcus	COG0197	0.391476	0.371963	Translation	Translation, ribosomal structure and biogenesis	EUR;CHN;USA	█	█	█	█	█	█	█	█	█	█	█	█	█	█	█	█	█	█	█	█	█	█	0.398	0.435	1.093	2.065	0.821	0.898	-1.33
NLM027_GL0001607	NLM027_GL0001607	■	2230	High	18.1	8	5	1	K02027	552	Lack 3'-end	CHN	Firmicutes	Streptococcus	COG1653	0.112865	0.103738	Membrane Transport	Carbohydrate transport and metabolism	CHN	█	█	█	█	█	█	█	█	█	█	█	█	█	█	█	█	█	█	█	█	█	█	0.251	0.144	0.575	3.448	0.866	0.498	-1.99
467705.SGO_0206	467705.SGO_0206	■	5510	High	93.338	46	17	4	K02355	2082	Complete	SP	Firmicutes	Streptococcus	COG0480	0.254144	0.243925	Translation	Translation, ribosomal structure and biogenesis	NA	█	█	█	█	█	█	█	█	█	█	█	█	█	█	█	█	█	█	█	█	█	█	0.359	0.446	1.242	2.696	0.969	1.203	-1.48
MH0368_GL0085980	MH0368_GL0085980	■	2967	High	1.738	3	1	1	K00068	801	Complete	EUR	Firmicutes	Streptococcus	COG1028	0.295185	0.26729	Carbohydrate Metabolism	Lipid transport and metabolism;Secondary metabolites biosynthesis, transport and catabolism;General function prediction only	EUR;CHN	█	█	█	█	█	█	█	█	█	█	█	█	█	█	█	█	█	█	█	█	█	█	0.261	0.096	0.368	2.051	0.535	0.197	-1.94
O2.CD1-0-PT_GL0031686	O2.CD1-0-PT_GL0031686	■	1590	High	16.74	13	4	2	K02863	690	Complete	EUR	Firmicutes	Streptococcus	COG0081	0.21547	0.209346	Translation	Translation, ribosomal structure and biogenesis	EUR;CHN	█	█	█	█	█	█	█	█	█	█	█	█	█	█	█	█	█	█	█	█	█	█	0.385	0.359	0.932	2.048	0.788	0.735	-1.38
V1.CD7-0-PN_GL0011610	V1.CD7-0-PN_GL0011610	■	3750	High	10.489	13	4	2	K02355	2130	Complete	EUR	Actinobacteria	Bifidobacterium	COG0480	0.00157853	0.000934579	Translation	Translation, ribosomal structure and biogenesis	EUR	█	█	█	█	█	█	█	█	█	█	█	█	█	█	█	█	█	█	█	█	█	█	0.384	0.252	0.658	3.559	1.365	0.899	-1.38
NA	NA	■	1322	High	9.597	7	2	2	NA	NA	NA	NA	NA	NA	NA	NA	NA	NA	NA	NA	█	█	█	█	█	█	█	█	█	█	█	█	█	█	█	█	█	█	█	█	█	█	0.365	0.308	0.845	2.334	0.851	0.719	-1.46
MH0277_GL0015361	MH0277_GL0015361	■	247	High	11.856	10	4	1	K01635	981	Complete	EUR	Firmicutes	Enterococcus	COG3684	0.308603	0.272897	Carbohydrate Metabolism	Carbohydrate transport and metabolism	EUR;CHN;USA	█	█	█	█	█	█	█	█	█	█	█	█	█	█	█	█	█	█	█	█	█	█	0.314	0.361	1.15	2.5	0.785	0.903	-1.67
467705.SGO_1232	467705.SGO_1232	■	4894	High	19.343	15	6	3	K00016	987	Complete	SP	Firmicutes	Streptococcus	COG0039	0.111287	0.113084	Carbohydrate Metabolism	Energy production and conversion	CHN	█	█	█	█	█	█	█	█	█	█	█	█	█	█	█	█	█	█	█	█	█	█	0.394	0.542	1.374	2.695	1.063	1.46	-1.34
N056A_GL0040490	N056A_GL0040490	■	1763	High	13.395	8	4	4	K02892	297	Lack 5'-end	CHN	Firmicutes	Streptococcus	COG0089	0.243883	0.230841	Translation	Translation, ribosomal structure and biogenesis	EUR;CHN	█	█	█	█	█	█	█	█	█	█	█	█	█	█	█	█	█	█	█	█	█	█	0.373	0.365	0.979	2.183	0.815	0.797	-1.42
T2D-63A_GL0070196	T2D-63A_GL0070196	■	3219	High	8.53	6	3	3	K02990	291	Complete	CHN	Firmicutes	Streptococcus	COG0360	0.0102605	0.0102804	Translation	Translation, ribosomal structure and biogenesis	CHN	█	█	█	█	█	█	█	█	█	█	█	█	█	█	█	█	█	█	█	█	█	█	0.36	0.366	1.017	2.21	0.795	0.809	-1.47
888833.HMPREF9961_2059	888833.HMPREF9961_2059	■	5236	High	84.483	62	16	4	K01689	1305	Complete	SP	Firmicutes	Streptococcus	COG0148	0.359116	0.336449	Carbohydrate Metabolism	Carbohydrate transport and metabolism	NA	█	█	█	█	█	█	█	█	█	█	█	█	█	█	█	█	█	█	█	█	█	█	0.405	0.553	1.365	2.05	0.831	1.134	-1.3
467705.SGO_2105	467705.SGO_2105	■	2479	High	7.659	3	2	2	unknown	588	Complete	SP	Firmicutes	Streptococcus	unknown	0.0994475	0.1	unknown	unknown	NA	█	█	█	█	█	█	█	█	█	█	█	█	█	█	█	█	█	█	█	█	█	█	0.327	0.345	1.056	2.886	0.944	0.996	-1.61
N056A_GL0019529	N056A_GL0019529	■	988	High	23.508	15	8	2	K01635	1023	Complete	CHN	Firmicutes	Streptococcus	COG3684	0.0363062	0.0336449	Carbohydrate Metabolism	Carbohydrate transport and metabolism	CHN	█	█	█	█	█	█	█	█	█	█	█	█	█	█	█	█	█	█	█	█	█	█	0.405	0.46	1.136	2.096	0.85	0.965	-1.3
NLM027_GL0016369	NLM027_GL0016369	■	774	High	9.751	9	4	4	K02895	306	Complete	CHN	Firmicutes	Streptococcus	COG0198	0.292028	0.274766	Translation	Translation, ribosomal structure and biogenesis	EUR;CHN	█	█	█	█	█	█	█	█	█	█	█	█	█	█	█	█	█	█	█	█	█	█	0.408	0.422	1.034	2.268	0.926	0.957	-1.29
888833.HMPREF9961_1603	888833.HMPREF9961_1603	■	905	High	20.288	9	5	2	K02886	834	Complete	SP	Firmicutes	Streptococcus	COG0090	0.298343	0.282243	Translation	Translation, ribosomal structure and biogenesis	EUR;CHN	█	█	█	█	█	█	█	█	█	█	█	█	█	█	█	█	█	█	█	█	█	█	0.296	0.374	1.263	1.735	0.514	0.65	-1.75
O2.CD3-0-PT_GL0041879	O2.CD3-0-PT_GL0041879	■	2736	High	2.939	3	1	1	K02899	252	Complete	EUR	Actinobacteria	Bifidobacterium	COG0211	0.0165746	0.00841121	Translation	Translation, ribosomal structure and biogenesis	EUR	█	█	█	█	█	█	█	█	█	█	█	█	█	█	█	█	█	█	█	█	█	█	0.377	0.187	0.496	1.364	0.514	0.255	-1.41
MH0122_GL0069925	MH0122_GL0069925	■	542	High	8.942	7	4	4	K02355	2103	Complete	EUR	Proteobacteria	Haemophilus	COG0480	0.630624	0.627103	Translation	Translation, ribosomal structure and biogenesis	EUR;CHN;USA	█	█	█	█	█	█	█	█	█	█	█	█	█	█	█	█	█	█	█	█	█	█	0.371	0.482	1.297	1.805	0.67	0.87	-1.43
638301.HMPREF0444_1658	638301.HMPREF0444_1658	■	5073	High	4.202	2	1	1	K04047	462	Complete	SP	Firmicutes	Granulicatella	COG0783	0.0718232	0.0626168	Replication and Repair	Inorganic ion transport and metabolism	NA	█	█	█	█	█	█	█	█	█	█	█	█	█	█	█	█	█	█	█	█	█	█	0.304	0.645	2.123	9.714	2.951	6.266	-1.72
944560.HMPREF9058_0916	944560.HMPREF9058_0916	■	839	High	2.241	3	1	1	K00164	3828	Complete	SP	Actinobacteria	Actinomyces	COG0567;COG0508	0.0962904	0.0859813	Carbohydrate Metabolism	Energy production and conversion	NA	█	█	█	█	█	█	█	█	█	█	█	█	█	█	█	█	█	█	█	█	█	█	0.353	0.296	0.839	2.444	0.863	0.723	-1.5
864570.HMPREF9189_0632	864570.HMPREF9189_0632	■	2465	High	1.542	2	1	1	K09013	810	Complete	SP	Firmicutes	Streptococcus	COG0396	0.141279	0.136449	Membrane Transport	Posttranslational modification, protein turnover, chaperones	CHN	█	█	█	█	█	█	█	█	█	█	█	█	█	█	█	█	█	█	█	█	█	█	0.304	0.523	1.723	2.26	0.687	1.183	-1.72
NA	NA	■	2647	High	1.287	2	1	1	NA	NA	NA	NA	NA	NA	NA	NA	NA	NA	NA	NA	█	█	█	█	█	█	█	█	█	█	█	█	█	█	█	█	█	█	█	█	█	█	0.361	0.433	1.2	2.372	0.857	1.028	-1.47
553171.HMPREF0648_1389	553171.HMPREF0648_1389	■	1351	High	14.57	12	3	1	K03286	1077	Complete	SP	Bacteroidetes	Prevotella	NOG278182	0.0584057	0.0616822	Cellular Processes and Signaling	unknown	NA	█	█	█	█	█	█	█	█	█	█	█	█	█	█	█	█	█	█	█	█	█	█	0.439	0.458	1.043	2.294	1.008	1.051	-1.19
388919.SSA_2169	388919.SSA_2169	■	1987	High	5.946	4	3	3	K00963	960	Complete	SP	Firmicutes	Streptococcus	COG1210	0.0939227	0.0841121	Carbohydrate Metabolism	Cell wall/membrane/envelope biogenesis	CHN	█	█	█	█	█	█	█	█	█	█	█	█	█	█	█	█	█	█	█	█	█	█	0.346	0.505	1.461	2.931	1.013	1.48	-1.53
MH0221_GL0013203	MH0221_GL0013203	■	1437	High	6.931	5	3	3	K02876	489	Complete	EUR	Bacteroidetes	Bacteroides	NOG125635;COG0200	0.575375	0.58785	Translation	Translation, ribosomal structure and biogenesis;Function unknown	EUR;CHN;USA	█	█	█	█	█	█	█	█	█	█	█	█	█	█	█	█	█	█	█	█	█	█	0.406	0.244	0.602	3.328	1.35	0.813	-1.3
V1.FI37_GL0216247	V1.FI37_GL0216247	■	4807	High	25.152	20	6	2	K02935	369	Complete	EUR	Firmicutes	Streptococcus	COG0222	0.282557	0.271963	Translation	Translation, ribosomal structure and biogenesis	EUR;CHN	█	█	█	█	█	█	█	█	█	█	█	█	█	█	█	█	█	█	█	█	█	█	0.403	0.339	0.841	1.778	0.717	0.604	-1.31
NLM027_GL0015047	NLM027_GL0015047	■	2176	High	19.615	10	6	6	K02073	897	Complete	CHN	Firmicutes	Streptococcus	COG1464	0.220994	0.21215	Membrane Transport	Inorganic ion transport and metabolism	CHN	█	█	█	█	█	█	█	█	█	█	█	█	█	█	█	█	█	█	█	█	█	█	0.396	0.465	1.174	1.545	0.612	0.719	-1.34
T2D-63A_GL0026314	T2D-63A_GL0026314	■	5015	High	14.936	12	4	4	K02994	399	Complete	CHN	Firmicutes	Streptococcus	COG0096	0.0252565	0.0252336	Translation	Translation, ribosomal structure and biogenesis	CHN	█	█	█	█	█	█	█	█	█	█	█	█	█	█	█	█	█	█	█	█	█	█	0.416	0.487	1.17	2.05	0.853	0.998	-1.27
MH0160_GL0055220	MH0160_GL0055220	■	3688	High	37.342	27	12	7	K02358	1185	Complete	EUR	Proteobacteria	Haemophilus	COG0050	0.632991	0.628972	Translation	Translation, ribosomal structure and biogenesis	EUR;CHN;USA	█	█	█	█	█	█	█	█	█	█	█	█	█	█	█	█	█	█	█	█	█	█	0.439	0.4	0.912	1.376	0.604	0.55	-1.19
N056A_GL0000096	N056A_GL0000096	■	4758	High	39.704	26	10	9	K02967	861	Complete	CHN	Firmicutes	Streptococcus	COG0052	0.288082	0.263551	Translation	Translation, ribosomal structure and biogenesis	CHN	█	█	█	█	█	█	█	█	█	█	█	█	█	█	█	█	█	█	█	█	█	█	0.442	0.435	0.985	1.86	0.822	0.81	-1.18
T2D-107A_GL0104317	T2D-107A_GL0104317	■	2949	High	9.234	6	3	3	K05787	276	Lack 5'-end	CHN	Proteobacteria	Haemophilus	COG0776	0.130229	0.137383	Replication and Repair	Replication, recombination and repair	EUR;CHN	█	█	█	█	█	█	█	█	█	█	█	█	█	█	█	█	█	█	█	█	█	█	0.396	0.565	1.426	1.467	0.581	0.828	-1.34
1000570.HMPREF9966_0929	1000570.HMPREF9966_0929	■	727	High	22.422	18	5	1	K02935	369	Complete	SP	Firmicutes	Streptococcus	COG0222	0.0615627	0.0626168	Translation	Translation, ribosomal structure and biogenesis	EUR	█	█	█	█	█	█	█	█	█	█	█	█	█	█	█	█	█	█	█	█	█	█	0.411	0.439	1.067	1.782	0.733	0.782	-1.28
MH0044_GL0071247	MH0044_GL0071247	■	2668	High	1.36	2	1	1	K01803	756	Complete	EUR	unknown	unknown	COG0149	0.00710339	0.00841121	Carbohydrate Metabolism	Carbohydrate transport and metabolism	EUR	█	█	█	█	█	█	█	█	█	█	█	█	█	█	█	█	█	█	█	█	█	█	2.964	1.234	0.416	1.193	3.534	1.471	1.57
NLM027_GL0049853	NLM027_GL0049853	■	5821	High	3.869	3	2	1	K00239	1257	Lack 5'-end	CHN	Actinobacteria	Actinomyces	COG1053	0.288082	0.274766	Carbohydrate Metabolism	Energy production and conversion	CHN	█	█	█	█	█	█	█	█	█	█	█	█	█	█	█	█	█	█	█	█	█	█	0.331	0.407	1.23	2.138	0.707	0.87	-1.6
NLM027_GL0057522	NLM027_GL0057522	■	1308	High	34.119	26	7	5	K02358	597	Lack 3'-end	CHN	Actinobacteria	Actinomyces	COG0050	0.265193	0.248598	Translation	Translation, ribosomal structure and biogenesis	CHN	█	█	█	█	█	█	█	█	█	█	█	█	█	█	█	█	█	█	█	█	█	█	0.458	0.382	0.834	2.393	1.097	0.915	-1.13
864570.HMPREF9189_1303	864570.HMPREF9189_1303	■	3113	High	15.674	9	6	2	K00549	2250	Complete	SP	Firmicutes	Streptococcus	COG0620	0.194159	0.18972	Amino Acid Metabolism	Amino acid transport and metabolism	CHN	█	█	█	█	█	█	█	█	█	█	█	█	█	█	█	█	█	█	█	█	█	█	0.438	0.521	1.189	1.917	0.84	0.999	-1.19
V1.CD12-3_GL0023236	V1.CD12-3_GL0023236	■	4025	High	3.573	4	1	1	K02996	393	Complete	EUR	Firmicutes	unknown	COG0103	0.0165746	0.0130841	Translation	Translation, ribosomal structure and biogenesis	EUR	█	█	█	█	█	█	█	█	█	█	█	█	█	█	█	█	█	█	█	█	█	█	0.41	0.195	0.477	1.863	0.763	0.364	-1.29
888833.HMPREF9961_0288	888833.HMPREF9961_0288	■	4794	High	10.382	7	4	2	K03043	3570	Complete	SP	Firmicutes	Streptococcus	COG0085	0.318863	0.306542	Nucleotide Metabolism	Transcription	EUR;CHN	█	█	█	█	█	█	█	█	█	█	█	█	█	█	█	█	█	█	█	█	█	█	0.436	0.482	1.107	1.57	0.684	0.758	-1.2
NA	NA	■	828	High	5.477	4	2	2	NA	NA	NA	NA	NA	NA	NA	NA	NA	NA	NA	NA	█	█	█	█	█	█	█	█	█	█	█	█	█	█	█	█	█	█	█	█	█	█	0.44	0.475	1.079	2.465	1.085	1.17	-1.18
764285508-stool1_revised_scaffold42952_1_gene129473	764285508-stool1_revised_scaffold42952_1_gene129473	■	5480	High	3.926	4	2	1	K08483	1710	Complete	USA	Firmicutes	Turicibacter	COG1080	0.108919	0.109346	Membrane Transport	Carbohydrate transport and metabolism	USA	█	█	█	█	█	█	█	█	█	█	█	█	█	█	█	█	█	█	█	█	█	█	0.346	0.542	1.568	1.842	0.637	0.999	-1.53
638301.HMPREF0444_0825	638301.HMPREF0444_0825	■	1025	High	2.209	3	1	1	K04564	609	Complete	SP	Firmicutes	Granulicatella	COG0605	0.108919	0.113084	Transport and Catabolism	Inorganic ion transport and metabolism	NA	█	█	█	█	█	█	█	█	█	█	█	█	█	█	█	█	█	█	█	█	█	█	0.341	0.367	1.074	3.241	1.106	1.188	-1.55
V1.UC14-1_GL0088715	V1.UC14-1_GL0088715	■	966	High	30.159	25	10	1	K02358	1191	Complete	EUR	Bacteroidetes	Prevotella	COG0050	0.0110497	0.0121495	Translation	Translation, ribosomal structure and biogenesis	EUR;CHN	█	█	█	█	█	█	█	█	█	█	█	█	█	█	█	█	█	█	█	█	█	█	0.358	0.456	1.274	4.467	1.6	2.038	-1.48
NLM027_GL0067064	NLM027_GL0067064	■	858	High	40.819	27	11	4	K10108	1044	Lack 5'-end	CHN	Firmicutes	Streptococcus	COG2182	0.19337	0.183178	Membrane Transport	Carbohydrate transport and metabolism	CHN	█	█	█	█	█	█	█	█	█	█	█	█	█	█	█	█	█	█	█	█	█	█	0.442	0.302	0.683	2.911	1.287	0.88	-1.18
MH0377_GL0150534	MH0377_GL0150534	■	2366	High	2.896	4	1	1	K02933	552	Lack 5'-end	EUR	unknown	unknown	COG0097	0.0142068	0.0158879	Translation	Translation, ribosomal structure and biogenesis	EUR;USA	█	█	█	█	█	█	█	█	█	█	█	█	█	█	█	█	█	█	█	█	█	█	0.445	0.268	0.601	3.141	1.399	0.841	-1.17
871237.SIN_2033	871237.SIN_2033	■	233	High	12.284	10	3	1	K02899	306	Complete	SP	Firmicutes	Streptococcus	COG0211	0.16101	0.151402	Translation	Translation, ribosomal structure and biogenesis	CHN	█	█	█	█	█	█	█	█	█	█	█	█	█	█	█	█	█	█	█	█	█	█	0.441	0.327	0.741	1.249	0.551	0.409	-1.18
638301.HMPREF0444_0895	638301.HMPREF0444_0895	■	2582	High	3.324	2	1	1	K13954	1152	Complete	SP	Firmicutes	Granulicatella	COG1454	0.198895	0.186916	Carbohydrate Metabolism	Energy production and conversion	NA	█	█	█	█	█	█	█	█	█	█	█	█	█	█	█	█	█	█	█	█	█	█	0.358	0.909	2.54	1.219	0.436	1.108	-1.48
MH0393_GL0026638	MH0393_GL0026638	■	4483	High	13.885	13	5	4	K02863	741	Complete	EUR	Firmicutes	Streptococcus	COG0081	0.0828729	0.0747664	Translation	Translation, ribosomal structure and biogenesis	EUR	█	█	█	█	█	█	█	█	█	█	█	█	█	█	█	█	█	█	█	█	█	█	0.478	0.428	0.894	2.389	1.142	1.022	-1.06
MH0147_GL0102769	MH0147_GL0102769	■	5027	High	2.465	2	1	1	K02881	360	Complete	EUR	unknown	unknown	COG0256	0.0686661	0.0682243	Translation	Translation, ribosomal structure and biogenesis	EUR;USA	█	█	█	█	█	█	█	█	█	█	█	█	█	█	█	█	█	█	█	█	█	█	0.39	0.39	0.999	2.99	1.167	1.166	-1.36
MH0277_GL0032811	MH0277_GL0032811	■	5582	High	1.378	3	1	1	K02961	288	Complete	EUR	Firmicutes	Enterococcus	COG0186	0.038674	0.0373832	Translation	Translation, ribosomal structure and biogenesis	EUR;CHN	█	█	█	█	█	█	█	█	█	█	█	█	█	█	█	█	█	█	█	█	█	█	0.377	0.436	1.156	1.546	0.582	0.673	-1.41
V1.UC38-4_GL0104137	V1.UC38-4_GL0104137	■	1977	High	8.17	6	3	3	K04564	606	Complete	EUR	Firmicutes	Streptococcus	COG0605	0.164957	0.149533	Transport and Catabolism	Inorganic ion transport and metabolism	EUR	█	█	█	█	█	█	█	█	█	█	█	█	█	█	█	█	█	█	█	█	█	█	0.442	0.546	1.236	2.524	1.116	1.379	-1.18
V1.FI24_GL0063008	V1.FI24_GL0063008	■	1144	High	14.451	9	5	5	K02406	1326	Complete	EUR	Firmicutes	Selenomonas	COG1344	0.00315706	0.00186916	Signal Transduction	Cell motility	EUR	█	█	█	█	█	█	█	█	█	█	█	█	█	█	█	█	█	█	█	█	█	█	0.439	0.605	1.378	2.062	0.906	1.248	-1.19
888825.HMPREF9398_0665	888825.HMPREF9398_0665	■	4635	High	8.146	4	2	2	K02876	480	Complete	SP	Firmicutes	Streptococcus	COG0200	0.116022	0.113084	Translation	Translation, ribosomal structure and biogenesis	CHN	█	█	█	█	█	█	█	█	█	█	█	█	█	█	█	█	█	█	█	█	█	█	0.391	0.432	1.104	1.912	0.748	0.826	-1.35
NA	NA	■	3360	High	1.518	2	1	1	NA	NA	NA	NA	NA	NA	NA	NA	NA	NA	NA	NA	█	█	█	█	█	█	█	█	█	█	█	█	█	█	█	█	█	█	█	█	█	█	0.379	0.253	0.668	3.62	1.371	0.916	-1.4
944560.HMPREF9058_1609	944560.HMPREF9058_1609	■	1650	High	8.691	7	2	2	K02992	471	Complete	SP	Actinobacteria	Actinomyces	COG0049	0.0449882	0.0420561	Translation	Translation, ribosomal structure and biogenesis	NA	█	█	█	█	█	█	█	█	█	█	█	█	█	█	█	█	█	█	█	█	█	█	0.421	0.605	1.439	1.651	0.695	1	-1.25
V1.CD6-0-PT_GL0056649	V1.CD6-0-PT_GL0056649	■	1751	High	12.302	9	2	1	K02358	1113	Lack 3'-end	EUR	unknown	unknown	COG0050	0.00710339	0.00747664	Translation	Translation, ribosomal structure and biogenesis	EUR	█	█	█	█	█	█	█	█	█	█	█	█	█	█	█	█	█	█	█	█	█	█	0.429	0.409	0.953	3.684	1.579	1.505	-1.22
N013A_GL0038880	N013A_GL0038880	■	3175	High	25.827	17	5	5	unknown	453	Lack 5'-end	CHN	unknown	unknown	unknown	0.159432	0.152336	unknown	unknown	EUR;CHN	█	█	█	█	█	█	█	█	█	█	█	█	█	█	█	█	█	█	█	█	█	█	0.496	0.533	1.075	0.788	0.391	0.42	-1.01
944560.HMPREF9058_2455	944560.HMPREF9058_2455	■	4013	High	3.195	4	2	2	K01876	1800	Complete	SP	Actinobacteria	Actinomyces	COG0173	0.074191	0.0654206	Amino Acid Metabolism	Translation, ribosomal structure and biogenesis	NA	█	█	█	█	█	█	█	█	█	█	█	█	█	█	█	█	█	█	█	█	█	█	0.44	0.445	1.012	2.629	1.156	1.17	-1.19
NA	NA	■	2893	High	10.055	4	2	2	NA	NA	NA	NA	NA	NA	NA	NA	NA	NA	NA	NA	█	█	█	█	█	█	█	█	█	█	█	█	█	█	█	█	█	█	█	█	█	█	0.389	0.193	0.495	3.802	1.48	0.732	-1.36
T2D-26A_GL0151156	T2D-26A_GL0151156	■	4315	High	1.587	2	1	1	K00658	1338	Complete	CHN	Proteobacteria	unknown	COG0508	0.0252565	0.0224299	Carbohydrate Metabolism	Energy production and conversion	CHN	█	█	█	█	█	█	█	█	█	█	█	█	█	█	█	█	█	█	█	█	█	█	0.385	0.47	1.222	1.895	0.729	0.89	-1.38
562983.HMPREF0433_01521	562983.HMPREF0433_01521	■	3905	High	3.998	4	2	2	K02935	363	Complete	SP	Firmicutes	Gemella	COG0222	0.062352	0.0523364	Translation	Translation, ribosomal structure and biogenesis	NA	█	█	█	█	█	█	█	█	█	█	█	█	█	█	█	█	█	█	█	█	█	█	0.432	0.708	1.639	1.502	0.649	1.063	-1.21
889206.HMPREF9425_1302	889206.HMPREF9425_1302	■	1732	High	2.805	2	1	1	K02529	1263	Complete	SP	Firmicutes	Streptococcus	COG1609	0.35438	0.336449	Transcription	Transcription	EUR;CHN	█	█	█	█	█	█	█	█	█	█	█	█	█	█	█	█	█	█	█	█	█	█	0.423	0.436	1.032	1.875	0.792	0.818	-1.24
864570.HMPREF9189_1287	864570.HMPREF9189_1287	■	5122	High	17.461	11	4	1	K09818	930	Complete	SP	Firmicutes	Streptococcus	COG0803	0.144436	0.141121	Membrane Transport	Inorganic ion transport and metabolism	CHN	█	█	█	█	█	█	█	█	█	█	█	█	█	█	█	█	█	█	█	█	█	█	0.502	0.387	0.77	3.027	1.52	1.17	-0.99
DOF010_GL0045876	DOF010_GL0045876	■	3307	High	7.631	4	2	2	K09698	1485	Complete	CHN	Firmicutes	Streptococcus	COG0008	0.0568272	0.0635514	Amino Acid Metabolism	Translation, ribosomal structure and biogenesis	EUR;CHN	█	█	█	█	█	█	█	█	█	█	█	█	█	█	█	█	█	█	█	█	█	█	0.4	0.503	1.258	1.902	0.761	0.957	-1.32
MH0003_GL0097415	MH0003_GL0097415	■	4801	High	19.277	14	8	4	K02945	1200	Complete	EUR	Firmicutes	Streptococcus	COG0539	0.583268	0.56729	Translation	Translation, ribosomal structure and biogenesis	EUR;CHN	█	█	█	█	█	█	█	█	█	█	█	█	█	█	█	█	█	█	█	█	█	█	0.474	0.617	1.302	1.365	0.647	0.843	-1.08
V1.UC31-0_GL0046517	V1.UC31-0_GL0046517	■	3537	High	15.64	6	4	4	K02356	561	Complete	EUR	Firmicutes	Streptococcus	COG0231	0.21468	0.194393	Translation	Translation, ribosomal structure and biogenesis	EUR;CHN	█	█	█	█	█	█	█	█	█	█	█	█	█	█	█	█	█	█	█	█	█	█	0.375	0.533	1.421	2.399	0.899	1.278	-1.42
NA	NA	■	2314	High	1.784	3	1	1	NA	NA	NA	NA	NA	NA	NA	NA	NA	NA	NA	NA	█	█	█	█	█	█	█	█	█	█	█	█	█	█	█	█	█	█	█	█	█	█	0.397	0.499	1.256	3.15	1.252	1.572	-1.33
864570.HMPREF9189_1851	864570.HMPREF9189_1851	■	4535	High	26.713	18	10	4	K10108	1269	Complete	SP	Firmicutes	Streptococcus	COG2182	0.0639305	0.0616822	Membrane Transport	Carbohydrate transport and metabolism	CHN	█	█	█	█	█	█	█	█	█	█	█	█	█	█	█	█	█	█	█	█	█	█	0.487	0.512	1.052	1.433	0.698	0.734	-1.04
NA	NA	■	2114	High	2.824	4	2	2	NA	NA	NA	NA	NA	NA	NA	NA	NA	NA	NA	NA	█	█	█	█	█	█	█	█	█	█	█	█	█	█	█	█	█	█	█	█	█	█	0.439	0.404	0.921	2.667	1.172	1.079	-1.19
MH0130_GL0041005	MH0130_GL0041005	■	3474	High	3.553	2	1	1	K02358	591	Complete	EUR	unknown	unknown	COG0050	0.0023678	0.00280374	Translation	Translation, ribosomal structure and biogenesis	EUR	█	█	█	█	█	█	█	█	█	█	█	█	█	█	█	█	█	█	█	█	█	█	2.209	1.319	0.597	1.17	2.586	1.543	1.14
NA	NA	■	3512	High	6.591	4	1	1	NA	NA	NA	NA	NA	NA	NA	NA	NA	NA	NA	NA	█	█	█	█	█	█	█	█	█	█	█	█	█	█	█	█	█	█	█	█	█	█	0.46	0.591	1.285	1.763	0.811	1.042	-1.12
NLM027_GL0088941	NLM027_GL0088941	■	2015	High	11.701	6	3	2	K00252	1278	Complete	CHN	Firmicutes	Streptococcus	COG1960	0.123125	0.123364	Lipid Metabolism	Lipid transport and metabolism	CHN	█	█	█	█	█	█	█	█	█	█	█	█	█	█	█	█	█	█	█	█	█	█	0.431	0.733	1.699	1.727	0.745	1.266	-1.21
NOM018_GL0084313	NOM018_GL0084313	■	4891	High	4.738	5	2	2	K03640	492	Lack 5'-end	CHN	Proteobacteria	Haemophilus	COG2885	0.409629	0.413084	Cellular Processes and Signaling	Cell wall/membrane/envelope biogenesis	EUR;CHN;USA	█	█	█	█	█	█	█	█	█	█	█	█	█	█	█	█	█	█	█	█	█	█	0.447	0.408	0.911	1.346	0.602	0.549	-1.16
944560.HMPREF9058_1692	944560.HMPREF9058_1692	■	3007	High	2.096	2	1	1	K11189	267	Complete	SP	Actinobacteria	Actinomyces	NOG80964	0.023678	0.0205607	Membrane Transport	Carbohydrate transport and metabolism	NA	█	█	█	█	█	█	█	█	█	█	█	█	█	█	█	█	█	█	█	█	█	█	0.421	0.188	0.445	1.871	0.789	0.351	-1.25
MH0108_GL0077468	MH0108_GL0077468	■	1467	High	2.57	3	1	1	K05592	1863	Complete	EUR	unknown	unknown	COG0513	0.137332	0.128972	Translation	Translation, ribosomal structure and biogenesis;Transcription;Replication, recombination and repair	EUR	█	█	█	█	█	█	█	█	█	█	█	█	█	█	█	█	█	█	█	█	█	█	0.507	0.422	0.831	1.481	0.751	0.625	-0.98
N056A_GL0028092	N056A_GL0028092	■	5163	High	3.522	3	1	1	K02968	252	Complete	CHN	Firmicutes	Streptococcus	COG0268	0.119179	0.116822	Translation	Translation, ribosomal structure and biogenesis	CHN	█	█	█	█	█	█	█	█	█	█	█	█	█	█	█	█	█	█	█	█	█	█	0.485	0.511	1.054	1.745	0.845	0.891	-1.05
469609.HMPREF0847_00215	469609.HMPREF0847_00215	■	5231	High	54.086	41	10	1	K00134	1083	Complete	SP	Firmicutes	Streptococcus	COG0057	0.24783	0.248598	Carbohydrate Metabolism	Carbohydrate transport and metabolism	EUR	█	█	█	█	█	█	█	█	█	█	█	█	█	█	█	█	█	█	█	█	█	█	0.506	0.492	0.973	2.092	1.059	1.03	-0.98
702459.BBPR_1487	702459.BBPR_1487	■	5099	High	7.965	5	1	1	K01834	822	Complete	SP	Actinobacteria	Bifidobacterium	COG0588	0.22573	0.208411	Carbohydrate Metabolism	Carbohydrate transport and metabolism	EUR;CHN;USA	█	█	█	█	█	█	█	█	█	█	█	█	█	█	█	█	█	█	█	█	█	█	0.51	0.336	0.659	1.883	0.961	0.634	-0.97
T2D-154A_GL0074482	T2D-154A_GL0074482	■	3293	High	3.494	4	2	1	K01689	1341	Complete	CHN	unknown	unknown	COG0148	0.379637	0.393458	Carbohydrate Metabolism	Carbohydrate transport and metabolism	EUR;CHN;USA	█	█	█	█	█	█	█	█	█	█	█	█	█	█	█	█	█	█	█	█	█	█	2.181	1.297	0.595	0.537	1.17	0.696	1.13
NLM027_GL0054931	NLM027_GL0054931	■	3009	High	5.422	4	2	2	K00761	651	Complete	CHN	Firmicutes	Streptococcus	COG0035	0.0591949	0.0579439	Nucleotide Metabolism	Nucleotide transport and metabolism	CHN	█	█	█	█	█	█	█	█	█	█	█	█	█	█	█	█	█	█	█	█	█	█	0.483	0.389	0.804	2.005	0.969	0.779	-1.05
864570.HMPREF9189_1426	864570.HMPREF9189_1426	■	585	High	51.548	30	14	2	K00656	2316	Complete	SP	Firmicutes	Streptococcus	COG1882	0.395422	0.381308	Carbohydrate Metabolism	Energy production and conversion	CHN	█	█	█	█	█	█	█	█	█	█	█	█	█	█	█	█	█	█	█	█	█	█	0.534	0.608	1.14	1.917	1.023	1.166	-0.91
864570.HMPREF9189_1468	864570.HMPREF9189_1468	■	3439	High	9.8	6	3	1	K03043	3672	Complete	SP	Firmicutes	Streptococcus	COG0085	0.415943	0.403738	Nucleotide Metabolism	Transcription	CHN	█	█	█	█	█	█	█	█	█	█	█	█	█	█	█	█	█	█	█	█	█	█	0.432	1.015	2.347	1.57	0.679	1.594	-1.21
NA	NA	■	5445	High	17.131	17	3	3	NA	NA	NA	NA	NA	NA	NA	NA	NA	NA	NA	NA	█	█	█	█	█	█	█	█	█	█	█	█	█	█	█	█	█	█	█	█	█	█	0.529	0.763	1.442	1.885	0.997	1.438	-0.92
NA	NA	■	5653	High	4.115	5	2	1	NA	NA	NA	NA	NA	NA	NA	NA	NA	NA	NA	NA	█	█	█	█	█	█	█	█	█	█	█	█	█	█	█	█	█	█	█	█	█	█	0.435	0.538	1.238	1.482	0.644	0.797	-1.2
944560.HMPREF9058_2312	944560.HMPREF9058_2312	■	2117	High	15.796	16	6	2	K02945	1455	Complete	SP	Actinobacteria	Actinomyces	COG0539	0.0868193	0.0728972	Translation	Translation, ribosomal structure and biogenesis	NA	█	█	█	█	█	█	█	█	█	█	█	█	█	█	█	█	█	█	█	█	█	█	0.542	0.599	1.104	2.511	1.362	1.505	-0.88
888833.HMPREF9961_1508	888833.HMPREF9961_1508	■	4361	High	19.675	10	6	6	K04072	2652	Complete	SP	Firmicutes	Streptococcus	COG1012;COG1454	0.382005	0.364486	Carbohydrate Metabolism	Energy production and conversion	CHN	█	█	█	█	█	█	█	█	█	█	█	█	█	█	█	█	█	█	█	█	█	█	0.521	0.771	1.48	2.178	1.135	1.68	-0.94
MH0003_GL0089553	MH0003_GL0089553	■	2523	High	45.824	32	12	4	K01478	1230	Complete	EUR	Firmicutes	Streptococcus	COG2235	0.448303	0.428972	Amino Acid Metabolism	Amino acid transport and metabolism	EUR;CHN	█	█	█	█	█	█	█	█	█	█	█	█	█	█	█	█	█	█	█	█	█	█	0.551	0.505	0.917	3.003	1.656	1.518	-0.86
638301.HMPREF0444_1033	638301.HMPREF0444_1033	■	5159	High	27.656	21	5	4	K00134	1002	Complete	SP	Firmicutes	Granulicatella	COG0057	0.217837	0.21028	Carbohydrate Metabolism	Carbohydrate transport and metabolism	NA	█	█	█	█	█	█	█	█	█	█	█	█	█	█	█	█	█	█	█	█	█	█	0.507	0.528	1.042	2.293	1.161	1.21	-0.98
O2.UC22-1_GL0028141	O2.UC22-1_GL0028141	■	239	High	2.064	4	1	1	K01182	1821	Complete	EUR	unknown	unknown	COG0366	0.4412	0.438318	Carbohydrate Metabolism	Carbohydrate transport and metabolism	EUR;CHN;USA	█	█	█	█	█	█	█	█	█	█	█	█	█	█	█	█	█	█	█	█	█	█	0.53	0.572	1.078	2.126	1.127	1.215	-0.91
MH0368_GL0043529	MH0368_GL0043529	■	3040	High	9.514	5	2	2	unknown	417	Complete	EUR	Firmicutes	Streptococcus	unknown	0.363062	0.363551	unknown	unknown	EUR;CHN	█	█	█	█	█	█	█	█	█	█	█	█	█	█	█	█	█	█	█	█	█	█	0.479	0.32	0.668	0.594	0.284	0.19	-1.06
MH0009_GL0064018	MH0009_GL0064018	■	342	High	3.51	6	2	2	K02988	513	Lack 5'-end	EUR	Bacteroidetes	unknown	COG0098	0.132597	0.139252	Translation	Translation, ribosomal structure and biogenesis	EUR;CHN;USA	█	█	█	█	█	█	█	█	█	█	█	█	█	█	█	█	█	█	█	█	█	█	0.52	0.399	0.768	1.755	0.912	0.701	-0.94
N056A_GL0047952	N056A_GL0047952	■	2120	High	7.202	3	3	3	K03040	936	Complete	CHN	Firmicutes	Streptococcus	COG0202	0.228887	0.217757	Nucleotide Metabolism	Transcription	EUR;CHN	█	█	█	█	█	█	█	█	█	█	█	█	█	█	█	█	█	█	█	█	█	█	0.452	0.482	1.068	2.356	1.064	1.136	-1.15
NA	NA	■	3441	High	13.601	13	4	2	NA	NA	NA	NA	NA	NA	NA	NA	NA	NA	NA	NA	█	█	█	█	█	█	█	█	█	█	█	█	█	█	█	█	█	█	█	█	█	█	0.516	0.609	1.181	1.981	1.022	1.207	-0.95
NLM027_GL0001411	NLM027_GL0001411	■	5656	High	19.434	13	4	1	K09818	912	Lack 5'-end	CHN	Firmicutes	Streptococcus	COG0803	0.0876085	0.0794393	Membrane Transport	Inorganic ion transport and metabolism	CHN	█	█	█	█	█	█	█	█	█	█	█	█	█	█	█	█	█	█	█	█	█	█	0.446	0.476	1.068	2.575	1.147	1.225	-1.17
MH0368_GL0085981	MH0368_GL0085981	■	3477	High	28.963	12	6	4	K01810	1350	Complete	EUR	Firmicutes	Streptococcus	COG0166	0.352802	0.318692	Carbohydrate Metabolism	Carbohydrate transport and metabolism	EUR;CHN	█	█	█	█	█	█	█	█	█	█	█	█	█	█	█	█	█	█	█	█	█	█	0.448	0.57	1.273	1.767	0.791	1.006	-1.16
NLM027_GL0032179	NLM027_GL0032179	■	1572	High	21.026	12	7	6	K00520	1035	Lack 3'-end	CHN	Firmicutes	Streptococcus	COG1249	0.116811	0.113084	Metabolism	Energy production and conversion	CHN	█	█	█	█	█	█	█	█	█	█	█	█	█	█	█	█	█	█	█	█	█	█	0.541	0.497	0.919	1.537	0.832	0.764	-0.89
888833.HMPREF9961_2083	888833.HMPREF9961_2083	■	1774	High	29.682	20	8	2	K01803	759	Complete	SP	Firmicutes	Streptococcus	COG0149	0.16101	0.141121	Carbohydrate Metabolism	Carbohydrate transport and metabolism	EUR	█	█	█	█	█	█	█	█	█	█	█	█	█	█	█	█	█	█	█	█	█	█	0.545	0.554	1.017	2.492	1.357	1.38	-0.88
MH0277_GL0039636	MH0277_GL0039636	■	1394	High	2.76	2	1	1	K05808	570	Complete	EUR	Firmicutes	Enterococcus	COG1544	0.0323599	0.0299065	Genetic Information Processing	Translation, ribosomal structure and biogenesis	EUR;CHN	█	█	█	█	█	█	█	█	█	█	█	█	█	█	█	█	█	█	█	█	█	█	0.496	0.561	1.131	1.804	0.895	1.012	-1.01
NA	NA	■	2220	High	3.326	2	1	1	NA	NA	NA	NA	NA	NA	NA	NA	NA	NA	NA	NA	█	█	█	█	█	█	█	█	█	█	█	█	█	█	█	█	█	█	█	█	█	█	0.459	0.539	1.176	1.876	0.86	1.012	-1.12
NA	NA	■	3717	High	4.162	2	1	1	NA	NA	NA	NA	NA	NA	NA	NA	NA	NA	NA	NA	█	█	█	█	█	█	█	█	█	█	█	█	█	█	█	█	█	█	█	█	█	█	0.466	0.449	0.965	3.186	1.483	1.432	-1.1
553171.HMPREF0648_0153	553171.HMPREF0648_0153	■	2709	High	45.886	40	13	1	K02358	1197	Complete	SP	Bacteroidetes	Prevotella	COG0050	0.0797159	0.0869159	Translation	Translation, ribosomal structure and biogenesis	NA	█	█	█	█	█	█	█	█	█	█	█	█	█	█	█	█	█	█	█	█	█	█	0.562	0.475	0.845	1.988	1.118	0.945	-0.83
NLM027_GL0004265	NLM027_GL0004265	■	1901	High	1.66	2	1	1	K02931	402	Lack 5'-end	CHN	Actinobacteria	Actinomyces	COG0094	0.233623	0.216822	Translation	Translation, ribosomal structure and biogenesis	CHN	█	█	█	█	█	█	█	█	█	█	█	█	█	█	█	█	█	█	█	█	█	█	0.436	0.505	1.158	1.452	0.633	0.733	-1.2
NA	NA	■	947	High	10.162	9	2	2	NA	NA	NA	NA	NA	NA	NA	NA	NA	NA	NA	NA	█	█	█	█	█	█	█	█	█	█	█	█	█	█	█	█	█	█	█	█	█	█	0.565	0.651	1.152	1.805	1.02	1.176	-0.82
553171.HMPREF0648_2019	553171.HMPREF0648_2019	■	4389	High	6.94	5	2	2	K03286	1074	Complete	SP	Bacteroidetes	Prevotella	NOG278182	0.0552486	0.0570093	Cellular Processes and Signaling	unknown	NA	█	█	█	█	█	█	█	█	█	█	█	█	█	█	█	█	█	█	█	█	█	█	0.51	0.538	1.055	2.026	1.033	1.09	-0.97
V1.UC38-4_GL0054260	V1.UC38-4_GL0054260	■	2594	High	30.556	22	8	8	K00033	1425	Complete	EUR	Firmicutes	Streptococcus	COG0362	0.101815	0.0906542	Carbohydrate Metabolism	Carbohydrate transport and metabolism	EUR	█	█	█	█	█	█	█	█	█	█	█	█	█	█	█	█	█	█	█	█	█	█	0.576	0.505	0.877	1.551	0.894	0.784	-0.8
V1.FI37_GL0136053	V1.FI37_GL0136053	■	3379	High	11.086	9	3	3	K03285	651	Lack 3'-end	EUR	unknown	unknown	COG3203	0.0213102	0.0233645	Cellular Processes and Signaling	Cell wall/membrane/envelope biogenesis	EUR	█	█	█	█	█	█	█	█	█	█	█	█	█	█	█	█	█	█	█	█	█	█	0.508	0.599	1.178	1.89	0.96	1.131	-0.98
MH0425_GL0041909	MH0425_GL0041909	■	4602	High	3.491	4	1	1	K01624	1197	Complete	EUR	Bacteroidetes	Alistipes	COG0191	0.691397	0.692523	Carbohydrate Metabolism	Carbohydrate transport and metabolism	EUR;CHN;USA	█	█	█	█	█	█	█	█	█	█	█	█	█	█	█	█	█	█	█	█	█	█	0.481	0.592	1.23	2.664	1.282	1.577	-1.06
864570.HMPREF9189_0324	864570.HMPREF9189_0324	■	778	High	4.723	6	2	2	K01639	987	Complete	SP	Firmicutes	Streptococcus	COG0329	0.0765588	0.0691589	Carbohydrate Metabolism	Amino acid transport and metabolism;Cell wall/membrane/envelope biogenesis	CHN	█	█	█	█	█	█	█	█	█	█	█	█	█	█	█	█	█	█	█	█	█	█	0.516	0.858	1.664	2.24	1.156	1.923	-0.96
O2.CD3-0-PT_GL0144715	O2.CD3-0-PT_GL0144715	■	1850	High	4.551	3	3	3	K04077	1629	Complete	EUR	Firmicutes	Streptococcus	COG0459	0.0481452	0.0560748	Folding, Sorting and Degradation	Posttranslational modification, protein turnover, chaperones	EUR;CHN	█	█	█	█	█	█	█	█	█	█	█	█	█	█	█	█	█	█	█	█	█	█	0.53	0.656	1.238	1.384	0.733	0.908	-0.92
MH0368_GL0037040	MH0368_GL0037040	■	892	High	9.194	6	3	3	K01819	516	Complete	EUR	Firmicutes	Streptococcus	COG0698	0.023678	0.0252336	Carbohydrate Metabolism	Carbohydrate transport and metabolism	EUR	█	█	█	█	█	█	█	█	█	█	█	█	█	█	█	█	█	█	█	█	█	█	0.564	0.658	1.168	1.791	1.009	1.179	-0.83
435842.HMPREF0848_00401	435842.HMPREF0848_00401	■	1010	High	8.499	6	3	3	K01870	2799	Complete	SP	Firmicutes	Streptococcus	COG0060	0.0189424	0.0224299	Amino Acid Metabolism	Translation, ribosomal structure and biogenesis	EUR	█	█	█	█	█	█	█	█	█	█	█	█	█	█	█	█	█	█	█	█	█	█	0.536	0.649	1.211	1.641	0.88	1.065	-0.9
MH0003_GL0031418	MH0003_GL0031418	■	1998	High	15.688	9	3	3	K02959	273	Complete	EUR	Firmicutes	Streptococcus	COG0228	0.315706	0.306542	Translation	Translation, ribosomal structure and biogenesis	EUR;CHN	█	█	█	█	█	█	█	█	█	█	█	█	█	█	█	█	█	█	█	█	█	█	0.542	0.932	1.718	1.555	0.843	1.449	-0.88
866771.HMPREF9296_2650	866771.HMPREF9296_2650	■	5683	High	26.861	16	8	8	K00831	1071	Complete	SP	Bacteroidetes	Prevotella	COG1932	0.0394633	0.0364486	Energy Metabolism	Amino acid transport and metabolism;Coenzyme transport and metabolism	USA	█	█	█	█	█	█	█	█	█	█	█	█	█	█	█	█	█	█	█	█	█	█	0.58	0.574	0.988	1.22	0.708	0.7	-0.78
638301.HMPREF0444_1029	638301.HMPREF0444_1029	■	3817	High	33.651	31	10	5	K01689	1302	Complete	SP	Firmicutes	Granulicatella	COG0148	0.257301	0.249533	Carbohydrate Metabolism	Carbohydrate transport and metabolism	NA	█	█	█	█	█	█	█	█	█	█	█	█	█	█	█	█	█	█	█	█	█	█	0.543	0.714	1.315	1.744	0.947	1.246	-0.88
511691.SmuNN2025_0641	511691.SmuNN2025_0641	■	784	High	3.129	3	1	1	K00759	555	Complete	SP	Firmicutes	Streptococcus	COG0503	0.0378848	0.0327103	Nucleotide Metabolism	Nucleotide transport and metabolism	NA	█	█	█	█	█	█	█	█	█	█	█	█	█	█	█	█	█	█	█	█	█	█	0.485	0.802	1.656	1.702	0.825	1.366	-1.04
V1.UC11-0_GL0020196	V1.UC11-0_GL0020196	■	4488	High	6.676	4	2	2	K03040	1113	Lack 5'-end	EUR	Actinobacteria	Bifidobacterium	COG0202	0.635359	0.619626	Nucleotide Metabolism	Transcription	EUR;CHN;USA	█	█	█	█	█	█	█	█	█	█	█	█	█	█	█	█	█	█	█	█	█	█	0.496	0.317	0.64	2.148	1.065	0.682	-1.01
864570.HMPREF9189_1896	864570.HMPREF9189_1896	■	3250	High	7.244	5	2	2	K00925	1221	Complete	SP	Firmicutes	Streptococcus	COG0282	0.108919	0.103738	Carbohydrate Metabolism	Energy production and conversion	CHN	█	█	█	█	█	█	█	█	█	█	█	█	█	█	█	█	█	█	█	█	█	█	0.477	0.758	1.589	2.05	0.978	1.554	-1.07
V1.FI14_GL0180489	V1.FI14_GL0180489	■	3976	High	7.386	23	2	1	K00134	1014	Complete	EUR	unknown	unknown	COG0057	0.146803	0.15514	Carbohydrate Metabolism	Carbohydrate transport and metabolism	EUR;CHN	█	█	█	█	█	█	█	█	█	█	█	█	█	█	█	█	█	█	█	█	█	█	0.586	0.502	0.858	3.034	1.778	1.525	-0.77
MH0003_GL0068130	MH0003_GL0068130	■	3864	High	7.723	3	3	3	K00540	1245	Complete	EUR	Firmicutes	Streptococcus	COG2461;COG0431	0.231255	0.225234	Metabolism	General function prediction only;Function unknown	EUR;CHN	█	█	█	█	█	█	█	█	█	█	█	█	█	█	█	█	█	█	█	█	█	█	0.506	0.952	1.883	1.694	0.857	1.613	-0.98
MH0383_GL0103179	MH0383_GL0103179	■	2922	High	12.044	8	3	2	K02988	495	Complete	EUR	Firmicutes	Streptococcus	COG0098	0.256511	0.253271	Translation	Translation, ribosomal structure and biogenesis	EUR;CHN	█	█	█	█	█	█	█	█	█	█	█	█	█	█	█	█	█	█	█	█	█	█	0.525	0.511	0.974	1.436	0.754	0.734	-0.93
MH0003_GL0109905	MH0003_GL0109905	■	5768	High	14.352	9	4	4	K01507	936	Complete	EUR	Firmicutes	Streptococcus	COG1227	0.380426	0.36729	Energy Metabolism	Energy production and conversion	EUR;CHN	█	█	█	█	█	█	█	█	█	█	█	█	█	█	█	█	█	█	█	█	█	█	0.547	0.59	1.079	1.351	0.738	0.796	-0.87
556269.OFBG_02022	556269.OFBG_02022	■	3671	High	1.466	3	1	1	K02879	393	Complete	SP	Proteobacteria	Oxalobacter	COG0203	0.0765588	0.0869159	Translation	Translation, ribosomal structure and biogenesis	CHN;USA	█	█	█	█	█	█	█	█	█	█	█	█	█	█	█	█	█	█	█	█	█	█	0.498	0.652	1.31	1.086	0.54	0.708	-1.01
V1.UC14-1_GL0061047	V1.UC14-1_GL0061047	■	1217	High	8.104	9	2	1	K01689	1302	Complete	EUR	Actinobacteria	Slackia	COG0148	0.00868193	0.00934579	Carbohydrate Metabolism	Carbohydrate transport and metabolism	EUR	█	█	█	█	█	█	█	█	█	█	█	█	█	█	█	█	█	█	█	█	█	█	0.569	0.441	0.776	2.445	1.391	1.079	-0.81
NA	NA	■	2745	High	3.572	4	1	1	NA	NA	NA	NA	NA	NA	NA	NA	NA	NA	NA	NA	█	█	█	█	█	█	█	█	█	█	█	█	█	█	█	█	█	█	█	█	█	█	0.499	0.351	0.703	1.007	0.502	0.353	-1
NA	NA	■	5419	High	7.37	4	2	1	NA	NA	NA	NA	NA	NA	NA	NA	NA	NA	NA	NA	█	█	█	█	█	█	█	█	█	█	█	█	█	█	█	█	█	█	█	█	█	█	0.499	1.277	2.557	1.336	0.667	1.706	-1
V1.CD40-0_GL0039924	V1.CD40-0_GL0039924	■	4592	High	2.021	2	1	1	K01788	705	Complete	EUR	Firmicutes	Streptococcus	COG3010	0.0449882	0.0420561	Carbohydrate Metabolism	Carbohydrate transport and metabolism	EUR;CHN	█	█	█	█	█	█	█	█	█	█	█	█	█	█	█	█	█	█	█	█	█	█	0.502	0.312	0.621	2.552	1.28	0.795	-0.99
871237.SIN_1169	871237.SIN_1169	■	3422	High	27.227	15	8	1	K03545	1284	Complete	SP	Firmicutes	Streptococcus	COG0544	0.21468	0.204673	Genetic Information Processing	Posttranslational modification, protein turnover, chaperones	NA	█	█	█	█	█	█	█	█	█	█	█	█	█	█	█	█	█	█	█	█	█	█	0.514	0.549	1.069	1.486	0.763	0.816	-0.96
NLM027_GL0050600	NLM027_GL0050600	■	3836	High	5.059	3	2	2	K03040	996	Complete	CHN	Actinobacteria	Actinomyces	COG0202	0.299132	0.285981	Nucleotide Metabolism	Transcription	CHN	█	█	█	█	█	█	█	█	█	█	█	█	█	█	█	█	█	█	█	█	█	█	0.501	1.134	2.261	1.193	0.599	1.353	-1
V1.UC16-0_GL0002392	V1.UC16-0_GL0002392	■	2941	High	5.065	4	2	1	K02967	948	Complete	EUR	unknown	unknown	COG0052	0.0307814	0.0345794	Translation	Translation, ribosomal structure and biogenesis	EUR	█	█	█	█	█	█	█	█	█	█	█	█	█	█	█	█	█	█	█	█	█	█	0.512	0.854	1.668	1.321	0.676	1.128	-0.97
N056A_GL0017314	N056A_GL0017314	■	1334	High	5.289	5	3	3	K00850	1008	Complete	CHN	Firmicutes	Streptococcus	COG0205	0.0805051	0.0831776	Carbohydrate Metabolism	Carbohydrate transport and metabolism	CHN	█	█	█	█	█	█	█	█	█	█	█	█	█	█	█	█	█	█	█	█	█	█	0.545	0.727	1.334	1.441	0.786	1.048	-0.87
DOF012_GL0032563	DOF012_GL0032563	■	726	High	8.087	9	2	1	K02945	1506	Complete	CHN	Actinobacteria	Bifidobacterium	COG0539	0.420679	0.397196	Translation	Translation, ribosomal structure and biogenesis	EUR;CHN;USA	█	█	█	█	█	█	█	█	█	█	█	█	█	█	█	█	█	█	█	█	█	█	0.516	0.512	0.993	2.48	1.279	1.27	-0.96
NA	NA	■	4598	High	6.442	3	1	1	NA	NA	NA	NA	NA	NA	NA	NA	NA	NA	NA	NA	█	█	█	█	█	█	█	█	█	█	█	█	█	█	█	█	█	█	█	█	█	█	0.511	0.405	0.792	2.387	1.22	0.966	-0.97
944560.HMPREF9058_1375	944560.HMPREF9058_1375	■	1451	High	7.851	4	2	2	K01596	1848	Complete	SP	Actinobacteria	Actinomyces	COG1274	0.105762	0.0925234	Carbohydrate Metabolism	Energy production and conversion	NA	█	█	█	█	█	█	█	█	█	█	█	█	█	█	█	█	█	█	█	█	█	█	0.521	0.908	1.743	0.852	0.444	0.774	-0.94
O2.UC24-2_GL0005398	O2.UC24-2_GL0005398	■	3855	High	6.127	8	3	2	K00024	1002	Complete	EUR	unknown	unknown	COG0039	0.0023678	0.000934579	Carbohydrate Metabolism	Energy production and conversion	EUR	█	█	█	█	█	█	█	█	█	█	█	█	█	█	█	█	█	█	█	█	█	█	1.989	0.711	0.358	2.232	4.441	1.588	0.99
638301.HMPREF0444_1397	638301.HMPREF0444_1397	■	3960	High	8.626	7	4	4	K02935	369	Complete	SP	Firmicutes	Granulicatella	COG0222	0.122336	0.118692	Translation	Translation, ribosomal structure and biogenesis	NA	█	█	█	█	█	█	█	█	█	█	█	█	█	█	█	█	█	█	█	█	█	█	0.585	0.685	1.171	2.024	1.185	1.387	-0.77
871237.SIN_0197	871237.SIN_0197	■	3629	High	25.458	12	7	3	K02027	1317	Complete	SP	Firmicutes	Streptococcus	COG1653	0.0520916	0.0485981	Membrane Transport	Carbohydrate transport and metabolism	NA	█	█	█	█	█	█	█	█	█	█	█	█	█	█	█	█	█	█	█	█	█	█	0.58	0.52	0.896	1.323	0.767	0.688	-0.79
638301.HMPREF0444_1487	638301.HMPREF0444_1487	■	1274	High	6.97	6	3	2	K10112	1104	Complete	SP	Firmicutes	Granulicatella	COG3839	0.164167	0.15514	Membrane Transport	Carbohydrate transport and metabolism	NA	█	█	█	█	█	█	█	█	█	█	█	█	█	█	█	█	█	█	█	█	█	█	0.525	0.613	1.168	1.224	0.642	0.75	-0.93
NA	NA	■	2726	High	2.532	2	1	1	NA	NA	NA	NA	NA	NA	NA	NA	NA	NA	NA	NA	█	█	█	█	█	█	█	█	█	█	█	█	█	█	█	█	█	█	█	█	█	█	0.52	0.49	0.942	2.216	1.151	1.085	-0.94
MH0003_GL0030054	MH0003_GL0030054	■	897	High	33.202	23	6	2	K01689	369	Lack 5'-end	EUR	Firmicutes	Streptococcus	COG0148	0.101815	0.100935	Carbohydrate Metabolism	Carbohydrate transport and metabolism	EUR	█	█	█	█	█	█	█	█	█	█	█	█	█	█	█	█	█	█	█	█	█	█	0.597	0.637	1.067	1.745	1.042	1.112	-0.74
MH0032_GL0008193	MH0032_GL0008193	■	5144	High	19.985	13	5	2	K02886	828	Complete	EUR	Bacteroidetes	Prevotella	COG0090	0.388319	0.398131	Translation	Translation, ribosomal structure and biogenesis	EUR;CHN;USA	█	█	█	█	█	█	█	█	█	█	█	█	█	█	█	█	█	█	█	█	█	█	0.597	0.52	0.871	1.671	0.998	0.87	-0.74
MH0003_GL0070951	MH0003_GL0070951	■	5785	High	12.244	7	5	5	K03798	1974	Complete	EUR	Firmicutes	Streptococcus	COG0465	0.520916	0.511215	Enzyme Families	Posttranslational modification, protein turnover, chaperones	EUR;CHN	█	█	█	█	█	█	█	█	█	█	█	█	█	█	█	█	█	█	█	█	█	█	0.541	1.009	1.866	1.294	0.7	1.306	-0.89
NLM027_GL0086939	NLM027_GL0086939	■	4058	High	8.157	6	2	1	K10439	510	Lack 5'-end	CHN	Actinobacteria	Actinomyces	COG1879	0.0994475	0.0962617	Membrane Transport	Carbohydrate transport and metabolism	CHN	█	█	█	█	█	█	█	█	█	█	█	█	█	█	█	█	█	█	█	█	█	█	0.58	0.582	1.003	2.713	1.574	1.578	-0.79
NA	NA	■	1472	High	28.976	11	6	1	NA	NA	NA	NA	NA	NA	NA	NA	NA	NA	NA	NA	█	█	█	█	█	█	█	█	█	█	█	█	█	█	█	█	█	█	█	█	█	█	0.531	0.724	1.363	1.475	0.783	1.068	-0.91
MH0246_GL0048345	MH0246_GL0048345	■	3345	High	1.427	3	1	1	K02933	540	Complete	EUR	Actinobacteria	Bifidobacterium	COG0097	0.0252565	0.0261682	Translation	Translation, ribosomal structure and biogenesis	EUR	█	█	█	█	█	█	█	█	█	█	█	█	█	█	█	█	█	█	█	█	█	█	0.554	0.459	0.829	1.211	0.67	0.556	-0.85
V1.FI12_GL0134507	V1.FI12_GL0134507	■	1054	High	8.653	4	3	3	K03628	2616	Complete	EUR	unknown	unknown	COG1158	0.0836622	0.0728972	Transcription	Transcription	EUR	█	█	█	█	█	█	█	█	█	█	█	█	█	█	█	█	█	█	█	█	█	█	0.549	0.321	0.584	1.521	0.835	0.488	-0.87
888833.HMPREF9961_1104	888833.HMPREF9961_1104	■	1353	High	28.964	18	7	1	K01624	882	Complete	SP	Firmicutes	Streptococcus	COG0191	0.307024	0.28972	Carbohydrate Metabolism	Carbohydrate transport and metabolism	EUR;CHN	█	█	█	█	█	█	█	█	█	█	█	█	█	█	█	█	█	█	█	█	█	█	0.533	0.739	1.386	2.775	1.479	2.05	-0.91
MH0003_GL0109393	MH0003_GL0109393	■	1188	High	6.262	4	2	1	K02946	309	Complete	EUR	Firmicutes	Streptococcus	COG0051	0.390687	0.372897	Translation	Translation, ribosomal structure and biogenesis	EUR;CHN;USA	█	█	█	█	█	█	█	█	█	█	█	█	█	█	█	█	█	█	█	█	█	█	0.56	0.497	0.888	1.827	1.023	0.908	-0.84
NOM004_GL0053919	NOM004_GL0053919	■	4471	High	7.566	6	3	1	K00260	1290	Lack 5'-end	CHN	Fusobacteria	Fusobacterium	COG0334	0.0157853	0.0186916	Energy Metabolism	Amino acid transport and metabolism	CHN	█	█	█	█	█	█	█	█	█	█	█	█	█	█	█	█	█	█	█	█	█	█	0.557	0.847	1.52	0.987	0.55	0.835	-0.84
944560.HMPREF9058_1611	944560.HMPREF9058_1611	■	4961	High	53.894	37	11	8	K02358	1191	Complete	SP	Actinobacteria	Actinomyces	COG0050	0.101026	0.0906542	Translation	Translation, ribosomal structure and biogenesis	NA	█	█	█	█	█	█	█	█	█	█	█	█	█	█	█	█	█	█	█	█	█	█	0.638	0.521	0.817	1.975	1.259	1.029	-0.65
NA	NA	■	5380	High	9.84	5	1	1	NA	NA	NA	NA	NA	NA	NA	NA	NA	NA	NA	NA	█	█	█	█	█	█	█	█	█	█	█	█	█	█	█	█	█	█	█	█	█	█	0.544	0.281	0.517	2.503	1.363	0.704	-0.88
NLM027_GL0046688	NLM027_GL0046688	■	2231	High	3.615	3	2	2	K02952	399	Complete	CHN	Actinobacteria	Actinomyces	COG0099	0.265193	0.242991	Translation	Translation, ribosomal structure and biogenesis	CHN	█	█	█	█	█	█	█	█	█	█	█	█	█	█	█	█	█	█	█	█	█	█	0.585	0.558	0.954	1.524	0.892	0.85	-0.77
V1.UC3-0_GL0073422	V1.UC3-0_GL0073422	■	3571	High	8.078	5	2	2	K02879	387	Complete	EUR	Firmicutes	Streptococcus	COG0203	0.325178	0.308411	Translation	Translation, ribosomal structure and biogenesis	EUR;CHN	█	█	█	█	█	█	█	█	█	█	█	█	█	█	█	█	█	█	█	█	█	█	0.564	0.674	1.196	1.333	0.751	0.899	-0.83
NA	NA	■	2306	High	8.129	3	1	1	NA	NA	NA	NA	NA	NA	NA	NA	NA	NA	NA	NA	█	█	█	█	█	█	█	█	█	█	█	█	█	█	█	█	█	█	█	█	█	█	0.564	0.94	1.665	1.513	0.854	1.422	-0.82
MH0346_GL0132855	MH0346_GL0132855	■	3869	High	9.723	6	2	1	K02878	435	Complete	EUR	unknown	unknown	COG0197	0.1397	0.152336	Translation	Translation, ribosomal structure and biogenesis	EUR	█	█	█	█	█	█	█	█	█	█	█	█	█	█	█	█	█	█	█	█	█	█	0.568	0.647	1.139	0.768	0.436	0.497	-0.82
871237.SIN_0924	871237.SIN_0924	■	1672	High	22.601	11	5	2	K10108	792	Complete	SP	Firmicutes	Streptococcus	COG2182	0.0939227	0.088785	Membrane Transport	Carbohydrate transport and metabolism	NA	█	█	█	█	█	█	█	█	█	█	█	█	█	█	█	█	█	█	█	█	█	█	0.633	0.395	0.624	0.954	0.604	0.376	-0.66
NA	NA	■	3811	High	3.522	4	2	2	NA	NA	NA	NA	NA	NA	NA	NA	NA	NA	NA	NA	█	█	█	█	█	█	█	█	█	█	█	█	█	█	█	█	█	█	█	█	█	█	0.567	0.566	0.999	1.47	0.833	0.832	-0.82
MH0335_GL0048852	MH0335_GL0048852	■	5441	High	19.219	15	3	2	K03530	300	Complete	EUR	unknown	unknown	COG0776	0.224941	0.229907	Replication and Repair	Replication, recombination and repair	EUR;CHN	█	█	█	█	█	█	█	█	█	█	█	█	█	█	█	█	█	█	█	█	█	█	0.651	0.703	1.079	2.165	1.409	1.521	-0.62
562983.HMPREF0433_00982	562983.HMPREF0433_00982	■	3377	High	4.081	5	2	2	K03885	1191	Complete	SP	Firmicutes	Gemella	COG1252	0.0931334	0.0831776	Energy Metabolism	Energy production and conversion	NA	█	█	█	█	█	█	█	█	█	█	█	█	█	█	█	█	█	█	█	█	█	█	0.57	0.614	1.076	0.697	0.398	0.428	-0.81
NLM027_GL0028991	NLM027_GL0028991	■	1332	High	6.483	9	2	1	K03046	1512	Lack 3'-end	CHN	Actinobacteria	Actinomyces	COG0086	0.352013	0.336449	Nucleotide Metabolism	Transcription	CHN	█	█	█	█	█	█	█	█	█	█	█	█	█	█	█	█	█	█	█	█	█	█	0.61	1.018	1.669	2.081	1.269	2.119	-0.71
MH0276_GL0199687	MH0276_GL0199687	■	1928	High	1.388	2	1	1	K02907	204	Complete	EUR	unknown	unknown	COG1841	0.0023678	0.00280374	Translation	Translation, ribosomal structure and biogenesis	EUR	█	█	█	█	█	█	█	█	█	█	█	█	█	█	█	█	█	█	█	█	█	█	0.562	0.65	1.157	1.605	0.902	1.044	-0.83
NA	NA	■	51	High	8.254	8	3	1	NA	NA	NA	NA	NA	NA	NA	NA	NA	NA	NA	NA	█	█	█	█	█	█	█	█	█	█	█	█	█	█	█	█	█	█	█	█	█	█	0.571	0.498	0.871	2.897	1.655	1.442	-0.81
MH0003_GL0016785	MH0003_GL0016785	■	5044	High	17.358	13	7	3	K10108	1257	Complete	EUR	Firmicutes	Streptococcus	COG2182	0.470403	0.458879	Membrane Transport	Carbohydrate transport and metabolism	EUR;CHN;USA	█	█	█	█	█	█	█	█	█	█	█	█	█	█	█	█	█	█	█	█	█	█	0.632	0.827	1.308	1.24	0.784	1.025	-0.66
MH0239_GL0151468	MH0239_GL0151468	■	4150	High	6.15	3	2	2	K07114	3342	Complete	EUR	unknown	unknown	NOG12793	0.309392	0.302804	Poorly Characterized	Function unknown	EUR;CHN;USA	█	█	█	█	█	█	█	█	█	█	█	█	█	█	█	█	█	█	█	█	█	█	0.574	0.5	0.872	1.357	0.778	0.679	-0.8
ED9A_GL0033321	ED9A_GL0033321	■	1424	High	12.502	6	3	2	K02357	519	Lack both ends	CHN	Firmicutes	Streptococcus	COG0264	0.168114	0.15514	Translation	Translation, ribosomal structure and biogenesis	CHN	█	█	█	█	█	█	█	█	█	█	█	█	█	█	█	█	█	█	█	█	█	█	0.582	0.816	1.401	1.408	0.82	1.148	-0.78
871237.SIN_0454	871237.SIN_0454	■	332	High	9.241	8	4	1	K03671	315	Complete	SP	Firmicutes	Streptococcus	COG0526	0.0410418	0.0401869	Folding, Sorting and Degradation	Energy production and conversion;Posttranslational modification, protein turnover, chaperones	NA	█	█	█	█	█	█	█	█	█	█	█	█	█	█	█	█	█	█	█	█	█	█	0.577	0.901	1.562	0.944	0.545	0.851	-0.79
347253.SALIVA_1458	347253.SALIVA_1458	■	135	High	49.56	32	15	9	unknown	6939	Complete	SP	Firmicutes	Streptococcus	NOG12793	0.464878	0.451402	unknown	Function unknown	EUR;CHN	█	█	█	█	█	█	█	█	█	█	█	█	█	█	█	█	█	█	█	█	█	█	0.653	0.74	1.134	1.417	0.925	1.048	-0.62
MH0393_GL0086633	MH0393_GL0086633	■	3215	High	9.293	7	4	4	K02871	504	Lack 5'-end	EUR	Firmicutes	Streptococcus	COG0102	0.59116	0.583178	Translation	Translation, ribosomal structure and biogenesis	EUR;CHN;USA	█	█	█	█	█	█	█	█	█	█	█	█	█	█	█	█	█	█	█	█	█	█	0.626	0.655	1.045	1.436	0.899	0.94	-0.67
T2D-62A_GL0051254	T2D-62A_GL0051254	■	1747	High	5.585	2	1	1	K02355	2064	Lack 5'-end	CHN	Firmicutes	Clostridium	COG0480	0.00157853	0.00186916	Translation	Translation, ribosomal structure and biogenesis	CHN	█	█	█	█	█	█	█	█	█	█	█	█	█	█	█	█	█	█	█	█	█	█	0.591	0.512	0.867	1.578	0.933	0.809	-0.76
NA	NA	■	3284	High	12.157	14	3	1	NA	NA	NA	NA	NA	NA	NA	NA	NA	NA	NA	NA	█	█	█	█	█	█	█	█	█	█	█	█	█	█	█	█	█	█	█	█	█	█	0.59	0.497	0.843	1.146	0.676	0.569	-0.76
MH0343_GL0120839	MH0343_GL0120839	■	5540	High	2.352	3	1	1	K02355	2067	Complete	EUR	unknown	unknown	COG0480	0.0947119	0.105607	Translation	Translation, ribosomal structure and biogenesis	EUR	█	█	█	█	█	█	█	█	█	█	█	█	█	█	█	█	█	█	█	█	█	█	0.572	0.604	1.056	2.151	1.231	1.299	-0.81
NA	NA	■	3031	High	5.505	2	1	1	K07679	NA	NA	NA	NA	NA	NA	NA	NA	NA	NA	NA	█	█	█	█	█	█	█	█	█	█	█	█	█	█	█	█	█	█	█	█	█	█	0.589	0.487	0.827	1.131	0.666	0.551	-0.76
NA	NA	■	5155	High	2.512	2	1	1	NA	NA	NA	NA	NA	NA	NA	NA	NA	NA	NA	NA	█	█	█	█	█	█	█	█	█	█	█	█	█	█	█	█	█	█	█	█	█	█	0.581	0.517	0.89	2.599	1.511	1.345	-0.78
T2D-31A_GL0030867	T2D-31A_GL0030867	■	5632	High	5.208	3	1	1	K02909	288	Lack 5'-end	CHN	Firmicutes	Streptococcus	COG0254	0.0457774	0.0439252	Translation	Translation, ribosomal structure and biogenesis	CHN	█	█	█	█	█	█	█	█	█	█	█	█	█	█	█	█	█	█	█	█	█	█	0.59	1.33	2.255	1.136	0.67	1.512	-0.76
NLM027_GL0077353	NLM027_GL0077353	■	5722	High	7.099	6	2	2	K02357	447	Lack 5'-end	CHN	Firmicutes	Streptococcus	COG0264	0.122336	0.116822	Translation	Translation, ribosomal structure and biogenesis	CHN	█	█	█	█	█	█	█	█	█	█	█	█	█	█	█	█	█	█	█	█	█	█	0.594	1.487	2.502	1.039	0.617	1.545	-0.75
NLM027_GL0052450	NLM027_GL0052450	■	2530	High	14.182	12	4	4	K02946	309	Complete	CHN	Actinobacteria	Actinomyces	COG0051	0.213891	0.202804	Translation	Translation, ribosomal structure and biogenesis	CHN	█	█	█	█	█	█	█	█	█	█	█	█	█	█	█	█	█	█	█	█	█	█	0.653	0.51	0.782	1.653	1.079	0.843	-0.62
706434.HMPREF9429_01530	706434.HMPREF9429_01530	■	3144	High	23.326	16	5	4	unknown	1326	Complete	SP	Firmicutes	Megasphaera	NOG274842	0.0331492	0.035514	unknown	unknown	NA	█	█	█	█	█	█	█	█	█	█	█	█	█	█	█	█	█	█	█	█	█	█	0.653	0.929	1.424	1.167	0.762	1.084	-0.62
467705.SGO_1215	467705.SGO_1215	■	1211	High	13.191	12	6	3	K01840	1719	Complete	SP	Firmicutes	Streptococcus	COG1109	0.104183	0.103738	Carbohydrate Metabolism	Carbohydrate transport and metabolism	NA	█	█	█	█	█	█	█	█	█	█	█	█	█	█	█	█	█	█	█	█	█	█	0.637	0.793	1.245	1.315	0.838	1.043	-0.65
MH0003_GL0089100	MH0003_GL0089100	■	1540	High	22.094	12	7	6	K02027	1482	Complete	EUR	Firmicutes	Streptococcus	COG1653	0.531965	0.517757	Membrane Transport	Carbohydrate transport and metabolism	EUR;CHN;USA	█	█	█	█	█	█	█	█	█	█	█	█	█	█	█	█	█	█	█	█	█	█	0.649	0.971	1.495	1.376	0.893	1.336	-0.62
467705.SGO_0154	467705.SGO_0154	■	5018	High	30.549	16	7	2	K01810	1350	Complete	SP	Firmicutes	Streptococcus	COG0166	0.0765588	0.0775701	Carbohydrate Metabolism	Carbohydrate transport and metabolism	NA	█	█	█	█	█	█	█	█	█	█	█	█	█	█	█	█	█	█	█	█	█	█	0.649	0.692	1.066	2.172	1.41	1.504	-0.62
MH0368_GL0161102	MH0368_GL0161102	■	620	High	24.297	19	7	7	K01834	729	Complete	EUR	Firmicutes	Streptococcus	COG0588	0.533544	0.520561	Carbohydrate Metabolism	Carbohydrate transport and metabolism	EUR;CHN;USA	█	█	█	█	█	█	█	█	█	█	█	█	█	█	█	█	█	█	█	█	█	█	0.666	0.713	1.07	1.823	1.215	1.3	-0.59
NLM027_GL0033235	NLM027_GL0033235	■	5359	High	33.598	28	8	4	K01689	846	Lack both ends	CHN	Actinobacteria	Actinomyces	COG0148	0.205209	0.194393	Carbohydrate Metabolism	Carbohydrate transport and metabolism	CHN	█	█	█	█	█	█	█	█	█	█	█	█	█	█	█	█	█	█	█	█	█	█	0.669	0.819	1.223	1.79	1.198	1.466	-0.58
MH0236_GL0098361	MH0236_GL0098361	■	4743	High	3.725	4	2	2	unknown	579	Lack 5'-end	EUR	Firmicutes	Veillonella	unknown	0.205998	0.214019	unknown	unknown	EUR;CHN	█	█	█	█	█	█	█	█	█	█	█	█	█	█	█	█	█	█	█	█	█	█	1.44	1.024	0.712	0.989	1.423	1.013	0.53
V1.CD18-3_GL0012443	V1.CD18-3_GL0012443	■	1186	High	12.377	10	6	4	K00260	1278	Complete	EUR	Fusobacteria	Fusobacterium	COG0334	0.0197316	0.0186916	Energy Metabolism	Amino acid transport and metabolism	EUR	█	█	█	█	█	█	█	█	█	█	█	█	█	█	█	█	█	█	█	█	█	█	0.672	0.565	0.84	1.778	1.195	1.004	-0.57
V1.UC14-1_GL0083184	V1.UC14-1_GL0083184	■	104	High	5.427	8	2	1	K03386	567	Complete	EUR	Bacteroidetes	Prevotella	COG0450	0.00789266	0.00841121	Genetic Information Processing	Posttranslational modification, protein turnover, chaperones	EUR;CHN	█	█	█	█	█	█	█	█	█	█	█	█	█	█	█	█	█	█	█	█	█	█	0.58	1.068	1.842	3.21	1.862	3.43	-0.79
NA	NA	■	2453	High	7.08	2	1	1	NA	NA	NA	NA	NA	NA	NA	NA	NA	NA	NA	NA	█	█	█	█	█	█	█	█	█	█	█	█	█	█	█	█	█	█	█	█	█	█	0.602	0.762	1.265	1.149	0.692	0.875	-0.73
V1.UC16-0_GL0036654	V1.UC16-0_GL0036654	■	4529	High	58.453	49	13	5	K00134	1011	Complete	EUR	Firmicutes	Streptococcus	COG0057	0.530387	0.518692	Carbohydrate Metabolism	Carbohydrate transport and metabolism	EUR;CHN	█	█	█	█	█	█	█	█	█	█	█	█	█	█	█	█	█	█	█	█	█	█	0.657	0.599	0.912	2.014	1.323	1.206	-0.61
NA	NA	■	2933	High	7.511	2	1	1	NA	NA	NA	NA	NA	NA	NA	NA	NA	NA	NA	NA	█	█	█	█	█	█	█	█	█	█	█	█	█	█	█	█	█	█	█	█	█	█	1.564	0.939	0.6	1.166	1.823	1.095	0.65
MH0354_GL0009419	MH0354_GL0009419	■	4313	High	6.114	6	2	1	unknown	1350	Complete	EUR	unknown	unknown	NOG274842	0.0047356	0.00560748	unknown	unknown	EUR	█	█	█	█	█	█	█	█	█	█	█	█	█	█	█	█	█	█	█	█	█	█	0.62	0.897	1.446	1.371	0.85	1.23	-0.69
T2D-107A_GL0003939	T2D-107A_GL0003939	■	4299	High	10.622	8	2	1	unknown	438	Lack 3'-end	CHN	unknown	unknown	unknown	0.0189424	0.0214953	unknown	unknown	CHN	█	█	█	█	█	█	█	█	█	█	█	█	█	█	█	█	█	█	█	█	█	█	0.576	0.848	1.472	0.812	0.467	0.688	-0.8
MH0368_GL0056839	MH0368_GL0056839	■	941	High	30.653	18	7	1	K00611	1017	Complete	EUR	Firmicutes	Streptococcus	COG0078	0.52644	0.524299	Amino Acid Metabolism	Amino acid transport and metabolism	EUR;CHN;USA	█	█	█	█	█	█	█	█	█	█	█	█	█	█	█	█	█	█	█	█	█	█	0.612	0.781	1.275	2.419	1.481	1.888	-0.71
MH0003_GL0107729	MH0003_GL0107729	■	2569	High	3.768	2	1	1	K02795	915	Complete	EUR	Firmicutes	Streptococcus	COG3715	0.265193	0.259813	Carbohydrate Metabolism	Carbohydrate transport and metabolism	EUR;CHN	█	█	█	█	█	█	█	█	█	█	█	█	█	█	█	█	█	█	█	█	█	█	0.625	0.472	0.756	0.941	0.588	0.444	-0.68
NA	NA	■	1611	High	1.996	2	1	1	NA	NA	NA	NA	NA	NA	NA	NA	NA	NA	NA	NA	█	█	█	█	█	█	█	█	█	█	█	█	█	█	█	█	█	█	█	█	█	█	0.613	0.355	0.578	2.048	1.256	0.726	-0.71
O2.UC11-2_GL0031818	O2.UC11-2_GL0031818	■	2823	High	1.894	2	1	1	K02357	915	Complete	EUR	Firmicutes	unknown	COG0264	0.233623	0.21028	Translation	Translation, ribosomal structure and biogenesis	EUR	█	█	█	█	█	█	█	█	█	█	█	█	█	█	█	█	█	█	█	█	█	█	0.629	0.801	1.272	1.448	0.911	1.159	-0.67
MH0373_GL0057216	MH0373_GL0057216	■	1184	High	3.583	6	2	1	K03043	4104	Complete	EUR	unknown	unknown	COG0085	0.0907656	0.0934579	Nucleotide Metabolism	Transcription	EUR;USA	█	█	█	█	█	█	█	█	█	█	█	█	█	█	█	█	█	█	█	█	█	█	0.659	0.67	1.017	2.453	1.616	1.644	-0.6
MH0446_GL0052679	MH0446_GL0052679	■	825	High	3.734	7	2	1	K00962	2256	Complete	EUR	unknown	unknown	COG1185	0.12944	0.13271	Nucleotide Metabolism	Translation, ribosomal structure and biogenesis	EUR	█	█	█	█	█	█	█	█	█	█	█	█	█	█	█	█	█	█	█	█	█	█	0.647	0.628	0.97	1.339	0.867	0.841	-0.63
NA	NA	■	3210	High	11.46	8	2	2	K07706	NA	NA	NA	NA	NA	NA	NA	NA	NA	NA	NA	█	█	█	█	█	█	█	█	█	█	█	█	█	█	█	█	█	█	█	█	█	█	0.628	0.531	0.846	1.556	0.977	0.827	-0.67
160502038-stool1_revised_scaffold50344_1_gene165452	160502038-stool1_revised_scaffold50344_1_gene165452	■	80	High	7.463	3	3	3	K02982	729	Complete	USA	Bacteroidetes	Prevotella	COG0092	0.0331492	0.0308411	Translation	Translation, ribosomal structure and biogenesis	USA	█	█	█	█	█	█	█	█	█	█	█	█	█	█	█	█	█	█	█	█	█	█	0.619	0.569	0.92	1.507	0.932	0.858	-0.69
V1.FI24_GL0088689	V1.FI24_GL0088689	■	1193	High	29.801	23	10	5	K02035	1569	Complete	EUR	Firmicutes	Veillonella	COG0747	0.317285	0.314953	Membrane Transport	Amino acid transport and metabolism	EUR;CHN;USA	█	█	█	█	█	█	█	█	█	█	█	█	█	█	█	█	█	█	█	█	█	█	1.249	0.913	0.731	1.147	1.432	1.046	0.32
MH0086_GL0001576	MH0086_GL0001576	■	4941	High	6.814	3	3	3	K03545	1284	Complete	EUR	Firmicutes	Streptococcus	COG0544	0.703236	0.7	Genetic Information Processing	Posttranslational modification, protein turnover, chaperones	EUR;CHN	█	█	█	█	█	█	█	█	█	█	█	█	█	█	█	█	█	█	█	█	█	█	0.645	0.558	0.864	0.714	0.461	0.398	-0.63
562983.HMPREF0433_00327	562983.HMPREF0433_00327	■	2785	High	6.381	4	2	2	K00162	993	Complete	SP	Firmicutes	Gemella	COG0022	0.112076	0.106542	Carbohydrate Metabolism	Energy production and conversion	NA	█	█	█	█	█	█	█	█	█	█	█	█	█	█	█	█	█	█	█	█	█	█	0.63	0.88	1.397	0.7	0.441	0.616	-0.67
NA	NA	■	1968	High	7.389	4	2	2	NA	NA	NA	NA	NA	NA	NA	NA	NA	NA	NA	NA	█	█	█	█	█	█	█	█	█	█	█	█	█	█	█	█	█	█	█	█	█	█	0.618	0.794	1.284	1.005	0.621	0.798	-0.69
V1.UC38-4_GL0034483	V1.UC38-4_GL0034483	■	2885	High	10.862	5	3	1	K00549	597	Lack 5'-end	EUR	Firmicutes	Streptococcus	COG0620	0.153907	0.15514	Amino Acid Metabolism	Amino acid transport and metabolism	EUR	█	█	█	█	█	█	█	█	█	█	█	█	█	█	█	█	█	█	█	█	█	█	0.641	0.553	0.863	1.662	1.066	0.92	-0.64
MH0152_GL0046073	MH0152_GL0046073	■	1106	High	1.761	2	1	1	unknown	1596	Complete	EUR	unknown	unknown	NOG19440	0.011839	0.0121495	unknown	Function unknown	EUR	█	█	█	█	█	█	█	█	█	█	█	█	█	█	█	█	█	█	█	█	█	█	1.398	1.309	0.936	1.398	1.954	1.829	0.48
NLM027_GL0072175	NLM027_GL0072175	■	1640	High	2.485	2	1	1	K11381	558	Lack both ends	CHN	Actinobacteria	Actinomyces	COG0022	0.187056	0.17757	Amino Acid Metabolism	Energy production and conversion	CHN	█	█	█	█	█	█	█	█	█	█	█	█	█	█	█	█	█	█	█	█	█	█	0.643	1.188	1.848	1.222	0.786	1.452	-0.64
562983.HMPREF0433_00325	562983.HMPREF0433_00325	■	1952	High	2.249	2	1	1	K00382	1758	Complete	SP	Firmicutes	Gemella	COG1249	0.166535	0.157009	Carbohydrate Metabolism	Energy production and conversion	NA	█	█	█	█	█	█	█	█	█	█	█	█	█	█	█	█	█	█	█	█	█	█	0.677	0.826	1.219	1.071	0.726	0.884	-0.56
562983.HMPREF0433_01193	562983.HMPREF0433_01193	■	4335	High	1.426	2	1	1	K02982	654	Complete	SP	Firmicutes	Gemella	COG0092	0.155485	0.146729	Translation	Translation, ribosomal structure and biogenesis	NA	█	█	█	█	█	█	█	█	█	█	█	█	█	█	█	█	█	█	█	█	█	█	0.664	0.689	1.037	1.393	0.926	0.96	-0.59
MH0168_GL0093687	MH0168_GL0093687	■	2402	High	2.581	2	1	1	K02884	348	Complete	EUR	unknown	unknown	COG0335	0.0276243	0.0271028	Translation	Translation, ribosomal structure and biogenesis	EUR;USA	█	█	█	█	█	█	█	█	█	█	█	█	█	█	█	█	█	█	█	█	█	█	0.669	0.645	0.965	1.74	1.164	1.123	-0.58
MH0389_GL0194265	MH0389_GL0194265	■	2667	High	1.351	4	1	1	unknown	1194	Complete	EUR	unknown	unknown	NOG45374	0.0781373	0.0747664	unknown	General function prediction only	EUR;CHN	█	█	█	█	█	█	█	█	█	█	█	█	█	█	█	█	█	█	█	█	█	█	0.658	0.819	1.244	1.09	0.717	0.892	-0.6
479437.Elen_1109	479437.Elen_1109	■	2197	High	8.169	5	1	1	K06215	891	Complete	SP	Actinobacteria	Eggerthella	COG0214	0.284136	0.275701	Metabolism of Cofactors and Vitamins	Coenzyme transport and metabolism	EUR	█	█	█	█	█	█	█	█	█	█	█	█	█	█	█	█	█	█	█	█	█	█	0.672	0.855	1.272	1.19	0.8	1.017	-0.57
T2D-31A_GL0045297	T2D-31A_GL0045297	■	5737	High	6.117	3	2	2	K00962	2358	Complete	CHN	Firmicutes	Streptococcus	COG1185	0.325967	0.305607	Nucleotide Metabolism	Translation, ribosomal structure and biogenesis	EUR;CHN	█	█	█	█	█	█	█	█	█	█	█	█	█	█	█	█	█	█	█	█	█	█	0.67	0.934	1.394	1.509	1.011	1.409	-0.58
NA	NA	■	2896	High	8.995	3	2	2	NA	NA	NA	NA	NA	NA	NA	NA	NA	NA	NA	NA	█	█	█	█	█	█	█	█	█	█	█	█	█	█	█	█	█	█	█	█	█	█	0.666	0.568	0.854	1.286	0.856	0.731	-0.59
888833.HMPREF9421_0394	888833.HMPREF9421_0394	■	1433	High	8.821	3	2	2	unknown	639	Complete	SP	Firmicutes	Streptococcus	unknown	0.0378848	0.0383178	unknown	unknown	EUR	█	█	█	█	█	█	█	█	█	█	█	█	█	█	█	█	█	█	█	█	█	█	0.651	0.844	1.297	1.302	0.848	1.1	-0.62
864570.HMPREF9189_0724	864570.HMPREF9189_0724	■	5298	High	7.451	3	2	2	K00625	975	Complete	SP	Firmicutes	Streptococcus	COG0280	0.0370955	0.0392523	Carbohydrate Metabolism	Energy production and conversion	NA	█	█	█	█	█	█	█	█	█	█	█	█	█	█	█	█	█	█	█	█	█	█	0.673	0.638	0.949	1.579	1.063	1.008	-0.57
V1.CD40-0_GL0172679	V1.CD40-0_GL0172679	■	3632	High	8.35	4	2	2	K02884	348	Complete	EUR	Firmicutes	Streptococcus	COG0335	0.0781373	0.0785047	Translation	Translation, ribosomal structure and biogenesis	EUR	█	█	█	█	█	█	█	█	█	█	█	█	█	█	█	█	█	█	█	█	█	█	0.679	0.709	1.045	1.831	1.242	1.298	-0.56
MH0287_GL0035963	MH0287_GL0035963	■	277	High	10.143	4	2	2	K04047	537	Lack 5'-end	EUR	Firmicutes	Streptococcus	COG0783	0.396212	0.378505	Replication and Repair	Inorganic ion transport and metabolism	EUR;CHN	█	█	█	█	█	█	█	█	█	█	█	█	█	█	█	█	█	█	█	█	█	█	0.648	0.832	1.284	1.507	0.976	1.253	-0.63
MH0185_GL0082598	MH0185_GL0082598	■	4980	High	7.111	6	2	1	K00262	942	Lack 5'-end	EUR	Bacteroidetes	unknown	COG0334	0.000789266	0.000934579	Energy Metabolism	Amino acid transport and metabolism	EUR	█	█	█	█	█	█	█	█	█	█	█	█	█	█	█	█	█	█	█	█	█	█	1.439	1.167	0.811	1.344	1.934	1.569	0.52
905067.HMPREF9626_2054	905067.HMPREF9626_2054	■	202	High	12.838	6	2	2	unknown	654	Complete	SP	Firmicutes	Streptococcus	unknown	0.0315706	0.0280374	unknown	unknown	NA	█	█	█	█	█	█	█	█	█	█	█	█	█	█	█	█	█	█	█	█	█	█	0.697	0.967	1.387	0.913	0.636	0.882	-0.52
NA	NA	■	5408	High	14.117	8	2	2	K04088	NA	NA	NA	NA	NA	NA	NA	NA	NA	NA	NA	█	█	█	█	█	█	█	█	█	█	█	█	█	█	█	█	█	█	█	█	█	█	0.717	0.503	0.702	1.571	1.126	0.791	-0.48
MH0389_GL0053449	MH0389_GL0053449	■	3505	High	5.328	4	3	1	K00864	1500	Complete	EUR	unknown	unknown	COG0554	0.0023678	0.00280374	Lipid Metabolism	Energy production and conversion	EUR	█	█	█	█	█	█	█	█	█	█	█	█	█	█	█	█	█	█	█	█	█	█	0.709	0.423	0.596	1.317	0.934	0.557	-0.5
546273.VEIDISOL_01809	546273.VEIDISOL_01809	■	1174	High	5.014	4	3	3	K00656	2250	Complete	SP	Firmicutes	Veillonella	COG1882	0.380426	0.380374	Carbohydrate Metabolism	Energy production and conversion	EUR;CHN	█	█	█	█	█	█	█	█	█	█	█	█	█	█	█	█	█	█	█	█	█	█	0.688	0.747	1.085	2.129	1.466	1.59	-0.54
V1.CD18-3_GL0068948	V1.CD18-3_GL0068948	■	464	High	9.283	4	3	3	K03839	504	Complete	EUR	Fusobacteria	Fusobacterium	COG0716	0.035517	0.035514	Metabolism	Energy production and conversion	EUR	█	█	█	█	█	█	█	█	█	█	█	█	█	█	█	█	█	█	█	█	█	█	0.674	1.147	1.701	1.085	0.732	1.244	-0.57
NLM027_GL0056755	NLM027_GL0056755	■	113	High	13.658	6	3	2	K02945	516	Lack both ends	CHN	Actinobacteria	Actinomyces	COG0539	0.242305	0.230841	Translation	Translation, ribosomal structure and biogenesis	CHN	█	█	█	█	█	█	█	█	█	█	█	█	█	█	█	█	█	█	█	█	█	█	0.651	0.742	1.138	0.756	0.493	0.561	-0.62
MH0236_GL0012186	MH0236_GL0012186	■	2596	High	10.552	6	3	3	K02890	345	Complete	EUR	Firmicutes	Streptococcus	COG0091	0.329124	0.316822	Translation	Translation, ribosomal structure and biogenesis	EUR;CHN	█	█	█	█	█	█	█	█	█	█	█	█	█	█	█	█	█	█	█	█	█	█	0.681	0.869	1.275	1.827	1.245	1.588	-0.55
O2.UC7-0_GL0018100	O2.UC7-0_GL0018100	■	943	High	15.366	7	3	3	K00540	426	Complete	EUR	Firmicutes	Peptostreptococcus	COG0716	0.026835	0.0233645	Metabolism	Energy production and conversion	EUR	█	█	█	█	█	█	█	█	█	█	█	█	█	█	█	█	█	█	█	█	█	█	0.652	0.844	1.294	1.116	0.728	0.941	-0.62
562983.HMPREF0433_01544	562983.HMPREF0433_01544	■	1576	High	14.048	9	4	4	K00259	1116	Complete	SP	Firmicutes	Gemella	COG0686	0.0836622	0.0794393	Amino Acid Metabolism	Amino acid transport and metabolism	NA	█	█	█	█	█	█	█	█	█	█	█	█	█	█	█	█	█	█	█	█	█	█	0.69	0.73	1.058	1.932	1.333	1.41	-0.54
DLF003_GL0024386	DLF003_GL0024386	■	2462	High	16.034	10	4	2	K00024	993	Complete	CHN	Bacteroidetes	Prevotella	COG0039	0.0244672	0.0261682	Carbohydrate Metabolism	Energy production and conversion	EUR;CHN	█	█	█	█	█	█	█	█	█	█	█	█	█	█	█	█	█	█	█	█	█	█	0.696	0.618	0.888	1.884	1.311	1.164	-0.52
V1.UC14-1_GL0085210	V1.UC14-1_GL0085210	■	862	High	13.716	7	6	2	K02945	1779	Complete	EUR	Bacteroidetes	Prevotella	COG0539	0.0102605	0.011215	Translation	Translation, ribosomal structure and biogenesis	EUR;CHN	█	█	█	█	█	█	█	█	█	█	█	█	█	█	█	█	█	█	█	█	█	█	1.272	1.24	0.975	1.266	1.61	1.569	0.35
679189.HMPREF9019_1341	679189.HMPREF9019_1341	■	5331	High	29.947	26	6	1	K01610	1614	Complete	SP	Bacteroidetes	Prevotella	COG1866	0.0544594	0.0542056	Carbohydrate Metabolism	Energy production and conversion	NA	█	█	█	█	█	█	█	█	█	█	█	█	█	█	█	█	█	█	█	█	█	█	0.718	0.701	0.976	1.606	1.153	1.125	-0.48
MH0116_GL0030531	MH0116_GL0030531	■	1323	High	12.841	5	4	4	unknown	639	Complete	EUR	Firmicutes	Streptococcus	unknown	0.341752	0.32243	unknown	unknown	EUR;CHN	█	█	█	█	█	█	█	█	█	█	█	█	█	█	█	█	█	█	█	█	█	█	0.671	0.987	1.471	1.513	1.015	1.493	-0.58
MH0283_GL0046001	MH0283_GL0046001	■	3793	High	3.486	3	1	1	K04043	810	Lack both ends	EUR	unknown	unknown	COG0443	0.00868193	0.0102804	Folding, Sorting and Degradation	Posttranslational modification, protein turnover, chaperones	EUR	█	█	█	█	█	█	█	█	█	█	█	█	█	█	█	█	█	█	█	█	█	█	0.676	0.665	0.984	1.642	1.11	1.092	-0.57
546273.VEIDISOL_01258	546273.VEIDISOL_01258	■	1444	High	31.764	15	7	7	K02945	1899	Complete	SP	Firmicutes	Veillonella	COG0539;COG0761	0.389897	0.385981	Translation	Lipid transport and metabolism;Translation, ribosomal structure and biogenesis;Cell wall/membrane/envelope biogenesis	EUR;CHN	█	█	█	█	█	█	█	█	█	█	█	█	█	█	█	█	█	█	█	█	█	█	1.231	0.938	0.762	1.243	1.53	1.166	0.3
V1.CD17-4_GL0098059	V1.CD17-4_GL0098059	■	3194	High	3.137	3	2	1	K00134	1008	Complete	EUR	Fusobacteria	Fusobacterium	COG0057	0.0047356	0.0046729	Carbohydrate Metabolism	Carbohydrate transport and metabolism	EUR;CHN	█	█	█	█	█	█	█	█	█	█	█	█	█	█	█	█	█	█	█	█	█	█	0.681	1.239	1.82	1.149	0.782	1.424	-0.55
NA	NA	■	4035	High	4.689	3	1	1	K03687	NA	NA	NA	NA	NA	NA	NA	NA	NA	NA	NA	█	█	█	█	█	█	█	█	█	█	█	█	█	█	█	█	█	█	█	█	█	█	0.683	0.748	1.095	1.367	0.934	1.023	-0.55
159166850-stool1_revised_scaffold15133_1_gene91958	159166850-stool1_revised_scaffold15133_1_gene91958	■	4088	High	8.795	4	2	1	K02959	660	Complete	USA	unknown	unknown	COG0228	0.00552486	0.0046729	Translation	Translation, ribosomal structure and biogenesis	EUR;CHN;USA	█	█	█	█	█	█	█	█	█	█	█	█	█	█	█	█	█	█	█	█	█	█	1.312	1.227	0.935	1.023	1.342	1.256	0.39
NA	NA	■	3070	High	12.559	5	2	2	NA	NA	NA	NA	NA	NA	NA	NA	NA	NA	NA	NA	█	█	█	█	█	█	█	█	█	█	█	█	█	█	█	█	█	█	█	█	█	█	0.674	0.834	1.237	1.267	0.854	1.056	-0.57
MH0200_GL0154632	MH0200_GL0154632	■	4685	High	35.285	22	12	2	K02358	1185	Complete	EUR	Bacteroidetes	Prevotella	COG0050	0.0102605	0.011215	Translation	Translation, ribosomal structure and biogenesis	EUR	█	█	█	█	█	█	█	█	█	█	█	█	█	█	█	█	█	█	█	█	█	█	0.685	0.832	1.214	1.051	0.72	0.875	-0.55
O2.UC37-0_GL0018512	O2.UC37-0_GL0018512	■	1388	High	3.416	2	1	1	K02371	969	Complete	EUR	Firmicutes	unknown	COG2070	0.00947119	0.00747664	Lipid Metabolism	General function prediction only	EUR;CHN	█	█	█	█	█	█	█	█	█	█	█	█	█	█	█	█	█	█	█	█	█	█	1.4	0.667	0.477	1.367	1.913	0.912	0.49
T2D-140A_GL0023458	T2D-140A_GL0023458	■	4547	High	84.192	66	17	7	K01689	1332	Lack 5'-end	CHN	Firmicutes	Streptococcus	COG0148	0.678769	0.665421	Carbohydrate Metabolism	Carbohydrate transport and metabolism	EUR;CHN	█	█	█	█	█	█	█	█	█	█	█	█	█	█	█	█	█	█	█	█	█	█	0.715	0.598	0.836	1.713	1.224	1.024	-0.48
638301.HMPREF0444_0244	638301.HMPREF0444_0244	■	5824	High	3.11	2	1	1	K00162	978	Complete	SP	Firmicutes	Granulicatella	COG0022	0.18232	0.178505	Carbohydrate Metabolism	Energy production and conversion	NA	█	█	█	█	█	█	█	█	█	█	█	█	█	█	█	█	█	█	█	█	█	█	0.684	0.997	1.458	1.192	0.815	1.189	-0.55
706434.HMPREF9429_01476	706434.HMPREF9429_01476	■	3320	High	13.614	8	6	6	K03386	564	Complete	SP	Firmicutes	Megasphaera	COG0450	0.0363062	0.0383178	Genetic Information Processing	Posttranslational modification, protein turnover, chaperones	NA	█	█	█	█	█	█	█	█	█	█	█	█	█	█	█	█	█	█	█	█	█	█	1.218	1.022	0.839	1.043	1.27	1.066	0.28
MH0121_GL0053752	MH0121_GL0053752	■	49	High	3.722	5	1	1	K01784	1014	Complete	EUR	unknown	unknown	COG1087	0.00710339	0.00747664	Carbohydrate Metabolism	Cell wall/membrane/envelope biogenesis	EUR	█	█	█	█	█	█	█	█	█	█	█	█	█	█	█	█	█	█	█	█	█	█	0.681	0.793	1.165	2.035	1.385	1.614	-0.56
NA	NA	■	3873	High	4.621	4	1	1	NA	NA	NA	NA	NA	NA	NA	NA	NA	NA	NA	NA	█	█	█	█	█	█	█	█	█	█	█	█	█	█	█	█	█	█	█	█	█	█	0.691	1.72	2.49	1.075	0.743	1.85	-0.53
MH0030_GL0004979	MH0030_GL0004979	■	786	High	11.071	8	4	2	K00058	918	Complete	EUR	Bacteroidetes	Prevotella	COG0111	0.0205209	0.0196262	Energy Metabolism	Amino acid transport and metabolism;Coenzyme transport and metabolism	EUR;CHN	█	█	█	█	█	█	█	█	█	█	█	█	█	█	█	█	█	█	█	█	█	█	0.708	0.708	1	1.386	0.982	0.981	-0.5
V1.UC60-0_GL0058761	V1.UC60-0_GL0058761	■	3168	High	7.4	7	3	3	K13953	1056	Lack 5'-end	EUR	Firmicutes	Streptococcus	COG1064	0.458564	0.442056	Carbohydrate Metabolism	General function prediction only	EUR;CHN;USA	█	█	█	█	█	█	█	█	█	█	█	█	█	█	█	█	█	█	█	█	█	█	0.715	0.695	0.972	1.278	0.913	0.888	-0.48
866771.HMPREF9296_1765	866771.HMPREF9296_1765	■	1920	High	19.103	19	6	4	K01006	2721	Complete	SP	Bacteroidetes	Prevotella	COG0574	0.0584057	0.0570093	Carbohydrate Metabolism	Carbohydrate transport and metabolism	USA	█	█	█	█	█	█	█	█	█	█	█	█	█	█	█	█	█	█	█	█	█	█	0.714	0.703	0.984	2.001	1.429	1.407	-0.49
NA	NA	■	1225	High	18.369	13	4	1	K09696	NA	NA	NA	NA	NA	NA	NA	NA	NA	NA	NA	█	█	█	█	█	█	█	█	█	█	█	█	█	█	█	█	█	█	█	█	█	█	1.381	1.149	0.832	1.273	1.758	1.464	0.47
MH0335_GL0018733	MH0335_GL0018733	■	3062	High	2.826	2	1	1	K03340	972	Complete	EUR	Firmicutes	Veillonella	NOG27533	0.287293	0.293458	Amino Acid Metabolism	Function unknown	EUR;CHN;USA	█	█	█	█	█	█	█	█	█	█	█	█	█	█	█	█	█	█	█	█	█	█	0.7	0.512	0.732	1.412	0.988	0.723	-0.52
944560.HMPREF9058_2587	944560.HMPREF9058_2587	■	4617	High	4.89	4	2	2	K09014	1440	Complete	SP	Actinobacteria	Actinomyces	COG0719	0.097869	0.0869159	Poorly Characterized	Posttranslational modification, protein turnover, chaperones	NA	█	█	█	█	█	█	█	█	█	█	█	█	█	█	█	█	█	█	█	█	█	█	0.735	0.586	0.796	1.037	0.763	0.608	-0.44
NLM027_GL0073891	NLM027_GL0073891	■	437	High	15.11	19	4	3	K02355	564	Lack 3'-end	CHN	Actinobacteria	Actinomyces	COG0480	0.273875	0.251402	Translation	Translation, ribosomal structure and biogenesis	CHN	█	█	█	█	█	█	█	█	█	█	█	█	█	█	█	█	█	█	█	█	█	█	0.722	0.598	0.829	1.524	1.1	0.912	-0.47
MH0185_GL0103576	MH0185_GL0103576	■	2076	High	15.877	10	3	3	K02996	387	Complete	EUR	Bacteroidetes	unknown	COG0103	0.000789266	0.000934579	Translation	Translation, ribosomal structure and biogenesis	EUR	█	█	█	█	█	█	█	█	█	█	█	█	█	█	█	█	█	█	█	█	█	█	0.737	0.723	0.98	1.941	1.431	1.402	-0.44
NLM027_GL0080336	NLM027_GL0080336	■	3056	High	2.186	2	1	1	K09976	246	Complete	CHN	Firmicutes	Streptococcus	COG3763	0.0923441	0.088785	Poorly Characterized	Function unknown	CHN	█	█	█	█	█	█	█	█	█	█	█	█	█	█	█	█	█	█	█	█	█	█	0.685	0.619	0.903	1.192	0.817	0.738	-0.54
944560.HMPREF9058_1761	944560.HMPREF9058_1761	■	2687	High	9.647	5	3	3	K02111	1632	Complete	SP	Actinobacteria	Actinomyces	COG0056	0.0781373	0.0757009	Energy Metabolism	Energy production and conversion	NA	█	█	█	█	█	█	█	█	█	█	█	█	█	█	█	█	█	█	█	█	█	█	0.691	0.632	0.915	1.558	1.077	0.985	-0.53
NA	NA	■	4673	High	4.183	5	2	2	NA	NA	NA	NA	NA	NA	NA	NA	NA	NA	NA	NA	█	█	█	█	█	█	█	█	█	█	█	█	█	█	█	█	█	█	█	█	█	█	0.712	0.809	1.136	1.995	1.42	1.613	-0.49
MH0287_GL0067971	MH0287_GL0067971	■	5254	High	31.86	19	7	1	K01624	882	Complete	EUR	Firmicutes	Streptococcus	COG0191	0.455406	0.446729	Carbohydrate Metabolism	Carbohydrate transport and metabolism	EUR;CHN;USA	█	█	█	█	█	█	█	█	█	█	█	█	█	█	█	█	█	█	█	█	█	█	0.701	0.829	1.183	2.049	1.436	1.699	-0.51
V1.FI11_GL0117882	V1.FI11_GL0117882	■	4810	High	1.369	2	1	1	K06872	1239	Complete	EUR	unknown	unknown	COG1512	0.76322	0.75514	Poorly Characterized	General function prediction only	EUR;CHN;USA	█	█	█	█	█	█	█	█	█	█	█	█	█	█	█	█	█	█	█	█	█	█	0.739	0.617	0.835	0.725	0.536	0.448	-0.44
MH0198_GL0161163	MH0198_GL0161163	■	1823	High	2.546	2	1	1	K03340	1107	Complete	EUR	Firmicutes	unknown	NOG27533	0.568272	0.566355	Amino Acid Metabolism	Function unknown	EUR;CHN;USA	█	█	█	█	█	█	█	█	█	█	█	█	█	█	█	█	█	█	█	█	█	█	1.391	0.823	0.592	2.257	3.14	1.857	0.48
864570.HMPREF9189_0136	864570.HMPREF9189_0136	■	4180	High	4.33	3	2	2	K01261	1065	Complete	SP	Firmicutes	Streptococcus	COG1363	0.0449882	0.0392523	Enzyme Families	Carbohydrate transport and metabolism	NA	█	█	█	█	█	█	█	█	█	█	█	█	█	█	█	█	█	█	█	█	█	█	0.699	0.691	0.99	1.3	0.908	0.899	-0.52
888833.HMPREF9421_0553	888833.HMPREF9421_0553	■	4662	High	5.135	3	2	2	K01274;K01423	1980	Complete	SP	Firmicutes	Streptococcus	COG4690	0.0434096	0.0439252	Amino Acid Metabolism;Cellular Processes and Signaling	Amino acid transport and metabolism	EUR	█	█	█	█	█	█	█	█	█	█	█	█	█	█	█	█	█	█	█	█	█	█	0.708	0.955	1.348	1.771	1.254	1.691	-0.5
NA	NA	■	5219	High	6.363	4	2	2	NA	NA	NA	NA	NA	NA	NA	NA	NA	NA	NA	NA	█	█	█	█	█	█	█	█	█	█	█	█	█	█	█	█	█	█	█	█	█	█	1.247	0.751	0.602	1.031	1.286	0.774	0.32
NLM027_GL0065548	NLM027_GL0065548	■	2219	High	1.553	2	1	1	K02888	417	Complete	CHN	Actinobacteria	Actinomyces	COG0261	0.239937	0.230841	Translation	Translation, ribosomal structure and biogenesis	CHN	█	█	█	█	█	█	█	█	█	█	█	█	█	█	█	█	█	█	█	█	█	█	0.719	0.496	0.689	1.429	1.028	0.708	-0.48
O2.UC34-2_GL0014696	O2.UC34-2_GL0014696	■	5339	High	4.334	5	1	1	K02886	558	Lack 3'-end	EUR	Actinobacteria	Bifidobacterium	COG0090	0.178374	0.175701	Translation	Translation, ribosomal structure and biogenesis	EUR	█	█	█	█	█	█	█	█	█	█	█	█	█	█	█	█	█	█	█	█	█	█	0.749	0.873	1.165	0.842	0.631	0.735	-0.42
MH0104_GL0110937	MH0104_GL0110937	■	4988	High	10.856	6	4	2	K00656	2253	Complete	EUR	unknown	unknown	COG1882	0.035517	0.0364486	Carbohydrate Metabolism	Energy production and conversion	EUR;USA	█	█	█	█	█	█	█	█	█	█	█	█	█	█	█	█	█	█	█	█	█	█	0.701	0.879	1.253	1.342	0.941	1.18	-0.51
944560.HMPREF9058_2503	944560.HMPREF9058_2503	■	1498	High	7.174	4	2	1	K00656	2115	Complete	SP	Actinobacteria	Actinomyces	COG1882	0.108129	0.100935	Carbohydrate Metabolism	Energy production and conversion	NA	█	█	█	█	█	█	█	█	█	█	█	█	█	█	█	█	█	█	█	█	█	█	0.748	0.921	1.231	1.192	0.891	1.097	-0.42
NA	NA	■	339	High	2.34	3	1	1	NA	NA	NA	NA	NA	NA	NA	NA	NA	NA	NA	NA	█	█	█	█	█	█	█	█	█	█	█	█	█	█	█	█	█	█	█	█	█	█	0.722	0.548	0.76	0.977	0.705	0.536	-0.47
V1.CD18-3_GL0048171	V1.CD18-3_GL0048171	■	4746	High	2.106	2	1	1	K03386	567	Complete	EUR	Fusobacteria	Fusobacterium	COG0450	0.0402526	0.0364486	Genetic Information Processing	Posttranslational modification, protein turnover, chaperones	EUR	█	█	█	█	█	█	█	█	█	█	█	█	█	█	█	█	█	█	█	█	█	█	0.704	0.771	1.095	1.753	1.233	1.351	-0.51
V1.CD40-0_GL0128143	V1.CD40-0_GL0128143	■	579	High	11.866	15	3	1	K03530	276	Complete	EUR	Firmicutes	Streptococcus	COG0776	0.0615627	0.0635514	Replication and Repair	Replication, recombination and repair	EUR	█	█	█	█	█	█	█	█	█	█	█	█	█	█	█	█	█	█	█	█	█	█	0.724	0.807	1.114	1.311	0.949	1.057	-0.47
MH0011_GL0029057	MH0011_GL0029057	■	2023	High	4.321	2	1	1	K09014	1335	Complete	EUR	unknown	unknown	COG0719	0.0710339	0.0728972	Poorly Characterized	Posttranslational modification, protein turnover, chaperones	EUR;CHN	█	█	█	█	█	█	█	█	█	█	█	█	█	█	█	█	█	█	█	█	█	█	0.723	0.699	0.966	1.592	1.151	1.112	-0.47
NA	NA	■	3235	High	2.528	2	1	1	NA	NA	NA	NA	NA	NA	NA	NA	NA	NA	NA	NA	█	█	█	█	█	█	█	█	█	█	█	█	█	█	█	█	█	█	█	█	█	█	0.699	0.68	0.973	1.325	0.926	0.901	-0.52
864570.HMPREF9189_1632	864570.HMPREF9189_1632	■	4041	High	3.628	5	2	2	unknown	645	Complete	SP	Firmicutes	Streptococcus	NOG06362	0.0307814	0.028972	unknown	Function unknown	NA	█	█	█	█	█	█	█	█	█	█	█	█	█	█	█	█	█	█	█	█	█	█	0.755	1.212	1.605	1.116	0.842	1.352	-0.41
944560.HMPREF9058_2218	944560.HMPREF9058_2218	■	5574	High	9.286	3	2	2	K00895	1230	Complete	SP	Actinobacteria	Actinomyces	COG0205	0.0734017	0.0700935	Carbohydrate Metabolism	Carbohydrate transport and metabolism	NA	█	█	█	█	█	█	█	█	█	█	█	█	█	█	█	█	█	█	█	█	█	█	0.724	0.77	1.063	0.664	0.481	0.511	-0.47
MH0364_GL0036047	MH0364_GL0036047	■	2551	High	11.068	10	2	1	K01689	1137	Lack both ends	EUR	unknown	unknown	COG0148	0.0149961	0.017757	Carbohydrate Metabolism	Carbohydrate transport and metabolism	EUR	█	█	█	█	█	█	█	█	█	█	█	█	█	█	█	█	█	█	█	█	█	█	0.758	0.771	1.018	1.329	1.007	1.025	-0.4
MH0262_GL0014187	MH0262_GL0014187	■	1138	High	9.377	15	4	1	K02355	2073	Complete	EUR	unknown	unknown	COG0480	0.000789266	0.000934579	Translation	Translation, ribosomal structure and biogenesis	EUR	█	█	█	█	█	█	█	█	█	█	█	█	█	█	█	█	█	█	█	█	█	█	0.747	0.893	1.195	2.074	1.549	1.851	-0.42
866771.HMPREF9296_0241	866771.HMPREF9296_0241	■	5256	High	4.181	4	1	1	K02895	318	Complete	SP	Bacteroidetes	Prevotella	COG0198;NOG271597	0.0307814	0.0308411	Translation	Translation, ribosomal structure and biogenesis	USA	█	█	█	█	█	█	█	█	█	█	█	█	█	█	█	█	█	█	█	█	█	█	0.739	0.907	1.228	1.304	0.963	1.182	-0.44
V1.UC35-0_GL0071808	V1.UC35-0_GL0071808	■	3964	High	5.812	3	1	1	K10540	582	Lack 3'-end	EUR	Fusobacteria	Fusobacterium	COG1879	0.00947119	0.00841121	Membrane Transport	Carbohydrate transport and metabolism	EUR	█	█	█	█	█	█	█	█	█	█	█	█	█	█	█	█	█	█	█	█	█	█	0.739	0.76	1.03	1.926	1.422	1.465	-0.44
MH0012_GL0118260	MH0012_GL0118260	■	4018	High	4.836	3	3	2	K02933	582	Complete	EUR	Bacteroidetes	unknown	COG0097	0.0970797	0.100935	Translation	Translation, ribosomal structure and biogenesis	EUR;CHN;USA	█	█	█	█	█	█	█	█	█	█	█	█	█	█	█	█	█	█	█	█	█	█	0.71	0.773	1.088	3.289	2.337	2.543	-0.49
DLM014_GL0086833	DLM014_GL0086833	■	841	High	10.544	6	3	1	K00262	1341	Complete	CHN	unknown	unknown	COG0334	0.00315706	0.00280374	Energy Metabolism	Amino acid transport and metabolism	CHN	█	█	█	█	█	█	█	█	█	█	█	█	█	█	█	█	█	█	█	█	█	█	0.767	0.99	1.291	1.082	0.83	1.071	-0.38
NA	NA	■	267	High	6.286	8	2	2	NA	NA	NA	NA	NA	NA	NA	NA	NA	NA	NA	NA	█	█	█	█	█	█	█	█	█	█	█	█	█	█	█	█	█	█	█	█	█	█	0.771	0.564	0.732	2.734	2.108	1.543	-0.37
NA	NA	■	1521	High	2.084	3	1	1	NA	NA	NA	NA	NA	NA	NA	NA	NA	NA	NA	NA	█	█	█	█	█	█	█	█	█	█	█	█	█	█	█	█	█	█	█	█	█	█	1.313	1.159	0.883	1.319	1.732	1.529	0.39
NA	NA	■	499	High	12.245	20	4	1	NA	NA	NA	NA	NA	NA	NA	NA	NA	NA	NA	NA	█	█	█	█	█	█	█	█	█	█	█	█	█	█	█	█	█	█	█	█	█	█	0.752	1.026	1.365	1.469	1.104	1.507	-0.41
546273.VEIDISOL_00003	546273.VEIDISOL_00003	■	3485	High	13.644	5	4	4	unknown	789	Complete	SP	Firmicutes	Veillonella	unknown	0.242305	0.249533	unknown	unknown	EUR;CHN	█	█	█	█	█	█	█	█	█	█	█	█	█	█	█	█	█	█	█	█	█	█	0.75	0.705	0.94	1.475	1.106	1.04	-0.41
T2D-45A_GL0143567	T2D-45A_GL0143567	■	1096	High	9.74	7	2	1	K03561	555	Lack both ends	CHN	Bacteroidetes	Prevotella	NOG307757	0.0497238	0.0457944	Cellular Processes and Signaling	unknown	CHN	█	█	█	█	█	█	█	█	█	█	█	█	█	█	█	█	█	█	█	█	█	█	0.774	0.848	1.095	1.569	1.215	1.33	-0.37
MH0195_GL0143968	MH0195_GL0143968	■	3991	High	16.124	9	4	1	K02358	1191	Complete	EUR	Firmicutes	Phascolarctobacterium	COG0050	0.0149961	0.0140187	Translation	Translation, ribosomal structure and biogenesis	EUR	█	█	█	█	█	█	█	█	█	█	█	█	█	█	█	█	█	█	█	█	█	█	0.736	0.923	1.255	1.096	0.806	1.012	-0.44
MH0447_GL0064869	MH0447_GL0064869	■	1537	High	8.058	6	3	1	K02358	1185	Complete	EUR	Firmicutes	unknown	COG0050	0.0142068	0.0149533	Translation	Translation, ribosomal structure and biogenesis	EUR	█	█	█	█	█	█	█	█	█	█	█	█	█	█	█	█	█	█	█	█	█	█	0.755	0.921	1.22	1.311	0.99	1.208	-0.41
638301.HMPREF0444_0529	638301.HMPREF0444_0529	■	1034	High	5.213	4	2	2	K03530	279	Complete	SP	Firmicutes	Granulicatella	COG0776	0.0718232	0.0626168	Replication and Repair	Replication, recombination and repair	NA	█	█	█	█	█	█	█	█	█	█	█	█	█	█	█	█	█	█	█	█	█	█	0.751	0.93	1.239	0.737	0.553	0.685	-0.41
V1.UC11-5_GL0017466	V1.UC11-5_GL0017466	■	2590	High	1.345	2	1	1	K01182	1953	Complete	EUR	unknown	unknown	COG0366	0.814522	0.811215	Carbohydrate Metabolism	Carbohydrate transport and metabolism	EUR;CHN;USA	█	█	█	█	█	█	█	█	█	█	█	█	█	█	█	█	█	█	█	█	█	█	0.728	0.859	1.179	2.472	1.8	2.123	-0.46
NA	NA	■	4295	High	7.92	5	2	1	NA	NA	NA	NA	NA	NA	NA	NA	NA	NA	NA	NA	█	█	█	█	█	█	█	█	█	█	█	█	█	█	█	█	█	█	█	█	█	█	0.717	0.571	0.796	1.64	1.175	0.936	-0.48
O2.UC48-0_GL0115877	O2.UC48-0_GL0115877	■	4418	High	2.997	5	1	1	K00033	1452	Complete	EUR	Firmicutes	Blautia	COG0362	0.148382	0.114019	Carbohydrate Metabolism	Carbohydrate transport and metabolism	EUR	█	█	█	█	█	█	█	█	█	█	█	█	█	█	█	█	█	█	█	█	█	█	0.777	1.008	1.297	1.298	1.009	1.309	-0.36
MH0055_GL0005637	MH0055_GL0005637	■	4236	High	43.665	29	9	1	K01610	1614	Complete	EUR	Bacteroidetes	unknown	COG1866	0.00710339	0.00841121	Carbohydrate Metabolism	Energy production and conversion	EUR;CHN	█	█	█	█	█	█	█	█	█	█	█	█	█	█	█	█	█	█	█	█	█	█	1.135	0.786	0.692	1.275	1.447	1.002	0.18
SZEY-10A_GL0027684	SZEY-10A_GL0027684	■	5724	High	3.821	4	2	2	K04027	306	Lack 5'-end	CHN	Firmicutes	Cellulosilyticum	COG4577	0.00394633	0.0046729	Metabolism	Energy production and conversion;Secondary metabolites biosynthesis, transport and catabolism	CHN	█	█	█	█	█	█	█	█	█	█	█	█	█	█	█	█	█	█	█	█	█	█	0.783	0.476	0.608	2.493	1.951	1.186	-0.35
V1.UC38-4_GL0141300	V1.UC38-4_GL0141300	■	3048	High	2.633	2	1	1	K04042	1386	Complete	EUR	Firmicutes	Streptococcus	COG1207	0.116022	0.124299	Carbohydrate Metabolism	Cell wall/membrane/envelope biogenesis	EUR	█	█	█	█	█	█	█	█	█	█	█	█	█	█	█	█	█	█	█	█	█	█	0.752	1.239	1.647	0.988	0.743	1.224	-0.41
NA	NA	■	3847	High	4.977	3	1	1	NA	NA	NA	NA	NA	NA	NA	NA	NA	NA	NA	NA	█	█	█	█	█	█	█	█	█	█	█	█	█	█	█	█	█	█	█	█	█	█	1.268	1.52	1.198	1.142	1.449	1.736	0.34
NLF005_GL0074848	NLF005_GL0074848	■	3637	High	2.912	3	1	1	K00134	1014	Complete	CHN	unknown	unknown	COG0057	0.00868193	0.0102804	Carbohydrate Metabolism	Carbohydrate transport and metabolism	CHN	█	█	█	█	█	█	█	█	█	█	█	█	█	█	█	█	█	█	█	█	█	█	0.758	0.903	1.192	1.023	0.775	0.923	-0.4
MH0142_GL0111023	MH0142_GL0111023	■	5001	High	3.207	3	2	2	K02931	552	Complete	EUR	Proteobacteria	Sutterella	COG0094	0.023678	0.0242991	Translation	Translation, ribosomal structure and biogenesis	EUR	█	█	█	█	█	█	█	█	█	█	█	█	█	█	█	█	█	█	█	█	█	█	0.748	0.708	0.947	1.166	0.872	0.825	-0.42
T2D-149A_GL0030533	T2D-149A_GL0030533	■	5528	High	8.184	3	3	2	K02190	1008	Complete	CHN	Firmicutes	Veillonella	COG4822	0.184688	0.188785	Metabolism of Cofactors and Vitamins	Coenzyme transport and metabolism	EUR;CHN	█	█	█	█	█	█	█	█	█	█	█	█	█	█	█	█	█	█	█	█	█	█	0.77	0.737	0.957	1.711	1.318	1.262	-0.38
MH0287_GL0077237	MH0287_GL0077237	■	3348	High	9.817	4	3	3	K03286	858	Complete	EUR	Proteobacteria	Haemophilus	COG2885;COG2913	0.363852	0.36729	Cellular Processes and Signaling	Translation, ribosomal structure and biogenesis;Cell wall/membrane/envelope biogenesis	EUR;CHN;USA	█	█	█	█	█	█	█	█	█	█	█	█	█	█	█	█	█	█	█	█	█	█	0.772	0.651	0.842	1.112	0.859	0.724	-0.37
MH0189_GL0100565	MH0189_GL0100565	■	650	High	16.753	18	4	1	K02358	1200	Complete	EUR	Actinobacteria	Bifidobacterium	COG0050	0.66693	0.65514	Translation	Translation, ribosomal structure and biogenesis	EUR;CHN;USA	█	█	█	█	█	█	█	█	█	█	█	█	█	█	█	█	█	█	█	█	█	█	1.138	0.835	0.734	0.946	1.077	0.79	0.19
O2.UC34-2_GL0017392	O2.UC34-2_GL0017392	■	1984	High	25.962	25	7	4	unknown	1185	Lack 3'-end	EUR	Firmicutes	Veillonella	NOG274842	0.0576164	0.0570093	unknown	unknown	EUR;CHN	█	█	█	█	█	█	█	█	█	█	█	█	█	█	█	█	█	█	█	█	█	█	0.785	0.768	0.978	1.055	0.828	0.81	-0.35
MH0165_GL0029339	MH0165_GL0029339	■	1770	High	7.843	6	3	2	K00262	1335	Complete	EUR	Bacteroidetes	unknown	COG0334	0.0110497	0.0121495	Energy Metabolism	Amino acid transport and metabolism	EUR;CHN	█	█	█	█	█	█	█	█	█	█	█	█	█	█	█	█	█	█	█	█	█	█	0.755	1.135	1.503	1.22	0.921	1.384	-0.41
NA	NA	■	3682	High	2.962	2	1	1	NA	NA	NA	NA	NA	NA	NA	NA	NA	NA	NA	NA	█	█	█	█	█	█	█	█	█	█	█	█	█	█	█	█	█	█	█	█	█	█	0.769	0.721	0.937	1.229	0.945	0.886	-0.38
MH0335_GL0046805	MH0335_GL0046805	■	5814	High	2.997	2	1	1	K01564	1329	Complete	EUR	Firmicutes	Veillonella	COG0402	0.208366	0.214953	Xenobiotics Biodegradation and Metabolism	Nucleotide transport and metabolism;General function prediction only	EUR;CHN	█	█	█	█	█	█	█	█	█	█	█	█	█	█	█	█	█	█	█	█	█	█	0.776	1.398	1.801	0.989	0.767	1.382	-0.37
T2D-17A_GL0059974	T2D-17A_GL0059974	■	453	High	19.735	12	4	1	unknown	975	Lack 5'-end	CHN	Firmicutes	Veillonella	NOG274842	0.110497	0.111215	unknown	unknown	CHN	█	█	█	█	█	█	█	█	█	█	█	█	█	█	█	█	█	█	█	█	█	█	1.242	1.804	1.452	1.132	1.406	2.042	0.31
944560.HMPREF9058_1202	944560.HMPREF9058_1202	■	2714	High	3.582	5	1	1	K03696	2601	Complete	SP	Actinobacteria	Actinomyces	COG0542	0.105762	0.100935	Folding, Sorting and Degradation	Posttranslational modification, protein turnover, chaperones	NA	█	█	█	█	█	█	█	█	█	█	█	█	█	█	█	█	█	█	█	█	█	█	0.766	0.723	0.943	1.26	0.966	0.91	-0.38
638301.HMPREF0444_1221	638301.HMPREF0444_1221	■	3273	High	50.352	25	13	5	K02358	1188	Complete	SP	Firmicutes	Granulicatella	COG0050	0.254933	0.242056	Translation	Translation, ribosomal structure and biogenesis	NA	█	█	█	█	█	█	█	█	█	█	█	█	█	█	█	█	█	█	█	█	█	█	0.789	0.604	0.765	1.233	0.972	0.744	-0.34
O2.UC7-1_GL0027684	O2.UC7-1_GL0027684	■	4267	High	38.637	19	8	3	K00260	900	Lack both ends	EUR	Firmicutes	Peptostreptococcus	COG0334	0.0670876	0.0588785	Energy Metabolism	Amino acid transport and metabolism	EUR	█	█	█	█	█	█	█	█	█	█	█	█	█	█	█	█	█	█	█	█	█	█	1.167	1.067	0.915	1.289	1.504	1.375	0.22
NA	NA	■	5049	High	6.952	8	1	1	K07029	NA	NA	NA	NA	NA	NA	NA	NA	NA	NA	NA	█	█	█	█	█	█	█	█	█	█	█	█	█	█	█	█	█	█	█	█	█	█	0.795	1.037	1.304	1.421	1.13	1.473	-0.33
944560.HMPREF9058_0428	944560.HMPREF9058_0428	■	326	High	30.433	11	7	6	K01689	1287	Complete	SP	Actinobacteria	Actinomyces	COG0148	0.0773481	0.0719626	Carbohydrate Metabolism	Carbohydrate transport and metabolism	NA	█	█	█	█	█	█	█	█	█	█	█	█	█	█	█	█	█	█	█	█	█	█	0.776	0.623	0.804	1.11	0.861	0.692	-0.37
MH0177_GL0020537	MH0177_GL0020537	■	5300	High	9.402	5	3	3	K02879	336	Complete	EUR	Firmicutes	Veillonella	COG0203	0.458564	0.460748	Translation	Translation, ribosomal structure and biogenesis	EUR;CHN;USA	█	█	█	█	█	█	█	█	█	█	█	█	█	█	█	█	█	█	█	█	█	█	1.22	0.794	0.651	1.328	1.62	1.054	0.29
T2D-120A_GL0058298	T2D-120A_GL0058298	■	3552	High	9.779	6	4	2	K02355	2124	Complete	CHN	Bacteroidetes	unknown	COG0480	0.113654	0.114019	Translation	Translation, ribosomal structure and biogenesis	EUR;CHN;USA	█	█	█	█	█	█	█	█	█	█	█	█	█	█	█	█	█	█	█	█	█	█	0.743	0.459	0.618	2.993	2.223	1.373	-0.43
NA	NA	■	1438	High	3.464	10	1	1	NA	NA	NA	NA	NA	NA	NA	NA	NA	NA	NA	NA	█	█	█	█	█	█	█	█	█	█	█	█	█	█	█	█	█	█	█	█	█	█	0.782	0.899	1.149	1.473	1.152	1.324	-0.35
553171.HMPREF0648_1301	553171.HMPREF0648_1301	■	808	High	17.381	9	5	1	K00927	1251	Complete	SP	Bacteroidetes	Prevotella	COG0126	0.0576164	0.0607477	Carbohydrate Metabolism	Carbohydrate transport and metabolism	NA	█	█	█	█	█	█	█	█	█	█	█	█	█	█	█	█	█	█	█	█	█	█	0.787	0.676	0.859	1.619	1.274	1.095	-0.35
NA	NA	■	3055	High	2.937	3	1	1	NA	NA	NA	NA	NA	NA	NA	NA	NA	NA	NA	NA	█	█	█	█	█	█	█	█	█	█	█	█	█	█	█	█	█	█	█	█	█	█	0.762	1.258	1.65	0.793	0.605	0.997	-0.39
NA	NA	■	512	High	24.18	16	5	1	K16785	NA	NA	NA	NA	NA	NA	NA	NA	NA	NA	NA	█	█	█	█	█	█	█	█	█	█	█	█	█	█	█	█	█	█	█	█	█	█	0.757	0.554	0.732	2.089	1.581	1.157	-0.4
MH0243_GL0014368	MH0243_GL0014368	■	3509	High	4.86	2	1	1	K00615	2157	Complete	EUR	Bacteroidetes	unknown	COG0021	0.0607735	0.0588785	Carbohydrate Metabolism	Carbohydrate transport and metabolism	EUR;CHN;USA	█	█	█	█	█	█	█	█	█	█	█	█	█	█	█	█	█	█	█	█	█	█	0.793	0.821	1.036	1.229	0.974	1.009	-0.34
MH0252_GL0070009	MH0252_GL0070009	■	1761	High	5.355	3	1	1	K00925	1203	Complete	EUR	unknown	unknown	COG0282	0.0213102	0.0233645	Carbohydrate Metabolism	Energy production and conversion	EUR	█	█	█	█	█	█	█	█	█	█	█	█	█	█	█	█	█	█	█	█	█	█	1.273	1.237	0.971	1.194	1.521	1.477	0.35
MH0038_GL0050146	MH0038_GL0050146	■	2346	High	4.099	4	1	1	K04079	1917	Complete	EUR	unknown	unknown	COG0326	0.112076	0.124299	Folding, Sorting and Degradation	Posttranslational modification, protein turnover, chaperones	EUR;USA	█	█	█	█	█	█	█	█	█	█	█	█	█	█	█	█	█	█	█	█	█	█	0.812	1.207	1.487	1.1	0.892	1.327	-0.3
NA	NA	■	376	High	18.92	9	3	2	NA	NA	NA	NA	NA	NA	NA	NA	NA	NA	NA	NA	█	█	█	█	█	█	█	█	█	█	█	█	█	█	█	█	█	█	█	█	█	█	0.765	0.732	0.957	1.411	1.08	1.033	-0.39
ED9A_GL0040896	ED9A_GL0040896	■	2490	High	6.756	5	2	1	unknown	510	Lack 3'-end	CHN	Firmicutes	Streptococcus	COG1302	0.0923441	0.0831776	unknown	Function unknown	CHN	█	█	█	█	█	█	█	█	█	█	█	█	█	█	█	█	█	█	█	█	█	█	0.777	0.967	1.246	1.323	1.028	1.28	-0.36
V1.CD21-0_GL0051107	V1.CD21-0_GL0051107	■	1825	High	8.399	4	4	4	K00239	1719	Complete	EUR	Firmicutes	Veillonella	COG1053	0.437253	0.440187	Carbohydrate Metabolism	Energy production and conversion	EUR;CHN;USA	█	█	█	█	█	█	█	█	█	█	█	█	█	█	█	█	█	█	█	█	█	█	0.818	0.563	0.688	1.821	1.49	1.025	-0.29
NA	NA	■	2	High	5.05	4	2	1	NA	NA	NA	NA	NA	NA	NA	NA	NA	NA	NA	NA	█	█	█	█	█	█	█	█	█	█	█	█	█	█	█	█	█	█	█	█	█	█	1.239	1.142	0.922	0.818	1.014	0.935	0.31
V1.CD7-0-PN_GL0026288	V1.CD7-0-PN_GL0026288	■	3243	High	3.202	3	2	2	K01854	1239	Complete	EUR	Actinobacteria	unknown	COG0562	0.00868193	0.00654206	Cellular Processes and Signaling	Cell wall/membrane/envelope biogenesis	EUR	█	█	█	█	█	█	█	█	█	█	█	█	█	█	█	█	█	█	█	█	█	█	1.161	0.836	0.72	1.071	1.244	0.895	0.22
MH0236_GL0043462	MH0236_GL0043462	■	3829	High	1.409	3	1	1	K02892	300	Lack 5'-end	EUR	Firmicutes	Veillonella	COG0089	0.378058	0.375701	Translation	Translation, ribosomal structure and biogenesis	EUR;CHN;USA	█	█	█	█	█	█	█	█	█	█	█	█	█	█	█	█	█	█	█	█	█	█	0.802	0.774	0.965	1.198	0.961	0.927	-0.32
NA	NA	■	4947	High	3.745	2	1	1	K01625	NA	NA	NA	NA	NA	NA	NA	NA	NA	NA	NA	█	█	█	█	█	█	█	█	█	█	█	█	█	█	█	█	█	█	█	█	█	█	0.793	1.338	1.688	1.236	0.98	1.654	-0.34
N056A_GL0052539	N056A_GL0052539	■	1255	High	18.009	22	5	2	K02931	543	Complete	CHN	Firmicutes	Streptococcus	COG0094	0.288871	0.278505	Translation	Translation, ribosomal structure and biogenesis	CHN	█	█	█	█	█	█	█	█	█	█	█	█	█	█	█	█	█	█	█	█	█	█	0.792	0.708	0.894	1.745	1.381	1.235	-0.34
NA	NA	■	5472	High	4.849	2	1	1	NA	NA	NA	NA	NA	NA	NA	NA	NA	NA	NA	NA	█	█	█	█	█	█	█	█	█	█	█	█	█	█	█	█	█	█	█	█	█	█	0.808	0.565	0.7	1.697	1.37	0.959	-0.31
O2.UC15-0_GL0045447	O2.UC15-0_GL0045447	■	980	High	2.38	3	1	1	K01784	1107	Complete	EUR	Firmicutes	unknown	COG1087	0.36543	0.358879	Carbohydrate Metabolism	Cell wall/membrane/envelope biogenesis	EUR	█	█	█	█	█	█	█	█	█	█	█	█	█	█	█	█	█	█	█	█	█	█	0.771	0.698	0.905	1.323	1.02	0.923	-0.37
MH0057_GL0038298	MH0057_GL0038298	■	1109	High	6.168	7	2	1	K02867	441	Complete	EUR	Bacteroidetes	unknown	COG0080	0.0363062	0.0401869	Translation	Translation, ribosomal structure and biogenesis	EUR;CHN	█	█	█	█	█	█	█	█	█	█	█	█	█	█	█	█	█	█	█	█	█	█	0.757	0.809	1.069	1.664	1.259	1.346	-0.4
546273.VEIDISOL_01712	546273.VEIDISOL_01712	■	4120	High	9.14	4	3	3	K02355	2067	Complete	SP	Firmicutes	Veillonella	COG0480	0.442778	0.44486	Translation	Translation, ribosomal structure and biogenesis	EUR;CHN;USA	█	█	█	█	█	█	█	█	█	█	█	█	█	█	█	█	█	█	█	█	█	█	0.79	0.933	1.181	1.412	1.115	1.316	-0.34
NA	NA	■	2770	High	5.175	3	2	2	NA	NA	NA	NA	NA	NA	NA	NA	NA	NA	NA	NA	█	█	█	█	█	█	█	█	█	█	█	█	█	█	█	█	█	█	█	█	█	█	1.156	1.079	0.933	0.84	0.972	0.907	0.21
O2.UC17-1_GL0099754	O2.UC17-1_GL0099754	■	5626	High	2.602	2	1	1	K01745	1542	Complete	EUR	Firmicutes	Streptococcus	COG2986	0.385162	0.376636	Energy Metabolism	Amino acid transport and metabolism	EUR;CHN	█	█	█	█	█	█	█	█	█	█	█	█	█	█	█	█	█	█	█	█	█	█	1.188	0.739	0.622	1.541	1.831	1.138	0.25
NA	NA	■	4177	High	5.499	3	1	1	NA	NA	NA	NA	NA	NA	NA	NA	NA	NA	NA	NA	█	█	█	█	█	█	█	█	█	█	█	█	█	█	█	█	█	█	█	█	█	█	0.829	0.608	0.733	1.531	1.27	0.931	-0.27
V1.CD3-0-PT_GL0058867	V1.CD3-0-PT_GL0058867	■	5611	High	23.353	14	7	7	K05884	1140	Complete	EUR	Firmicutes	Veillonella	COG2055	0.555643	0.560748	Energy Metabolism	Energy production and conversion	EUR;CHN;USA	█	█	█	█	█	█	█	█	█	█	█	█	█	█	█	█	█	█	█	█	█	█	1.076	0.789	0.733	1.32	1.42	1.041	0.11
MH0147_GL0000630	MH0147_GL0000630	■	5826	High	15.723	5	4	2	K00656	2298	Complete	EUR	Bacteroidetes	Prevotella	COG1882	0.41989	0.434579	Carbohydrate Metabolism	Energy production and conversion	EUR;CHN;USA	█	█	█	█	█	█	█	█	█	█	█	█	█	█	█	█	█	█	█	█	█	█	1.233	1.397	1.133	1.472	1.815	2.056	0.3
MH0445_GL0017320	MH0445_GL0017320	■	3467	High	2.252	2	1	1	K02892	309	Lack 5'-end	EUR	Proteobacteria	Haemophilus	COG0089	0.39779	0.4	Translation	Translation, ribosomal structure and biogenesis	EUR;CHN;USA	█	█	█	█	█	█	█	█	█	█	█	█	█	█	█	█	█	█	█	█	█	█	0.809	0.643	0.795	0.91	0.736	0.585	-0.31
NLM027_GL0024440	NLM027_GL0024440	■	2185	High	6.854	3	3	3	K01624	501	Lack both ends	CHN	Actinobacteria	Actinomyces	COG0191	0.210734	0.199065	Carbohydrate Metabolism	Carbohydrate transport and metabolism	CHN	█	█	█	█	█	█	█	█	█	█	█	█	█	█	█	█	█	█	█	█	█	█	1.197	0.968	0.809	1.004	1.201	0.972	0.26
NLM027_GL0057523	NLM027_GL0057523	■	3872	High	18.353	9	4	4	K02355	903	Lack 5'-end	CHN	Actinobacteria	Actinomyces	COG0480	0.307814	0.292523	Translation	Translation, ribosomal structure and biogenesis	CHN	█	█	█	█	█	█	█	█	█	█	█	█	█	█	█	█	█	█	█	█	█	█	0.827	0.861	1.04	1.41	1.166	1.213	-0.27
HT25A_GL0045072	HT25A_GL0045072	■	1260	High	2.508	7	1	1	unknown	627	Complete	CHN	unknown	unknown	NOG321704	0.035517	0.0317757	unknown	unknown	CHN	█	█	█	█	█	█	█	█	█	█	█	█	█	█	█	█	█	█	█	█	█	█	1.072	0.506	0.472	0.774	0.83	0.392	0.1
944560.HMPREF9058_1620	944560.HMPREF9058_1620	■	2991	High	8.577	5	2	2	K02886	837	Complete	SP	Actinobacteria	Actinomyces	COG0090	0.0718232	0.0672897	Translation	Translation, ribosomal structure and biogenesis	NA	█	█	█	█	█	█	█	█	█	█	█	█	█	█	█	█	█	█	█	█	█	█	0.85	0.748	0.88	1.464	1.245	1.096	-0.23
T2D-121A_GL0017893	T2D-121A_GL0017893	■	586	High	10.532	6	2	1	K02777	2223	Complete	CHN	Firmicutes	Streptococcus	COG1263;COG1264;COG2190	0.498027	0.483178	Carbohydrate Metabolism	Carbohydrate transport and metabolism	EUR;CHN;USA	█	█	█	█	█	█	█	█	█	█	█	█	█	█	█	█	█	█	█	█	█	█	1.153	1.453	1.26	0.533	0.615	0.775	0.21
MH0143_GL0139439	MH0143_GL0139439	■	3060	High	2.7	2	1	1	K02864	543	Lack 5'-end	EUR	unknown	unknown	NOG79906;COG0244	0.0181531	0.0205607	Translation	Translation, ribosomal structure and biogenesis;Function unknown	EUR	█	█	█	█	█	█	█	█	█	█	█	█	█	█	█	█	█	█	█	█	█	█	1.166	0.811	0.696	4.802	5.6	3.895	0.22
553171.HMPREF0648_0566	553171.HMPREF0648_0566	■	323	High	31.906	28	7	2	K00134	1029	Complete	SP	Bacteroidetes	Prevotella	COG0057	0.0686661	0.0738318	Carbohydrate Metabolism	Carbohydrate transport and metabolism	NA	█	█	█	█	█	█	█	█	█	█	█	█	█	█	█	█	█	█	█	█	█	█	1.168	0.866	0.741	2.14	2.498	1.852	0.22
944560.HMPREF9058_1466	944560.HMPREF9058_1466	■	3844	High	6.445	2	1	1	K06942	1104	Complete	SP	Actinobacteria	Actinomyces	COG0012	0.0465667	0.0420561	Poorly Characterized	Translation, ribosomal structure and biogenesis	NA	█	█	█	█	█	█	█	█	█	█	█	█	█	█	█	█	█	█	█	█	█	█	0.843	0.717	0.85	2.938	2.477	2.105	-0.25
159268001-stool1_revised_scaffold21270_2_gene30296	159268001-stool1_revised_scaffold21270_2_gene30296	■	4275	High	8.996	6	2	2	K02878	477	Complete	USA	Bacteroidetes	Prevotella	NOG294174;COG0197	0.398579	0.41028	Translation	Translation, ribosomal structure and biogenesis	EUR;CHN;USA	█	█	█	█	█	█	█	█	█	█	█	█	█	█	█	█	█	█	█	█	█	█	0.842	0.812	0.964	1.531	1.288	1.243	-0.25
N028A_GL0006025	N028A_GL0006025	■	3479	High	5.458	5	3	2	K02945	1839	Complete	CHN	Bacteroidetes	Bacteroides	COG0539	0.719811	0.74486	Translation	Translation, ribosomal structure and biogenesis	EUR;CHN;USA	█	█	█	█	█	█	█	█	█	█	█	█	█	█	█	█	█	█	█	█	█	█	1.178	1.876	1.592	0.916	1.079	1.717	0.24
MH0245_GL0125908	MH0245_GL0125908	■	5184	High	12.546	12	3	2	K00134	696	Lack 3'-end	EUR	Firmicutes	Mitsuokella	COG0057	0.000789266	0.000934579	Carbohydrate Metabolism	Carbohydrate transport and metabolism	EUR	█	█	█	█	█	█	█	█	█	█	█	█	█	█	█	█	█	█	█	█	█	█	1.087	0.883	0.812	1.282	1.394	1.132	0.12
V1.CD7-0-PN_GL0021751	V1.CD7-0-PN_GL0021751	■	2601	High	15.089	7	4	2	K01615	390	Complete	EUR	unknown	unknown	COG0511	0.195738	0.201869	Carbohydrate Metabolism	Lipid transport and metabolism	EUR;USA	█	█	█	█	█	█	█	█	█	█	█	█	█	█	█	█	█	█	█	█	█	█	0.84	0.729	0.868	1.14	0.958	0.831	-0.25
MH0113_GL0096193	MH0113_GL0096193	■	4956	High	28.526	14	6	1	K01689	1365	Complete	EUR	Bacteroidetes	unknown	COG0148	0.237569	0.223364	Carbohydrate Metabolism	Carbohydrate transport and metabolism	EUR;CHN	█	█	█	█	█	█	█	█	█	█	█	█	█	█	█	█	█	█	█	█	█	█	0.838	0.675	0.805	1.587	1.329	1.071	-0.26
MH0236_GL0053845	MH0236_GL0053845	■	2957	High	20.569	18	7	4	K03386	570	Lack 5'-end	EUR	Firmicutes	Veillonella	COG0450	0.262826	0.270093	Genetic Information Processing	Posttranslational modification, protein turnover, chaperones	EUR;CHN	█	█	█	█	█	█	█	█	█	█	█	█	█	█	█	█	█	█	█	█	█	█	0.827	0.852	1.03	1.463	1.209	1.246	-0.27
866771.HMPREF9296_0254	866771.HMPREF9296_0254	■	4845	High	34.521	12	8	3	K02355	2118	Complete	SP	Bacteroidetes	Prevotella	COG0480	0.0584057	0.0551402	Translation	Translation, ribosomal structure and biogenesis	USA	█	█	█	█	█	█	█	█	█	█	█	█	█	█	█	█	█	█	█	█	█	█	0.817	1.066	1.305	0.998	0.816	1.064	-0.29
V1.FI17_GL0182074	V1.FI17_GL0182074	■	4264	High	29.326	20	9	5	K01689	1293	Complete	EUR	Firmicutes	Peptostreptococcus	COG0148	0.0173639	0.0158879	Carbohydrate Metabolism	Carbohydrate transport and metabolism	EUR	█	█	█	█	█	█	█	█	█	█	█	█	█	█	█	█	█	█	█	█	█	█	0.834	0.858	1.029	0.786	0.655	0.674	-0.26
MH0424_GL0069628	MH0424_GL0069628	■	2669	High	59.593	31	13	2	K00927	1221	Lack 5'-end	EUR	Firmicutes	Streptococcus	COG0126	0.650355	0.641121	Carbohydrate Metabolism	Carbohydrate transport and metabolism	EUR;CHN	█	█	█	█	█	█	█	█	█	█	█	█	█	█	█	█	█	█	█	█	█	█	0.817	0.707	0.865	1.04	0.85	0.736	-0.29
MH0277_GL0028038	MH0277_GL0028038	■	4732	High	3.019	4	1	1	K01834	885	Complete	EUR	Firmicutes	Enterococcus	COG0588	0.047356	0.0457944	Carbohydrate Metabolism	Carbohydrate transport and metabolism	EUR;CHN	█	█	█	█	█	█	█	█	█	█	█	█	█	█	█	█	█	█	█	█	█	█	0.805	0.568	0.706	1.07	0.861	0.608	-0.31
V1.FI37_GL0067986	V1.FI37_GL0067986	■	271	High	24.629	12	7	5	unknown	1548	Complete	EUR	unknown	unknown	NOG12793	0.0939227	0.0925234	unknown	Function unknown	EUR;CHN	█	█	█	█	█	█	█	█	█	█	█	█	█	█	█	█	█	█	█	█	█	█	0.836	0.803	0.96	1.211	1.013	0.972	-0.26
NA	NA	■	616	High	2.282	4	1	1	NA	NA	NA	NA	NA	NA	NA	NA	NA	NA	NA	NA	█	█	█	█	█	█	█	█	█	█	█	█	█	█	█	█	█	█	█	█	█	█	0.825	0.383	0.465	2.818	2.324	1.08	-0.28
NA	NA	■	5211	High	5.932	5	2	2	NA	NA	NA	NA	NA	NA	NA	NA	NA	NA	NA	NA	█	█	█	█	█	█	█	█	█	█	█	█	█	█	█	█	█	█	█	█	█	█	0.828	0.691	0.835	1.85	1.532	1.279	-0.27
V1.CD40-0_GL0037392	V1.CD40-0_GL0037392	■	622	High	52.057	27	11	1	K00927	1200	Complete	EUR	Firmicutes	Streptococcus	COG0126	0.0639305	0.0579439	Carbohydrate Metabolism	Carbohydrate transport and metabolism	EUR;CHN	█	█	█	█	█	█	█	█	█	█	█	█	█	█	█	█	█	█	█	█	█	█	0.811	0.622	0.767	0.919	0.746	0.572	-0.3
765013792-stool1_revised_scaffold8617_1_gene48264	765013792-stool1_revised_scaffold8617_1_gene48264	■	1366	High	4.307	3	2	2	K03544	1941	Complete	USA	Bacteroidetes	Alistipes	COG1219	0.719811	0.721495	Folding, Sorting and Degradation	Posttranslational modification, protein turnover, chaperones	EUR;CHN;USA	█	█	█	█	█	█	█	█	█	█	█	█	█	█	█	█	█	█	█	█	█	█	0.806	0.672	0.834	1.274	1.026	0.856	-0.31
DOM022_GL0055211	DOM022_GL0055211	■	1710	High	2.53	2	1	1	K12264	1254	Lack 5'-end	CHN	Firmicutes	Veillonella	COG0426	0.146014	0.14486	Metabolism	Energy production and conversion	EUR;CHN	█	█	█	█	█	█	█	█	█	█	█	█	█	█	█	█	█	█	█	█	█	█	1.125	0.762	0.678	1.2	1.349	0.915	0.17
T2D-57A_GL0105846	T2D-57A_GL0105846	■	1635	High	2.782	2	1	1	K00074	963	Complete	CHN	unknown	unknown	COG1250	0.0434096	0.0485981	Carbohydrate Metabolism	Lipid transport and metabolism	EUR;CHN	█	█	█	█	█	█	█	█	█	█	█	█	█	█	█	█	█	█	█	█	█	█	1.158	1.105	0.954	0.969	1.122	1.07	0.21
V1.CD19-0_GL0107970	V1.CD19-0_GL0107970	■	2343	High	5.511	3	1	1	K10794	252	Complete	EUR	unknown	unknown	NOG135588	0.00710339	0.00654206	Amino Acid Metabolism	unknown	EUR;CHN	█	█	█	█	█	█	█	█	█	█	█	█	█	█	█	█	█	█	█	█	█	█	0.844	1.183	1.402	1.309	1.105	1.549	-0.25
MH0138_GL0004153	MH0138_GL0004153	■	1378	High	3.911	4	1	1	K03530	276	Complete	EUR	unknown	unknown	COG0776	0.0197316	0.0214953	Replication and Repair	Replication, recombination and repair	EUR;CHN	█	█	█	█	█	█	█	█	█	█	█	█	█	█	█	█	█	█	█	█	█	█	0.86	0.662	0.77	1.797	1.546	1.19	-0.22
MH0193_GL0108074	MH0193_GL0108074	■	907	High	8.905	7	2	1	K01689	1341	Complete	EUR	unknown	unknown	COG0148	0.0883978	0.0897196	Carbohydrate Metabolism	Carbohydrate transport and metabolism	EUR	█	█	█	█	█	█	█	█	█	█	█	█	█	█	█	█	█	█	█	█	█	█	0.869	0.787	0.906	1.698	1.475	1.336	-0.2
V1.UC26-4_GL0022457	V1.UC26-4_GL0022457	■	3420	High	8.03	7	3	1	K03046	3561	Complete	EUR	Firmicutes	Anaerococcus	COG0086	0.0528808	0.0383178	Nucleotide Metabolism	Transcription	EUR	█	█	█	█	█	█	█	█	█	█	█	█	█	█	█	█	█	█	█	█	█	█	1.127	1.045	0.927	1.4	1.578	1.462	0.17
MH0287_GL0128885	MH0287_GL0128885	■	2720	High	22.014	7	3	3	unknown	624	Complete	EUR	Firmicutes	Streptococcus	unknown	0.110497	0.105607	unknown	unknown	EUR	█	█	█	█	█	█	█	█	█	█	█	█	█	█	█	█	█	█	█	█	█	█	0.83	1.096	1.32	0.978	0.812	1.072	-0.27
871237.SIN_0069	871237.SIN_0069	■	1258	High	15.195	10	5	5	K05592	1578	Complete	SP	Firmicutes	Streptococcus	COG0513	0.074191	0.064486	Translation	Translation, ribosomal structure and biogenesis;Transcription;Replication, recombination and repair	NA	█	█	█	█	█	█	█	█	█	█	█	█	█	█	█	█	█	█	█	█	█	█	0.83	0.743	0.894	0.94	0.781	0.698	-0.27
MH0341_GL0102430	MH0341_GL0102430	■	1237	High	29.363	33	7	1	K00134	1014	Complete	EUR	Firmicutes	Streptococcus	COG0057	0.426993	0.413084	Carbohydrate Metabolism	Carbohydrate transport and metabolism	EUR;CHN	█	█	█	█	█	█	█	█	█	█	█	█	█	█	█	█	█	█	█	█	█	█	1.081	0.745	0.69	1.281	1.385	0.955	0.11
V1.CD41-0_GL0055336	V1.CD41-0_GL0055336	■	4653	High	35.366	16	8	2	K01439	1311	Complete	EUR	Firmicutes	Veillonella	COG0624	0.320442	0.321495	Amino Acid Metabolism	Amino acid transport and metabolism	EUR;CHN	█	█	█	█	█	█	█	█	█	█	█	█	█	█	█	█	█	█	█	█	█	█	0.828	0.934	1.127	1.182	0.98	1.104	-0.27
MH0335_GL0029024	MH0335_GL0029024	■	97	High	32.434	22	12	11	K00128	1581	Complete	EUR	Firmicutes	Veillonella	COG1012	0.302289	0.293458	Carbohydrate Metabolism	Energy production and conversion	EUR;CHN	█	█	█	█	█	█	█	█	█	█	█	█	█	█	█	█	█	█	█	█	█	█	0.846	0.775	0.915	0.992	0.84	0.769	-0.24
O2.CD1-0_GL0140187	O2.CD1-0_GL0140187	■	1031	High	6.572	3	2	2	K02879	396	Lack 5'-end	EUR	Firmicutes	Streptococcus	COG0203	0.401736	0.4	Translation	Translation, ribosomal structure and biogenesis	EUR;CHN;USA	█	█	█	█	█	█	█	█	█	█	█	█	█	█	█	█	█	█	█	█	█	█	0.869	0.677	0.779	1.029	0.895	0.697	-0.2
944560.HMPREF9058_0938	944560.HMPREF9058_0938	■	5764	High	3.251	2	1	1	K00370	3777	Complete	SP	Actinobacteria	Actinomyces	COG5013	0.114444	0.109346	Energy Metabolism	Energy production and conversion	NA	█	█	█	█	█	█	█	█	█	█	█	█	█	█	█	█	█	█	█	█	█	█	0.889	0.205	0.231	2.064	1.836	0.424	-0.17
MH0382_GL0153783	MH0382_GL0153783	■	1283	High	2.882	2	1	1	K10794	270	Lack 5'-end	EUR	Firmicutes	Dorea	NOG135588;NOG40704	0.828729	0.814019	Amino Acid Metabolism	Function unknown	EUR;CHN;USA	█	█	█	█	█	█	█	█	█	█	█	█	█	█	█	█	█	█	█	█	█	█	0.859	1.342	1.562	1.197	1.029	1.607	-0.22
MH0003_GL0059876	MH0003_GL0059876	■	3264	High	3.662	2	1	1	K00926	945	Complete	EUR	Firmicutes	Streptococcus	COG0549	0.373323	0.360748	Energy Metabolism	Amino acid transport and metabolism	EUR;CHN;USA	█	█	█	█	█	█	█	█	█	█	█	█	█	█	█	█	█	█	█	█	█	█	0.855	0.855	1.001	1.462	1.249	1.25	-0.23
NA	NA	■	3433	High	4.101	2	1	1	NA	NA	NA	NA	NA	NA	NA	NA	NA	NA	NA	NA	█	█	█	█	█	█	█	█	█	█	█	█	█	█	█	█	█	█	█	█	█	█	1.1	0.782	0.711	1.087	1.196	0.85	0.14
NLM027_GL0046690	NLM027_GL0046690	■	503	High	2.153	2	1	1	K02518	222	Complete	CHN	Actinobacteria	Actinomyces	COG0361	0.201263	0.185981	Translation	Translation, ribosomal structure and biogenesis	CHN	█	█	█	█	█	█	█	█	█	█	█	█	█	█	█	█	█	█	█	█	█	█	0.88	1.022	1.161	1.224	1.077	1.251	-0.18
MH0265_GL0109524	MH0265_GL0109524	■	3414	High	2.784	2	1	1	K07182	474	Complete	EUR	Firmicutes	Veillonella	COG0517	0.12944	0.130841	Cellular Processes and Signaling	General function prediction only	EUR;CHN	█	█	█	█	█	█	█	█	█	█	█	█	█	█	█	█	█	█	█	█	█	█	0.853	0.874	1.024	1.359	1.16	1.187	-0.23
944560.HMPREF9058_1462	944560.HMPREF9058_1462	■	624	High	4.023	2	1	1	unknown	477	Complete	SP	Actinobacteria	Actinomyces	COG1302	0.0410418	0.0383178	unknown	Function unknown	NA	█	█	█	█	█	█	█	█	█	█	█	█	█	█	█	█	█	█	█	█	█	█	0.857	0.8	0.933	1.396	1.197	1.117	-0.22
546273.VEIDISOL_01588	546273.VEIDISOL_01588	■	4135	High	2.265	2	1	1	K01533	2205	Complete	SP	Firmicutes	Veillonella	COG2217	0.0544594	0.0588785	Metabolism	Inorganic ion transport and metabolism	CHN	█	█	█	█	█	█	█	█	█	█	█	█	█	█	█	█	█	█	█	█	█	█	1.052	0.778	0.739	1.26	1.326	0.98	0.07
ED9A_GL0046820	ED9A_GL0046820	■	1065	High	3.406	2	1	1	unknown	600	Lack 5'-end	CHN	Firmicutes	Veillonella	NOG132199	0.24704	0.242991	unknown	Function unknown	EUR;CHN;USA	█	█	█	█	█	█	█	█	█	█	█	█	█	█	█	█	█	█	█	█	█	█	1.043	0.935	0.897	1.063	1.109	0.994	0.06
V1.UC30-0_GL0058743	V1.UC30-0_GL0058743	■	4103	High	2.642	3	1	1	K00925	828	Lack 3'-end	EUR	unknown	unknown	COG0282	0.035517	0.0364486	Carbohydrate Metabolism	Energy production and conversion	EUR;USA	█	█	█	█	█	█	█	█	█	█	█	█	█	█	█	█	█	█	█	█	█	█	0.896	1.049	1.17	1.507	1.35	1.581	-0.16
NA	NA	■	3041	High	2.55	3	1	1	NA	NA	NA	NA	NA	NA	NA	NA	NA	NA	NA	NA	█	█	█	█	█	█	█	█	█	█	█	█	█	█	█	█	█	█	█	█	█	█	0.88	0.668	0.759	2.18	1.918	1.456	-0.19
NA	NA	■	3915	High	3.915	3	1	1	NA	NA	NA	NA	NA	NA	NA	NA	NA	NA	NA	NA	█	█	█	█	█	█	█	█	█	█	█	█	█	█	█	█	█	█	█	█	█	█	1.051	0.657	0.625	2.003	2.105	1.316	0.07
NA	NA	■	4409	High	3.256	3	1	1	NA	NA	NA	NA	NA	NA	NA	NA	NA	NA	NA	NA	█	█	█	█	█	█	█	█	█	█	█	█	█	█	█	█	█	█	█	█	█	█	0.845	1.24	1.467	0.773	0.653	0.959	-0.24
O2.UC38-1_GL0170744	O2.UC38-1_GL0170744	■	1961	High	3.49	4	1	1	K02874	408	Lack 5'-end	EUR	Firmicutes	unknown	COG0093	0.51618	0.506542	Translation	Translation, ribosomal structure and biogenesis	EUR;CHN;USA	█	█	█	█	█	█	█	█	█	█	█	█	█	█	█	█	█	█	█	█	█	█	0.834	0.916	1.099	1.983	1.653	1.816	-0.26
NA	NA	■	5697	High	9.792	15	1	1	NA	NA	NA	NA	NA	NA	NA	NA	NA	NA	NA	NA	█	█	█	█	█	█	█	█	█	█	█	█	█	█	█	█	█	█	█	█	█	█	1.1	1.276	1.16	1.352	1.487	1.725	0.14
MH0151_GL0008208	MH0151_GL0008208	■	2756	High	8.986	3	2	2	K02881	351	Lack 5'-end	EUR	Bacteroidetes	Prevotella	COG0256	0.373323	0.384112	Translation	Translation, ribosomal structure and biogenesis	EUR;CHN;USA	█	█	█	█	█	█	█	█	█	█	█	█	█	█	█	█	█	█	█	█	█	█	0.851	0.559	0.657	1.275	1.086	0.713	-0.23
MH0427_GL0097912	MH0427_GL0097912	■	87	High	5.44	3	2	1	K00290	1242	Complete	EUR	Bacteroidetes	Prevotella	COG1748	0.0710339	0.0785047	Amino Acid Metabolism	Amino acid transport and metabolism	EUR;CHN	█	█	█	█	█	█	█	█	█	█	█	█	█	█	█	█	█	█	█	█	█	█	0.84	0.912	1.086	1.365	1.146	1.245	-0.25
DLM012_GL0024777	DLM012_GL0024777	■	742	High	5.722	3	2	2	K01067	1530	Complete	CHN	Firmicutes	Veillonella	COG0427	0.427782	0.430841	Carbohydrate Metabolism	Energy production and conversion	EUR;CHN;USA	█	█	█	█	█	█	█	█	█	█	█	█	█	█	█	█	█	█	█	█	█	█	1.057	0.797	0.754	1.29	1.364	1.028	0.08
MH0122_GL0018101	MH0122_GL0018101	■	1909	High	5.003	4	2	2	K02945	1650	Complete	EUR	Proteobacteria	Haemophilus	COG0539	0.536701	0.535514	Translation	Translation, ribosomal structure and biogenesis	EUR;CHN;USA	█	█	█	█	█	█	█	█	█	█	█	█	█	█	█	█	█	█	█	█	█	█	1.053	0.79	0.75	1.128	1.188	0.891	0.07
160502038-stool1_revised_C1085228_1_gene168093	160502038-stool1_revised_C1085228_1_gene168093	■	3892	High	7.668	4	3	1	K02931	555	Complete	USA	Bacteroidetes	Prevotella	COG0094	0.0315706	0.0299065	Translation	Translation, ribosomal structure and biogenesis	USA	█	█	█	█	█	█	█	█	█	█	█	█	█	█	█	█	█	█	█	█	█	█	0.884	1.042	1.178	1.342	1.187	1.398	-0.18
NLM027_GL0010647	NLM027_GL0010647	■	2789	High	9.635	8	3	2	K02863	708	Complete	CHN	Actinobacteria	Actinomyces	COG0081	0.237569	0.227103	Translation	Translation, ribosomal structure and biogenesis	CHN	█	█	█	█	█	█	█	█	█	█	█	█	█	█	█	█	█	█	█	█	█	█	0.876	1.268	1.448	0.94	0.823	1.192	-0.19
N056A_GL0023768	N056A_GL0023768	■	1848	High	9.805	5	4	4	K01881	1854	Complete	CHN	Firmicutes	Streptococcus	COG0442	0.142068	0.142056	Amino Acid Metabolism	Translation, ribosomal structure and biogenesis	CHN	█	█	█	█	█	█	█	█	█	█	█	█	█	█	█	█	█	█	█	█	█	█	1.127	1.212	1.076	0.954	1.075	1.156	0.17
O2.CD1-0-PT_GL0081423	O2.CD1-0-PT_GL0081423	■	2742	High	15.66	13	5	2	K00016	987	Complete	EUR	Firmicutes	Streptococcus	COG0039	0.578532	0.572897	Carbohydrate Metabolism	Energy production and conversion	EUR;CHN	█	█	█	█	█	█	█	█	█	█	█	█	█	█	█	█	█	█	█	█	█	█	0.874	1.291	1.477	1.303	1.139	1.682	-0.19
MH0118_GL0095407	MH0118_GL0095407	■	5457	High	27.729	25	6	1	K01610	1617	Complete	EUR	Bacteroidetes	unknown	COG1866	0.00157853	0.00186916	Carbohydrate Metabolism	Energy production and conversion	EUR	█	█	█	█	█	█	█	█	█	█	█	█	█	█	█	█	█	█	█	█	█	█	0.838	0.687	0.819	2.558	2.145	1.756	-0.25
T2D-112A_GL0090287	T2D-112A_GL0090287	■	3800	High	39.891	37	7	1	K00134	1152	Complete	CHN	Bacteroidetes	Prevotella	COG0057	0.148382	0.149533	Carbohydrate Metabolism	Carbohydrate transport and metabolism	EUR;CHN;USA	█	█	█	█	█	█	█	█	█	█	█	█	█	█	█	█	█	█	█	█	█	█	0.854	0.607	0.711	1.667	1.423	1.013	-0.23
547042.BACCOPRO_00299	547042.BACCOPRO_00299	■	3721	High	27.216	15	8	1	K02358	1185	Complete	SP	Bacteroidetes	Bacteroides	COG0050	0.340174	0.340187	Translation	Translation, ribosomal structure and biogenesis	EUR;CHN	█	█	█	█	█	█	█	█	█	█	█	█	█	█	█	█	█	█	█	█	█	█	0.878	1.256	1.43	0.872	0.766	1.095	-0.19
546273.VEIDISOL_00438	546273.VEIDISOL_00438	■	1450	High	61.938	35	13	5	K02358	1209	Complete	SP	Firmicutes	Veillonella	COG0050	0.651144	0.642991	Translation	Translation, ribosomal structure and biogenesis	EUR;CHN;USA	█	█	█	█	█	█	█	█	█	█	█	█	█	█	█	█	█	█	█	█	█	█	0.856	0.839	0.98	1.467	1.256	1.231	-0.22
T2D-108A_GL0159292	T2D-108A_GL0159292	■	2383	High	4.386	2	1	1	K14260	1224	Complete	CHN	unknown	unknown	COG0436	0.00631413	0.00747664	Amino Acid Metabolism	Amino acid transport and metabolism	EUR;CHN	█	█	█	█	█	█	█	█	█	█	█	█	█	█	█	█	█	█	█	█	█	█	1.106	0.99	0.896	1.18	1.305	1.169	0.14
V1.CD25-0_GL0061351	V1.CD25-0_GL0061351	■	3494	High	5.604	4	2	2	K04047	450	Complete	EUR	Fusobacteria	Fusobacterium	COG0783	0.0205209	0.0186916	Replication and Repair	Inorganic ion transport and metabolism	EUR	█	█	█	█	█	█	█	█	█	█	█	█	█	█	█	█	█	█	█	█	█	█	1.093	1.061	0.971	1.081	1.182	1.148	0.13
T2D-45A_GL0044780	T2D-45A_GL0044780	■	4679	High	37.983	25	11	2	K04043	1731	Lack both ends	CHN	Bacteroidetes	Prevotella	COG0443	0.0852407	0.0813084	Folding, Sorting and Degradation	Posttranslational modification, protein turnover, chaperones	CHN	█	█	█	█	█	█	█	█	█	█	█	█	█	█	█	█	█	█	█	█	█	█	0.867	1.147	1.323	1.173	1.018	1.346	-0.21
V1.CD40-0_GL0087565	V1.CD40-0_GL0087565	■	2864	High	12.615	6	4	4	K02112	1407	Complete	EUR	Firmicutes	Streptococcus	COG0055	0.12944	0.118692	Energy Metabolism	Energy production and conversion	EUR;CHN	█	█	█	█	█	█	█	█	█	█	█	█	█	█	█	█	█	█	█	█	█	█	0.894	1.041	1.165	1.248	1.115	1.3	-0.16
T2D-31A_GL0098114	T2D-31A_GL0098114	■	2379	High	27.6	17	6	1	K00873	1506	Complete	CHN	Firmicutes	Streptococcus	COG0469	0.12865	0.118692	Carbohydrate Metabolism	Carbohydrate transport and metabolism	CHN	█	█	█	█	█	█	█	█	█	█	█	█	█	█	█	█	█	█	█	█	█	█	0.908	0.619	0.681	1.334	1.211	0.825	-0.14
O2.CD1-0-PT_GL0023863	O2.CD1-0-PT_GL0023863	■	871	High	36.186	16	8	1	K03286	1074	Complete	EUR	Proteobacteria	Haemophilus	COG2885	0.189424	0.18972	Cellular Processes and Signaling	Cell wall/membrane/envelope biogenesis	EUR;CHN;USA	█	█	█	█	█	█	█	█	█	█	█	█	█	█	█	█	█	█	█	█	█	█	1.02	1.006	0.987	1.22	1.244	1.227	0.03
NA	NA	■	1086	High	3.493	4	1	1	NA	NA	NA	NA	NA	NA	NA	NA	NA	NA	NA	NA	█	█	█	█	█	█	█	█	█	█	█	█	█	█	█	█	█	█	█	█	█	█	0.883	0.961	1.088	1.483	1.31	1.425	-0.18
MH0145_GL0150540	MH0145_GL0150540	■	4132	High	8.284	5	2	1	K01689	1284	Complete	EUR	unknown	unknown	COG0148	0.00157853	0.00186916	Carbohydrate Metabolism	Carbohydrate transport and metabolism	EUR	█	█	█	█	█	█	█	█	█	█	█	█	█	█	█	█	█	█	█	█	█	█	0.879	0.773	0.88	1.067	0.938	0.825	-0.19
NA	NA	■	595	High	2.725	2	1	1	NA	NA	NA	NA	NA	NA	NA	NA	NA	NA	NA	NA	█	█	█	█	█	█	█	█	█	█	█	█	█	█	█	█	█	█	█	█	█	█	0.895	0.933	1.043	1.532	1.371	1.43	-0.16
MH0265_GL0002911	MH0265_GL0002911	■	4388	High	3.504	3	1	1	K00174	1761	Complete	EUR	Firmicutes	Veillonella	COG0674;COG1014	0.288082	0.292523	Carbohydrate Metabolism	Energy production and conversion	EUR;CHN	█	█	█	█	█	█	█	█	█	█	█	█	█	█	█	█	█	█	█	█	█	█	0.903	1.241	1.374	1.333	1.204	1.654	-0.15
MH0355_GL0071550	MH0355_GL0071550	■	5321	High	3.532	2	1	1	K02992	588	Complete	EUR	Firmicutes	unknown	COG0049	0.780584	0.779439	Translation	Translation, ribosomal structure and biogenesis	EUR;CHN;USA	█	█	█	█	█	█	█	█	█	█	█	█	█	█	█	█	█	█	█	█	█	█	0.995	1.643	1.652	0.804	0.8	1.321	-0.01
556264.PSAG_01874	556264.PSAG_01874	■	4545	High	4.017	2	1	1	K01668	1431	Complete	SP	Fusobacteria	Fusobacterium	COG3033	0.0536701	0.0495327	Energy Metabolism	Amino acid transport and metabolism	EUR	█	█	█	█	█	█	█	█	█	█	█	█	█	█	█	█	█	█	█	█	█	█	1.043	1.686	1.617	0.813	0.848	1.371	0.06
NA	NA	■	4644	High	4.255	3	1	1	NA	NA	NA	NA	NA	NA	NA	NA	NA	NA	NA	NA	█	█	█	█	█	█	█	█	█	█	█	█	█	█	█	█	█	█	█	█	█	█	1.058	0.802	0.758	0.679	0.719	0.545	0.08
MH0439_GL0016354	MH0439_GL0016354	■	2852	High	3.833	3	1	1	K02963	300	Complete	EUR	Bacteroidetes	Prevotella	NOG113532;COG0238	0.00947119	0.011215	Translation	Translation, ribosomal structure and biogenesis;Function unknown	EUR	█	█	█	█	█	█	█	█	█	█	█	█	█	█	█	█	█	█	█	█	█	█	1.081	1.201	1.11	1.476	1.596	1.772	0.11
NA	NA	■	3863	High	2.153	3	1	1	NA	NA	NA	NA	NA	NA	NA	NA	NA	NA	NA	NA	█	█	█	█	█	█	█	█	█	█	█	█	█	█	█	█	█	█	█	█	█	█	0.913	0.699	0.765	2.567	2.344	1.793	-0.13
MH0118_GL0005597	MH0118_GL0005597	■	2167	High	1.758	3	1	1	K05919	570	Complete	EUR	unknown	unknown	COG2033	0.000789266	0.000934579	Metabolism	Energy production and conversion	EUR	█	█	█	█	█	█	█	█	█	█	█	█	█	█	█	█	█	█	█	█	█	█	0.884	1.355	1.533	1.138	1.006	1.542	-0.18
MH0119_GL0038970	MH0119_GL0038970	■	2181	High	1.616	3	1	1	K00520	1353	Complete	EUR	Proteobacteria	Sutterella	COG1249	0.328335	0.318692	Metabolism	Energy production and conversion	EUR;CHN;USA	█	█	█	█	█	█	█	█	█	█	█	█	█	█	█	█	█	█	█	█	█	█	0.93	1.199	1.288	1.248	1.161	1.496	-0.1
NA	NA	■	1552	High	7.276	4	1	1	NA	NA	NA	NA	NA	NA	NA	NA	NA	NA	NA	NA	█	█	█	█	█	█	█	█	█	█	█	█	█	█	█	█	█	█	█	█	█	█	0.902	1.551	1.72	0.685	0.618	1.064	-0.15
V1.FI16_GL0190443	V1.FI16_GL0190443	■	1398	High	5.602	3	2	2	K02988	510	Lack 5'-end	EUR	Firmicutes	Veillonella	COG0098	0.488556	0.492523	Translation	Translation, ribosomal structure and biogenesis	EUR;CHN;USA	█	█	█	█	█	█	█	█	█	█	█	█	█	█	█	█	█	█	█	█	█	█	0.921	0.586	0.636	1.288	1.187	0.755	-0.12
NA	NA	■	1219	High	8.551	6	2	2	K01192	NA	NA	NA	NA	NA	NA	NA	NA	NA	NA	NA	█	█	█	█	█	█	█	█	█	█	█	█	█	█	█	█	█	█	█	█	█	█	0.877	0.829	0.945	1.379	1.209	1.143	-0.19
562983.HMPREF0433_00053	562983.HMPREF0433_00053	■	5315	High	9.637	3	3	3	K03530	273	Complete	SP	Firmicutes	Gemella	COG0776	0.0639305	0.053271	Replication and Repair	Replication, recombination and repair	NA	█	█	█	█	█	█	█	█	█	█	█	█	█	█	█	█	█	█	█	█	█	█	1.039	0.94	0.905	1.486	1.543	1.396	0.05
MH0425_GL0079037	MH0425_GL0079037	■	1129	High	4.487	3	3	3	unknown	447	Complete	EUR	Firmicutes	Veillonella	NOG298950	0.292818	0.295327	unknown	unknown	EUR;CHN;USA	█	█	█	█	█	█	█	█	█	█	█	█	█	█	█	█	█	█	█	█	█	█	1.069	0.977	0.914	1.112	1.188	1.087	0.1
638301.HMPREF0444_0898	638301.HMPREF0444_0898	■	1091	High	12.018	6	3	3	K10439	1143	Complete	SP	Firmicutes	Granulicatella	COG1879	0.132597	0.123364	Membrane Transport	Carbohydrate transport and metabolism	NA	█	█	█	█	█	█	█	█	█	█	█	█	█	█	█	█	█	█	█	█	█	█	0.878	1.188	1.354	1.155	1.014	1.372	-0.19
MH0006_GL0087256	MH0006_GL0087256	■	3277	High	9.289	6	4	4	K00688	2562	Complete	EUR	unknown	unknown	COG0058	0.0402526	0.0401869	Carbohydrate Metabolism	Carbohydrate transport and metabolism	EUR;CHN	█	█	█	█	█	█	█	█	█	█	█	█	█	█	█	█	█	█	█	█	█	█	0.995	1.154	1.16	1.227	1.22	1.416	-0.01
T2D-17A_GL0085314	T2D-17A_GL0085314	■	3920	High	17.175	8	4	4	K11065	516	Complete	CHN	Firmicutes	Veillonella	COG2077	0.155485	0.156075	Genetic Information Processing	Posttranslational modification, protein turnover, chaperones	EUR;CHN	█	█	█	█	█	█	█	█	█	█	█	█	█	█	█	█	█	█	█	█	█	█	1.021	1.117	1.094	0.981	1.002	1.096	0.03
V1.UC33-0_GL0072325	V1.UC33-0_GL0072325	■	3440	High	16.382	13	6	5	K03737	3540	Complete	EUR	Firmicutes	Veillonella	COG1013;COG0674;COG1014	0.404893	0.409346	Energy Metabolism	Energy production and conversion	EUR;CHN	█	█	█	█	█	█	█	█	█	█	█	█	█	█	█	█	█	█	█	█	█	█	0.978	1.085	1.109	1.012	0.99	1.098	-0.03
944560.HMPREF9058_2337	944560.HMPREF9058_2337	■	4172	High	36.096	28	8	5	K00134	1008	Complete	SP	Actinobacteria	Actinomyces	COG0057	0.0970797	0.0925234	Carbohydrate Metabolism	Carbohydrate transport and metabolism	NA	█	█	█	█	█	█	█	█	█	█	█	█	█	█	█	█	█	█	█	█	█	█	0.885	0.59	0.667	1.359	1.203	0.802	-0.18
160502038-stool1_revised_C1085290_1_gene87945	160502038-stool1_revised_C1085290_1_gene87945	■	3400	High	52.079	38	11	1	K01689	1308	Complete	USA	Bacteroidetes	Prevotella	COG0148	0.0449882	0.0429907	Carbohydrate Metabolism	Carbohydrate transport and metabolism	USA	█	█	█	█	█	█	█	█	█	█	█	█	█	█	█	█	█	█	█	█	█	█	0.877	0.656	0.748	1.993	1.748	1.307	-0.19
MH0008_GL0038630	MH0008_GL0038630	■	1203	High	3.426	3	1	1	K00789	1578	Lack 5'-end	EUR	Bacteroidetes	Alistipes	COG0192	0.104972	0.106542	Amino Acid Metabolism	Coenzyme transport and metabolism	EUR;CHN	█	█	█	█	█	█	█	█	█	█	█	█	█	█	█	█	█	█	█	█	█	█	0.896	0.937	1.046	1.058	0.948	0.991	-0.16
N032A_GL0000098	N032A_GL0000098	■	4955	High	19.966	11	6	2	K00053	1023	Complete	CHN	Firmicutes	Streptococcus	COG0059	0.194949	0.193458	Amino Acid Metabolism	Amino acid transport and metabolism;Coenzyme transport and metabolism	EUR;CHN	█	█	█	█	█	█	█	█	█	█	█	█	█	█	█	█	█	█	█	█	█	█	0.906	0.713	0.787	1.401	1.27	0.999	-0.14
T2D-63A_GL0087369	T2D-63A_GL0087369	■	3720	High	1.922	2	1	1	K03111	588	Complete	CHN	Firmicutes	Lactobacillus	COG0629	0.0370955	0.0252336	Replication and Repair	Replication, recombination and repair	EUR;CHN	█	█	█	█	█	█	█	█	█	█	█	█	█	█	█	█	█	█	█	█	█	█	0.933	0.759	0.813	2.055	1.918	1.559	-0.1
546273.VEIDISOL_00144	546273.VEIDISOL_00144	■	924	High	15.296	6	5	5	K01847	2190	Complete	SP	Firmicutes	Veillonella	COG1884;COG2185	0.1397	0.150467	Carbohydrate Metabolism	Lipid transport and metabolism	EUR;CHN	█	█	█	█	█	█	█	█	█	█	█	█	█	█	█	█	█	█	█	█	█	█	0.915	0.491	0.536	1.93	1.767	0.947	-0.13
NA	NA	■	1706	High	23.277	10	4	3	NA	NA	NA	NA	NA	NA	NA	NA	NA	NA	NA	NA	█	█	█	█	█	█	█	█	█	█	█	█	█	█	█	█	█	█	█	█	█	█	0.998	0.823	0.825	0.674	0.673	0.555	0
MH0052_GL0073153	MH0052_GL0073153	■	3558	High	1.541	2	1	1	K02864	525	Complete	EUR	Bacteroidetes	unknown	NOG79906	0.00947119	0.00841121	Translation	Function unknown	EUR;CHN	█	█	█	█	█	█	█	█	█	█	█	█	█	█	█	█	█	█	█	█	█	█	0.939	0.69	0.734	2.058	1.933	1.419	-0.09
O2.UC48-1_GL0125567	O2.UC48-1_GL0125567	■	318	High	1.642	3	1	1	K02355	675	Lack both ends	EUR	unknown	unknown	COG0480	0.0252565	0.0233645	Translation	Translation, ribosomal structure and biogenesis	EUR	█	█	█	█	█	█	█	█	█	█	█	█	█	█	█	█	█	█	█	█	█	█	1.02	1.23	1.206	1.466	1.496	1.804	0.03
562983.HMPREF0433_00734	562983.HMPREF0433_00734	■	2803	High	14.566	6	3	2	K01689	1317	Complete	SP	Firmicutes	Gemella	COG0148	0.176796	0.163551	Carbohydrate Metabolism	Carbohydrate transport and metabolism	NA	█	█	█	█	█	█	█	█	█	█	█	█	█	█	█	█	█	█	█	█	█	█	0.896	0.93	1.038	1.52	1.363	1.414	-0.16
NLM027_GL0089559	NLM027_GL0089559	■	3065	High	6.614	3	1	1	K02867	363	Lack 3'-end	CHN	Actinobacteria	Actinomyces	COG0080	0.159432	0.153271	Translation	Translation, ribosomal structure and biogenesis	CHN	█	█	█	█	█	█	█	█	█	█	█	█	█	█	█	█	█	█	█	█	█	█	0.922	0.842	0.914	1.58	1.456	1.33	-0.12
MH0132_GL0002272	MH0132_GL0002272	■	1622	High	8.439	5	3	3	K04567	1983	Complete	EUR	unknown	unknown	COG1190	0.00947119	0.0102804	Amino Acid Metabolism	Translation, ribosomal structure and biogenesis	EUR	█	█	█	█	█	█	█	█	█	█	█	█	█	█	█	█	█	█	█	█	█	█	0.927	1.132	1.221	1.646	1.526	1.863	-0.11
521095.Apar_0924	521095.Apar_0924	■	4583	High	18.907	16	7	5	K00134	1026	Complete	SP	Actinobacteria	Atopobium	COG0057	0.08603	0.0766355	Carbohydrate Metabolism	Carbohydrate transport and metabolism	NA	█	█	█	█	█	█	█	█	█	█	█	█	█	█	█	█	█	█	█	█	█	█	0.957	1.066	1.114	1.267	1.213	1.351	-0.06
562983.HMPREF0433_01110	562983.HMPREF0433_01110	■	3832	High	30.671	17	9	7	K02358	1188	Complete	SP	Firmicutes	Gemella	COG0050	0.183899	0.176636	Translation	Translation, ribosomal structure and biogenesis	NA	█	█	█	█	█	█	█	█	█	█	█	█	█	█	█	█	█	█	█	█	█	█	0.904	1.154	1.277	1.287	1.163	1.485	-0.15
NA	NA	■	4091	High	1.605	2	1	1	NA	NA	NA	NA	NA	NA	NA	NA	NA	NA	NA	NA	█	█	█	█	█	█	█	█	█	█	█	█	█	█	█	█	█	█	█	█	█	█	0.914	0.781	0.854	1.278	1.168	0.998	-0.13
NA	NA	■	2094	High	7.818	2	1	1	NA	NA	NA	NA	NA	NA	NA	NA	NA	NA	NA	NA	█	█	█	█	█	█	█	█	█	█	█	█	█	█	█	█	█	█	█	█	█	█	0.945	0.756	0.8	1.124	1.063	0.85	-0.08
V1.CD3-0-PT_GL0015780	V1.CD3-0-PT_GL0015780	■	3865	High	11.273	6	5	5	K01644	966	Complete	EUR	Firmicutes	Veillonella	COG2301	0.388319	0.38785	Carbohydrate Metabolism	Carbohydrate transport and metabolism	EUR;CHN;USA	█	█	█	█	█	█	█	█	█	█	█	█	█	█	█	█	█	█	█	█	█	█	1.025	1.027	1.002	1.084	1.111	1.113	0.04
MH0086_GL0077937	MH0086_GL0077937	■	5857	High	69.176	65	15	1	K02358	1197	Complete	EUR	Firmicutes	Streptococcus	COG0050	0.729282	0.720561	Translation	Translation, ribosomal structure and biogenesis	EUR;CHN	█	█	█	█	█	█	█	█	█	█	█	█	█	█	█	█	█	█	█	█	█	█	0.905	0.549	0.607	0.855	0.774	0.47	-0.14
MH0335_GL0005666	MH0335_GL0005666	■	1951	High	5.295	3	2	1	K00532	546	Complete	EUR	Firmicutes	Veillonella	COG1592	0.262826	0.268224	Energy Metabolism	Energy production and conversion	EUR;CHN	█	█	█	█	█	█	█	█	█	█	█	█	█	█	█	█	█	█	█	█	█	█	0.967	0.885	0.916	0.986	0.953	0.873	-0.05
MH0100_GL0080824	MH0100_GL0080824	■	4935	High	18.027	9	5	1	K00134	1188	Complete	EUR	Bacteroidetes	unknown	COG0057	0.196527	0.192523	Carbohydrate Metabolism	Carbohydrate transport and metabolism	EUR;CHN;USA	█	█	█	█	█	█	█	█	█	█	█	█	█	█	█	█	█	█	█	█	█	█	1.027	0.778	0.757	1.712	1.758	1.331	0.04
MH0243_GL0083190	MH0243_GL0083190	■	1317	High	3.048	3	1	1	K02897	615	Complete	EUR	unknown	unknown	COG1825	0.131018	0.137383	Translation	Translation, ribosomal structure and biogenesis	EUR;CHN;USA	█	█	█	█	█	█	█	█	█	█	█	█	█	█	█	█	█	█	█	█	█	█	1.026	1.077	1.05	1.383	1.419	1.491	0.04
866771.HMPREF9296_1445	866771.HMPREF9296_1445	■	2377	High	3.232	4	2	2	K01436	1362	Complete	SP	Bacteroidetes	Prevotella	COG0624	0.050513	0.046729	Enzyme Families	Amino acid transport and metabolism	USA	█	█	█	█	█	█	█	█	█	█	█	█	█	█	█	█	█	█	█	█	█	█	0.965	0.963	0.998	1.12	1.08	1.078	-0.05
MH0097_GL0104555	MH0097_GL0104555	■	3257	High	15.366	8	4	1	K02358	1212	Complete	EUR	unknown	unknown	COG0050	0.0284136	0.0308411	Translation	Translation, ribosomal structure and biogenesis	EUR	█	█	█	█	█	█	█	█	█	█	█	█	█	█	█	█	█	█	█	█	█	█	0.947	1.192	1.259	0.871	0.824	1.038	-0.08
O2.CD1-0_GL0055959	O2.CD1-0_GL0055959	■	4795	High	12.666	4	3	3	K00540	1317	Complete	EUR	Firmicutes	Streptococcus	COG1249	0.140489	0.137383	Metabolism	Energy production and conversion	EUR	█	█	█	█	█	█	█	█	█	█	█	█	█	█	█	█	█	█	█	█	█	█	0.948	0.996	1.05	0.862	0.817	0.858	-0.08
450749.HMPREF0874_01391	450749.HMPREF0874_01391	■	21	High	7.921	5	3	3	K00027	1230	Complete	SP	Firmicutes	Veillonella	COG0281	0.33386	0.339252	Carbohydrate Metabolism	Energy production and conversion	EUR;CHN	█	█	█	█	█	█	█	█	█	█	█	█	█	█	█	█	█	█	█	█	█	█	0.975	0.705	0.724	1.681	1.639	1.186	-0.04
NA	NA	■	4349	High	5.489	6	1	1	NA	NA	NA	NA	NA	NA	NA	NA	NA	NA	NA	NA	█	█	█	█	█	█	█	█	█	█	█	█	█	█	█	█	█	█	█	█	█	█	1.006	1.051	1.044	1.431	1.44	1.504	0.01
866771.HMPREF9296_0268	866771.HMPREF9296_0268	■	4333	High	44.842	30	12	5	K02358	1191	Complete	SP	Bacteroidetes	Prevotella	COG0050	0.0686661	0.0654206	Translation	Translation, ribosomal structure and biogenesis	USA	█	█	█	█	█	█	█	█	█	█	█	█	█	█	█	█	█	█	█	█	█	█	0.949	1.23	1.297	1.206	1.144	1.484	-0.08
NA	NA	■	5506	High	5.014	3	1	1	NA	NA	NA	NA	NA	NA	NA	NA	NA	NA	NA	NA	█	█	█	█	█	█	█	█	█	█	█	█	█	█	█	█	█	█	█	█	█	█	0.982	1.61	1.64	1.31	1.286	2.109	-0.03
873513.HMPREF6485_1741	873513.HMPREF6485_1741	■	5696	High	15.237	9	7	3	K03737	3588	Complete	SP	Bacteroidetes	Prevotella	COG1013;COG0674;COG1014	0.0165746	0.0168224	Energy Metabolism	Energy production and conversion	EUR;CHN	█	█	█	█	█	█	█	█	█	█	█	█	█	█	█	█	█	█	█	█	█	█	0.953	0.829	0.87	1.285	1.225	1.066	-0.07
MH0335_GL0063007	MH0335_GL0063007	■	4123	High	4.172	3	2	2	K04043	1842	Complete	EUR	Firmicutes	Veillonella	COG0443	0.426993	0.425234	Folding, Sorting and Degradation	Posttranslational modification, protein turnover, chaperones	EUR;CHN;USA	█	█	█	█	█	█	█	█	█	█	█	█	█	█	█	█	█	█	█	█	█	█	1.002	0.655	0.653	1.725	1.729	1.129	0
DOF013_GL0022996	DOF013_GL0022996	■	4741	High	4.832	3	1	1	K02946	606	Complete	CHN	Bacteroidetes	Bacteroides	COG0051	0.943962	0.942056	Translation	Translation, ribosomal structure and biogenesis	EUR;CHN;USA	█	█	█	█	█	█	█	█	█	█	█	█	█	█	█	█	█	█	█	█	█	█	0.989	0.613	0.62	1.53	1.512	0.938	-0.02
879309.HMPREF9199_0669	879309.HMPREF9199_0669	■	5454	High	14.082	9	3	3	K09458	1245	Complete	SP	Firmicutes	Veillonella	COG0304	0.230466	0.228037	Lipid Metabolism	Lipid transport and metabolism;Secondary metabolites biosynthesis, transport and catabolism	EUR;CHN	█	█	█	█	█	█	█	█	█	█	█	█	█	█	█	█	█	█	█	█	█	█	0.973	0.809	0.832	1.251	1.217	1.012	-0.04
BGI-33A_GL0016186	BGI-33A_GL0016186	■	5866	High	4.806	3	1	1	K01624	1158	Lack 5'-end	CHN	Bacteroidetes	Prevotella	COG0191	0.446725	0.45514	Carbohydrate Metabolism	Carbohydrate transport and metabolism	EUR;CHN;USA	█	█	█	█	█	█	█	█	█	█	█	█	█	█	█	█	█	█	█	█	█	█	0.999	0.895	0.896	1.685	1.682	1.508	0
NA	NA	■	5527	High	8.8	5	2	2	NA	NA	NA	NA	NA	NA	NA	NA	NA	NA	NA	NA	█	█	█	█	█	█	█	█	█	█	█	█	█	█	█	█	█	█	█	█	█	█	1	0.586	0.586	2.367	2.367	1.387	0
MH0335_GL0013364	MH0335_GL0013364	■	2061	High	42.19	38	9	3	unknown	1242	Complete	EUR	Firmicutes	Veillonella	NOG274842	0.232044	0.241121	unknown	unknown	EUR;CHN	█	█	█	█	█	█	█	█	█	█	█	█	█	█	█	█	█	█	█	█	█	█	0.953	0.711	0.746	1.478	1.408	1.051	-0.07
V1.CD40-0_GL0057786	V1.CD40-0_GL0057786	■	1966	High	5.13	2	1	1	unknown	375	Complete	EUR	Firmicutes	Streptococcus	COG4472	0.0947119	0.0925234	unknown	Function unknown	EUR;CHN	█	█	█	█	█	█	█	█	█	█	█	█	█	█	█	█	█	█	█	█	█	█	0.977	1.122	1.149	1.453	1.42	1.631	-0.03
T2D-31A_GL0068269	T2D-31A_GL0068269	■	2276	High	7.434	7	3	1	K06207	2085	Complete	CHN	Firmicutes	Streptococcus	COG1217	0.0939227	0.088785	Cellular Processes and Signaling	Signal transduction mechanisms	CHN	█	█	█	█	█	█	█	█	█	█	█	█	█	█	█	█	█	█	█	█	█	█	0.933	0.704	0.754	1.551	1.447	1.092	-0.1
388919.SSA_1167	388919.SSA_1167	■	4945	High	2.384	2	1	1	K03106	1575	Complete	SP	Firmicutes	Streptococcus	COG0541	0.0552486	0.0551402	Folding, Sorting and Degradation	Intracellular trafficking, secretion, and vesicular transport	CHN	█	█	█	█	█	█	█	█	█	█	█	█	█	█	█	█	█	█	█	█	█	█	0.972	0.749	0.771	0.772	0.75	0.579	-0.04
O2.UC40-1_GL0204732	O2.UC40-1_GL0204732	■	5624	High	4.639	5	1	1	K05692	921	Lack 3'-end	EUR	unknown	unknown	COG5277	0.0402526	0.0364486	Transcription	Cytoskeleton	EUR;USA	█	█	█	█	█	█	█	█	█	█	█	█	█	█	█	█	█	█	█	█	█	█	0.992	1.349	1.361	0.88	0.873	1.188	-0.01
[truncated: 43 more columns]

## Sheet: C. Microb_DEPs_Mcov-NcNs
S4.C. List of the proteins found differentially expressed in Mcov compared to NcSus group (q-value<0.05). Differential expression is color-coded: proteins up-regulated are represented with a red color gradient and the down-regulated with a green color gradient (stronger colors represent higher differential expression level), while proteins with q-value<0.05 are represented at green (strong green …
Accession	Description	Master	Protein Group ID	Confidence	Sum PEP Score	# Global PSMs	# Global Pepts	# Global Uniq. Pepts	Annotation												Found in Sample																						Abundance Ratio						Abundance Ratio (log2)
						# PSMs			KOs	geneLength	geneStatus	cohortOrigin	phylum	genus	eggNOG	sampleFreq	individualFreq	KOCategory	eggNOGCategory	cohortAssembled	NcNs-43	NcNs-45	NcNs-65	NcNs-66	NcNs-71	IS-1	IS-2	Mcov-3	Mcov-5	Mcov-26	Mcov-68	Mcov-74	NcSus-16	NcSus-22	NcSus-24	NcSus-31	NcSus-59	Scov-20	Scov-35	Scov-157	Scov-162	Scov-177	Mcov vs NcNs	Scov vs NcNs	Scov vs Mcov	NcNs vs NcSus	Mcov vs NcSus	Scov vs NcSus	Mcov vs NcNs
V1.UC38-0_GL0136774	V1.UC38-0_GL0136774	■	2005	High	23.513	11	3	2	unknown	561	Lack 5'-end	EUR	unknown	unknown	unknown	0.0970797	0.0869159	unknown	unknown	EUR	█	█	█	█	█	█	█	█	█	█	█	█	█	█	█	█	█	█	█	█	█	█	0.196	0.376	1.918	1.395	0.274	0.525	-2.35
V1.CD18-0_GL0090784	V1.CD18-0_GL0090784	■	389	High	49.093	28	11	1	K02355	2079	Complete	EUR	Firmicutes	Streptococcus	COG0480	0.0852407	0.0897196	Translation	Translation, ribosomal structure and biogenesis	EUR;CHN	█	█	█	█	█	█	█	█	█	█	█	█	█	█	█	█	█	█	█	█	█	█	0.121	0.129	1.067	2.812	0.34	0.363	-3.05
NLM027_GL0078182	NLM027_GL0078182	■	2514	High	11.939	10	4	1	K03671	315	Complete	CHN	Firmicutes	Streptococcus	COG0526	0.127072	0.129907	Folding, Sorting and Degradation	Energy production and conversion;Posttranslational modification, protein turnover, chaperones	EUR;CHN	█	█	█	█	█	█	█	█	█	█	█	█	█	█	█	█	█	█	█	█	█	█	0.242	0.142	0.589	3	0.725	0.427	-2.05
871237.SIN_1083	871237.SIN_1083	■	5012	High	16.521	16	5	4	K02950	417	Complete	SP	Firmicutes	Streptococcus	COG0048	0.468035	0.445794	Translation	Translation, ribosomal structure and biogenesis	EUR;CHN;USA	█	█	█	█	█	█	█	█	█	█	█	█	█	█	█	█	█	█	█	█	█	█	0.239	0.315	1.321	2.228	0.532	0.703	-2.07
871237.SIN_1343	871237.SIN_1343	■	246	High	22.642	14	7	3	K10112	1056	Complete	SP	Firmicutes	Streptococcus	COG3839	0.123125	0.118692	Membrane Transport	Carbohydrate transport and metabolism	NA	█	█	█	█	█	█	█	█	█	█	█	█	█	█	█	█	█	█	█	█	█	█	0.261	0.294	1.124	3.434	0.898	1.009	-1.94
MH0184_GL0101891	MH0184_GL0101891	■	837	High	10.938	8	3	1	K02988	501	Lack 5'-end	EUR	Firmicutes	Streptococcus	COG0098	0.669298	0.654206	Translation	Translation, ribosomal structure and biogenesis	EUR;CHN;USA	█	█	█	█	█	█	█	█	█	█	█	█	█	█	█	█	█	█	█	█	█	█	0.253	0.322	1.274	2.062	0.521	0.664	-1.98
MH0003_GL0074996	MH0003_GL0074996	■	2273	High	16.727	19	4	2	K03530	276	Complete	EUR	Firmicutes	Streptococcus	COG0776	0.252565	0.249533	Replication and Repair	Replication, recombination and repair	EUR;CHN	█	█	█	█	█	█	█	█	█	█	█	█	█	█	█	█	█	█	█	█	█	█	0.276	0.411	1.489	2.571	0.71	1.057	-1.86
864570.HMPREF9189_1830	864570.HMPREF9189_1830	■	4675	High	14.392	14	6	1	K02986	612	Complete	SP	Firmicutes	Streptococcus	COG0522	0.362273	0.349533	Translation	Translation, ribosomal structure and biogenesis	EUR;CHN	█	█	█	█	█	█	█	█	█	█	█	█	█	█	█	█	█	█	█	█	█	█	0.279	0.491	1.758	2.328	0.651	1.144	-1.84
469609.HMPREF0847_01026	469609.HMPREF0847_01026	■	4613	High	78.203	76	17	3	K02358	1215	Complete	SP	Firmicutes	Streptococcus	COG0050	0.288871	0.268224	Translation	Translation, ribosomal structure and biogenesis	NA	█	█	█	█	█	█	█	█	█	█	█	█	█	█	█	█	█	█	█	█	█	█	0.262	0.46	1.753	2.703	0.709	1.243	-1.93
NA	NA	■	3642	High	2.217	4	1	1	NA	NA	NA	NA	NA	NA	NA	NA	NA	NA	NA	NA	█	█	█	█	█	█	█	█	█	█	█	█	█	█	█	█	█	█	█	█	█	█	0.269	0.271	1.007	3.856	1.036	1.044	-1.9
160704339-stool1_revised_C1393037_1_gene48442	160704339-stool1_revised_C1393037_1_gene48442	■	2612	High	7.139	7	3	1	K02355	2145	Complete	USA	unknown	unknown	COG0480	0.0599842	0.0523364	Translation	Translation, ribosomal structure and biogenesis	EUR;USA	█	█	█	█	█	█	█	█	█	█	█	█	█	█	█	█	█	█	█	█	█	█	0.187	0.738	3.958	1.173	0.219	0.866	-2.42
NA	NA	■	1574	High	6.259	11	2	1	NA	NA	NA	NA	NA	NA	NA	NA	NA	NA	NA	NA	█	█	█	█	█	█	█	█	█	█	█	█	█	█	█	█	█	█	█	█	█	█	0.256	0.272	1.06	2.06	0.528	0.559	-1.96
MH0086_GL0120983	MH0086_GL0120983	■	422	High	16.067	8	3	3	K02887	360	Complete	EUR	Firmicutes	Streptococcus	COG0292	0.576953	0.56729	Translation	Translation, ribosomal structure and biogenesis	EUR;CHN	█	█	█	█	█	█	█	█	█	█	█	█	█	█	█	█	█	█	█	█	█	█	0.204	0.389	1.911	2.328	0.474	0.906	-2.3
864570.HMPREF9189_1381	864570.HMPREF9189_1381	■	4851	High	37.34	16	9	3	K03545	1284	Complete	SP	Firmicutes	Streptococcus	COG0544	0.232044	0.220561	Genetic Information Processing	Posttranslational modification, protein turnover, chaperones	CHN	█	█	█	█	█	█	█	█	█	█	█	█	█	█	█	█	█	█	█	█	█	█	0.307	0.38	1.236	2.168	0.666	0.823	-1.7
MH0003_GL0005969	MH0003_GL0005969	■	1741	High	1.438	3	1	1	K02956	330	Complete	EUR	Firmicutes	Streptococcus	COG0184	0.371744	0.36729	Translation	Translation, ribosomal structure and biogenesis	EUR;CHN	█	█	█	█	█	█	█	█	█	█	█	█	█	█	█	█	█	█	█	█	█	█	0.214	0.325	1.519	2.704	0.578	0.878	-2.23
MH0277_GL0038574	MH0277_GL0038574	■	3279	High	3.518	4	2	1	K02111	1557	Complete	EUR	Firmicutes	Enterococcus	COG0056	0.0560379	0.046729	Energy Metabolism	Energy production and conversion	EUR;CHN	█	█	█	█	█	█	█	█	█	█	█	█	█	█	█	█	█	█	█	█	█	█	0.259	0.485	1.875	2.902	0.751	1.408	-1.95
HT8A_GL0098682	HT8A_GL0098682	■	1435	High	52.288	53	10	1	K00134	1008	Complete	CHN	Firmicutes	Streptococcus	COG0057	0.166535	0.160748	Carbohydrate Metabolism	Carbohydrate transport and metabolism	EUR;CHN	█	█	█	█	█	█	█	█	█	█	█	█	█	█	█	█	█	█	█	█	█	█	0.319	0.583	1.829	2.807	0.895	1.636	-1.65
V1.FI24_GL0071755	V1.FI24_GL0071755	■	2848	High	49.525	36	14	12	K00158	1779	Complete	EUR	Firmicutes	Streptococcus	COG0028	0.483031	0.450467	Carbohydrate Metabolism	Amino acid transport and metabolism;Coenzyme transport and metabolism	EUR;CHN	█	█	█	█	█	█	█	█	█	█	█	█	█	█	█	█	█	█	█	█	█	█	0.278	0.442	1.59	2.314	0.643	1.023	-1.85
O2.UC4-1_GL0060822	O2.UC4-1_GL0060822	■	1047	High	6.97	4	3	3	K02965	327	Lack 5'-end	EUR	Firmicutes	Streptococcus	COG0185	0.366219	0.331776	Translation	Translation, ribosomal structure and biogenesis	EUR;CHN	█	█	█	█	█	█	█	█	█	█	█	█	█	█	█	█	█	█	█	█	█	█	0.295	0.44	1.492	2.018	0.595	0.888	-1.76
MH0003_GL0109394	MH0003_GL0109394	■	2595	High	23.013	16	5	5	K02906	627	Complete	EUR	Firmicutes	Streptococcus	COG0087	0.546961	0.534579	Translation	Translation, ribosomal structure and biogenesis	EUR;CHN	█	█	█	█	█	█	█	█	█	█	█	█	█	█	█	█	█	█	█	█	█	█	0.324	0.522	1.612	2.181	0.706	1.138	-1.63
388919.SSA_0110	388919.SSA_0110	■	1762	High	18.405	7	5	2	K02886	834	Complete	SP	Firmicutes	Streptococcus	COG0090	0.168114	0.157009	Translation	Translation, ribosomal structure and biogenesis	CHN	█	█	█	█	█	█	█	█	█	█	█	█	█	█	█	█	█	█	█	█	█	█	0.285	0.487	1.708	2.621	0.748	1.277	-1.81
MH0003_GL0109395	MH0003_GL0109395	■	2635	High	27.158	26	7	7	K02926	624	Complete	EUR	Firmicutes	Streptococcus	COG0088	0.632991	0.624299	Translation	Translation, ribosomal structure and biogenesis	EUR;CHN;USA	█	█	█	█	█	█	█	█	█	█	█	█	█	█	█	█	█	█	█	█	█	█	0.318	0.582	1.828	1.827	0.582	1.063	-1.65
679189.HMPREF9019_1104	679189.HMPREF9019_1104	■	4729	High	1.677	3	1	1	K03839	489	Complete	SP	Bacteroidetes	Prevotella	COG0716	0.0197316	0.0224299	Metabolism	Energy production and conversion	NA	█	█	█	█	█	█	█	█	█	█	█	█	█	█	█	█	█	█	█	█	█	█	0.21	0.818	3.899	1.525	0.32	1.247	-2.25
O2.CD1-0-PT_GL0026137	O2.CD1-0-PT_GL0026137	■	2543	High	29.638	18	5	2	K02935	369	Complete	EUR	Firmicutes	Streptococcus	COG0222	0.0410418	0.0429907	Translation	Translation, ribosomal structure and biogenesis	EUR;CHN	█	█	█	█	█	█	█	█	█	█	█	█	█	█	█	█	█	█	█	█	█	█	0.307	0.795	2.589	1.242	0.381	0.987	-1.7
511691.SmuNN2025_1764	511691.SmuNN2025_1764	■	2259	High	5.601	5	2	1	K02946	309	Complete	SP	Firmicutes	Streptococcus	COG0051	0.0378848	0.0373832	Translation	Translation, ribosomal structure and biogenesis	NA	█	█	█	█	█	█	█	█	█	█	█	█	█	█	█	█	█	█	█	█	█	█	0.299	0.287	0.96	2.166	0.648	0.622	-1.74
871237.SIN_1558	871237.SIN_1558	■	4897	High	3.865	4	2	2	unknown	666	Complete	SP	Firmicutes	Streptococcus	unknown	0.0102605	0.00934579	unknown	unknown	NA	█	█	█	█	█	█	█	█	█	█	█	█	█	█	█	█	█	█	█	█	█	█	0.229	0.555	2.427	1.546	0.353	0.857	-2.13
N056A_GL0010906	N056A_GL0010906	■	5045	High	23.411	19	10	6	K02945	1203	Complete	CHN	Firmicutes	Streptococcus	COG0539	0.37648	0.35514	Translation	Translation, ribosomal structure and biogenesis	CHN	█	█	█	█	█	█	█	█	█	█	█	█	█	█	█	█	█	█	█	█	█	█	0.333	0.387	1.161	2.197	0.732	0.851	-1.59
864570.HMPREF9189_1527	864570.HMPREF9189_1527	■	995	High	5.265	10	3	1	K02907	225	Complete	SP	Firmicutes	Streptococcus	COG1841	0.164957	0.160748	Translation	Translation, ribosomal structure and biogenesis	CHN	█	█	█	█	█	█	█	█	█	█	█	█	█	█	█	█	█	█	█	█	█	█	0.353	0.404	1.143	1.89	0.668	0.763	-1.5
NLM027_GL0047733	NLM027_GL0047733	■	5518	High	3.762	4	2	2	K07498	801	Lack 5'-end	CHN	Actinobacteria	Actinomyces	COG0488	0.0670876	0.0523364	Genetic Information Processing	General function prediction only	CHN	█	█	█	█	█	█	█	█	█	█	█	█	█	█	█	█	█	█	█	█	█	█	0.303	0.283	0.934	3.455	1.048	0.979	-1.72
MH0189_GL0119063	MH0189_GL0119063	■	1081	High	5.38	3	2	2	K02406	1005	Complete	EUR	Spirochaetes	Treponema	COG1344	0.000789266	0.000934579	Signal Transduction	Cell motility	EUR	█	█	█	█	█	█	█	█	█	█	█	█	█	█	█	█	█	█	█	█	█	█	0.281	0.24	0.853	2.192	0.617	0.526	-1.83
864570.HMPREF9189_1528	864570.HMPREF9189_1528	■	4104	High	15.24	9	3	1	K02988	495	Complete	SP	Firmicutes	Streptococcus	COG0098	0.25809	0.247664	Translation	Translation, ribosomal structure and biogenesis	NA	█	█	█	█	█	█	█	█	█	█	█	█	█	█	█	█	█	█	█	█	█	█	0.327	0.346	1.057	2.543	0.833	0.881	-1.61
888833.HMPREF9961_1284	888833.HMPREF9961_1284	■	4186	High	20.932	16	5	4	K00356	1443	Complete	SP	Firmicutes	Streptococcus	COG0446	0.0820837	0.071028	Energy Metabolism	General function prediction only	NA	█	█	█	█	█	█	█	█	█	█	█	█	█	█	█	█	█	█	█	█	█	█	0.349	0.37	1.061	3.292	1.15	1.219	-1.52
871237.SIN_1900	871237.SIN_1900	■	1368	High	30.356	27	6	3	K02935	366	Complete	SP	Firmicutes	Streptococcus	COG0222	0.0552486	0.0542056	Translation	Translation, ribosomal structure and biogenesis	NA	█	█	█	█	█	█	█	█	█	█	█	█	█	█	█	█	█	█	█	█	█	█	0.352	0.401	1.137	1.822	0.642	0.73	-1.51
NLM027_GL0046806	NLM027_GL0046806	■	574	High	32.508	24	8	4	K02027	1488	Complete	CHN	Firmicutes	Streptococcus	COG1653	0.275454	0.271028	Membrane Transport	Carbohydrate transport and metabolism	CHN	█	█	█	█	█	█	█	█	█	█	█	█	█	█	█	█	█	█	█	█	█	█	0.356	0.401	1.124	3.075	1.096	1.232	-1.49
MH0298_GL0019095	MH0298_GL0019095	■	5501	High	44.263	35	12	1	K02358	1182	Complete	EUR	Bacteroidetes	unknown	COG0050	0.0102605	0.011215	Translation	Translation, ribosomal structure and biogenesis	EUR	█	█	█	█	█	█	█	█	█	█	█	█	█	█	█	█	█	█	█	█	█	█	0.366	0.595	1.627	3.369	1.232	2.004	-1.45
862965.PARA_19670	862965.PARA_19670	■	3877	High	35.45	18	8	2	K03286	1086	Complete	SP	Proteobacteria	Haemophilus	COG2885	0.110497	0.11028	Cellular Processes and Signaling	Cell wall/membrane/envelope biogenesis	NA	█	█	█	█	█	█	█	█	█	█	█	█	█	█	█	█	█	█	█	█	█	█	0.343	0.47	1.37	2.754	0.945	1.295	-1.54
MH0003_GL0003406	MH0003_GL0003406	■	3704	High	23.683	17	4	4	K02992	471	Complete	EUR	Firmicutes	Streptococcus	COG0049	0.281768	0.276636	Translation	Translation, ribosomal structure and biogenesis	EUR;CHN;USA	█	█	█	█	█	█	█	█	█	█	█	█	█	█	█	█	█	█	█	█	█	█	0.367	0.587	1.6	1.951	0.716	1.146	-1.45
MH0224_GL0136833	MH0224_GL0136833	■	5529	High	7.032	7	2	1	K03531	1161	Complete	EUR	unknown	unknown	COG0206	0.011839	0.0140187	Replication and Repair	Cell cycle control, cell division, chromosome partitioning	EUR	█	█	█	█	█	█	█	█	█	█	█	█	█	█	█	█	█	█	█	█	█	█	0.315	0.093	0.295	3.842	1.209	0.356	-1.67
562983.HMPREF0433_01519	562983.HMPREF0433_01519	■	2085	High	3.066	5	2	1	K03043	3810	Complete	SP	Firmicutes	Gemella	COG0085	0.224152	0.21215	Nucleotide Metabolism	Transcription	NA	█	█	█	█	█	█	█	█	█	█	█	█	█	█	█	█	█	█	█	█	█	█	0.245	0.338	1.382	2.856	0.699	0.965	-2.03
V1.UC38-4_GL0136012	V1.UC38-4_GL0136012	■	4442	High	19.31	15	6	5	K03531	1278	Complete	EUR	Firmicutes	Streptococcus	COG0206	0.288082	0.274766	Replication and Repair	Cell cycle control, cell division, chromosome partitioning	EUR	█	█	█	█	█	█	█	█	█	█	█	█	█	█	█	█	█	█	█	█	█	█	0.337	0.495	1.47	2.048	0.69	1.015	-1.57
467705.SGO_0206	467705.SGO_0206	■	5510	High	93.338	46	17	4	K02355	2082	Complete	SP	Firmicutes	Streptococcus	COG0480	0.254144	0.243925	Translation	Translation, ribosomal structure and biogenesis	NA	█	█	█	█	█	█	█	█	█	█	█	█	█	█	█	█	█	█	█	█	█	█	0.359	0.446	1.242	2.696	0.969	1.203	-1.48
NLM027_GL0001607	NLM027_GL0001607	■	2230	High	18.1	8	5	1	K02027	552	Lack 3'-end	CHN	Firmicutes	Streptococcus	COG1653	0.112865	0.103738	Membrane Transport	Carbohydrate transport and metabolism	CHN	█	█	█	█	█	█	█	█	█	█	█	█	█	█	█	█	█	█	█	█	█	█	0.251	0.144	0.575	3.448	0.866	0.498	-1.99
MH0184_GL0065173	MH0184_GL0065173	■	971	High	17.351	12	4	1	K02878	414	Complete	EUR	Firmicutes	Streptococcus	COG0197	0.391476	0.371963	Translation	Translation, ribosomal structure and biogenesis	EUR;CHN;USA	█	█	█	█	█	█	█	█	█	█	█	█	█	█	█	█	█	█	█	█	█	█	0.398	0.435	1.093	2.065	0.821	0.898	-1.33
O2.UC11-2_GL0110070	O2.UC11-2_GL0110070	■	1655	High	8.621	7	3	3	K02881	369	Lack 5'-end	EUR	Firmicutes	Streptococcus	COG0256	0.62352	0.609346	Translation	Translation, ribosomal structure and biogenesis	EUR;CHN;USA	█	█	█	█	█	█	█	█	█	█	█	█	█	█	█	█	█	█	█	█	█	█	0.335	0.327	0.974	1.949	0.653	0.637	-1.58
MH0368_GL0085980	MH0368_GL0085980	■	2967	High	1.738	3	1	1	K00068	801	Complete	EUR	Firmicutes	Streptococcus	COG1028	0.295185	0.26729	Carbohydrate Metabolism	Lipid transport and metabolism;Secondary metabolites biosynthesis, transport and catabolism;General function prediction only	EUR;CHN	█	█	█	█	█	█	█	█	█	█	█	█	█	█	█	█	█	█	█	█	█	█	0.261	0.096	0.368	2.051	0.535	0.197	-1.94
O2.CD1-0-PT_GL0031686	O2.CD1-0-PT_GL0031686	■	1590	High	16.74	13	4	2	K02863	690	Complete	EUR	Firmicutes	Streptococcus	COG0081	0.21547	0.209346	Translation	Translation, ribosomal structure and biogenesis	EUR;CHN	█	█	█	█	█	█	█	█	█	█	█	█	█	█	█	█	█	█	█	█	█	█	0.385	0.359	0.932	2.048	0.788	0.735	-1.38
V1.CD7-0-PN_GL0011610	V1.CD7-0-PN_GL0011610	■	3750	High	10.489	13	4	2	K02355	2130	Complete	EUR	Actinobacteria	Bifidobacterium	COG0480	0.00157853	0.000934579	Translation	Translation, ribosomal structure and biogenesis	EUR	█	█	█	█	█	█	█	█	█	█	█	█	█	█	█	█	█	█	█	█	█	█	0.384	0.252	0.658	3.559	1.365	0.899	-1.38
NA	NA	■	1322	High	9.597	7	2	2	NA	NA	NA	NA	NA	NA	NA	NA	NA	NA	NA	NA	█	█	█	█	█	█	█	█	█	█	█	█	█	█	█	█	█	█	█	█	█	█	0.365	0.308	0.845	2.334	0.851	0.719	-1.46
MH0277_GL0015361	MH0277_GL0015361	■	247	High	11.856	10	4	1	K01635	981	Complete	EUR	Firmicutes	Enterococcus	COG3684	0.308603	0.272897	Carbohydrate Metabolism	Carbohydrate transport and metabolism	EUR;CHN;USA	█	█	█	█	█	█	█	█	█	█	█	█	█	█	█	█	█	█	█	█	█	█	0.314	0.361	1.15	2.5	0.785	0.903	-1.67
467705.SGO_1232	467705.SGO_1232	■	4894	High	19.343	15	6	3	K00016	987	Complete	SP	Firmicutes	Streptococcus	COG0039	0.111287	0.113084	Carbohydrate Metabolism	Energy production and conversion	CHN	█	█	█	█	█	█	█	█	█	█	█	█	█	█	█	█	█	█	█	█	█	█	0.394	0.542	1.374	2.695	1.063	1.46	-1.34
N056A_GL0040490	N056A_GL0040490	■	1763	High	13.395	8	4	4	K02892	297	Lack 5'-end	CHN	Firmicutes	Streptococcus	COG0089	0.243883	0.230841	Translation	Translation, ribosomal structure and biogenesis	EUR;CHN	█	█	█	█	█	█	█	█	█	█	█	█	█	█	█	█	█	█	█	█	█	█	0.373	0.365	0.979	2.183	0.815	0.797	-1.42
T2D-63A_GL0070196	T2D-63A_GL0070196	■	3219	High	8.53	6	3	3	K02990	291	Complete	CHN	Firmicutes	Streptococcus	COG0360	0.0102605	0.0102804	Translation	Translation, ribosomal structure and biogenesis	CHN	█	█	█	█	█	█	█	█	█	█	█	█	█	█	█	█	█	█	█	█	█	█	0.36	0.366	1.017	2.21	0.795	0.809	-1.47
888833.HMPREF9961_2059	888833.HMPREF9961_2059	■	5236	High	84.483	62	16	4	K01689	1305	Complete	SP	Firmicutes	Streptococcus	COG0148	0.359116	0.336449	Carbohydrate Metabolism	Carbohydrate transport and metabolism	NA	█	█	█	█	█	█	█	█	█	█	█	█	█	█	█	█	█	█	█	█	█	█	0.405	0.553	1.365	2.05	0.831	1.134	-1.3
467705.SGO_2105	467705.SGO_2105	■	2479	High	7.659	3	2	2	unknown	588	Complete	SP	Firmicutes	Streptococcus	unknown	0.0994475	0.1	unknown	unknown	NA	█	█	█	█	█	█	█	█	█	█	█	█	█	█	█	█	█	█	█	█	█	█	0.327	0.345	1.056	2.886	0.944	0.996	-1.61
N056A_GL0019529	N056A_GL0019529	■	988	High	23.508	15	8	2	K01635	1023	Complete	CHN	Firmicutes	Streptococcus	COG3684	0.0363062	0.0336449	Carbohydrate Metabolism	Carbohydrate transport and metabolism	CHN	█	█	█	█	█	█	█	█	█	█	█	█	█	█	█	█	█	█	█	█	█	█	0.405	0.46	1.136	2.096	0.85	0.965	-1.3
NLM027_GL0016369	NLM027_GL0016369	■	774	High	9.751	9	4	4	K02895	306	Complete	CHN	Firmicutes	Streptococcus	COG0198	0.292028	0.274766	Translation	Translation, ribosomal structure and biogenesis	EUR;CHN	█	█	█	█	█	█	█	█	█	█	█	█	█	█	█	█	█	█	█	█	█	█	0.408	0.422	1.034	2.268	0.926	0.957	-1.29
888833.HMPREF9961_1603	888833.HMPREF9961_1603	■	905	High	20.288	9	5	2	K02886	834	Complete	SP	Firmicutes	Streptococcus	COG0090	0.298343	0.282243	Translation	Translation, ribosomal structure and biogenesis	EUR;CHN	█	█	█	█	█	█	█	█	█	█	█	█	█	█	█	█	█	█	█	█	█	█	0.296	0.374	1.263	1.735	0.514	0.65	-1.75
O2.CD3-0-PT_GL0041879	O2.CD3-0-PT_GL0041879	■	2736	High	2.939	3	1	1	K02899	252	Complete	EUR	Actinobacteria	Bifidobacterium	COG0211	0.0165746	0.00841121	Translation	Translation, ribosomal structure and biogenesis	EUR	█	█	█	█	█	█	█	█	█	█	█	█	█	█	█	█	█	█	█	█	█	█	0.377	0.187	0.496	1.364	0.514	0.255	-1.41
MH0122_GL0069925	MH0122_GL0069925	■	542	High	8.942	7	4	4	K02355	2103	Complete	EUR	Proteobacteria	Haemophilus	COG0480	0.630624	0.627103	Translation	Translation, ribosomal structure and biogenesis	EUR;CHN;USA	█	█	█	█	█	█	█	█	█	█	█	█	█	█	█	█	█	█	█	█	█	█	0.371	0.482	1.297	1.805	0.67	0.87	-1.43
638301.HMPREF0444_1658	638301.HMPREF0444_1658	■	5073	High	4.202	2	1	1	K04047	462	Complete	SP	Firmicutes	Granulicatella	COG0783	0.0718232	0.0626168	Replication and Repair	Inorganic ion transport and metabolism	NA	█	█	█	█	█	█	█	█	█	█	█	█	█	█	█	█	█	█	█	█	█	█	0.304	0.645	2.123	9.714	2.951	6.266	-1.72
944560.HMPREF9058_0916	944560.HMPREF9058_0916	■	839	High	2.241	3	1	1	K00164	3828	Complete	SP	Actinobacteria	Actinomyces	COG0567;COG0508	0.0962904	0.0859813	Carbohydrate Metabolism	Energy production and conversion	NA	█	█	█	█	█	█	█	█	█	█	█	█	█	█	█	█	█	█	█	█	█	█	0.353	0.296	0.839	2.444	0.863	0.723	-1.5
864570.HMPREF9189_0632	864570.HMPREF9189_0632	■	2465	High	1.542	2	1	1	K09013	810	Complete	SP	Firmicutes	Streptococcus	COG0396	0.141279	0.136449	Membrane Transport	Posttranslational modification, protein turnover, chaperones	CHN	█	█	█	█	█	█	█	█	█	█	█	█	█	█	█	█	█	█	█	█	█	█	0.304	0.523	1.723	2.26	0.687	1.183	-1.72
553171.HMPREF0648_1389	553171.HMPREF0648_1389	■	1351	High	14.57	12	3	1	K03286	1077	Complete	SP	Bacteroidetes	Prevotella	NOG278182	0.0584057	0.0616822	Cellular Processes and Signaling	unknown	NA	█	█	█	█	█	█	█	█	█	█	█	█	█	█	█	█	█	█	█	█	█	█	0.439	0.458	1.043	2.294	1.008	1.051	-1.19
NA	NA	■	2647	High	1.287	2	1	1	NA	NA	NA	NA	NA	NA	NA	NA	NA	NA	NA	NA	█	█	█	█	█	█	█	█	█	█	█	█	█	█	█	█	█	█	█	█	█	█	0.361	0.433	1.2	2.372	0.857	1.028	-1.47
MH0221_GL0013203	MH0221_GL0013203	■	1437	High	6.931	5	3	3	K02876	489	Complete	EUR	Bacteroidetes	Bacteroides	NOG125635;COG0200	0.575375	0.58785	Translation	Translation, ribosomal structure and biogenesis;Function unknown	EUR;CHN;USA	█	█	█	█	█	█	█	█	█	█	█	█	█	█	█	█	█	█	█	█	█	█	0.406	0.244	0.602	3.328	1.35	0.813	-1.3
388919.SSA_2169	388919.SSA_2169	■	1987	High	5.946	4	3	3	K00963	960	Complete	SP	Firmicutes	Streptococcus	COG1210	0.0939227	0.0841121	Carbohydrate Metabolism	Cell wall/membrane/envelope biogenesis	CHN	█	█	█	█	█	█	█	█	█	█	█	█	█	█	█	█	█	█	█	█	█	█	0.346	0.505	1.461	2.931	1.013	1.48	-1.53
V1.FI37_GL0216247	V1.FI37_GL0216247	■	4807	High	25.152	20	6	2	K02935	369	Complete	EUR	Firmicutes	Streptococcus	COG0222	0.282557	0.271963	Translation	Translation, ribosomal structure and biogenesis	EUR;CHN	█	█	█	█	█	█	█	█	█	█	█	█	█	█	█	█	█	█	█	█	█	█	0.403	0.339	0.841	1.778	0.717	0.604	-1.31
NLM027_GL0015047	NLM027_GL0015047	■	2176	High	19.615	10	6	6	K02073	897	Complete	CHN	Firmicutes	Streptococcus	COG1464	0.220994	0.21215	Membrane Transport	Inorganic ion transport and metabolism	CHN	█	█	█	█	█	█	█	█	█	█	█	█	█	█	█	█	█	█	█	█	█	█	0.396	0.465	1.174	1.545	0.612	0.719	-1.34
T2D-63A_GL0026314	T2D-63A_GL0026314	■	5015	High	14.936	12	4	4	K02994	399	Complete	CHN	Firmicutes	Streptococcus	COG0096	0.0252565	0.0252336	Translation	Translation, ribosomal structure and biogenesis	CHN	█	█	█	█	█	█	█	█	█	█	█	█	█	█	█	█	█	█	█	█	█	█	0.416	0.487	1.17	2.05	0.853	0.998	-1.27
[truncated: 43 more columns]

## Sheet: D. Microb_DEPs_Scov-NcNs
S1.D. List of the proteins found differentially expressed in Scov compared to NcSus group (q-value<0.05). Differential expression is color-coded: proteins up-regulated are represented with a red color gradient and the down-regulated with a green color gradient (stronger colors represent higher differential expression level), while proteins with q-value<0.05 are represented at green (strong green …
S4.D. List of the proteins found differentially expressed in Scov compared to NcSus group (q-value<0.05). Differential expression is color-coded: proteins up-regulated are represented with a red color gradient and the down-regulated with a green color gradient (stronger colors represent higher differential expression level), while proteins with q-value<0.05 are represented at green (strong green …
Accession	Description	Master	Protein Group ID	Confidence	Sum PEP Score	# Global PSMs	# Global Pepts	# Global Uniq. Pepts	Annotation												Found in Sample																						Abundance Ratio						Abundance Ratio (log2)
						# PSMs			KOs	geneLength	geneStatus	cohortOrigin	phylum	genus	eggNOG	sampleFreq	individualFreq	KOCategory	eggNOGCategory	cohortAssembled	NcNs-43	NcNs-45	NcNs-65	NcNs-66	NcNs-71	IS-1	IS-2	Mcov-3	Mcov-5	Mcov-26	Mcov-68	Mcov-74	NcSus-16	NcSus-22	NcSus-24	NcSus-31	NcSus-59	Scov-20	Scov-35	Scov-157	Scov-162	Scov-177	Mcov vs NcNs	Scov vs NcNs	Scov vs Mcov	NcNs vs NcSus	Mcov vs NcSus	Scov vs NcSus	Mcov vs NcNs
MH0224_GL0136833	MH0224_GL0136833	■	5529	High	7.032	7	2	1	K03531	1161	Complete	EUR	unknown	unknown	COG0206	0.011839	0.0140187	Replication and Repair	Cell cycle control, cell division, chromosome partitioning	EUR	█	█	█	█	█	█	█	█	█	█	█	█	█	█	█	█	█	█	█	█	█	█	0.315	0.093	0.295	3.842	1.209	0.356	-1.67
MH0368_GL0085980	MH0368_GL0085980	■	2967	High	1.738	3	1	1	K00068	801	Complete	EUR	Firmicutes	Streptococcus	COG1028	0.295185	0.26729	Carbohydrate Metabolism	Lipid transport and metabolism;Secondary metabolites biosynthesis, transport and catabolism;General function prediction only	EUR;CHN	█	█	█	█	█	█	█	█	█	█	█	█	█	█	█	█	█	█	█	█	█	█	0.261	0.096	0.368	2.051	0.535	0.197	-1.94
NLM027_GL0078182	NLM027_GL0078182	■	2514	High	11.939	10	4	1	K03671	315	Complete	CHN	Firmicutes	Streptococcus	COG0526	0.127072	0.129907	Folding, Sorting and Degradation	Energy production and conversion;Posttranslational modification, protein turnover, chaperones	EUR;CHN	█	█	█	█	█	█	█	█	█	█	█	█	█	█	█	█	█	█	█	█	█	█	0.242	0.142	0.589	3	0.725	0.427	-2.05
V1.CD18-0_GL0090784	V1.CD18-0_GL0090784	■	389	High	49.093	28	11	1	K02355	2079	Complete	EUR	Firmicutes	Streptococcus	COG0480	0.0852407	0.0897196	Translation	Translation, ribosomal structure and biogenesis	EUR;CHN	█	█	█	█	█	█	█	█	█	█	█	█	█	█	█	█	█	█	█	█	█	█	0.121	0.129	1.067	2.812	0.34	0.363	-3.05
NLM027_GL0001607	NLM027_GL0001607	■	2230	High	18.1	8	5	1	K02027	552	Lack 3'-end	CHN	Firmicutes	Streptococcus	COG1653	0.112865	0.103738	Membrane Transport	Carbohydrate transport and metabolism	CHN	█	█	█	█	█	█	█	█	█	█	█	█	█	█	█	█	█	█	█	█	█	█	0.251	0.144	0.575	3.448	0.866	0.498	-1.99
O2.CD3-0-PT_GL0041879	O2.CD3-0-PT_GL0041879	■	2736	High	2.939	3	1	1	K02899	252	Complete	EUR	Actinobacteria	Bifidobacterium	COG0211	0.0165746	0.00841121	Translation	Translation, ribosomal structure and biogenesis	EUR	█	█	█	█	█	█	█	█	█	█	█	█	█	█	█	█	█	█	█	█	█	█	0.377	0.187	0.496	1.364	0.514	0.255	-1.41
V1.CD12-3_GL0023236	V1.CD12-3_GL0023236	■	4025	High	3.573	4	1	1	K02996	393	Complete	EUR	Firmicutes	unknown	COG0103	0.0165746	0.0130841	Translation	Translation, ribosomal structure and biogenesis	EUR	█	█	█	█	█	█	█	█	█	█	█	█	█	█	█	█	█	█	█	█	█	█	0.41	0.195	0.477	1.863	0.763	0.364	-1.29
944560.HMPREF9058_0938	944560.HMPREF9058_0938	■	5764	High	3.251	2	1	1	K00370	3777	Complete	SP	Actinobacteria	Actinomyces	COG5013	0.114444	0.109346	Energy Metabolism	Energy production and conversion	NA	█	█	█	█	█	█	█	█	█	█	█	█	█	█	█	█	█	█	█	█	█	█	0.889	0.205	0.231	2.064	1.836	0.424	-0.17
944560.HMPREF9058_1692	944560.HMPREF9058_1692	■	3007	High	2.096	2	1	1	K11189	267	Complete	SP	Actinobacteria	Actinomyces	NOG80964	0.023678	0.0205607	Membrane Transport	Carbohydrate transport and metabolism	NA	█	█	█	█	█	█	█	█	█	█	█	█	█	█	█	█	█	█	█	█	█	█	0.421	0.188	0.445	1.871	0.789	0.351	-1.25
NA	NA	■	2893	High	10.055	4	2	2	NA	NA	NA	NA	NA	NA	NA	NA	NA	NA	NA	NA	█	█	█	█	█	█	█	█	█	█	█	█	█	█	█	█	█	█	█	█	█	█	0.389	0.193	0.495	3.802	1.48	0.732	-1.36
V1.CD7-0-PN_GL0011610	V1.CD7-0-PN_GL0011610	■	3750	High	10.489	13	4	2	K02355	2130	Complete	EUR	Actinobacteria	Bifidobacterium	COG0480	0.00157853	0.000934579	Translation	Translation, ribosomal structure and biogenesis	EUR	█	█	█	█	█	█	█	█	█	█	█	█	█	█	█	█	█	█	█	█	█	█	0.384	0.252	0.658	3.559	1.365	0.899	-1.38
MH0189_GL0119063	MH0189_GL0119063	■	1081	High	5.38	3	2	2	K02406	1005	Complete	EUR	Spirochaetes	Treponema	COG1344	0.000789266	0.000934579	Signal Transduction	Cell motility	EUR	█	█	█	█	█	█	█	█	█	█	█	█	█	█	█	█	█	█	█	█	█	█	0.281	0.24	0.853	2.192	0.617	0.526	-1.83
MH0221_GL0013203	MH0221_GL0013203	■	1437	High	6.931	5	3	3	K02876	489	Complete	EUR	Bacteroidetes	Bacteroides	NOG125635;COG0200	0.575375	0.58785	Translation	Translation, ribosomal structure and biogenesis;Function unknown	EUR;CHN;USA	█	█	█	█	█	█	█	█	█	█	█	█	█	█	█	█	█	█	█	█	█	█	0.406	0.244	0.602	3.328	1.35	0.813	-1.3
NA	NA	■	3642	High	2.217	4	1	1	NA	NA	NA	NA	NA	NA	NA	NA	NA	NA	NA	NA	█	█	█	█	█	█	█	█	█	█	█	█	█	█	█	█	█	█	█	█	█	█	0.269	0.271	1.007	3.856	1.036	1.044	-1.9
MH0377_GL0150534	MH0377_GL0150534	■	2366	High	2.896	4	1	1	K02933	552	Lack 5'-end	EUR	unknown	unknown	COG0097	0.0142068	0.0158879	Translation	Translation, ribosomal structure and biogenesis	EUR;USA	█	█	█	█	█	█	█	█	█	█	█	█	█	█	█	█	█	█	█	█	█	█	0.445	0.268	0.601	3.141	1.399	0.841	-1.17
NA	NA	■	3360	High	1.518	2	1	1	NA	NA	NA	NA	NA	NA	NA	NA	NA	NA	NA	NA	█	█	█	█	█	█	█	█	█	█	█	█	█	█	█	█	█	█	█	█	█	█	0.379	0.253	0.668	3.62	1.371	0.916	-1.4
NA	NA	■	1574	High	6.259	11	2	1	NA	NA	NA	NA	NA	NA	NA	NA	NA	NA	NA	NA	█	█	█	█	█	█	█	█	█	█	█	█	█	█	█	█	█	█	█	█	█	█	0.256	0.272	1.06	2.06	0.528	0.559	-1.96
NLM027_GL0047733	NLM027_GL0047733	■	5518	High	3.762	4	2	2	K07498	801	Lack 5'-end	CHN	Actinobacteria	Actinomyces	COG0488	0.0670876	0.0523364	Genetic Information Processing	General function prediction only	CHN	█	█	█	█	█	█	█	█	█	█	█	█	█	█	█	█	█	█	█	█	█	█	0.303	0.283	0.934	3.455	1.048	0.979	-1.72
871237.SIN_1343	871237.SIN_1343	■	246	High	22.642	14	7	3	K10112	1056	Complete	SP	Firmicutes	Streptococcus	COG3839	0.123125	0.118692	Membrane Transport	Carbohydrate transport and metabolism	NA	█	█	█	█	█	█	█	█	█	█	█	█	█	█	█	█	█	█	█	█	█	█	0.261	0.294	1.124	3.434	0.898	1.009	-1.94
NA	NA	■	1322	High	9.597	7	2	2	NA	NA	NA	NA	NA	NA	NA	NA	NA	NA	NA	NA	█	█	█	█	█	█	█	█	█	█	█	█	█	█	█	█	█	█	█	█	█	█	0.365	0.308	0.845	2.334	0.851	0.719	-1.46
944560.HMPREF9058_0916	944560.HMPREF9058_0916	■	839	High	2.241	3	1	1	K00164	3828	Complete	SP	Actinobacteria	Actinomyces	COG0567;COG0508	0.0962904	0.0859813	Carbohydrate Metabolism	Energy production and conversion	NA	█	█	█	█	█	█	█	█	█	█	█	█	█	█	█	█	█	█	█	█	█	█	0.353	0.296	0.839	2.444	0.863	0.723	-1.5
511691.SmuNN2025_1764	511691.SmuNN2025_1764	■	2259	High	5.601	5	2	1	K02946	309	Complete	SP	Firmicutes	Streptococcus	COG0051	0.0378848	0.0373832	Translation	Translation, ribosomal structure and biogenesis	NA	█	█	█	█	█	█	█	█	█	█	█	█	█	█	█	█	█	█	█	█	█	█	0.299	0.287	0.96	2.166	0.648	0.622	-1.74
MH0003_GL0005969	MH0003_GL0005969	■	1741	High	1.438	3	1	1	K02956	330	Complete	EUR	Firmicutes	Streptococcus	COG0184	0.371744	0.36729	Translation	Translation, ribosomal structure and biogenesis	EUR;CHN	█	█	█	█	█	█	█	█	█	█	█	█	█	█	█	█	█	█	█	█	█	█	0.214	0.325	1.519	2.704	0.578	0.878	-2.23
O2.UC11-2_GL0110070	O2.UC11-2_GL0110070	■	1655	High	8.621	7	3	3	K02881	369	Lack 5'-end	EUR	Firmicutes	Streptococcus	COG0256	0.62352	0.609346	Translation	Translation, ribosomal structure and biogenesis	EUR;CHN;USA	█	█	█	█	█	█	█	█	█	█	█	█	█	█	█	█	█	█	█	█	█	█	0.335	0.327	0.974	1.949	0.653	0.637	-1.58
MH0368_GL0043529	MH0368_GL0043529	■	3040	High	9.514	5	2	2	unknown	417	Complete	EUR	Firmicutes	Streptococcus	unknown	0.363062	0.363551	unknown	unknown	EUR;CHN	█	█	█	█	█	█	█	█	█	█	█	█	█	█	█	█	█	█	█	█	█	█	0.479	0.32	0.668	0.594	0.284	0.19	-1.06
871237.SIN_2033	871237.SIN_2033	■	233	High	12.284	10	3	1	K02899	306	Complete	SP	Firmicutes	Streptococcus	COG0211	0.16101	0.151402	Translation	Translation, ribosomal structure and biogenesis	CHN	█	█	█	█	█	█	█	█	█	█	█	█	█	█	█	█	█	█	█	█	█	█	0.441	0.327	0.741	1.249	0.551	0.409	-1.18
NA	NA	■	5380	High	9.84	5	1	1	NA	NA	NA	NA	NA	NA	NA	NA	NA	NA	NA	NA	█	█	█	█	█	█	█	█	█	█	█	█	█	█	█	█	█	█	█	█	█	█	0.544	0.281	0.517	2.503	1.363	0.704	-0.88
MH0184_GL0101891	MH0184_GL0101891	■	837	High	10.938	8	3	1	K02988	501	Lack 5'-end	EUR	Firmicutes	Streptococcus	COG0098	0.669298	0.654206	Translation	Translation, ribosomal structure and biogenesis	EUR;CHN;USA	█	█	█	█	█	█	█	█	█	█	█	█	█	█	█	█	█	█	█	█	█	█	0.253	0.322	1.274	2.062	0.521	0.664	-1.98
467705.SGO_2105	467705.SGO_2105	■	2479	High	7.659	3	2	2	unknown	588	Complete	SP	Firmicutes	Streptococcus	unknown	0.0994475	0.1	unknown	unknown	NA	█	█	█	█	█	█	█	█	█	█	█	█	█	█	█	█	█	█	█	█	█	█	0.327	0.345	1.056	2.886	0.944	0.996	-1.61
562983.HMPREF0433_01519	562983.HMPREF0433_01519	■	2085	High	3.066	5	2	1	K03043	3810	Complete	SP	Firmicutes	Gemella	COG0085	0.224152	0.21215	Nucleotide Metabolism	Transcription	NA	█	█	█	█	█	█	█	█	█	█	█	█	█	█	█	█	█	█	█	█	█	█	0.245	0.338	1.382	2.856	0.699	0.965	-2.03
V1.UC11-0_GL0020196	V1.UC11-0_GL0020196	■	4488	High	6.676	4	2	2	K03040	1113	Lack 5'-end	EUR	Actinobacteria	Bifidobacterium	COG0202	0.635359	0.619626	Nucleotide Metabolism	Transcription	EUR;CHN;USA	█	█	█	█	█	█	█	█	█	█	█	█	█	█	█	█	█	█	█	█	█	█	0.496	0.317	0.64	2.148	1.065	0.682	-1.01
V1.FI37_GL0216247	V1.FI37_GL0216247	■	4807	High	25.152	20	6	2	K02935	369	Complete	EUR	Firmicutes	Streptococcus	COG0222	0.282557	0.271963	Translation	Translation, ribosomal structure and biogenesis	EUR;CHN	█	█	█	█	█	█	█	█	█	█	█	█	█	█	█	█	█	█	█	█	█	█	0.403	0.339	0.841	1.778	0.717	0.604	-1.31
864570.HMPREF9189_1528	864570.HMPREF9189_1528	■	4104	High	15.24	9	3	1	K02988	495	Complete	SP	Firmicutes	Streptococcus	COG0098	0.25809	0.247664	Translation	Translation, ribosomal structure and biogenesis	NA	█	█	█	█	█	█	█	█	█	█	█	█	█	█	█	█	█	█	█	█	█	█	0.327	0.346	1.057	2.543	0.833	0.881	-1.61
NLM027_GL0067064	NLM027_GL0067064	■	858	High	40.819	27	11	4	K10108	1044	Lack 5'-end	CHN	Firmicutes	Streptococcus	COG2182	0.19337	0.183178	Membrane Transport	Carbohydrate transport and metabolism	CHN	█	█	█	█	█	█	█	█	█	█	█	█	█	█	█	█	█	█	█	█	█	█	0.442	0.302	0.683	2.911	1.287	0.88	-1.18
702459.BBPR_1487	702459.BBPR_1487	■	5099	High	7.965	5	1	1	K01834	822	Complete	SP	Actinobacteria	Bifidobacterium	COG0588	0.22573	0.208411	Carbohydrate Metabolism	Carbohydrate transport and metabolism	EUR;CHN;USA	█	█	█	█	█	█	█	█	█	█	█	█	█	█	█	█	█	█	█	█	█	█	0.51	0.336	0.659	1.883	0.961	0.634	-0.97
888833.HMPREF9961_1284	888833.HMPREF9961_1284	■	4186	High	20.932	16	5	4	K00356	1443	Complete	SP	Firmicutes	Streptococcus	COG0446	0.0820837	0.071028	Energy Metabolism	General function prediction only	NA	█	█	█	█	█	█	█	█	█	█	█	█	█	█	█	█	█	█	█	█	█	█	0.349	0.37	1.061	3.292	1.15	1.219	-1.52
V1.FI12_GL0134507	V1.FI12_GL0134507	■	1054	High	8.653	4	3	3	K03628	2616	Complete	EUR	unknown	unknown	COG1158	0.0836622	0.0728972	Transcription	Transcription	EUR	█	█	█	█	█	█	█	█	█	█	█	█	█	█	█	█	█	█	█	█	█	█	0.549	0.321	0.584	1.521	0.835	0.488	-0.87
[truncated: 43 more columns]

## Sheet: E. Microb_DEPs_Scov-Mcov
S4.E. List of the proteins found differentially expressed in Scov compared to Mcov group (q-value<0.05). Differential expression is color-coded: proteins up-regulated are represented with a red color gradient and the down-regulated with a green color gradient (stronger colors represent higher differential expression level), while proteins with q-value<0.05 are represented at green (strong green c…
Accession	Description	Master	Protein Group ID	Confidence	Sum PEP Score	# Global PSMs	# Global Pepts	# Global Uniq. Pepts	Annotation												Found in Sample																						Abundance Ratio						Abundance Ratio (log2)
						# PSMs			KOs	geneLength	geneStatus	cohortOrigin	phylum	genus	eggNOG	sampleFreq	individualFreq	KOCategory	eggNOGCategory	cohortAssembled	NcNs-43	NcNs-45	NcNs-65	NcNs-66	NcNs-71	IS-1	IS-2	Mcov-3	Mcov-5	Mcov-26	Mcov-68	Mcov-74	NcSus-16	NcSus-22	NcSus-24	NcSus-31	NcSus-59	Scov-20	Scov-35	Scov-157	Scov-162	Scov-177	Mcov vs NcNs	Scov vs NcNs	Scov vs Mcov	NcNs vs NcSus	Mcov vs NcSus	Scov vs NcSus	Mcov vs NcNs
944560.HMPREF9058_0938	944560.HMPREF9058_0938	■	5764	High	3.251	2	1	1	K00370	3777	Complete	SP	Actinobacteria	Actinomyces	COG5013	0.114444	0.109346	Energy Metabolism	Energy production and conversion	NA	█	█	█	█	█	█	█	█	█	█	█	█	█	█	█	█	█	█	█	█	█	█	0.889	0.205	0.231	2.064	1.836	0.424	-0.17
160704339-stool1_revised_C1393037_1_gene48442	160704339-stool1_revised_C1393037_1_gene48442	■	2612	High	7.139	7	3	1	K02355	2145	Complete	USA	unknown	unknown	COG0480	0.0599842	0.0523364	Translation	Translation, ribosomal structure and biogenesis	EUR;USA	█	█	█	█	█	█	█	█	█	█	█	█	█	█	█	█	█	█	█	█	█	█	0.187	0.738	3.958	1.173	0.219	0.866	-2.42
679189.HMPREF9019_1104	679189.HMPREF9019_1104	■	4729	High	1.677	3	1	1	K03839	489	Complete	SP	Bacteroidetes	Prevotella	COG0716	0.0197316	0.0224299	Metabolism	Energy production and conversion	NA	█	█	█	█	█	█	█	█	█	█	█	█	█	█	█	█	█	█	█	█	█	█	0.21	0.818	3.899	1.525	0.32	1.247	-2.25
MH0224_GL0136833	MH0224_GL0136833	■	5529	High	7.032	7	2	1	K03531	1161	Complete	EUR	unknown	unknown	COG0206	0.011839	0.0140187	Replication and Repair	Cell cycle control, cell division, chromosome partitioning	EUR	█	█	█	█	█	█	█	█	█	█	█	█	█	█	█	█	█	█	█	█	█	█	0.315	0.093	0.295	3.842	1.209	0.356	-1.67
O2.CD1-0-PT_GL0026137	O2.CD1-0-PT_GL0026137	■	2543	High	29.638	18	5	2	K02935	369	Complete	EUR	Firmicutes	Streptococcus	COG0222	0.0410418	0.0429907	Translation	Translation, ribosomal structure and biogenesis	EUR;CHN	█	█	█	█	█	█	█	█	█	█	█	█	█	█	█	█	█	█	█	█	█	█	0.307	0.795	2.589	1.242	0.381	0.987	-1.7
MH0003_GL0109395	MH0003_GL0109395	■	2635	High	27.158	26	7	7	K02926	624	Complete	EUR	Firmicutes	Streptococcus	COG0088	0.632991	0.624299	Translation	Translation, ribosomal structure and biogenesis	EUR;CHN;USA	█	█	█	█	█	█	█	█	█	█	█	█	█	█	█	█	█	█	█	█	█	█	0.318	0.582	1.828	1.827	0.582	1.063	-1.65
NA	NA	■	5419	High	7.37	4	2	1	NA	NA	NA	NA	NA	NA	NA	NA	NA	NA	NA	NA	█	█	█	█	█	█	█	█	█	█	█	█	█	█	█	█	█	█	█	█	█	█	0.499	1.277	2.557	1.336	0.667	1.706	-1
O2.UC24-2_GL0005398	O2.UC24-2_GL0005398	■	3855	High	6.127	8	3	2	K00024	1002	Complete	EUR	unknown	unknown	COG0039	0.0023678	0.000934579	Carbohydrate Metabolism	Energy production and conversion	EUR	█	█	█	█	█	█	█	█	█	█	█	█	█	█	█	█	█	█	█	█	█	█	1.989	0.711	0.358	2.232	4.441	1.588	0.99
NA	NA	■	3873	High	4.621	4	1	1	NA	NA	NA	NA	NA	NA	NA	NA	NA	NA	NA	NA	█	█	█	█	█	█	█	█	█	█	█	█	█	█	█	█	█	█	█	█	█	█	0.691	1.72	2.49	1.075	0.743	1.85	-0.53
MH0368_GL0085980	MH0368_GL0085980	■	2967	High	1.738	3	1	1	K00068	801	Complete	EUR	Firmicutes	Streptococcus	COG1028	0.295185	0.26729	Carbohydrate Metabolism	Lipid transport and metabolism;Secondary metabolites biosynthesis, transport and catabolism;General function prediction only	EUR;CHN	█	█	█	█	█	█	█	█	█	█	█	█	█	█	█	█	█	█	█	█	█	█	0.261	0.096	0.368	2.051	0.535	0.197	-1.94
NLM027_GL0077353	NLM027_GL0077353	■	5722	High	7.099	6	2	2	K02357	447	Lack 5'-end	CHN	Firmicutes	Streptococcus	COG0264	0.122336	0.116822	Translation	Translation, ribosomal structure and biogenesis	CHN	█	█	█	█	█	█	█	█	█	█	█	█	█	█	█	█	█	█	█	█	█	█	0.594	1.487	2.502	1.039	0.617	1.545	-0.75
[truncated: 43 more columns]

## Sheet: F. Microb_DEPs_NcNs-NcSus
S4.F. List of the proteins found differentially expressed in NcSus compared to NcSus group (q-value<0.05). Differential expression is color-coded: proteins up-regulated are represented with a red color gradient and the down-regulated with a green color gradient (stronger colors represent higher differential expression level), while proteins with q-value<0.05 are represented at green (strong green…
Accession	Description	Master	Protein Group ID	Confidence	Sum PEP Score	# Global PSMs	# Global Pepts	# Global Uniq. Pepts	Annotation												Found in Sample																						Abundance Ratio						Abundance Ratio (log2)
						# PSMs			KOs	geneLength	geneStatus	cohortOrigin	phylum	genus	eggNOG	sampleFreq	individualFreq	KOCategory	eggNOGCategory	cohortAssembled	NcNs-43	NcNs-45	NcNs-65	NcNs-66	NcNs-71	IS-1	IS-2	Mcov-3	Mcov-5	Mcov-26	Mcov-68	Mcov-74	NcSus-16	NcSus-22	NcSus-24	NcSus-31	NcSus-59	Scov-20	Scov-35	Scov-157	Scov-162	Scov-177	Mcov vs NcNs	Scov vs NcNs	Scov vs Mcov	NcNs vs NcSus	Mcov vs NcSus	Scov vs NcSus	Mcov vs NcNs
638301.HMPREF0444_1658	638301.HMPREF0444_1658	■	5073	High	4.202	2	1	1	K04047	462	Complete	SP	Firmicutes	Granulicatella	COG0783	0.0718232	0.0626168	Replication and Repair	Inorganic ion transport and metabolism	NA	█	█	█	█	█	█	█	█	█	█	█	█	█	█	█	█	█	█	█	█	█	█	0.304	0.645	2.123	9.714	2.951	6.266	-1.72
NA	NA	■	3642	High	2.217	4	1	1	NA	NA	NA	NA	NA	NA	NA	NA	NA	NA	NA	NA	█	█	█	█	█	█	█	█	█	█	█	█	█	█	█	█	█	█	█	█	█	█	0.269	0.271	1.007	3.856	1.036	1.044	-1.9
V1.CD7-0-PN_GL0011610	V1.CD7-0-PN_GL0011610	■	3750	High	10.489	13	4	2	K02355	2130	Complete	EUR	Actinobacteria	Bifidobacterium	COG0480	0.00157853	0.000934579	Translation	Translation, ribosomal structure and biogenesis	EUR	█	█	█	█	█	█	█	█	█	█	█	█	█	█	█	█	█	█	█	█	█	█	0.384	0.252	0.658	3.559	1.365	0.899	-1.38
MH0003_GL0089553	MH0003_GL0089553	■	2523	High	45.824	32	12	4	K01478	1230	Complete	EUR	Firmicutes	Streptococcus	COG2235	0.448303	0.428972	Amino Acid Metabolism	Amino acid transport and metabolism	EUR;CHN	█	█	█	█	█	█	█	█	█	█	█	█	█	█	█	█	█	█	█	█	█	█	0.551	0.505	0.917	3.003	1.656	1.518	-0.86
MH0298_GL0019095	MH0298_GL0019095	■	5501	High	44.263	35	12	1	K02358	1182	Complete	EUR	Bacteroidetes	unknown	COG0050	0.0102605	0.011215	Translation	Translation, ribosomal structure and biogenesis	EUR	█	█	█	█	█	█	█	█	█	█	█	█	█	█	█	█	█	█	█	█	█	█	0.366	0.595	1.627	3.369	1.232	2.004	-1.45
888833.HMPREF9961_1284	888833.HMPREF9961_1284	■	4186	High	20.932	16	5	4	K00356	1443	Complete	SP	Firmicutes	Streptococcus	COG0446	0.0820837	0.071028	Energy Metabolism	General function prediction only	NA	█	█	█	█	█	█	█	█	█	█	█	█	█	█	█	█	█	█	█	█	█	█	0.349	0.37	1.061	3.292	1.15	1.219	-1.52
NLM027_GL0046806	NLM027_GL0046806	■	574	High	32.508	24	8	4	K02027	1488	Complete	CHN	Firmicutes	Streptococcus	COG1653	0.275454	0.271028	Membrane Transport	Carbohydrate transport and metabolism	CHN	█	█	█	█	█	█	█	█	█	█	█	█	█	█	█	█	█	█	█	█	█	█	0.356	0.401	1.124	3.075	1.096	1.232	-1.49
NLM027_GL0067064	NLM027_GL0067064	■	858	High	40.819	27	11	4	K10108	1044	Lack 5'-end	CHN	Firmicutes	Streptococcus	COG2182	0.19337	0.183178	Membrane Transport	Carbohydrate transport and metabolism	CHN	█	█	█	█	█	█	█	█	█	█	█	█	█	█	█	█	█	█	█	█	█	█	0.442	0.302	0.683	2.911	1.287	0.88	-1.18
871237.SIN_1343	871237.SIN_1343	■	246	High	22.642	14	7	3	K10112	1056	Complete	SP	Firmicutes	Streptococcus	COG3839	0.123125	0.118692	Membrane Transport	Carbohydrate transport and metabolism	NA	█	█	█	█	█	█	█	█	█	█	█	█	█	█	█	█	█	█	█	█	█	█	0.261	0.294	1.124	3.434	0.898	1.009	-1.94
NLM027_GL0078182	NLM027_GL0078182	■	2514	High	11.939	10	4	1	K03671	315	Complete	CHN	Firmicutes	Streptococcus	COG0526	0.127072	0.129907	Folding, Sorting and Degradation	Energy production and conversion;Posttranslational modification, protein turnover, chaperones	EUR;CHN	█	█	█	█	█	█	█	█	█	█	█	█	█	█	█	█	█	█	█	█	█	█	0.242	0.142	0.589	3	0.725	0.427	-2.05
V1.FI14_GL0180489	V1.FI14_GL0180489	■	3976	High	7.386	23	2	1	K00134	1014	Complete	EUR	unknown	unknown	COG0057	0.146803	0.15514	Carbohydrate Metabolism	Carbohydrate transport and metabolism	EUR;CHN	█	█	█	█	█	█	█	█	█	█	█	█	█	█	█	█	█	█	█	█	█	█	0.586	0.502	0.858	3.034	1.778	1.525	-0.77
469609.HMPREF0847_01026	469609.HMPREF0847_01026	■	4613	High	78.203	76	17	3	K02358	1215	Complete	SP	Firmicutes	Streptococcus	COG0050	0.288871	0.268224	Translation	Translation, ribosomal structure and biogenesis	NA	█	█	█	█	█	█	█	█	█	█	█	█	█	█	█	█	█	█	█	█	█	█	0.262	0.46	1.753	2.703	0.709	1.243	-1.93
467705.SGO_0206	467705.SGO_0206	■	5510	High	93.338	46	17	4	K02355	2082	Complete	SP	Firmicutes	Streptococcus	COG0480	0.254144	0.243925	Translation	Translation, ribosomal structure and biogenesis	NA	█	█	█	█	█	█	█	█	█	█	█	█	█	█	█	█	█	█	█	█	█	█	0.359	0.446	1.242	2.696	0.969	1.203	-1.48
888833.HMPREF9961_2083	888833.HMPREF9961_2083	■	1774	High	29.682	20	8	2	K01803	759	Complete	SP	Firmicutes	Streptococcus	COG0149	0.16101	0.141121	Carbohydrate Metabolism	Carbohydrate transport and metabolism	EUR	█	█	█	█	█	█	█	█	█	█	█	█	█	█	█	█	█	█	█	█	█	█	0.545	0.554	1.017	2.492	1.357	1.38	-0.88
MH0003_GL0074996	MH0003_GL0074996	■	2273	High	16.727	19	4	2	K03530	276	Complete	EUR	Firmicutes	Streptococcus	COG0776	0.252565	0.249533	Replication and Repair	Replication, recombination and repair	EUR;CHN	█	█	█	█	█	█	█	█	█	█	█	█	█	█	█	█	█	█	█	█	█	█	0.276	0.411	1.489	2.571	0.71	1.057	-1.86
467705.SGO_1232	467705.SGO_1232	■	4894	High	19.343	15	6	3	K00016	987	Complete	SP	Firmicutes	Streptococcus	COG0039	0.111287	0.113084	Carbohydrate Metabolism	Energy production and conversion	CHN	█	█	█	█	█	█	█	█	█	█	█	█	█	█	█	█	█	█	█	█	█	█	0.394	0.542	1.374	2.695	1.063	1.46	-1.34
NLM027_GL0057522	NLM027_GL0057522	■	1308	High	34.119	26	7	5	K02358	597	Lack 3'-end	CHN	Actinobacteria	Actinomyces	COG0050	0.265193	0.248598	Translation	Translation, ribosomal structure and biogenesis	CHN	█	█	█	█	█	█	█	█	█	█	█	█	█	█	█	█	█	█	█	█	█	█	0.458	0.382	0.834	2.393	1.097	0.915	-1.13
HT8A_GL0098682	HT8A_GL0098682	■	1435	High	52.288	53	10	1	K00134	1008	Complete	CHN	Firmicutes	Streptococcus	COG0057	0.166535	0.160748	Carbohydrate Metabolism	Carbohydrate transport and metabolism	EUR;CHN	█	█	█	█	█	█	█	█	█	█	█	█	█	█	█	█	█	█	█	█	█	█	0.319	0.583	1.829	2.807	0.895	1.636	-1.65
944560.HMPREF9058_2312	944560.HMPREF9058_2312	■	2117	High	15.796	16	6	2	K02945	1455	Complete	SP	Actinobacteria	Actinomyces	COG0539	0.0868193	0.0728972	Translation	Translation, ribosomal structure and biogenesis	NA	█	█	█	█	█	█	█	█	█	█	█	█	█	█	█	█	█	█	█	█	█	█	0.542	0.599	1.104	2.511	1.362	1.505	-0.88
MH0224_GL0136833	MH0224_GL0136833	■	5529	High	7.032	7	2	1	K03531	1161	Complete	EUR	unknown	unknown	COG0206	0.011839	0.0140187	Replication and Repair	Cell cycle control, cell division, chromosome partitioning	EUR	█	█	█	█	█	█	█	█	█	█	█	█	█	█	█	█	█	█	█	█	█	█	0.315	0.093	0.295	3.842	1.209	0.356	-1.67
V1.UC14-1_GL0088715	V1.UC14-1_GL0088715	■	966	High	30.159	25	10	1	K02358	1191	Complete	EUR	Bacteroidetes	Prevotella	COG0050	0.0110497	0.0121495	Translation	Translation, ribosomal structure and biogenesis	EUR;CHN	█	█	█	█	█	█	█	█	█	█	█	█	█	█	█	█	█	█	█	█	█	█	0.358	0.456	1.274	4.467	1.6	2.038	-1.48
864570.HMPREF9189_1287	864570.HMPREF9189_1287	■	5122	High	17.461	11	4	1	K09818	930	Complete	SP	Firmicutes	Streptococcus	COG0803	0.144436	0.141121	Membrane Transport	Inorganic ion transport and metabolism	CHN	█	█	█	█	█	█	█	█	█	█	█	█	█	█	█	█	█	█	█	█	█	█	0.502	0.387	0.77	3.027	1.52	1.17	-0.99
871237.SIN_1083	871237.SIN_1083	■	5012	High	16.521	16	5	4	K02950	417	Complete	SP	Firmicutes	Streptococcus	COG0048	0.468035	0.445794	Translation	Translation, ribosomal structure and biogenesis	EUR;CHN;USA	█	█	█	█	█	█	█	█	█	█	█	█	█	█	█	█	█	█	█	█	█	█	0.239	0.315	1.321	2.228	0.532	0.703	-2.07
NLM027_GL0047733	NLM027_GL0047733	■	5518	High	3.762	4	2	2	K07498	801	Lack 5'-end	CHN	Actinobacteria	Actinomyces	COG0488	0.0670876	0.0523364	Genetic Information Processing	General function prediction only	CHN	█	█	█	█	█	█	█	█	█	█	█	█	█	█	█	█	█	█	█	█	█	█	0.303	0.283	0.934	3.455	1.048	0.979	-1.72
MH0221_GL0013203	MH0221_GL0013203	■	1437	High	6.931	5	3	3	K02876	489	Complete	EUR	Bacteroidetes	Bacteroides	NOG125635;COG0200	0.575375	0.58785	Translation	Translation, ribosomal structure and biogenesis;Function unknown	EUR;CHN;USA	█	█	█	█	█	█	█	█	█	█	█	█	█	█	█	█	█	█	█	█	█	█	0.406	0.244	0.602	3.328	1.35	0.813	-1.3
V1.FI24_GL0071755	V1.FI24_GL0071755	■	2848	High	49.525	36	14	12	K00158	1779	Complete	EUR	Firmicutes	Streptococcus	COG0028	0.483031	0.450467	Carbohydrate Metabolism	Amino acid transport and metabolism;Coenzyme transport and metabolism	EUR;CHN	█	█	█	█	█	█	█	█	█	█	█	█	█	█	█	█	█	█	█	█	█	█	0.278	0.442	1.59	2.314	0.643	1.023	-1.85
N056A_GL0010906	N056A_GL0010906	■	5045	High	23.411	19	10	6	K02945	1203	Complete	CHN	Firmicutes	Streptococcus	COG0539	0.37648	0.35514	Translation	Translation, ribosomal structure and biogenesis	CHN	█	█	█	█	█	█	█	█	█	█	█	█	█	█	█	█	█	█	█	█	█	█	0.333	0.387	1.161	2.197	0.732	0.851	-1.59
MH0377_GL0150534	MH0377_GL0150534	■	2366	High	2.896	4	1	1	K02933	552	Lack 5'-end	EUR	unknown	unknown	COG0097	0.0142068	0.0158879	Translation	Translation, ribosomal structure and biogenesis	EUR;USA	█	█	█	█	█	█	█	█	█	█	█	█	█	█	█	█	█	█	█	█	█	█	0.445	0.268	0.601	3.141	1.399	0.841	-1.17
V1.CD6-0-PT_GL0056649	V1.CD6-0-PT_GL0056649	■	1751	High	12.302	9	2	1	K02358	1113	Lack 3'-end	EUR	unknown	unknown	COG0050	0.00710339	0.00747664	Translation	Translation, ribosomal structure and biogenesis	EUR	█	█	█	█	█	█	█	█	█	█	█	█	█	█	█	█	█	█	█	█	█	█	0.429	0.409	0.953	3.684	1.579	1.505	-1.22
NA	NA	■	3360	High	1.518	2	1	1	NA	NA	NA	NA	NA	NA	NA	NA	NA	NA	NA	NA	█	█	█	█	█	█	█	█	█	█	█	█	█	█	█	█	█	█	█	█	█	█	0.379	0.253	0.668	3.62	1.371	0.916	-1.4
NA	NA	■	2893	High	10.055	4	2	2	NA	NA	NA	NA	NA	NA	NA	NA	NA	NA	NA	NA	█	█	█	█	█	█	█	█	█	█	█	█	█	█	█	█	█	█	█	█	█	█	0.389	0.193	0.495	3.802	1.48	0.732	-1.36
MH0393_GL0026638	MH0393_GL0026638	■	4483	High	13.885	13	5	4	K02863	741	Complete	EUR	Firmicutes	Streptococcus	COG0081	0.0828729	0.0747664	Translation	Translation, ribosomal structure and biogenesis	EUR	█	█	█	█	█	█	█	█	█	█	█	█	█	█	█	█	█	█	█	█	█	█	0.478	0.428	0.894	2.389	1.142	1.022	-1.06
864570.HMPREF9189_1830	864570.HMPREF9189_1830	■	4675	High	14.392	14	6	1	K02986	612	Complete	SP	Firmicutes	Streptococcus	COG0522	0.362273	0.349533	Translation	Translation, ribosomal structure and biogenesis	EUR;CHN	█	█	█	█	█	█	█	█	█	█	█	█	█	█	█	█	█	█	█	█	█	█	0.279	0.491	1.758	2.328	0.651	1.144	-1.84
388919.SSA_0110	388919.SSA_0110	■	1762	High	18.405	7	5	2	K02886	834	Complete	SP	Firmicutes	Streptococcus	COG0090	0.168114	0.157009	Translation	Translation, ribosomal structure and biogenesis	CHN	█	█	█	█	█	█	█	█	█	█	█	█	█	█	█	█	█	█	█	█	█	█	0.285	0.487	1.708	2.621	0.748	1.277	-1.81
553171.HMPREF0648_0153	553171.HMPREF0648_0153	■	2709	High	45.886	40	13	1	K02358	1197	Complete	SP	Bacteroidetes	Prevotella	COG0050	0.0797159	0.0869159	Translation	Translation, ribosomal structure and biogenesis	NA	█	█	█	█	█	█	█	█	█	█	█	█	█	█	█	█	█	█	█	█	█	█	0.562	0.475	0.845	1.988	1.118	0.945	-0.83
NA	NA	■	1322	High	9.597	7	2	2	NA	NA	NA	NA	NA	NA	NA	NA	NA	NA	NA	NA	█	█	█	█	█	█	█	█	█	█	█	█	█	█	█	█	█	█	█	█	█	█	0.365	0.308	0.845	2.334	0.851	0.719	-1.46
MH0143_GL0139439	MH0143_GL0139439	■	3060	High	2.7	2	1	1	K02864	543	Lack 5'-end	EUR	unknown	unknown	NOG79906;COG0244	0.0181531	0.0205607	Translation	Translation, ribosomal structure and biogenesis;Function unknown	EUR	█	█	█	█	█	█	█	█	█	█	█	█	█	█	█	█	█	█	█	█	█	█	1.166	0.811	0.696	4.802	5.6	3.895	0.22
NLM027_GL0016369	NLM027_GL0016369	■	774	High	9.751	9	4	4	K02895	306	Complete	CHN	Firmicutes	Streptococcus	COG0198	0.292028	0.274766	Translation	Translation, ribosomal structure and biogenesis	EUR;CHN	█	█	█	█	█	█	█	█	█	█	█	█	█	█	█	█	█	█	█	█	█	█	0.408	0.422	1.034	2.268	0.926	0.957	-1.29
N056A_GL0019529	N056A_GL0019529	■	988	High	23.508	15	8	2	K01635	1023	Complete	CHN	Firmicutes	Streptococcus	COG3684	0.0363062	0.0336449	Carbohydrate Metabolism	Carbohydrate transport and metabolism	CHN	█	█	█	█	█	█	█	█	█	█	█	█	█	█	█	█	█	█	█	█	█	█	0.405	0.46	1.136	2.096	0.85	0.965	-1.3
553171.HMPREF0648_1389	553171.HMPREF0648_1389	■	1351	High	14.57	12	3	1	K03286	1077	Complete	SP	Bacteroidetes	Prevotella	NOG278182	0.0584057	0.0616822	Cellular Processes and Signaling	unknown	NA	█	█	█	█	█	█	█	█	█	█	█	█	█	█	█	█	█	█	█	█	█	█	0.439	0.458	1.043	2.294	1.008	1.051	-1.19
160502038-stool1_revised_C1085290_1_gene87945	160502038-stool1_revised_C1085290_1_gene87945	■	3400	High	52.079	38	11	1	K01689	1308	Complete	USA	Bacteroidetes	Prevotella	COG0148	0.0449882	0.0429907	Carbohydrate Metabolism	Carbohydrate transport and metabolism	USA	█	█	█	█	█	█	█	█	█	█	█	█	█	█	█	█	█	█	█	█	█	█	0.877	0.656	0.748	1.993	1.748	1.307	-0.19
V1.UC16-0_GL0036654	V1.UC16-0_GL0036654	■	4529	High	58.453	49	13	5	K00134	1011	Complete	EUR	Firmicutes	Streptococcus	COG0057	0.530387	0.518692	Carbohydrate Metabolism	Carbohydrate transport and metabolism	EUR;CHN	█	█	█	█	█	█	█	█	█	█	█	█	█	█	█	█	█	█	█	█	█	█	0.657	0.599	0.912	2.014	1.323	1.206	-0.61
MH0003_GL0109394	MH0003_GL0109394	■	2595	High	23.013	16	5	5	K02906	627	Complete	EUR	Firmicutes	Streptococcus	COG0087	0.546961	0.534579	Translation	Translation, ribosomal structure and biogenesis	EUR;CHN	█	█	█	█	█	█	█	█	█	█	█	█	█	█	█	█	█	█	█	█	█	█	0.324	0.522	1.612	2.181	0.706	1.138	-1.63
MH0335_GL0048852	MH0335_GL0048852	■	5441	High	19.219	15	3	2	K03530	300	Complete	EUR	unknown	unknown	COG0776	0.224941	0.229907	Replication and Repair	Replication, recombination and repair	EUR;CHN	█	█	█	█	█	█	█	█	█	█	█	█	█	█	█	█	█	█	█	█	█	█	0.651	0.703	1.079	2.165	1.409	1.521	-0.62
944560.HMPREF9058_1611	944560.HMPREF9058_1611	■	4961	High	53.894	37	11	8	K02358	1191	Complete	SP	Actinobacteria	Actinomyces	COG0050	0.101026	0.0906542	Translation	Translation, ribosomal structure and biogenesis	NA	█	█	█	█	█	█	█	█	█	█	█	█	█	█	█	█	█	█	█	█	█	█	0.638	0.521	0.817	1.975	1.259	1.029	-0.65
MH0277_GL0038574	MH0277_GL0038574	■	3279	High	3.518	4	2	1	K02111	1557	Complete	EUR	Firmicutes	Enterococcus	COG0056	0.0560379	0.046729	Energy Metabolism	Energy production and conversion	EUR;CHN	█	█	█	█	█	█	█	█	█	█	█	█	█	█	█	█	█	█	█	█	█	█	0.259	0.485	1.875	2.902	0.751	1.408	-1.95
864570.HMPREF9189_1381	864570.HMPREF9189_1381	■	4851	High	37.34	16	9	3	K03545	1284	Complete	SP	Firmicutes	Streptococcus	COG0544	0.232044	0.220561	Genetic Information Processing	Posttranslational modification, protein turnover, chaperones	CHN	█	█	█	█	█	█	█	█	█	█	█	█	█	█	█	█	█	█	█	█	█	█	0.307	0.38	1.236	2.168	0.666	0.823	-1.7
864570.HMPREF9189_1426	864570.HMPREF9189_1426	■	585	High	51.548	30	14	2	K00656	2316	Complete	SP	Firmicutes	Streptococcus	COG1882	0.395422	0.381308	Carbohydrate Metabolism	Energy production and conversion	CHN	█	█	█	█	█	█	█	█	█	█	█	█	█	█	█	█	█	█	█	█	█	█	0.534	0.608	1.14	1.917	1.023	1.166	-0.91
888833.HMPREF9961_2059	888833.HMPREF9961_2059	■	5236	High	84.483	62	16	4	K01689	1305	Complete	SP	Firmicutes	Streptococcus	COG0148	0.359116	0.336449	Carbohydrate Metabolism	Carbohydrate transport and metabolism	NA	█	█	█	█	█	█	█	█	█	█	█	█	█	█	█	█	█	█	█	█	█	█	0.405	0.553	1.365	2.05	0.831	1.134	-1.3
N056A_GL0000096	N056A_GL0000096	■	4758	High	39.704	26	10	9	K02967	861	Complete	CHN	Firmicutes	Streptococcus	COG0052	0.288082	0.263551	Translation	Translation, ribosomal structure and biogenesis	CHN	█	█	█	█	█	█	█	█	█	█	█	█	█	█	█	█	█	█	█	█	█	█	0.442	0.435	0.985	1.86	0.822	0.81	-1.18
NLM027_GL0001607	NLM027_GL0001607	■	2230	High	18.1	8	5	1	K02027	552	Lack 3'-end	CHN	Firmicutes	Streptococcus	COG1653	0.112865	0.103738	Membrane Transport	Carbohydrate transport and metabolism	CHN	█	█	█	█	█	█	█	█	█	█	█	█	█	█	█	█	█	█	█	█	█	█	0.251	0.144	0.575	3.448	0.866	0.498	-1.99
MH0012_GL0118260	MH0012_GL0118260	■	4018	High	4.836	3	3	2	K02933	582	Complete	EUR	Bacteroidetes	unknown	COG0097	0.0970797	0.100935	Translation	Translation, ribosomal structure and biogenesis	EUR;CHN;USA	█	█	█	█	█	█	█	█	█	█	█	█	█	█	█	█	█	█	█	█	█	█	0.71	0.773	1.088	3.289	2.337	2.543	-0.49
O2.CD1-0-PT_GL0031686	O2.CD1-0-PT_GL0031686	■	1590	High	16.74	13	4	2	K02863	690	Complete	EUR	Firmicutes	Streptococcus	COG0081	0.21547	0.209346	Translation	Translation, ribosomal structure and biogenesis	EUR;CHN	█	█	█	█	█	█	█	█	█	█	█	█	█	█	█	█	█	█	█	█	█	█	0.385	0.359	0.932	2.048	0.788	0.735	-1.38
388919.SSA_2169	388919.SSA_2169	■	1987	High	5.946	4	3	3	K00963	960	Complete	SP	Firmicutes	Streptococcus	COG1210	0.0939227	0.0841121	Carbohydrate Metabolism	Cell wall/membrane/envelope biogenesis	CHN	█	█	█	█	█	█	█	█	█	█	█	█	█	█	█	█	█	█	█	█	█	█	0.346	0.505	1.461	2.931	1.013	1.48	-1.53
862965.PARA_19670	862965.PARA_19670	■	3877	High	35.45	18	8	2	K03286	1086	Complete	SP	Proteobacteria	Haemophilus	COG2885	0.110497	0.11028	Cellular Processes and Signaling	Cell wall/membrane/envelope biogenesis	NA	█	█	█	█	█	█	█	█	█	█	█	█	█	█	█	█	█	█	█	█	█	█	0.343	0.47	1.37	2.754	0.945	1.295	-1.54
NA	NA	■	828	High	5.477	4	2	2	NA	NA	NA	NA	NA	NA	NA	NA	NA	NA	NA	NA	█	█	█	█	█	█	█	█	█	█	█	█	█	█	█	█	█	█	█	█	█	█	0.44	0.475	1.079	2.465	1.085	1.17	-1.18
V1.UC14-1_GL0061047	V1.UC14-1_GL0061047	■	1217	High	8.104	9	2	1	K01689	1302	Complete	EUR	Actinobacteria	Slackia	COG0148	0.00868193	0.00934579	Carbohydrate Metabolism	Carbohydrate transport and metabolism	EUR	█	█	█	█	█	█	█	█	█	█	█	█	█	█	█	█	█	█	█	█	█	█	0.569	0.441	0.776	2.445	1.391	1.079	-0.81
V1.UC38-4_GL0104137	V1.UC38-4_GL0104137	■	1977	High	8.17	6	3	3	K04564	606	Complete	EUR	Firmicutes	Streptococcus	COG0605	0.164957	0.149533	Transport and Catabolism	Inorganic ion transport and metabolism	EUR	█	█	█	█	█	█	█	█	█	█	█	█	█	█	█	█	█	█	█	█	█	█	0.442	0.546	1.236	2.524	1.116	1.379	-1.18
638301.HMPREF0444_1033	638301.HMPREF0444_1033	■	5159	High	27.656	21	5	4	K00134	1002	Complete	SP	Firmicutes	Granulicatella	COG0057	0.217837	0.21028	Carbohydrate Metabolism	Carbohydrate transport and metabolism	NA	█	█	█	█	█	█	█	█	█	█	█	█	█	█	█	█	█	█	█	█	█	█	0.507	0.528	1.042	2.293	1.161	1.21	-0.98
T2D-120A_GL0058298	T2D-120A_GL0058298	■	3552	High	9.779	6	4	2	K02355	2124	Complete	CHN	Bacteroidetes	unknown	COG0480	0.113654	0.114019	Translation	Translation, ribosomal structure and biogenesis	EUR;CHN;USA	█	█	█	█	█	█	█	█	█	█	█	█	█	█	█	█	█	█	█	█	█	█	0.743	0.459	0.618	2.993	2.223	1.373	-0.43
MH0184_GL0065173	MH0184_GL0065173	■	971	High	17.351	12	4	1	K02878	414	Complete	EUR	Firmicutes	Streptococcus	COG0197	0.391476	0.371963	Translation	Translation, ribosomal structure and biogenesis	EUR;CHN;USA	█	█	█	█	█	█	█	█	█	█	█	█	█	█	█	█	█	█	█	█	█	█	0.398	0.435	1.093	2.065	0.821	0.898	-1.33
NLM027_GL0086939	NLM027_GL0086939	■	4058	High	8.157	6	2	1	K10439	510	Lack 5'-end	CHN	Actinobacteria	Actinomyces	COG1879	0.0994475	0.0962617	Membrane Transport	Carbohydrate transport and metabolism	CHN	█	█	█	█	█	█	█	█	█	█	█	█	█	█	█	█	█	█	█	█	█	█	0.58	0.582	1.003	2.713	1.574	1.578	-0.79
MH0003_GL0003406	MH0003_GL0003406	■	3704	High	23.683	17	4	4	K02992	471	Complete	EUR	Firmicutes	Streptococcus	COG0049	0.281768	0.276636	Translation	Translation, ribosomal structure and biogenesis	EUR;CHN;USA	█	█	█	█	█	█	█	█	█	█	█	█	█	█	█	█	█	█	█	█	█	█	0.367	0.587	1.6	1.951	0.716	1.146	-1.45
NA	NA	■	267	High	6.286	8	2	2	NA	NA	NA	NA	NA	NA	NA	NA	NA	NA	NA	NA	█	█	█	█	█	█	█	█	█	█	█	█	█	█	█	█	█	█	█	█	█	█	0.771	0.564	0.732	2.734	2.108	1.543	-0.37
871237.SIN_1900	871237.SIN_1900	■	1368	High	30.356	27	6	3	K02935	366	Complete	SP	Firmicutes	Streptococcus	COG0222	0.0552486	0.0542056	Translation	Translation, ribosomal structure and biogenesis	NA	█	█	█	█	█	█	█	█	█	█	█	█	█	█	█	█	█	█	█	█	█	█	0.352	0.401	1.137	1.822	0.642	0.73	-1.51
MH0003_GL0109395	MH0003_GL0109395	■	2635	High	27.158	26	7	7	K02926	624	Complete	EUR	Firmicutes	Streptococcus	COG0088	0.632991	0.624299	Translation	Translation, ribosomal structure and biogenesis	EUR;CHN;USA	█	█	█	█	█	█	█	█	█	█	█	█	█	█	█	█	█	█	█	█	█	█	0.318	0.582	1.828	1.827	0.582	1.063	-1.65
467705.SGO_2105	467705.SGO_2105	■	2479	High	7.659	3	2	2	unknown	588	Complete	SP	Firmicutes	Streptococcus	unknown	0.0994475	0.1	unknown	unknown	NA	█	█	█	█	█	█	█	█	█	█	█	█	█	█	█	█	█	█	█	█	█	█	0.327	0.345	1.056	2.886	0.944	0.996	-1.61
864570.HMPREF9189_1528	864570.HMPREF9189_1528	■	4104	High	15.24	9	3	1	K02988	495	Complete	SP	Firmicutes	Streptococcus	COG0098	0.25809	0.247664	Translation	Translation, ribosomal structure and biogenesis	NA	█	█	█	█	█	█	█	█	█	█	█	█	█	█	█	█	█	█	█	█	█	█	0.327	0.346	1.057	2.543	0.833	0.881	-1.61
467705.SGO_0154	467705.SGO_0154	■	5018	High	30.549	16	7	2	K01810	1350	Complete	SP	Firmicutes	Streptococcus	COG0166	0.0765588	0.0775701	Carbohydrate Metabolism	Carbohydrate transport and metabolism	NA	█	█	█	█	█	█	█	█	█	█	█	█	█	█	█	█	█	█	█	█	█	█	0.649	0.692	1.066	2.172	1.41	1.504	-0.62
638301.HMPREF0444_0825	638301.HMPREF0444_0825	■	1025	High	2.209	3	1	1	K04564	609	Complete	SP	Firmicutes	Granulicatella	COG0605	0.108919	0.113084	Transport and Catabolism	Inorganic ion transport and metabolism	NA	█	█	█	█	█	█	█	█	█	█	█	█	█	█	█	█	█	█	█	█	█	█	0.341	0.367	1.074	3.241	1.106	1.188	-1.55
MH0184_GL0101891	MH0184_GL0101891	■	837	High	10.938	8	3	1	K02988	501	Lack 5'-end	EUR	Firmicutes	Streptococcus	COG0098	0.669298	0.654206	Translation	Translation, ribosomal structure and biogenesis	EUR;CHN;USA	█	█	█	█	█	█	█	█	█	█	█	█	█	█	█	█	█	█	█	█	█	█	0.253	0.322	1.274	2.062	0.521	0.664	-1.98
T2D-63A_GL0070196	T2D-63A_GL0070196	■	3219	High	8.53	6	3	3	K02990	291	Complete	CHN	Firmicutes	Streptococcus	COG0360	0.0102605	0.0102804	Translation	Translation, ribosomal structure and biogenesis	CHN	█	█	█	█	█	█	█	█	█	█	█	█	█	█	█	█	█	█	█	█	█	█	0.36	0.366	1.017	2.21	0.795	0.809	-1.47
MH0003_GL0005969	MH0003_GL0005969	■	1741	High	1.438	3	1	1	K02956	330	Complete	EUR	Firmicutes	Streptococcus	COG0184	0.371744	0.36729	Translation	Translation, ribosomal structure and biogenesis	EUR;CHN	█	█	█	█	█	█	█	█	█	█	█	█	█	█	█	█	█	█	█	█	█	█	0.214	0.325	1.519	2.704	0.578	0.878	-2.23
NA	NA	■	616	High	2.282	4	1	1	NA	NA	NA	NA	NA	NA	NA	NA	NA	NA	NA	NA	█	█	█	█	█	█	█	█	█	█	█	█	█	█	█	█	█	█	█	█	█	█	0.825	0.383	0.465	2.818	2.324	1.08	-0.28
469609.HMPREF0847_00215	469609.HMPREF0847_00215	■	5231	High	54.086	41	10	1	K00134	1083	Complete	SP	Firmicutes	Streptococcus	COG0057	0.24783	0.248598	Carbohydrate Metabolism	Carbohydrate transport and metabolism	EUR	█	█	█	█	█	█	█	█	█	█	█	█	█	█	█	█	█	█	█	█	█	█	0.506	0.492	0.973	2.092	1.059	1.03	-0.98
888833.HMPREF9961_1508	888833.HMPREF9961_1508	■	4361	High	19.675	10	6	6	K04072	2652	Complete	SP	Firmicutes	Streptococcus	COG1012;COG1454	0.382005	0.364486	Carbohydrate Metabolism	Energy production and conversion	CHN	█	█	█	█	█	█	█	█	█	█	█	█	█	█	█	█	█	█	█	█	█	█	0.521	0.771	1.48	2.178	1.135	1.68	-0.94
MH0147_GL0102769	MH0147_GL0102769	■	5027	High	2.465	2	1	1	K02881	360	Complete	EUR	unknown	unknown	COG0256	0.0686661	0.0682243	Translation	Translation, ribosomal structure and biogenesis	EUR;USA	█	█	█	█	█	█	█	█	█	█	█	█	█	█	█	█	█	█	█	█	█	█	0.39	0.39	0.999	2.99	1.167	1.166	-1.36
944560.HMPREF9058_1466	944560.HMPREF9058_1466	■	3844	High	6.445	2	1	1	K06942	1104	Complete	SP	Actinobacteria	Actinomyces	COG0012	0.0465667	0.0420561	Poorly Characterized	Translation, ribosomal structure and biogenesis	NA	█	█	█	█	█	█	█	█	█	█	█	█	█	█	█	█	█	█	█	█	█	█	0.843	0.717	0.85	2.938	2.477	2.105	-0.25
V1.CD18-0_GL0090784	V1.CD18-0_GL0090784	■	389	High	49.093	28	11	1	K02355	2079	Complete	EUR	Firmicutes	Streptococcus	COG0480	0.0852407	0.0897196	Translation	Translation, ribosomal structure and biogenesis	EUR;CHN	█	█	█	█	█	█	█	█	█	█	█	█	█	█	█	█	█	█	█	█	█	█	0.121	0.129	1.067	2.812	0.34	0.363	-3.05
944560.HMPREF9058_2455	944560.HMPREF9058_2455	■	4013	High	3.195	4	2	2	K01876	1800	Complete	SP	Actinobacteria	Actinomyces	COG0173	0.074191	0.0654206	Amino Acid Metabolism	Translation, ribosomal structure and biogenesis	NA	█	█	█	█	█	█	█	█	█	█	█	█	█	█	█	█	█	█	█	█	█	█	0.44	0.445	1.012	2.629	1.156	1.17	-1.19
NA	NA	■	3717	High	4.162	2	1	1	NA	NA	NA	NA	NA	NA	NA	NA	NA	NA	NA	NA	█	█	█	█	█	█	█	█	█	█	█	█	█	█	█	█	█	█	█	█	█	█	0.466	0.449	0.965	3.186	1.483	1.432	-1.1
NA	NA	■	2114	High	2.824	4	2	2	NA	NA	NA	NA	NA	NA	NA	NA	NA	NA	NA	NA	█	█	█	█	█	█	█	█	█	█	█	█	█	█	█	█	█	█	█	█	█	█	0.439	0.404	0.921	2.667	1.172	1.079	-1.19
NA	NA	■	51	High	8.254	8	3	1	NA	NA	NA	NA	NA	NA	NA	NA	NA	NA	NA	NA	█	█	█	█	█	█	█	█	█	█	█	█	█	█	█	█	█	█	█	█	█	█	0.571	0.498	0.871	2.897	1.655	1.442	-0.81
864570.HMPREF9189_1527	864570.HMPREF9189_1527	■	995	High	5.265	10	3	1	K02907	225	Complete	SP	Firmicutes	Streptococcus	COG1841	0.164957	0.160748	Translation	Translation, ribosomal structure and biogenesis	CHN	█	█	█	█	█	█	█	█	█	█	█	█	█	█	█	█	█	█	█	█	█	█	0.353	0.404	1.143	1.89	0.668	0.763	-1.5
NA	NA	■	2314	High	1.784	3	1	1	NA	NA	NA	NA	NA	NA	NA	NA	NA	NA	NA	NA	█	█	█	█	█	█	█	█	█	█	█	█	█	█	█	█	█	█	█	█	█	█	0.397	0.499	1.256	3.15	1.252	1.572	-1.33
NA	NA	■	1574	High	6.259	11	2	1	NA	NA	NA	NA	NA	NA	NA	NA	NA	NA	NA	NA	█	█	█	█	█	█	█	█	█	█	█	█	█	█	█	█	█	█	█	█	█	█	0.256	0.272	1.06	2.06	0.528	0.559	-1.96
562983.HMPREF0433_01519	562983.HMPREF0433_01519	■	2085	High	3.066	5	2	1	K03043	3810	Complete	SP	Firmicutes	Gemella	COG0085	0.224152	0.21215	Nucleotide Metabolism	Transcription	NA	█	█	█	█	█	█	█	█	█	█	█	█	█	█	█	█	█	█	█	█	█	█	0.245	0.338	1.382	2.856	0.699	0.965	-2.03
V1.UC38-4_GL0136012	V1.UC38-4_GL0136012	■	4442	High	19.31	15	6	5	K03531	1278	Complete	EUR	Firmicutes	Streptococcus	COG0206	0.288082	0.274766	Replication and Repair	Cell cycle control, cell division, chromosome partitioning	EUR	█	█	█	█	█	█	█	█	█	█	█	█	█	█	█	█	█	█	█	█	█	█	0.337	0.495	1.47	2.048	0.69	1.015	-1.57
NLM027_GL0033235	NLM027_GL0033235	■	5359	High	33.598	28	8	4	K01689	846	Lack both ends	CHN	Actinobacteria	Actinomyces	COG0148	0.205209	0.194393	Carbohydrate Metabolism	Carbohydrate transport and metabolism	CHN	█	█	█	█	█	█	█	█	█	█	█	█	█	█	█	█	█	█	█	█	█	█	0.669	0.819	1.223	1.79	1.198	1.466	-0.58
NA	NA	■	5445	High	17.131	17	3	3	NA	NA	NA	NA	NA	NA	NA	NA	NA	NA	NA	NA	█	█	█	█	█	█	█	█	█	█	█	█	█	█	█	█	█	█	█	█	█	█	0.529	0.763	1.442	1.885	0.997	1.438	-0.92
SZEY-10A_GL0027684	SZEY-10A_GL0027684	■	5724	High	3.821	4	2	2	K04027	306	Lack 5'-end	CHN	Firmicutes	Cellulosilyticum	COG4577	0.00394633	0.0046729	Metabolism	Energy production and conversion;Secondary metabolites biosynthesis, transport and catabolism	CHN	█	█	█	█	█	█	█	█	█	█	█	█	█	█	█	█	█	█	█	█	█	█	0.783	0.476	0.608	2.493	1.951	1.186	-0.35
MH0373_GL0057216	MH0373_GL0057216	■	1184	High	3.583	6	2	1	K03043	4104	Complete	EUR	unknown	unknown	COG0085	0.0907656	0.0934579	Nucleotide Metabolism	Transcription	EUR;USA	█	█	█	█	█	█	█	█	█	█	█	█	█	█	█	█	█	█	█	█	█	█	0.659	0.67	1.017	2.453	1.616	1.644	-0.6
T2D-140A_GL0023458	T2D-140A_GL0023458	■	4547	High	84.192	66	17	7	K01689	1332	Lack 5'-end	CHN	Firmicutes	Streptococcus	COG0148	0.678769	0.665421	Carbohydrate Metabolism	Carbohydrate transport and metabolism	EUR;CHN	█	█	█	█	█	█	█	█	█	█	█	█	█	█	█	█	█	█	█	█	█	█	0.715	0.598	0.836	1.713	1.224	1.024	-0.48
NA	NA	■	5380	High	9.84	5	1	1	NA	NA	NA	NA	NA	NA	NA	NA	NA	NA	NA	NA	█	█	█	█	█	█	█	█	█	█	█	█	█	█	█	█	█	█	█	█	█	█	0.544	0.281	0.517	2.503	1.363	0.704	-0.88
MH0277_GL0015361	MH0277_GL0015361	■	247	High	11.856	10	4	1	K01635	981	Complete	EUR	Firmicutes	Enterococcus	COG3684	0.308603	0.272897	Carbohydrate Metabolism	Carbohydrate transport and metabolism	EUR;CHN;USA	█	█	█	█	█	█	█	█	█	█	█	█	█	█	█	█	█	█	█	█	█	█	0.314	0.361	1.15	2.5	0.785	0.903	-1.67
MH0368_GL0161102	MH0368_GL0161102	■	620	High	24.297	19	7	7	K01834	729	Complete	EUR	Firmicutes	Streptococcus	COG0588	0.533544	0.520561	Carbohydrate Metabolism	Carbohydrate transport and metabolism	EUR;CHN;USA	█	█	█	█	█	█	█	█	█	█	█	█	█	█	█	█	█	█	█	█	█	█	0.666	0.713	1.07	1.823	1.215	1.3	-0.59
MH0118_GL0095407	MH0118_GL0095407	■	5457	High	27.729	25	6	1	K01610	1617	Complete	EUR	Bacteroidetes	unknown	COG1866	0.00157853	0.00186916	Carbohydrate Metabolism	Energy production and conversion	EUR	█	█	█	█	█	█	█	█	█	█	█	█	█	█	█	█	█	█	█	█	█	█	0.838	0.687	0.819	2.558	2.145	1.756	-0.25
511691.SmuNN2025_1764	511691.SmuNN2025_1764	■	2259	High	5.601	5	2	1	K02946	309	Complete	SP	Firmicutes	Streptococcus	COG0051	0.0378848	0.0373832	Translation	Translation, ribosomal structure and biogenesis	NA	█	█	█	█	█	█	█	█	█	█	█	█	█	█	█	█	█	█	█	█	█	█	0.299	0.287	0.96	2.166	0.648	0.622	-1.74
NA	NA	■	3863	High	2.153	3	1	1	NA	NA	NA	NA	NA	NA	NA	NA	NA	NA	NA	NA	█	█	█	█	█	█	█	█	█	█	█	█	█	█	█	█	█	█	█	█	█	█	0.913	0.699	0.765	2.567	2.344	1.793	-0.13
MH0425_GL0041909	MH0425_GL0041909	■	4602	High	3.491	4	1	1	K01624	1197	Complete	EUR	Bacteroidetes	Alistipes	COG0191	0.691397	0.692523	Carbohydrate Metabolism	Carbohydrate transport and metabolism	EUR;CHN;USA	█	█	█	█	█	█	█	█	█	█	█	█	█	█	█	█	█	█	█	█	█	█	0.481	0.592	1.23	2.664	1.282	1.577	-1.06
V1.CD18-3_GL0012443	V1.CD18-3_GL0012443	■	1186	High	12.377	10	6	4	K00260	1278	Complete	EUR	Fusobacteria	Fusobacterium	COG0334	0.0197316	0.0186916	Energy Metabolism	Amino acid transport and metabolism	EUR	█	█	█	█	█	█	█	█	█	█	█	█	█	█	█	█	█	█	█	█	█	█	0.672	0.565	0.84	1.778	1.195	1.004	-0.57
V1.CD40-0_GL0039924	V1.CD40-0_GL0039924	■	4592	High	2.021	2	1	1	K01788	705	Complete	EUR	Firmicutes	Streptococcus	COG3010	0.0449882	0.0420561	Carbohydrate Metabolism	Carbohydrate transport and metabolism	EUR;CHN	█	█	█	█	█	█	█	█	█	█	█	█	█	█	█	█	█	█	█	█	█	█	0.502	0.312	0.621	2.552	1.28	0.795	-0.99
NA	NA	■	2647	High	1.287	2	1	1	NA	NA	NA	NA	NA	NA	NA	NA	NA	NA	NA	NA	█	█	█	█	█	█	█	█	█	█	█	█	█	█	█	█	█	█	█	█	█	█	0.361	0.433	1.2	2.372	0.857	1.028	-1.47
944560.HMPREF9058_0916	944560.HMPREF9058_0916	■	839	High	2.241	3	1	1	K00164	3828	Complete	SP	Actinobacteria	Actinomyces	COG0567;COG0508	0.0962904	0.0859813	Carbohydrate Metabolism	Energy production and conversion	NA	█	█	█	█	█	█	█	█	█	█	█	█	█	█	█	█	█	█	█	█	█	█	0.353	0.296	0.839	2.444	0.863	0.723	-1.5
NA	NA	■	5527	High	8.8	5	2	2	NA	NA	NA	NA	NA	NA	NA	NA	NA	NA	NA	NA	█	█	█	█	█	█	█	█	█	█	█	█	█	█	█	█	█	█	█	█	█	█	1	0.586	0.586	2.367	2.367	1.387	0
V1.UC14-1_GL0083184	V1.UC14-1_GL0083184	■	104	High	5.427	8	2	1	K03386	567	Complete	EUR	Bacteroidetes	Prevotella	COG0450	0.00789266	0.00841121	Genetic Information Processing	Posttranslational modification, protein turnover, chaperones	EUR;CHN	█	█	█	█	█	█	█	█	█	█	█	█	█	█	█	█	█	█	█	█	█	█	0.58	1.068	1.842	3.21	1.862	3.43	-0.79
DOF012_GL0032563	DOF012_GL0032563	■	726	High	8.087	9	2	1	K02945	1506	Complete	CHN	Actinobacteria	Bifidobacterium	COG0539	0.420679	0.397196	Translation	Translation, ribosomal structure and biogenesis	EUR;CHN;USA	█	█	█	█	█	█	█	█	█	█	█	█	█	█	█	█	█	█	█	█	█	█	0.516	0.512	0.993	2.48	1.279	1.27	-0.96
N056A_GL0040490	N056A_GL0040490	■	1763	High	13.395	8	4	4	K02892	297	Lack 5'-end	CHN	Firmicutes	Streptococcus	COG0089	0.243883	0.230841	Translation	Translation, ribosomal structure and biogenesis	EUR;CHN	█	█	█	█	█	█	█	█	█	█	█	█	█	█	█	█	█	█	█	█	█	█	0.373	0.365	0.979	2.183	0.815	0.797	-1.42
T2D-112A_GL0090287	T2D-112A_GL0090287	■	3800	High	39.891	37	7	1	K00134	1152	Complete	CHN	Bacteroidetes	Prevotella	COG0057	0.148382	0.149533	Carbohydrate Metabolism	Carbohydrate transport and metabolism	EUR;CHN;USA	█	█	█	█	█	█	█	█	█	█	█	█	█	█	█	█	█	█	█	█	█	█	0.854	0.607	0.711	1.667	1.423	1.013	-0.23
888833.HMPREF9961_1104	888833.HMPREF9961_1104	■	1353	High	28.964	18	7	1	K01624	882	Complete	SP	Firmicutes	Streptococcus	COG0191	0.307024	0.28972	Carbohydrate Metabolism	Carbohydrate transport and metabolism	EUR;CHN	█	█	█	█	█	█	█	█	█	█	█	█	█	█	█	█	█	█	█	█	█	█	0.533	0.739	1.386	2.775	1.479	2.05	-0.91
NA	NA	■	947	High	10.162	9	2	2	NA	NA	NA	NA	NA	NA	NA	NA	NA	NA	NA	NA	█	█	█	█	█	█	█	█	█	█	█	█	█	█	█	█	█	█	█	█	█	█	0.565	0.651	1.152	1.805	1.02	1.176	-0.82
638301.HMPREF0444_1397	638301.HMPREF0444_1397	■	3960	High	8.626	7	4	4	K02935	369	Complete	SP	Firmicutes	Granulicatella	COG0222	0.122336	0.118692	Translation	Translation, ribosomal structure and biogenesis	NA	█	█	█	█	█	█	█	█	█	█	█	█	█	█	█	█	█	█	█	█	█	█	0.585	0.685	1.171	2.024	1.185	1.387	-0.77
T2D-63A_GL0026314	T2D-63A_GL0026314	■	5015	High	14.936	12	4	4	K02994	399	Complete	CHN	Firmicutes	Streptococcus	COG0096	0.0252565	0.0252336	Translation	Translation, ribosomal structure and biogenesis	CHN	█	█	█	█	█	█	█	█	█	█	█	█	█	█	█	█	█	█	█	█	█	█	0.416	0.487	1.17	2.05	0.853	0.998	-1.27
V1.UC11-5_GL0017466	V1.UC11-5_GL0017466	■	2590	High	1.345	2	1	1	K01182	1953	Complete	EUR	unknown	unknown	COG0366	0.814522	0.811215	Carbohydrate Metabolism	Carbohydrate transport and metabolism	EUR;CHN;USA	█	█	█	█	█	█	█	█	█	█	█	█	█	█	█	█	█	█	█	█	█	█	0.728	0.859	1.179	2.472	1.8	2.123	-0.46
MH0086_GL0120983	MH0086_GL0120983	■	422	High	16.067	8	3	3	K02887	360	Complete	EUR	Firmicutes	Streptococcus	COG0292	0.576953	0.56729	Translation	Translation, ribosomal structure and biogenesis	EUR;CHN	█	█	█	█	█	█	█	█	█	█	█	█	█	█	█	█	█	█	█	█	█	█	0.204	0.389	1.911	2.328	0.474	0.906	-2.3
NLM027_GL0001411	NLM027_GL0001411	■	5656	High	19.434	13	4	1	K09818	912	Lack 5'-end	CHN	Firmicutes	Streptococcus	COG0803	0.0876085	0.0794393	Membrane Transport	Inorganic ion transport and metabolism	CHN	█	█	█	█	█	█	█	█	█	█	█	█	█	█	█	█	█	█	█	█	█	█	0.446	0.476	1.068	2.575	1.147	1.225	-1.17
NA	NA	■	3041	High	2.55	3	1	1	NA	NA	NA	NA	NA	NA	NA	NA	NA	NA	NA	NA	█	█	█	█	█	█	█	█	█	█	█	█	█	█	█	█	█	█	█	█	█	█	0.88	0.668	0.759	2.18	1.918	1.456	-0.19
T2D-154A_GL0074482	T2D-154A_GL0074482	■	3293	High	3.494	4	2	1	K01689	1341	Complete	CHN	unknown	unknown	COG0148	0.379637	0.393458	Carbohydrate Metabolism	Carbohydrate transport and metabolism	EUR;CHN;USA	█	█	█	█	█	█	█	█	█	█	█	█	█	█	█	█	█	█	█	█	█	█	2.181	1.297	0.595	0.537	1.17	0.696	1.13
N056A_GL0047952	N056A_GL0047952	■	2120	High	7.202	3	3	3	K03040	936	Complete	CHN	Firmicutes	Streptococcus	COG0202	0.228887	0.217757	Nucleotide Metabolism	Transcription	EUR;CHN	█	█	█	█	█	█	█	█	█	█	█	█	█	█	█	█	█	█	█	█	█	█	0.452	0.482	1.068	2.356	1.064	1.136	-1.15
DLF003_GL0024386	DLF003_GL0024386	■	2462	High	16.034	10	4	2	K00024	993	Complete	CHN	Bacteroidetes	Prevotella	COG0039	0.0244672	0.0261682	Carbohydrate Metabolism	Energy production and conversion	EUR;CHN	█	█	█	█	█	█	█	█	█	█	█	█	█	█	█	█	█	█	█	█	█	█	0.696	0.618	0.888	1.884	1.311	1.164	-0.52
V1.FI24_GL0063008	V1.FI24_GL0063008	■	1144	High	14.451	9	5	5	K02406	1326	Complete	EUR	Firmicutes	Selenomonas	COG1344	0.00315706	0.00186916	Signal Transduction	Cell motility	EUR	█	█	█	█	█	█	█	█	█	█	█	█	█	█	█	█	█	█	█	█	█	█	0.439	0.605	1.378	2.062	0.906	1.248	-1.19
O2.UC4-1_GL0060822	O2.UC4-1_GL0060822	■	1047	High	6.97	4	3	3	K02965	327	Lack 5'-end	EUR	Firmicutes	Streptococcus	COG0185	0.366219	0.331776	Translation	Translation, ribosomal structure and biogenesis	EUR;CHN	█	█	█	█	█	█	█	█	█	█	█	█	█	█	█	█	█	█	█	█	█	█	0.295	0.44	1.492	2.018	0.595	0.888	-1.76
NA	NA	■	4598	High	6.442	3	1	1	NA	NA	NA	NA	NA	NA	NA	NA	NA	NA	NA	NA	█	█	█	█	█	█	█	█	█	█	█	█	█	█	█	█	█	█	█	█	█	█	0.511	0.405	0.792	2.387	1.22	0.966	-0.97
MH0262_GL0014187	MH0262_GL0014187	■	1138	High	9.377	15	4	1	K02355	2073	Complete	EUR	unknown	unknown	COG0480	0.000789266	0.000934579	Translation	Translation, ribosomal structure and biogenesis	EUR	█	█	█	█	█	█	█	█	█	█	█	█	█	█	█	█	█	█	█	█	█	█	0.747	0.893	1.195	2.074	1.549	1.851	-0.42
O2.UC22-1_GL0028141	O2.UC22-1_GL0028141	■	239	High	2.064	4	1	1	K01182	1821	Complete	EUR	unknown	unknown	COG0366	0.4412	0.438318	Carbohydrate Metabolism	Carbohydrate transport and metabolism	EUR;CHN;USA	█	█	█	█	█	█	█	█	█	█	█	█	█	█	█	█	█	█	█	█	█	█	0.53	0.572	1.078	2.126	1.127	1.215	-0.91
864570.HMPREF9189_0324	864570.HMPREF9189_0324	■	778	High	4.723	6	2	2	K01639	987	Complete	SP	Firmicutes	Streptococcus	COG0329	0.0765588	0.0691589	Carbohydrate Metabolism	Amino acid transport and metabolism;Cell wall/membrane/envelope biogenesis	CHN	█	█	█	█	█	█	█	█	█	█	█	█	█	█	█	█	█	█	█	█	█	█	0.516	0.858	1.664	2.24	1.156	1.923	-0.96
MH0368_GL0043529	MH0368_GL0043529	■	3040	High	9.514	5	2	2	unknown	417	Complete	EUR	Firmicutes	Streptococcus	unknown	0.363062	0.363551	unknown	unknown	EUR;CHN	█	█	█	█	█	█	█	█	█	█	█	█	█	█	█	█	█	█	█	█	█	█	0.479	0.32	0.668	0.594	0.284	0.19	-1.06
MH0368_GL0056839	MH0368_GL0056839	■	941	High	30.653	18	7	1	K00611	1017	Complete	EUR	Firmicutes	Streptococcus	COG0078	0.52644	0.524299	Amino Acid Metabolism	Amino acid transport and metabolism	EUR;CHN;USA	█	█	█	█	█	█	█	█	█	█	█	█	█	█	█	█	█	█	█	█	█	█	0.612	0.781	1.275	2.419	1.481	1.888	-0.71
NA	NA	■	5155	High	2.512	2	1	1	NA	NA	NA	NA	NA	NA	NA	NA	NA	NA	NA	NA	█	█	█	█	█	█	█	█	█	█	█	█	█	█	█	█	█	█	█	█	█	█	0.581	0.517	0.89	2.599	1.511	1.345	-0.78
MH0189_GL0119063	MH0189_GL0119063	■	1081	High	5.38	3	2	2	K02406	1005	Complete	EUR	Spirochaetes	Treponema	COG1344	0.000789266	0.000934579	Signal Transduction	Cell motility	EUR	█	█	█	█	█	█	█	█	█	█	█	█	█	█	█	█	█	█	█	█	█	█	0.281	0.24	0.853	2.192	0.617	0.526	-1.83
866771.HMPREF9296_1765	866771.HMPREF9296_1765	■	1920	High	19.103	19	6	4	K01006	2721	Complete	SP	Bacteroidetes	Prevotella	COG0574	0.0584057	0.0570093	Carbohydrate Metabolism	Carbohydrate transport and metabolism	USA	█	█	█	█	█	█	█	█	█	█	█	█	█	█	█	█	█	█	█	█	█	█	0.714	0.703	0.984	2.001	1.429	1.407	-0.49
MH0032_GL0008193	MH0032_GL0008193	■	5144	High	19.985	13	5	2	K02886	828	Complete	EUR	Bacteroidetes	Prevotella	COG0090	0.388319	0.398131	Translation	Translation, ribosomal structure and biogenesis	EUR;CHN;USA	█	█	█	█	█	█	█	█	█	█	█	█	█	█	█	█	█	█	█	█	█	█	0.597	0.52	0.871	1.671	0.998	0.87	-0.74
864570.HMPREF9189_1303	864570.HMPREF9189_1303	■	3113	High	15.674	9	6	2	K00549	2250	Complete	SP	Firmicutes	Streptococcus	COG0620	0.194159	0.18972	Amino Acid Metabolism	Amino acid transport and metabolism	CHN	█	█	█	█	█	█	█	█	█	█	█	█	█	█	█	█	█	█	█	█	█	█	0.438	0.521	1.189	1.917	0.84	0.999	-1.19
864570.HMPREF9189_0632	864570.HMPREF9189_0632	■	2465	High	1.542	2	1	1	K09013	810	Complete	SP	Firmicutes	Streptococcus	COG0396	0.141279	0.136449	Membrane Transport	Posttranslational modification, protein turnover, chaperones	CHN	█	█	█	█	█	█	█	█	█	█	█	█	█	█	█	█	█	█	█	█	█	█	0.304	0.523	1.723	2.26	0.687	1.183	-1.72
MH0368_GL0037040	MH0368_GL0037040	■	892	High	9.194	6	3	3	K01819	516	Complete	EUR	Firmicutes	Streptococcus	COG0698	0.023678	0.0252336	Carbohydrate Metabolism	Carbohydrate transport and metabolism	EUR	█	█	█	█	█	█	█	█	█	█	█	█	█	█	█	█	█	█	█	█	█	█	0.564	0.658	1.168	1.791	1.009	1.179	-0.83
NLM027_GL0028991	NLM027_GL0028991	■	1332	High	6.483	9	2	1	K03046	1512	Lack 3'-end	CHN	Actinobacteria	Actinomyces	COG0086	0.352013	0.336449	Nucleotide Metabolism	Transcription	CHN	█	█	█	█	█	█	█	█	█	█	█	█	█	█	█	█	█	█	█	█	█	█	0.61	1.018	1.669	2.081	1.269	2.119	-0.71
O2.UC24-2_GL0005398	O2.UC24-2_GL0005398	■	3855	High	6.127	8	3	2	K00024	1002	Complete	EUR	unknown	unknown	COG0039	0.0023678	0.000934579	Carbohydrate Metabolism	Energy production and conversion	EUR	█	█	█	█	█	█	█	█	█	█	█	█	█	█	█	█	█	█	█	█	█	█	1.989	0.711	0.358	2.232	4.441	1.588	0.99
546273.VEIDISOL_01809	546273.VEIDISOL_01809	■	1174	High	5.014	4	3	3	K00656	2250	Complete	SP	Firmicutes	Veillonella	COG1882	0.380426	0.380374	Carbohydrate Metabolism	Energy production and conversion	EUR;CHN	█	█	█	█	█	█	█	█	█	█	█	█	█	█	█	█	█	█	█	█	█	█	0.688	0.747	1.085	2.129	1.466	1.59	-0.54
553171.HMPREF0648_0566	553171.HMPREF0648_0566	■	323	High	31.906	28	7	2	K00134	1029	Complete	SP	Bacteroidetes	Prevotella	COG0057	0.0686661	0.0738318	Carbohydrate Metabolism	Carbohydrate transport and metabolism	NA	█	█	█	█	█	█	█	█	█	█	█	█	█	█	█	█	█	█	█	█	█	█	1.168	0.866	0.741	2.14	2.498	1.852	0.22
V1.UC31-0_GL0046517	V1.UC31-0_GL0046517	■	3537	High	15.64	6	4	4	K02356	561	Complete	EUR	Firmicutes	Streptococcus	COG0231	0.21468	0.194393	Translation	Translation, ribosomal structure and biogenesis	EUR;CHN	█	█	█	█	█	█	█	█	█	█	█	█	█	█	█	█	█	█	█	█	█	█	0.375	0.533	1.421	2.399	0.899	1.278	-1.42
MH0198_GL0161163	MH0198_GL0161163	■	1823	High	2.546	2	1	1	K03340	1107	Complete	EUR	Firmicutes	unknown	NOG27533	0.568272	0.566355	Amino Acid Metabolism	Function unknown	EUR;CHN;USA	█	█	█	█	█	█	█	█	█	█	█	█	█	█	█	█	█	█	█	█	█	█	1.391	0.823	0.592	2.257	3.14	1.857	0.48
702459.BBPR_1487	702459.BBPR_1487	■	5099	High	7.965	5	1	1	K01834	822	Complete	SP	Actinobacteria	Bifidobacterium	COG0588	0.22573	0.208411	Carbohydrate Metabolism	Carbohydrate transport and metabolism	EUR;CHN;USA	█	█	█	█	█	█	█	█	█	█	█	█	█	█	█	█	█	█	█	█	█	█	0.51	0.336	0.659	1.883	0.961	0.634	-0.97
864570.HMPREF9189_1896	864570.HMPREF9189_1896	■	3250	High	7.244	5	2	2	K00925	1221	Complete	SP	Firmicutes	Streptococcus	COG0282	0.108919	0.103738	Carbohydrate Metabolism	Energy production and conversion	CHN	█	█	█	█	█	█	█	█	█	█	█	█	█	█	█	█	█	█	█	█	█	█	0.477	0.758	1.589	2.05	0.978	1.554	-1.07
553171.HMPREF0648_2019	553171.HMPREF0648_2019	■	4389	High	6.94	5	2	2	K03286	1074	Complete	SP	Bacteroidetes	Prevotella	NOG278182	0.0552486	0.0570093	Cellular Processes and Signaling	unknown	NA	█	█	█	█	█	█	█	█	█	█	█	█	█	█	█	█	█	█	█	█	█	█	0.51	0.538	1.055	2.026	1.033	1.09	-0.97
O2.UC11-2_GL0110070	O2.UC11-2_GL0110070	■	1655	High	8.621	7	3	3	K02881	369	Lack 5'-end	EUR	Firmicutes	Streptococcus	COG0256	0.62352	0.609346	Translation	Translation, ribosomal structure and biogenesis	EUR;CHN;USA	█	█	█	█	█	█	█	█	█	█	█	█	█	█	█	█	█	█	█	█	█	█	0.335	0.327	0.974	1.949	0.653	0.637	-1.58
NA	NA	■	4673	High	4.183	5	2	2	NA	NA	NA	NA	NA	NA	NA	NA	NA	NA	NA	NA	█	█	█	█	█	█	█	█	█	█	█	█	█	█	█	█	█	█	█	█	█	█	0.712	0.809	1.136	1.995	1.42	1.613	-0.49
MH0009_GL0064018	MH0009_GL0064018	■	342	High	3.51	6	2	2	K02988	513	Lack 5'-end	EUR	Bacteroidetes	unknown	COG0098	0.132597	0.139252	Translation	Translation, ribosomal structure and biogenesis	EUR;CHN;USA	█	█	█	█	█	█	█	█	█	█	█	█	█	█	█	█	█	█	█	█	█	█	0.52	0.399	0.768	1.755	0.912	0.701	-0.94
NLM027_GL0054931	NLM027_GL0054931	■	3009	High	5.422	4	2	2	K00761	651	Complete	CHN	Firmicutes	Streptococcus	COG0035	0.0591949	0.0579439	Nucleotide Metabolism	Nucleotide transport and metabolism	CHN	█	█	█	█	█	█	█	█	█	█	█	█	█	█	█	█	█	█	█	█	█	█	0.483	0.389	0.804	2.005	0.969	0.779	-1.05
V1.UC11-0_GL0020196	V1.UC11-0_GL0020196	■	4488	High	6.676	4	2	2	K03040	1113	Lack 5'-end	EUR	Actinobacteria	Bifidobacterium	COG0202	0.635359	0.619626	Nucleotide Metabolism	Transcription	EUR;CHN;USA	█	█	█	█	█	█	█	█	█	█	█	█	█	█	█	█	█	█	█	█	█	█	0.496	0.317	0.64	2.148	1.065	0.682	-1.01
NLM027_GL0049853	NLM027_GL0049853	■	5821	High	3.869	3	2	1	K00239	1257	Lack 5'-end	CHN	Actinobacteria	Actinomyces	COG1053	0.288082	0.274766	Carbohydrate Metabolism	Energy production and conversion	CHN	█	█	█	█	█	█	█	█	█	█	█	█	█	█	█	█	█	█	█	█	█	█	0.331	0.407	1.23	2.138	0.707	0.87	-1.6
NA	NA	■	3441	High	13.601	13	4	2	NA	NA	NA	NA	NA	NA	NA	NA	NA	NA	NA	NA	█	█	█	█	█	█	█	█	█	█	█	█	█	█	█	█	█	█	█	█	█	█	0.516	0.609	1.181	1.981	1.022	1.207	-0.95
[truncated: 43 more columns]

## Sheet: G. Microb_DEPs_Mcov-NcSus
S4.G. List of the proteins found differentially expressed in Mcov compared to NcSus group (q-value<0.05). Differential expression is color-coded: proteins up-regulated are represented with a red color gradient and the down-regulated with a green color gradient (stronger colors represent higher differential expression level), while proteins with q-value<0.05 are represented at green (strong green …
Accession	Description	Master	Protein Group ID	Confidence	Sum PEP Score	# Global PSMs	# Global Pepts	# Global Uniq. Pepts	Annotation												Found in Sample																						Abundance Ratio						Abundance Ratio (log2)
						# PSMs			KOs	geneLength	geneStatus	cohortOrigin	phylum	genus	eggNOG	sampleFreq	individualFreq	KOCategory	eggNOGCategory	cohortAssembled	NcNs-43	NcNs-45	NcNs-65	NcNs-66	NcNs-71	IS-1	IS-2	Mcov-3	Mcov-5	Mcov-26	Mcov-68	Mcov-74	NcSus-16	NcSus-22	NcSus-24	NcSus-31	NcSus-59	Scov-20	Scov-35	Scov-157	Scov-162	Scov-177	Mcov vs NcNs	Scov vs NcNs	Scov vs Mcov	NcNs vs NcSus	Mcov vs NcSus	Scov vs NcSus	Mcov vs NcNs
MH0368_GL0043529	MH0368_GL0043529	■	3040	High	9.514	5	2	2	unknown	417	Complete	EUR	Firmicutes	Streptococcus	unknown	0.363062	0.363551	unknown	unknown	EUR;CHN	█	█	█	█	█	█	█	█	█	█	█	█	█	█	█	█	█	█	█	█	█	█	0.479	0.32	0.668	0.594	0.284	0.19	-1.06
160704339-stool1_revised_C1393037_1_gene48442	160704339-stool1_revised_C1393037_1_gene48442	■	2612	High	7.139	7	3	1	K02355	2145	Complete	USA	unknown	unknown	COG0480	0.0599842	0.0523364	Translation	Translation, ribosomal structure and biogenesis	EUR;USA	█	█	█	█	█	█	█	█	█	█	█	█	█	█	█	█	█	█	█	█	█	█	0.187	0.738	3.958	1.173	0.219	0.866	-2.42
MH0143_GL0139439	MH0143_GL0139439	■	3060	High	2.7	2	1	1	K02864	543	Lack 5'-end	EUR	unknown	unknown	NOG79906;COG0244	0.0181531	0.0205607	Translation	Translation, ribosomal structure and biogenesis;Function unknown	EUR	█	█	█	█	█	█	█	█	█	█	█	█	█	█	█	█	█	█	█	█	█	█	1.166	0.811	0.696	4.802	5.6	3.895	0.22
V1.UC38-0_GL0136774	V1.UC38-0_GL0136774	■	2005	High	23.513	11	3	2	unknown	561	Lack 5'-end	EUR	unknown	unknown	unknown	0.0970797	0.0869159	unknown	unknown	EUR	█	█	█	█	█	█	█	█	█	█	█	█	█	█	█	█	█	█	█	█	█	█	0.196	0.376	1.918	1.395	0.274	0.525	-2.35
O2.UC24-2_GL0005398	O2.UC24-2_GL0005398	■	3855	High	6.127	8	3	2	K00024	1002	Complete	EUR	unknown	unknown	COG0039	0.0023678	0.000934579	Carbohydrate Metabolism	Energy production and conversion	EUR	█	█	█	█	█	█	█	█	█	█	█	█	█	█	█	█	█	█	█	█	█	█	1.989	0.711	0.358	2.232	4.441	1.588	0.99
N013A_GL0038880	N013A_GL0038880	■	3175	High	25.827	17	5	5	unknown	453	Lack 5'-end	CHN	unknown	unknown	unknown	0.159432	0.152336	unknown	unknown	EUR;CHN	█	█	█	█	█	█	█	█	█	█	█	█	█	█	█	█	█	█	█	█	█	█	0.496	0.533	1.075	0.788	0.391	0.42	-1.01
O2.CD1-0-PT_GL0026137	O2.CD1-0-PT_GL0026137	■	2543	High	29.638	18	5	2	K02935	369	Complete	EUR	Firmicutes	Streptococcus	COG0222	0.0410418	0.0429907	Translation	Translation, ribosomal structure and biogenesis	EUR;CHN	█	█	█	█	█	█	█	█	█	█	█	█	█	█	█	█	█	█	█	█	█	█	0.307	0.795	2.589	1.242	0.381	0.987	-1.7
MH0044_GL0071247	MH0044_GL0071247	■	2668	High	1.36	2	1	1	K01803	756	Complete	EUR	unknown	unknown	COG0149	0.00710339	0.00841121	Carbohydrate Metabolism	Carbohydrate transport and metabolism	EUR	█	█	█	█	█	█	█	█	█	█	█	█	█	█	█	█	█	█	█	█	█	█	2.964	1.234	0.416	1.193	3.534	1.471	1.57
871237.SIN_1558	871237.SIN_1558	■	4897	High	3.865	4	2	2	unknown	666	Complete	SP	Firmicutes	Streptococcus	unknown	0.0102605	0.00934579	unknown	unknown	NA	█	█	█	█	█	█	█	█	█	█	█	█	█	█	█	█	█	█	█	█	█	█	0.229	0.555	2.427	1.546	0.353	0.857	-2.13
679189.HMPREF9019_1104	679189.HMPREF9019_1104	■	4729	High	1.677	3	1	1	K03839	489	Complete	SP	Bacteroidetes	Prevotella	COG0716	0.0197316	0.0224299	Metabolism	Energy production and conversion	NA	█	█	█	█	█	█	█	█	█	█	█	█	█	█	█	█	█	█	█	█	█	█	0.21	0.818	3.899	1.525	0.32	1.247	-2.25
MH0198_GL0161163	MH0198_GL0161163	■	1823	High	2.546	2	1	1	K03340	1107	Complete	EUR	Firmicutes	unknown	NOG27533	0.568272	0.566355	Amino Acid Metabolism	Function unknown	EUR;CHN;USA	█	█	█	█	█	█	█	█	█	█	█	█	█	█	█	█	█	█	█	█	█	█	1.391	0.823	0.592	2.257	3.14	1.857	0.48
V1.CD18-0_GL0090784	V1.CD18-0_GL0090784	■	389	High	49.093	28	11	1	K02355	2079	Complete	EUR	Firmicutes	Streptococcus	COG0480	0.0852407	0.0897196	Translation	Translation, ribosomal structure and biogenesis	EUR;CHN	█	█	█	█	█	█	█	█	█	█	█	█	█	█	█	█	█	█	█	█	█	█	0.121	0.129	1.067	2.812	0.34	0.363	-3.05
638301.HMPREF0444_1658	638301.HMPREF0444_1658	■	5073	High	4.202	2	1	1	K04047	462	Complete	SP	Firmicutes	Granulicatella	COG0783	0.0718232	0.0626168	Replication and Repair	Inorganic ion transport and metabolism	NA	█	█	█	█	█	█	█	█	█	█	█	█	█	█	█	█	█	█	█	█	█	█	0.304	0.645	2.123	9.714	2.951	6.266	-1.72
[truncated: 43 more columns]

## Sheet: H. Microb_DEPs_Scov-NcSus
S4.H. List of the proteins found differentially expressed in Scov compared to NcSus group (q-value<0.05). Differential expression is color-coded: proteins up-regulated are represented with a red color gradient and the down-regulated with a green color gradient (stronger colors represent higher differential expression level), while proteins with q-value<0.05 are represented at green (strong green …
Accession	Description	Master	Protein Group ID	Confidence	Sum PEP Score	# Global PSMs	# Global Pepts	# Global Uniq. Pepts	Annotation												Found in Sample																						Abundance Ratio						Abundance Ratio (log2)
						# PSMs			KOs	geneLength	geneStatus	cohortOrigin	phylum	genus	eggNOG	sampleFreq	individualFreq	KOCategory	eggNOGCategory	cohortAssembled	NcNs-43	NcNs-45	NcNs-65	NcNs-66	NcNs-71	IS-1	IS-2	Mcov-3	Mcov-5	Mcov-26	Mcov-68	Mcov-74	NcSus-16	NcSus-22	NcSus-24	NcSus-31	NcSus-59	Scov-20	Scov-35	Scov-157	Scov-162	Scov-177	Mcov vs NcNs	Scov vs NcNs	Scov vs Mcov	NcNs vs NcSus	Mcov vs NcSus	Scov vs NcSus	Mcov vs NcNs
638301.HMPREF0444_1658	638301.HMPREF0444_1658	■	5073	High	4.202	2	1	1	K04047	462	Complete	SP	Firmicutes	Granulicatella	COG0783	0.0718232	0.0626168	Replication and Repair	Inorganic ion transport and metabolism	NA	█	█	█	█	█	█	█	█	█	█	█	█	█	█	█	█	█	█	█	█	█	█	0.304	0.645	2.123	9.714	2.951	6.266	-1.72
MH0368_GL0043529	MH0368_GL0043529	■	3040	High	9.514	5	2	2	unknown	417	Complete	EUR	Firmicutes	Streptococcus	unknown	0.363062	0.363551	unknown	unknown	EUR;CHN	█	█	█	█	█	█	█	█	█	█	█	█	█	█	█	█	█	█	█	█	█	█	0.479	0.32	0.668	0.594	0.284	0.19	-1.06
MH0368_GL0085980	MH0368_GL0085980	■	2967	High	1.738	3	1	1	K00068	801	Complete	EUR	Firmicutes	Streptococcus	COG1028	0.295185	0.26729	Carbohydrate Metabolism	Lipid transport and metabolism;Secondary metabolites biosynthesis, transport and catabolism;General function prediction only	EUR;CHN	█	█	█	█	█	█	█	█	█	█	█	█	█	█	█	█	█	█	█	█	█	█	0.261	0.096	0.368	2.051	0.535	0.197	-1.94
O2.CD3-0-PT_GL0041879	O2.CD3-0-PT_GL0041879	■	2736	High	2.939	3	1	1	K02899	252	Complete	EUR	Actinobacteria	Bifidobacterium	COG0211	0.0165746	0.00841121	Translation	Translation, ribosomal structure and biogenesis	EUR	█	█	█	█	█	█	█	█	█	█	█	█	█	█	█	█	█	█	█	█	█	█	0.377	0.187	0.496	1.364	0.514	0.255	-1.41
MH0143_GL0139439	MH0143_GL0139439	■	3060	High	2.7	2	1	1	K02864	543	Lack 5'-end	EUR	unknown	unknown	NOG79906;COG0244	0.0181531	0.0205607	Translation	Translation, ribosomal structure and biogenesis;Function unknown	EUR	█	█	█	█	█	█	█	█	█	█	█	█	█	█	█	█	█	█	█	█	█	█	1.166	0.811	0.696	4.802	5.6	3.895	0.22
NA	NA	■	2745	High	3.572	4	1	1	NA	NA	NA	NA	NA	NA	NA	NA	NA	NA	NA	NA	█	█	█	█	█	█	█	█	█	█	█	█	█	█	█	█	█	█	█	█	█	█	0.499	0.351	0.703	1.007	0.502	0.353	-1
871237.SIN_0924	871237.SIN_0924	■	1672	High	22.601	11	5	2	K10108	792	Complete	SP	Firmicutes	Streptococcus	COG2182	0.0939227	0.088785	Membrane Transport	Carbohydrate transport and metabolism	NA	█	█	█	█	█	█	█	█	█	█	█	█	█	█	█	█	█	█	█	█	█	█	0.633	0.395	0.624	0.954	0.604	0.376	-0.66
V1.UC14-1_GL0083184	V1.UC14-1_GL0083184	■	104	High	5.427	8	2	1	K03386	567	Complete	EUR	Bacteroidetes	Prevotella	COG0450	0.00789266	0.00841121	Genetic Information Processing	Posttranslational modification, protein turnover, chaperones	EUR;CHN	█	█	█	█	█	█	█	█	█	█	█	█	█	█	█	█	█	█	█	█	█	█	0.58	1.068	1.842	3.21	1.862	3.43	-0.79
944560.HMPREF9058_1692	944560.HMPREF9058_1692	■	3007	High	2.096	2	1	1	K11189	267	Complete	SP	Actinobacteria	Actinomyces	NOG80964	0.023678	0.0205607	Membrane Transport	Carbohydrate transport and metabolism	NA	█	█	█	█	█	█	█	█	█	█	█	█	█	█	█	█	█	█	█	█	█	█	0.421	0.188	0.445	1.871	0.789	0.351	-1.25
V1.CD12-3_GL0023236	V1.CD12-3_GL0023236	■	4025	High	3.573	4	1	1	K02996	393	Complete	EUR	Firmicutes	unknown	COG0103	0.0165746	0.0130841	Translation	Translation, ribosomal structure and biogenesis	EUR	█	█	█	█	█	█	█	█	█	█	█	█	█	█	█	█	█	█	█	█	█	█	0.41	0.195	0.477	1.863	0.763	0.364	-1.29
MH0224_GL0136833	MH0224_GL0136833	■	5529	High	7.032	7	2	1	K03531	1161	Complete	EUR	unknown	unknown	COG0206	0.011839	0.0140187	Replication and Repair	Cell cycle control, cell division, chromosome partitioning	EUR	█	█	█	█	█	█	█	█	█	█	█	█	█	█	█	█	█	█	█	█	█	█	0.315	0.093	0.295	3.842	1.209	0.356	-1.67
HT25A_GL0045072	HT25A_GL0045072	■	1260	High	2.508	7	1	1	unknown	627	Complete	CHN	unknown	unknown	NOG321704	0.035517	0.0317757	unknown	unknown	CHN	█	█	█	█	█	█	█	█	█	█	█	█	█	█	█	█	█	█	█	█	█	█	1.072	0.506	0.472	0.774	0.83	0.392	0.1
[truncated: 43 more columns]
